# Supplementary material for: Systematic proximal mapping of the classical RAD51 paralogs unravel functionally and clinically relevant interactors for genome stability
Source: PLoS Genet. 2022 Nov 14;18(11):e1010495. doi: 10.1371/journal.pgen.1010495 (PMC9718398; doi:10.1371/journal.pgen.1010495)
Supplement: S1 Table — (XLSX) [file pgen.1010495.s006.xlsx]

## Sheet: RAD51B BioID
Bait	Prey	PreyGene	Entrez_ID	Spec	SpecSum	AvgSpec	SAF	NumReplicates	UniqueSpec	UniqueSpecSum	UniqueAvgSpec	PreySequenceLength
RAD51B_Untre	106049292	PC	5091	1722|377	2099	1049.5	0.890917	2	275|112	387	193.5	1178
RAD51B_Untre	11545863	MCCC2	64087	1138|304	1442	721	1.28064	2	126|90	216	108	563
RAD51B_Untre	116805327	MCCC1	56922	1101|221	1322	661	0.911724	2	193|70	263	131.5	725
RAD51B_Untre	65506442	PCCA	5095	771|127	898	449	0.616758	2	142|48	190	95	728
RAD51B_Untre	119943100	PCCB	5096	494|110	604	302	0.560297	2	69|37	106	53	539
RAD51B_Untre	114155142	TPR	7175	393|151	544	272	0.115108	2	171|80	251	125.5	2363
RAD51B_Untre	225543215	MKI67	4288	372|139	511	255.5	0.0882251	2	171|73	244	122	2896
RAD51B_Untre	NP_005150.1	ACTC1	70	0|509	509	254.5	0.675066	2	0|84	84	42	377
RAD51B_Untre	41872631	FASN	2194	281|130	411	205.5	0.0818399	2	125|63	188	94	2511
RAD51B_Untre	58530840	DSP	1832	378|8	386	193	0.067224	2	163|6	169	84.5	2871
RAD51B_Untre	4503571	ENO1	2023	100|274	374	187	0.430876	2	38|63	101	50.5	434
RAD51B_Untre	120407068	TP53	7157	216|138	354	177	0.450382	2	59|33	92	46	393
RAD51B_Untre	13654237	PRKDC	5591	209|123	332	166	0.0402132	2	109|65	174	87	4128
RAD51B_Untre	33286418	PKM	5315	36|289	325	162.5	0.306026	2	18|75	93	46.5	531
RAD51B_Untre	48762932	CCT8	10694	199|118	317	158.5	0.289234	2	58|38	96	48	548
RAD51B_Untre	21536286	CKB	1152	0|295	295	147.5	0.387139	2	0|78	78	39	381
RAD51B_Untre	296179376	ZBTB33	10009	257|36	293	146.5	0.218006	2	82|13	95	47.5	672
RAD51B_Untre	378404908	GAPDH	2597	38|244	282	141	0.481229	2	14|94	108	54	293
RAD51B_Untre	38679960	ACACA	31	44|208	252	126	0.0528745	2	14|85	99	49.5	2383
RAD51B_Untre	71361682	NUMA1	4926	150|101	251	125.5	0.0593381	2	81|54	135	67.5	2115
RAD51B_Untre	51599156	CHD4	1108	194|54	248	124	0.0648536	2	89|27	116	58	1912
RAD51B_Untre	5453603	CCT2	10576	101|141	242	121	0.226168	2	47|44	91	45.5	535
RAD51B_Untre	NP_001019770.1	HIST2H2BF	440689	0|232	232	116	0.920635	2	0|26	26	13	126
RAD51B_Untre	NP_003518.2	HIST1H2BO	8348	0|230	230	115	0.912698	2	0|26	26	13	126
RAD51B_Untre	38455427	CCT4	10575	101|128	229	114.5	0.21243	2	43|47	90	45	539
RAD51B_Untre	XP_006723981.1	LOC102724334	102724334	0|228	228	114	0.904762	2	0|26	26	13	126
RAD51B_Untre	4503475	EEF1A2	1917	0|226	226	113	0.24406	2	0|1	1	0.5	463
RAD51B_Untre	4503483	EEF2	1938	31|186	217	108.5	0.126457	2	16|71	87	43.5	858
RAD51B_Untre	24307939	CCT5	22948	102|110	212	106	0.195933	2	46|39	85	42.5	541
RAD51B_Untre	57863257	TCP1	6950	125|87	212	106	0.190647	2	44|34	78	39	556
RAD51B_Untre	NP_001093241.1	POTEF	728378	0|211	211	105.5	0.0981395	2	0|23	23	11.5	1075
RAD51B_Untre	52138513	SIN3B	23309	191|18	209	104.5	0.0899312	2	78|8	86	43	1162
RAD51B_Untre	63162572	CCT3	7203	105|98	203	101.5	0.186239	2	35|32	67	33.5	545
RAD51B_Untre	28173554	HIST3H2BB	128312	0|199	199	99.5	0.789683	2	0|24	24	12	126
RAD51B_Untre	24119203	TPM3	7170	13|183	196	98	0.395161	2	8|51	59	29.5	248
RAD51B_Untre	4507677	HSP90B1	7184	16|178	194	97	0.120797	2	9|61	70	35	803
RAD51B_Untre	12025678	ACTN4	81	12|180	192	96	0.105379	2	4|77	81	40.5	911
RAD51B_Untre	4502643	CCT6A	908	135|56	191	95.5	0.179849	2	39|27	66	33	531
RAD51B_Untre	106775678	HIST2H2AA4	723790	0|189	189	94.5	0.726923	2	0|30	30	15	130
RAD51B_Untre	41327773	DDX46	9879	148|38	186	93	0.0902037	2	50|19	69	34.5	1031
RAD51B_Untre	10863927	PPIA	5478	13|170	183	91.5	0.554545	2	7|32	39	19.5	165
RAD51B_Untre	21626466	MATR3	9782	45|131	176	88	0.103896	2	23|57	80	40	847
RAD51B_Untre	4503529	EIF4A1	1973	93|82	175	87.5	0.215517	2	38|30	68	34	406
RAD51B_Untre	33350932	DYNC1H1	1778	118|57	175	87.5	0.0188334	2	71|32	103	51.5	4646
RAD51B_Untre	50659095	DDX21	9188	77|95	172	86	0.109834	2	37|37	74	37	783
RAD51B_Untre	NP_001029249.1	HIST2H4B	554313	0|168	168	84	0.815534	2	0|27	27	13.5	103
RAD51B_Untre	5453555	RAN	5901	79|86	165	82.5	0.381944	2	22|19	41	20.5	216
RAD51B_Untre	4506741	RPS7	6201	81|83	164	82	0.42268	2	30|34	64	32	194
RAD51B_Untre	207113160	TCOF1	6949	79|80	159	79.5	0.0534274	2	26|37	63	31.5	1488
RAD51B_Untre	154355000	KHSRP	8570	28|122	150	75	0.105485	2	16|55	71	35.5	711
RAD51B_Untre	4504733	IRS4	8471	104|44	148	74	0.0588703	2	45|24	69	34.5	1257
RAD51B_Untre	221307584	PHB2	11331	83|65	148	74	0.247492	2	25|24	49	24.5	299
RAD51B_Untre	34147630	TUFM	7284	72|74	146	73	0.16044	2	31|34	65	32.5	455
RAD51B_Untre	63252898	TPM1	7168	0|145	145	72.5	0.255282	2	0|39	39	19.5	284
RAD51B_Untre	193794814	ALDOA	226	3|142	145	72.5	0.199176	2	2|43	45	22.5	364
RAD51B_Untre	223555975	TPM4	7171	0|142	142	71	0.25	2	0|39	39	19.5	284
RAD51B_Untre	NP_001264335.1	POTEI	653269	0|142	142	71	0.0660465	2	0|15	15	7.5	1075
RAD51B_Untre	261399877	CCT7	10574	51|90	141	70.5	0.141283	2	25|33	58	29	499
RAD51B_Untre	117938251	BCLAF1	9774	94|45	139	69.5	0.079977	2	35|22	57	28.5	869
RAD51B_Untre	134142062	ACACB	32	139|0	139	69.5	0.028275	2	58|0	58	29	2458
RAD51B_Untre	5031877	LMNB1	4001	33|104	137	68.5	0.116894	2	20|40	60	30	586
RAD51B_Untre	27262628	NASP	4678	64|71	135	67.5	0.0856599	2	35|33	68	34	788
RAD51B_Untre	12056468	JUP	3728	132|3	135	67.5	0.090604	2	41|2	43	21.5	745
RAD51B_Untre	33469968	MCM7	4176	98|34	132	66	0.0917942	2	42|17	59	29.5	719
RAD51B_Untre	118600981	JMJD1C	221037	130|0	130	65	0.0255906	2	69|0	69	34.5	2540
RAD51B_Untre	5031923	MRE11	4361	100|30	130	65	0.0918079	2	40|16	56	28	708
RAD51B_Untre	NP_003504.2	HIST1H2AB	8335	0|130	130	65	0.5	2	0|25	25	12.5	130
RAD51B_Untre	14165466	PTBP1	5725	13|113	126	63	0.118644	2	8|40	48	24	531
RAD51B_Untre	132626688	MDC1	9656	60|66	126	63	0.030158	2	33|39	72	36	2089
RAD51B_Untre	193211480	MTREX	23517	107|14	121	60.5	0.0580614	2	43|8	51	25.5	1042
RAD51B_Untre	73760405	TMPO	7112	50|71	121	60.5	0.13326	2	23|26	49	24.5	454
RAD51B_Untre	62241042	EPRS	2058	55|59	114	57	0.0376984	2	32|33	65	32.5	1512
RAD51B_Untre	325651836	SMARCA5	8467	79|31	110	55	0.0522814	2	37|14	51	25.5	1052
RAD51B_Untre	118572613	SRRM2	23524	17|93	110	55	0.0199855	2	12|43	55	27.5	2752
RAD51B_Untre	14670392	BAZ1B	9031	92|17	109	54.5	0.0367498	2	45|11	56	28	1483
RAD51B_Untre	19924129	RAD50	10111	91|17	108	54	0.0411585	2	46|10	56	28	1312
RAD51B_Untre	4757900	CALR	811	0|108	108	54	0.129496	2	0|38	38	19	417
RAD51B_Untre	217272892	EFTUD2	9343	51|56	107	53.5	0.0550412	2	27|29	56	28	972
RAD51B_Untre	148596949	NOLC1	9221	61|45	106	53	0.0758226	2	27|24	51	25.5	699
RAD51B_Untre	12229217	ADNP	23394	89|16	105	52.5	0.0476407	2	47|6	53	26.5	1102
RAD51B_Untre	21361657	PDIA3	2923	1|103	104	52	0.10297	2	1|38	39	19.5	505
RAD51B_Untre	222136639	MTHFD1	4522	29|73	102	51	0.0545455	2	18|34	52	26	935
RAD51B_Untre	21361368	ALDH18A1	5832	77|25	102	51	0.0641509	2	32|13	45	22.5	795
RAD51B_Untre	38044290	ZCCHC8	55596	86|15	101	50.5	0.0714286	2	42|9	51	25.5	707
RAD51B_Untre	4505775	SLC25A3	5250	79|22	101	50.5	0.139889	2	17|6	23	11.5	361
RAD51B_Untre	13676857	HSPA2	3306	0|100	100	50	0.0782473	2	0|25	25	12.5	639
RAD51B_Untre	4557809	OAT	4942	0|99	99	49.5	0.112756	2	0|38	38	19	439
RAD51B_Untre	19913406	TOP2A	7153	61|37	98	49	0.0320052	2	33|19	52	26	1531
RAD51B_Untre	40217847	SNRNP200	23020	72|26	98	49	0.0229401	2	43|16	59	29.5	2136
RAD51B_Untre	33239451	PCNA	5111	13|84	97	48.5	0.185824	2	7|16	23	11.5	261
RAD51B_Untre	301171467	DDX3X	1654	41|55	96	48	0.0726172	2	16|21	37	18.5	661
RAD51B_Untre	11415030	HIST1H4J	8363	95|0	95	47.5	0.461165	2	25|0	25	12.5	103
RAD51B_Untre	30581135	SMC1A	8243	56|38	94	47	0.0381184	2	29|22	51	25.5	1233
RAD51B_Untre	23510338	UBA1	7317	0|94	94	47	0.0444234	2	0|39	39	19.5	1058
RAD51B_Untre	18105007	CAD	790	61|32	93	46.5	0.0208989	2	36|22	58	29	2225
RAD51B_Untre	98986457	HCFC1	3054	77|16	93	46.5	0.0228501	2	24|11	35	17.5	2035
RAD51B_Untre	219555707	EIF5A	1984	33|60	93	46.5	0.252717	2	15|16	31	15.5	184
RAD51B_Untre	15147337	UBR5	51366	77|15	92	46	0.0164344	2	46|9	55	27.5	2799
RAD51B_Untre	122937227	U2SURP	23350	83|9	92	46	0.0447036	2	40|5	45	22.5	1029
RAD51B_Untre	115527080	MTA1	9112	79|12	91	45.5	0.0636364	2	34|5	39	19.5	715
RAD51B_Untre	6005942	VCP	7415	1|90	91	45.5	0.0564516	2	1|38	39	19.5	806
RAD51B_Untre	148470397	HNRNPF	3185	18|72	90	45	0.108434	2	10|26	36	18	415
RAD51B_Untre	4758304	PDIA4	9601	0|90	90	45	0.0697674	2	0|38	38	19	645
RAD51B_Untre	7657381	PRPF19	27339	52|37	89	44.5	0.0882937	2	24|22	46	23	504
RAD51B_Untre	4506753	RUVBL1	8607	41|48	89	44.5	0.0975877	2	16|23	39	19.5	456
RAD51B_Untre	4505773	PHB	5245	32|57	89	44.5	0.163603	2	13|21	34	17	272
RAD51B_Untre	10716563	CANX	821	7|82	89	44.5	0.0751689	2	3|25	28	14	592
RAD51B_Untre	55749531	SF3B2	10992	49|40	89	44.5	0.0497207	2	28|28	56	28	895
RAD51B_Untre	38202257	GANAB	23193	2|87	89	44.5	0.0471398	2	2|33	35	17.5	944
RAD51B_Untre	209869993	GART	2618	46|42	88	44	0.0435644	2	22|18	40	20	1010
RAD51B_Untre	17402896	RAD51C	5889	82|6	88	44	0.117021	2	30|3	33	16.5	376
RAD51B_Untre	33469917	MCM4	4173	64|23	87	43.5	0.0504056	2	30|14	44	22	863
RAD51B_Untre	4885377	HIST1H1D	3007	0|87	87	43.5	0.196833	2	0|27	27	13.5	221
RAD51B_Untre	155722983	TRAP1	10131	29|56	85	42.5	0.0603693	2	17|23	40	20	704
RAD51B_Untre	24432106	CCAR2	57805	37|48	85	42.5	0.0460455	2	19|26	45	22.5	923
RAD51B_Untre	5729953	NUDC	10726	51|34	85	42.5	0.128399	2	22|16	38	19	331
RAD51B_Untre	7427519	MCM6	4175	71|13	84	42	0.0511571	2	23|7	30	15	821
RAD51B_Untre	66346679	SERBP1	26135	24|58	82	41	0.10049	2	13|23	36	18	408
RAD51B_Untre	302699237	EIF4G1	1981	23|59	82	41	0.025625	2	14|31	45	22.5	1600
RAD51B_Untre	120587019	ZNF318	24149	80|0	80	40	0.0175516	2	41|0	41	20.5	2279
RAD51B_Untre	13128860	HDAC1	3065	68|12	80	40	0.0829876	2	31|7	38	19	482
RAD51B_Untre	4505763	PGK1	5230	0|79	79	39.5	0.0947242	2	0|28	28	14	417
RAD51B_Untre	7661952	SART3	9733	64|14	78	39	0.0404984	2	38|8	46	23	963
RAD51B_Untre	4507357	TAGLN2	8407	15|63	78	39	0.19598	2	8|16	24	12	199
RAD51B_Untre	4504253	H2AFX	3014	14|64	78	39	0.272727	2	6|22	28	14	143
RAD51B_Untre	59859885	RPSA	3921	4|73	77	38.5	0.130508	2	2|19	21	10.5	295
RAD51B_Untre	20336290	DHX30	22907	68|8	76	38	0.0329004	2	36|4	40	20	1155
RAD51B_Untre	221316723	NAT10	55226	58|17	75	37.5	0.0365854	2	26|11	37	18.5	1025
RAD51B_Untre	4502709	CDK1	983	51|23	74	37	0.124579	2	20|12	32	16	297
RAD51B_Untre	209862831	ANXA2	302	22|52	74	37	0.109145	2	10|23	33	16.5	339
RAD51B_Untre	4507879	VDAC1	7416	15|59	74	37	0.130742	2	7|27	34	17	283
RAD51B_Untre	221316599	CHGB	1114	74|0	74	37	0.0546529	2	3|0	3	1.5	677
RAD51B_Untre	4885399	SMC3	9126	41|32	73	36.5	0.0299918	2	24|17	41	20.5	1217
RAD51B_Untre	56699409	RBMX	27316	10|63	73	36.5	0.0933504	2	5|27	32	16	391
RAD51B_Untre	19913408	TOP2B	7155	54|18	72	36	0.0222085	2	30|10	40	20	1621
RAD51B_Untre	157694492	MYBBP1A	10514	51|21	72	36	0.0271084	2	29|11	40	20	1328
RAD51B_Untre	21361794	CAND1	55832	52|19	71	35.5	0.0288618	2	26|11	37	18.5	1230
RAD51B_Untre	119703744	DSG1	1828	71|0	71	35.5	0.0338418	2	39|0	39	19.5	1049
RAD51B_Untre	44890050	STMN1	3925	1|70	71	35.5	0.238255	2	1|24	25	12.5	149
RAD51B_Untre	150418007	RANBP2	5903	54|16	70	35	0.0108561	2	36|11	47	23.5	3224
RAD51B_Untre	37595750	LBR	3930	38|32	70	35	0.0569106	2	20|14	34	17	615
RAD51B_Untre	296317337	VDAC2	7417	19|51	70	35	0.113269	2	9|21	30	15	309
RAD51B_Untre	21735621	MDH2	4191	0|69	69	34.5	0.102071	2	0|24	24	12	338
RAD51B_Untre	19923315	SHMT2	6472	0|69	69	34.5	0.0684524	2	0|35	35	17.5	504
RAD51B_Untre	54607053	GCN1	10985	52|16	68	34	0.0127293	2	31|12	43	21.5	2671
RAD51B_Untre	119395734	BRCA2	675	65|3	68	34	0.00994734	2	40|2	42	21	3418
RAD51B_Untre	7661920	EIF4A3	9775	29|38	67	33.5	0.0815085	2	15|12	27	13.5	411
RAD51B_Untre	4506439	RBBP7	5931	23|44	67	33.5	0.0788235	2	10|16	26	13	425
RAD51B_Untre	293336691	HDAC2	3066	55|12	67	33.5	0.0686475	2	26|8	34	17	488
RAD51B_Untre	20127519	TPX2	22974	58|8	66	33	0.0441767	2	29|5	34	17	747
RAD51B_Untre	24638454	ATP2A2	488	30|36	66	33	0.0316699	2	16|20	36	18	1042
RAD51B_Untre	25777612	PSMD3	5709	46|19	65	32.5	0.0608614	2	23|9	32	16	534
RAD51B_Untre	20336205	ATRX	546	61|4	65	32.5	0.0132437	2	31|2	33	16.5	2454
RAD51B_Untre	14141166	PCBP2	5094	14|51	65	32.5	0.089779	2	12|20	32	16	362
RAD51B_Untre	4758638	PRDX6	9588	31|34	65	32.5	0.145089	2	14|15	29	14.5	224
RAD51B_Untre	60218913	CACYBP	27101	33|31	64	32	0.172973	2	16|12	28	14	185
RAD51B_Untre	5031973	PDIA6	10130	14|50	64	32	0.0727273	2	8|17	25	12.5	440
RAD51B_Untre	5803225	YWHAE	7531	5|58	63	31.5	0.123529	2	3|19	22	11	255
RAD51B_Untre	32189392	PRDX2	7001	12|51	63	31.5	0.159091	2	6|16	22	11	198
RAD51B_Untre	31621305	LRPPRC	10128	0|62	62	31	0.0222382	2	0|23	23	11.5	1394
RAD51B_Untre	92859701	MYO6	4646	0|62	62	31	0.0241245	2	0|35	35	17.5	1285
RAD51B_Untre	38569421	ACLY	47	2|59	61	30.5	0.0277021	2	1|25	26	13	1101
RAD51B_Untre	4504425	HMGB1	3146	0|61	61	30.5	0.14186	2	0|20	20	10	215
RAD51B_Untre	70995211	ECH1	1891	42|19	61	30.5	0.0929878	2	19|12	31	15.5	328
RAD51B_Untre	23308577	PHGDH	26227	19|41	60	30	0.0562852	2	7|22	29	14.5	533
RAD51B_Untre	215982791	MYO5A	4644	0|60	60	30	0.0161725	2	0|33	33	16.5	1855
RAD51B_Untre	19923142	KPNB1	3837	21|38	59	29.5	0.0336758	2	8|16	24	12	876
RAD51B_Untre	108773810	LARS	51520	41|18	59	29.5	0.025085	2	24|9	33	16.5	1176
RAD51B_Untre	77404397	SND1	27044	8|51	59	29.5	0.0324176	2	6|28	34	17	910
RAD51B_Untre	91176325	BAZ2A	11176	53|6	59	29.5	0.0154856	2	27|5	32	16	1905
RAD51B_Untre	21328448	YWHAB	7529	4|55	59	29.5	0.119919	2	2|24	26	13	246
RAD51B_Untre	301601658	ADAR	103	25|33	58	29	0.0311493	2	15|19	34	17	931
RAD51B_Untre	4506209	PSMC2	5701	27|31	58	29	0.0669746	2	15|15	30	15	433
RAD51B_Untre	21361181	ATP1A1	476	12|46	58	29	0.028348	2	7|26	33	16.5	1023
RAD51B_Untre	259906018	ACIN1	22985	26|32	58	29	0.0218373	2	18|19	37	18.5	1328
RAD51B_Untre	18375623	DDX39B	7919	21|36	57	28.5	0.0665888	2	11|11	22	11	428
RAD51B_Untre	5032087	SF3A1	10291	31|26	57	28.5	0.0359395	2	18|12	30	15	793
RAD51B_Untre	22027538	PDCD6IP	10015	47|10	57	28.5	0.0328341	2	25|8	33	16.5	868
RAD51B_Untre	12056465	FBL	2091	27|29	56	28	0.0872274	2	14|13	27	13.5	321
RAD51B_Untre	4506675	RPN1	6184	6|50	56	28	0.0461285	2	4|26	30	15	607
RAD51B_Untre	31657117	PPP4R3A	55671	56|0	56	28	0.0341463	2	19|0	19	9.5	820
RAD51B_Untre	21040371	DDX39A	10212	28|28	56	28	0.0655738	2	14|10	24	12	427
RAD51B_Untre	5174669	SCML2	10389	48|8	56	28	0.04	2	24|3	27	13.5	700
RAD51B_Untre	38327039	HSPA4	3308	2|54	56	28	0.0333333	2	1|27	28	14	840
RAD51B_Untre	38569480	MRTFB	57496	55|0	55	27.5	0.0262154	2	27|0	27	13.5	1049
RAD51B_Untre	21218438	GATAD2B	57459	39|16	55	27.5	0.0463744	2	17|7	24	12	593
RAD51B_Untre	17402900	FUBP1	8880	8|46	54	27	0.0419255	2	6|21	27	13.5	644
RAD51B_Untre	221316630	COPB1	1315	50|4	54	27	0.0283316	2	24|2	26	13	953
RAD51B_Untre	32454741	SERPINH1	871	33|21	54	27	0.0645933	2	18|11	29	14.5	418
RAD51B_Untre	194097350	ACTN1	87	0|54	54	27	0.0295405	2	0|22	22	11	914
RAD51B_Untre	11415026	RPL18A	6142	39|14	53	26.5	0.150568	2	12|6	18	9	176
RAD51B_Untre	24430146	NUP153	9972	39|14	53	26.5	0.0179661	2	23|10	33	16.5	1475
RAD51B_Untre	110347418	SMC2	10592	40|13	53	26.5	0.0221387	2	22|5	27	13.5	1197
RAD51B_Untre	4506619	RPL24	6152	31|22	53	26.5	0.16879	2	13|9	22	11	157
RAD51B_Untre	10835067	SSB	6741	12|41	53	26.5	0.064951	2	7|16	23	11.5	408
RAD51B_Untre	222352151	PCBP1	5093	6|46	52	26	0.0730337	2	5|18	23	11.5	356
RAD51B_Untre	17298690	PUF60	22827	30|22	52	26	0.0479705	2	13|8	21	10.5	542
RAD51B_Untre	394582093	MCM3	4172	19|33	52	26	0.0304807	2	13|15	28	14	853
RAD51B_Untre	13904866	RPL28	6158	30|21	51	25.5	0.186131	2	12|8	20	10	137
RAD51B_Untre	208879465	VDAC3	7419	39|12	51	25.5	0.0897887	2	11|6	17	8.5	284
RAD51B_Untre	33946297	ZNF326	284695	30|21	51	25.5	0.0438144	2	13|9	22	11	582
RAD51B_Untre	4506685	RPS13	6207	15|36	51	25.5	0.168874	2	9|11	20	10	151
RAD51B_Untre	4826686	DDX1	1653	31|20	51	25.5	0.0344595	2	15|13	28	14	740
RAD51B_Untre	158937236	NPEPPS	9520	20|31	51	25.5	0.0277476	2	13|11	24	12	919
RAD51B_Untre	4504255	H2AFZ	3015	0|51	51	25.5	0.199219	2	0|6	6	3	128
RAD51B_Untre	21361091	UCHL1	7345	0|51	51	25.5	0.11435	2	0|23	23	11.5	223
RAD51B_Untre	20070125	P4HB	5034	0|51	51	25.5	0.0501969	2	0|22	22	11	508
RAD51B_Untre	51100974	MYO1D	4642	6|44	50	25	0.0248509	2	3|20	23	11.5	1006
RAD51B_Untre	11067747	CDC5L	988	22|28	50	25	0.0311721	2	14|18	32	16	802
RAD51B_Untre	4504517	HSPB1	3315	50|0	50	25	0.121951	2	13|0	13	6.5	205
RAD51B_Untre	148491070	CTPS1	1503	26|23	49	24.5	0.0414552	2	14|11	25	12.5	591
RAD51B_Untre	119226260	CHERP	10523	43|6	49	24.5	0.0267467	2	20|4	24	12	916
RAD51B_Untre	5031977	NAMPT	10135	40|9	49	24.5	0.0498982	2	18|5	23	11.5	491
RAD51B_Untre	5454064	RBM14	10432	22|27	49	24.5	0.0366218	2	13|16	29	14.5	669
RAD51B_Untre	33356172	NBN	4683	41|8	49	24.5	0.0324934	2	21|5	26	13	754
RAD51B_Untre	34098946	YBX1	4904	4|45	49	24.5	0.0756173	2	3|22	25	12.5	324
RAD51B_Untre	11056044	PPA1	5464	0|49	49	24.5	0.0847751	2	0|17	17	8.5	289
RAD51B_Untre	7662274	TOX4	9878	42|6	48	24	0.0386473	2	13|4	17	8.5	621
RAD51B_Untre	4503509	EIF3A	8661	18|30	48	24	0.0173661	2	12|19	31	15.5	1382
RAD51B_Untre	4506687	RPS15	6209	9|39	48	24	0.165517	2	5|13	18	9	145
RAD51B_Untre	4504897	KPNA2	3838	18|30	48	24	0.0453686	2	7|13	20	10	529
RAD51B_Untre	5729991	PSMC4	5704	25|23	48	24	0.0574163	2	16|14	30	15	418
RAD51B_Untre	4503607	ETFA	2108	6|42	48	24	0.0720721	2	5|17	22	11	333
RAD51B_Untre	19920317	CKAP4	10970	1|47	48	24	0.0398671	2	1|24	25	12.5	602
RAD51B_Untre	50726968	MFAP1	4236	26|21	47	23.5	0.0535308	2	13|9	22	11	439
RAD51B_Untre	14141170	MTA2	9219	34|13	47	23.5	0.0351796	2	19|8	27	13.5	668
RAD51B_Untre	20357552	CTTN	2017	14|33	47	23.5	0.0427273	2	8|21	29	14.5	550
RAD51B_Untre	4502491	C1QBP	708	21|26	47	23.5	0.0833333	2	8|9	17	8.5	282
RAD51B_Untre	4504523	HSPE1	3336	0|47	47	23.5	0.230392	2	0|12	12	6	102
RAD51B_Untre	55770906	XAB2	56949	39|7	46	23	0.0269006	2	24|5	29	14.5	855
RAD51B_Untre	162329583	CPSF6	11052	38|8	46	23	0.0417423	2	11|6	17	8.5	551
RAD51B_Untre	4759224	PDCD5	9141	6|40	46	23	0.184	2	3|13	16	8	125
RAD51B_Untre	5174447	RACK1	10399	21|25	46	23	0.0725552	2	10|10	20	10	317
RAD51B_Untre	50658063	SMC4	10051	34|12	46	23	0.0178571	2	20|8	28	14	1288
RAD51B_Untre	38201714	ELAVL1	1994	12|34	46	23	0.0705521	2	5|14	19	9.5	326
RAD51B_Untre	4503513	EIF3I	8668	12|34	46	23	0.0707692	2	8|14	22	11	325
RAD51B_Untre	375298717	TUBGCP2	10844	43|3	46	23	0.0247312	2	22|1	23	11.5	930
RAD51B_Untre	170763498	SET	6418	11|35	46	23	0.0830325	2	4|10	14	7	277
RAD51B_Untre	161702986	EZR	7430	8|38	46	23	0.0392491	2	5|16	21	10.5	586
RAD51B_Untre	4502107	ANXA5	308	0|46	46	23	0.071875	2	0|16	16	8	320
RAD51B_Untre	5902076	SRSF1	6426	6|39	45	22.5	0.0907258	2	3|11	14	7	248
RAD51B_Untre	21327708	NAP1L1	4673	9|36	45	22.5	0.0575448	2	4|18	22	11	391
RAD51B_Untre	223941782	SIN3A	25942	40|5	45	22.5	0.0176748	2	24|3	27	13.5	1273
RAD51B_Untre	226529917	TPI1	7167	5|40	45	22.5	0.0786713	2	4|18	22	11	286
RAD51B_Untre	4506621	RPL26	6154	34|10	44	22	0.151724	2	13|6	19	9.5	145
RAD51B_Untre	312433975	EIF3C	8663	22|22	44	22	0.0240964	2	11|13	24	12	913
RAD51B_Untre	146134388	YLPM1	56252	16|28	44	22	0.0102516	2	10|15	25	12.5	2146
RAD51B_Untre	5901926	NUDT21	11051	30|14	44	22	0.0969163	2	14|8	22	11	227
RAD51B_Untre	237649019	SLC25A13	10165	28|16	44	22	0.0325444	2	15|6	21	10.5	676
RAD51B_Untre	15082258	CBX3	11335	18|26	44	22	0.120219	2	8|11	19	9.5	183
RAD51B_Untre	14141157	HNRNPH3	3189	3|41	44	22	0.0635838	2	3|20	23	11.5	346
RAD51B_Untre	4758950	PPIB	5479	0|44	44	22	0.101852	2	0|21	21	10.5	216
RAD51B_Untre	190194355	CIP2A	57650	44|0	44	22	0.0243094	2	23|0	23	11.5	905
RAD51B_Untre	32490557	PAPOLA	10914	40|3	43	21.5	0.0288591	2	18|2	20	10	745
RAD51B_Untre	14043022	MARS	4141	20|23	43	21.5	0.0238889	2	13|10	23	11.5	900
RAD51B_Untre	20336746	H2AFY	9555	10|33	43	21.5	0.0582656	2	7|10	17	8.5	369
RAD51B_Untre	312836806	AK2	204	0|43	43	21.5	0.0959821	2	0|19	19	9.5	224
RAD51B_Untre	83700235	EIF4A2	1974	1|42	43	21.5	0.0528256	2	1|14	15	7.5	407
RAD51B_Untre	4503729	FKBP4	2288	0|43	43	21.5	0.046841	2	0|14	14	7	459
RAD51B_Untre	25777671	PPP1R10	5514	37|5	42	21	0.0223404	2	19|2	21	10.5	940
RAD51B_Untre	48526509	TIMM50	92609	24|18	42	21	0.0460526	2	8|6	14	7	456
RAD51B_Untre	33946327	NUP214	8021	26|16	42	21	0.0100478	2	15|10	25	12.5	2090
RAD51B_Untre	4885079	ATP5F1C	509	25|17	42	21	0.0707071	2	13|5	18	9	297
RAD51B_Untre	283436222	ATAD3A	55210	10|32	42	21	0.0358362	2	7|18	25	12.5	586
RAD51B_Untre	183396783	BCOR	54880	42|0	42	21	0.0122022	2	26|0	26	13	1721
RAD51B_Untre	25777602	PSMD2	5708	23|19	42	21	0.0231278	2	13|11	24	12	908
RAD51B_Untre	208973238	YWHAZ	7534	5|37	42	21	0.0857143	2	3|18	21	10.5	245
RAD51B_Untre	6598323	GDI2	2665	0|42	42	21	0.047191	2	0|18	18	9	445
RAD51B_Untre	207029415	RBBP4	5928	6|35	41	20.5	0.0483491	2	2|15	17	8.5	424
RAD51B_Untre	385198059	NOP2	4839	14|27	41	20.5	0.0252463	2	7|12	19	9.5	812
RAD51B_Untre	31543831	TUBG1	7283	34|7	41	20.5	0.0454545	2	21|6	27	13.5	451
RAD51B_Untre	223029410	TLN1	7094	2|39	41	20.5	0.00806769	2	1|24	25	12.5	2541
RAD51B_Untre	124494254	PA2G4	5036	0|41	41	20.5	0.0520305	2	0|22	22	11	394
RAD51B_Untre	11321591	HMGB2	3148	0|41	41	20.5	0.0980861	2	0|18	18	9	209
RAD51B_Untre	5803181	STIP1	10963	0|41	41	20.5	0.0377532	2	0|23	23	11.5	543
RAD51B_Untre	302129652	ANXA6	309	0|41	41	20.5	0.0319813	2	0|20	20	10	641
RAD51B_Untre	295054210	RIF1	55183	40|0	40	20	0.00817661	2	24|0	24	12	2446
RAD51B_Untre	4504191	MSH6	2956	32|8	40	20	0.0147059	2	18|5	23	11.5	1360
RAD51B_Untre	7706501	WBP11	51729	31|9	40	20	0.0312012	2	15|4	19	9.5	641
RAD51B_Untre	21389315	SLC25A1	6576	30|10	40	20	0.0643087	2	8|6	14	7	311
RAD51B_Untre	190014586	PSIP1	11168	5|35	40	20	0.0600601	2	4|18	22	11	333
RAD51B_Untre	27436946	LMNA	4000	18|22	40	20	0.0301205	2	11|11	22	11	664
RAD51B_Untre	4885281	GLUD1	2746	16|24	40	20	0.0358423	2	9|10	19	9.5	558
RAD51B_Untre	4505257	MSN	4478	0|40	40	20	0.034662	2	0|19	19	9.5	577
RAD51B_Untre	21327701	TAF15	8148	5|34	39	19.5	0.0329392	2	4|11	15	7.5	592
RAD51B_Untre	194097365	FTSJ3	117246	28|11	39	19.5	0.0230224	2	15|6	21	10.5	847
RAD51B_Untre	32483374	NOP56	10528	14|25	39	19.5	0.0328283	2	10|15	25	12.5	594
RAD51B_Untre	118498359	RSL1D1	26156	8|31	39	19.5	0.0397959	2	5|14	19	9.5	490
RAD51B_Untre	192807314	SMARCA4	6597	23|16	39	19.5	0.0120594	2	15|13	28	14	1617
RAD51B_Untre	125988409	IK	3550	30|9	39	19.5	0.035009	2	17|6	23	11.5	557
RAD51B_Untre	4506613	RPL22	6146	18|21	39	19.5	0.152344	2	8|10	18	9	128
RAD51B_Untre	283135173	FUS	2521	3|36	39	19.5	0.0373563	2	2|17	19	9.5	522
RAD51B_Untre	161169023	SUPT5H	6829	23|16	39	19.5	0.0179393	2	13|10	23	11.5	1087
RAD51B_Untre	5031749	HMGN2	3151	0|39	39	19.5	0.216667	2	0|19	19	9.5	90
RAD51B_Untre	NP_001186558.1	MYL6B	140465	0|39	39	19.5	0.09375	2	0|9	9	4.5	208
RAD51B_Untre	14790190	SPEN	23013	35|3	38	19	0.00518559	2	24|3	27	13.5	3664
RAD51B_Untre	94721239	IARS	3376	29|9	38	19	0.0150555	2	21|7	28	14	1262
RAD51B_Untre	23618867	SFXN1	94081	24|14	38	19	0.0590062	2	14|8	22	11	322
RAD51B_Untre	209969703	RCC2	55920	12|26	38	19	0.0363985	2	8|14	22	11	522
RAD51B_Untre	109240550	PSPC1	55269	15|23	38	19	0.0363289	2	9|13	22	11	523
RAD51B_Untre	24497435	PSMC5	5705	13|25	38	19	0.046798	2	7|11	18	9	406
RAD51B_Untre	4505753	PGAM1	5223	1|37	38	19	0.0748031	2	1|11	12	6	254
RAD51B_Untre	NP_005331.1	HINT1	3094	0|38	38	19	0.150794	2	0|14	14	7	126
RAD51B_Untre	14670350	GTF2I	2969	22|15	37	18.5	0.0185371	2	15|9	24	12	998
RAD51B_Untre	8922301	WDR70	55100	37|0	37	18.5	0.0282875	2	19|0	19	9.5	654
RAD51B_Untre	4758504	HSD17B10	3028	9|28	37	18.5	0.0708812	2	5|11	16	8	261
RAD51B_Untre	183227678	PARK7	11315	5|32	37	18.5	0.0978836	2	3|14	17	8.5	189
RAD51B_Untre	322303127	RPS10	6204	4|33	37	18.5	0.112121	2	4|10	14	7	165
RAD51B_Untre	288541295	LRRC15	131578	37|0	37	18.5	0.0315162	2	17|0	17	8.5	587
RAD51B_Untre	313151210	HSD17B4	3295	0|37	37	18.5	0.025766	2	0|20	20	10	718
RAD51B_Untre	24430151	PSMC1	5700	18|18	36	18	0.0409091	2	10|9	19	9.5	440
RAD51B_Untre	6678271	TARDBP	23435	4|32	36	18	0.0434783	2	2|12	14	7	414
RAD51B_Untre	33620755	YEATS2	55689	36|0	36	18	0.0126582	2	21|0	21	10.5	1422
RAD51B_Untre	224282117	SUGP2	10147	31|5	36	18	0.0166359	2	23|4	27	13.5	1082
RAD51B_Untre	207452735	EPPK1	83481	30|6	36	18	0.00353635	2	18|4	22	11	5090
RAD51B_Untre	14916501	RPS24	6229	27|9	36	18	0.138462	2	9|6	15	7.5	130
RAD51B_Untre	24431950	PRPF4	9128	32|4	36	18	0.0344828	2	13|3	16	8	522
RAD51B_Untre	23097240	LRWD1	222229	32|4	36	18	0.0278207	2	16|3	19	9.5	647
RAD51B_Untre	13569962	RAB1B	81876	3|33	36	18	0.0895522	2	2|13	15	7.5	201
RAD51B_Untre	190885499	COX5A	9377	3|33	36	18	0.12	2	3|14	17	8.5	150
RAD51B_Untre	7019419	GNL2	29889	35|0	35	17.5	0.0239398	2	17|0	17	8.5	731
RAD51B_Untre	31652264	RBM26	64062	28|7	35	17.5	0.0178571	2	16|3	19	9.5	980
RAD51B_Untre	4506711	RPS27	6232	21|14	35	17.5	0.208333	2	8|4	12	6	84
RAD51B_Untre	208609990	NUP93	9688	31|4	35	17.5	0.0213675	2	18|4	22	11	819
RAD51B_Untre	187960037	CBX1	10951	16|19	35	17.5	0.0945946	2	7|7	14	7	185
RAD51B_Untre	21361144	PSMC3	5702	1|34	35	17.5	0.0398633	2	1|15	16	8	439
RAD51B_Untre	4826898	PFN1	5216	0|35	35	17.5	0.125	2	0|14	14	7	140
RAD51B_Untre	55749932	DES	1674	1|34	35	17.5	0.037234	2	1|7	8	4	470
RAD51B_Untre	31657129	PFAS	5198	0|35	35	17.5	0.0130792	2	0|19	19	9.5	1338
RAD51B_Untre	47419914	WARS	7453	10|24	34	17	0.0360934	2	6|14	20	10	471
RAD51B_Untre	4759274	TXNL1	9352	28|6	34	17	0.0588235	2	14|4	18	9	289
RAD51B_Untre	238776833	ALYREF	10189	0|34	34	17	0.0643939	2	0|16	16	8	264
RAD51B_Untre	14110407	HNRNPDL	9987	3|31	34	17	0.0404762	2	2|7	9	4.5	420
RAD51B_Untre	7657015	RTCB	51493	13|21	34	17	0.0336634	2	9|13	22	11	505
RAD51B_Untre	38327625	CS	1431	0|34	34	17	0.0364807	2	0|18	18	9	466
RAD51B_Untre	13514831	DDX10	1662	30|3	33	16.5	0.0188571	2	17|2	19	9.5	875
RAD51B_Untre	194097487	RANBP3	8498	27|6	33	16.5	0.0293594	2	12|3	15	7.5	562
RAD51B_Untre	4557237	ACAT1	38	0|33	33	16.5	0.0386417	2	0|17	17	8.5	427
RAD51B_Untre	109134349	COPG2	26958	27|6	33	16.5	0.0189437	2	16|5	21	10.5	871
RAD51B_Untre	215490089	SAP18	10284	7|26	33	16.5	0.0959302	2	6|7	13	6.5	172
RAD51B_Untre	6912676	SNW1	22938	20|13	33	16.5	0.0307836	2	13|7	20	10	536
RAD51B_Untre	18379334	RNPS1	10921	8|25	33	16.5	0.0540984	2	3|8	11	5.5	305
RAD51B_Untre	4506701	RPS23	6228	25|8	33	16.5	0.115385	2	8|2	10	5	143
RAD51B_Untre	4506901	SRSF3	6428	0|33	33	16.5	0.10061	2	0|16	16	8	164
RAD51B_Untre	18860916	XRN2	22803	11|22	33	16.5	0.0173684	2	7|14	21	10.5	950
RAD51B_Untre	205277463	TKT	7086	14|19	33	16.5	0.0264848	2	8|9	17	8.5	623
RAD51B_Untre	NP_006734.1	RBM3	5935	0|33	33	16.5	0.105096	2	0|8	8	4	157
RAD51B_Untre	40068518	PGD	5226	0|33	33	16.5	0.0341615	2	0|15	15	7.5	483
RAD51B_Untre	388240801	LMNB2	84823	0|33	33	16.5	0.0266129	2	0|13	13	6.5	620
RAD51B_Untre	156104891	GTF2F1	2962	21|11	32	16	0.0309478	2	13|4	17	8.5	517
RAD51B_Untre	164419749	SMARCA1	6594	32|0	32	16	0.0153551	2	17|0	17	8.5	1042
RAD51B_Untre	38327552	G3BP1	10146	0|32	32	16	0.0343348	2	0|19	19	9.5	466
RAD51B_Untre	23510448	MCM5	4174	16|16	32	16	0.0217984	2	10|9	19	9.5	734
RAD51B_Untre	301129165	DIDO1	11083	25|7	32	16	0.00714286	2	14|4	18	9	2240
RAD51B_Untre	5453830	ORC2	4999	32|0	32	16	0.0277296	2	17|0	17	8.5	577
RAD51B_Untre	302699211	POGZ	23126	28|4	32	16	0.0121673	2	19|2	21	10.5	1315
RAD51B_Untre	101943240	GTF3C1	2975	32|0	32	16	0.00758653	2	22|0	22	11	2109
RAD51B_Untre	5453638	ARID3B	10620	29|3	32	16	0.0285714	2	15|3	18	9	560
RAD51B_Untre	35493916	RPN2	6185	17|15	32	16	0.0253566	2	9|9	18	9	631
RAD51B_Untre	151301228	PRPF40A	55660	19|13	32	16	0.0172043	2	10|8	18	9	930
RAD51B_Untre	11863154	ARCN1	372	26|6	32	16	0.0313112	2	12|4	16	8	511
RAD51B_Untre	150378533	USP7	7874	20|12	32	16	0.0145191	2	11|8	19	9.5	1102
RAD51B_Untre	4885153	CRKL	1399	27|5	32	16	0.0528053	2	12|3	15	7.5	303
RAD51B_Untre	4504511	DNAJA1	3301	11|21	32	16	0.0403023	2	7|12	19	9.5	397
RAD51B_Untre	NP_005720.1	PPIF	10105	0|32	32	16	0.0772947	2	0|7	7	3.5	207
RAD51B_Untre	42716280	HDLBP	3069	8|23	31	15.5	0.012224	2	4|11	15	7.5	1268
RAD51B_Untre	4507947	YARS	8565	14|17	31	15.5	0.0293561	2	7|7	14	7	528
RAD51B_Untre	33356547	MCM2	4171	8|23	31	15.5	0.017146	2	7|10	17	8.5	904
RAD51B_Untre	15149476	RARS	5917	18|13	31	15.5	0.0234848	2	12|7	19	9.5	660
RAD51B_Untre	4506625	RPL27A	6157	19|12	31	15.5	0.10473	2	7|4	11	5.5	148
RAD51B_Untre	33239445	EIF3B	8662	15|16	31	15.5	0.0190418	2	10|10	20	10	814
RAD51B_Untre	50592988	UQCRC2	7385	12|19	31	15.5	0.0342163	2	7|11	18	9	453
RAD51B_Untre	7657234	C11orf58	10944	20|11	31	15.5	0.0846995	2	10|8	18	9	183
RAD51B_Untre	NP_001247421.1	RDX	5962	0|31	31	15.5	0.0256623	2	0|14	14	7	604
RAD51B_Untre	29826282	PPM1G	5496	11|19	30	15	0.0274725	2	6|12	18	9	546
RAD51B_Untre	50593002	SNRPA1	6627	12|18	30	15	0.0588235	2	7|9	16	8	255
RAD51B_Untre	14249678	RBM17	84991	21|9	30	15	0.0374065	2	9|5	14	7	401
RAD51B_Untre	33356174	PNN	5411	20|10	30	15	0.0209205	2	10|6	16	8	717
RAD51B_Untre	4503523	EIF3D	8664	14|16	30	15	0.0273723	2	8|9	17	8.5	548
RAD51B_Untre	9994179	SAP30BP	29115	28|2	30	15	0.0487013	2	10|1	11	5.5	308
RAD51B_Untre	4885585	SAE1	10055	17|13	30	15	0.0433526	2	9|7	16	8	346
RAD51B_Untre	224586882	YBX3	8531	2|28	30	15	0.0403226	2	2|19	21	10.5	372
RAD51B_Untre	4506699	RPS21	6227	2|28	30	15	0.180723	2	2|7	9	4.5	83
RAD51B_Untre	20070130	BTF3	689	0|30	30	15	0.0925926	2	0|14	14	7	162
RAD51B_Untre	13491174	MARCKSL1	65108	0|30	30	15	0.0769231	2	0|17	17	8.5	195
RAD51B_Untre	32483377	PRDX3	10935	0|30	30	15	0.0630252	2	0|15	15	7.5	238
RAD51B_Untre	50428925	TBCB	1155	0|30	30	15	0.0614754	2	0|16	16	8	244
RAD51B_Untre	21361399	PPP2R1A	5518	0|30	30	15	0.0254669	2	0|15	15	7.5	589
RAD51B_Untre	25121987	NCAPH	23397	20|9	29	14.5	0.0195682	2	12|5	17	8.5	741
RAD51B_Untre	11559929	COPG1	22820	23|6	29	14.5	0.0165904	2	13|5	18	9	874
RAD51B_Untre	21040314	SON	6651	12|17	29	14.5	0.00629614	2	6|12	18	9	2303
RAD51B_Untre	55953087	GTPBP4	23560	21|8	29	14.5	0.0228707	2	14|6	20	10	634
RAD51B_Untre	39995082	NSUN2	54888	10|19	29	14.5	0.0189048	2	9|9	18	9	767
RAD51B_Untre	57634534	NUP205	23165	21|8	29	14.5	0.00720676	2	14|3	17	8.5	2012
RAD51B_Untre	4506407	RANBP1	5902	0|29	29	14.5	0.0721393	2	0|10	10	5	201
RAD51B_Untre	61676188	HUWE1	10075	16|13	29	14.5	0.00331504	2	11|8	19	9.5	4374
RAD51B_Untre	4758024	COIL	8161	24|5	29	14.5	0.0251736	2	13|2	15	7.5	576
RAD51B_Untre	11321607	TRIP13	9319	22|7	29	14.5	0.0335648	2	9|3	12	6	432
RAD51B_Untre	4506635	RPL32	6161	11|18	29	14.5	0.107407	2	4|7	11	5.5	135
RAD51B_Untre	56118310	NUCKS1	64710	13|16	29	14.5	0.0596708	2	6|8	14	7	243
RAD51B_Untre	4504035	GMPS	8833	0|29	29	14.5	0.0209235	2	0|16	16	8	693
RAD51B_Untre	18201905	GPI	2821	0|29	29	14.5	0.0259857	2	0|18	18	9	558
RAD51B_Untre	51479152	ATP5PD	10476	0|29	29	14.5	0.105839	2	0|11	11	5.5	137
RAD51B_Untre	375331879	LTA4H	4048	0|29	29	14.5	0.0247019	2	0|15	15	7.5	587
RAD51B_Untre	42542379	SRRM1	10250	8|20	28	14	0.0154867	2	5|11	16	8	904
RAD51B_Untre	168229174	RBM27	54439	28|0	28	14	0.0132075	2	12|0	12	6	1060
RAD51B_Untre	45446743	DDX42	11325	23|5	28	14	0.0149254	2	14|4	18	9	938
RAD51B_Untre	116686122	KIF4A	24137	25|3	28	14	0.0113636	2	17|3	20	10	1232
RAD51B_Untre	100816392	FUBP3	8939	0|28	28	14	0.0244755	2	0|16	16	8	572
RAD51B_Untre	55741709	RBM25	58517	21|7	28	14	0.0166074	2	11|4	15	7.5	843
RAD51B_Untre	45593130	GNL3	26354	17|11	28	14	0.0255009	2	10|6	16	8	549
RAD51B_Untre	21327715	TCERG1	10915	21|7	28	14	0.0127505	2	15|3	18	9	1098
RAD51B_Untre	29570791	CSNK2A1	1457	17|11	28	14	0.0358056	2	11|6	17	8.5	391
RAD51B_Untre	306482694	SRSF7	6432	7|21	28	14	0.0619469	2	4|7	11	5.5	226
RAD51B_Untre	22208967	HMGA1	3159	0|28	28	14	0.130841	2	0|9	9	4.5	107
RAD51B_Untre	4507241	SSRP1	6749	10|18	28	14	0.0197461	2	6|8	14	7	709
RAD51B_Untre	58761544	KDM1A	23028	23|5	28	14	0.0159817	2	12|3	15	7.5	876
RAD51B_Untre	4759156	SNRPA	6626	0|28	28	14	0.0496454	2	0|7	7	3.5	282
RAD51B_Untre	205277392	DCTN1	1639	23|5	28	14	0.0111732	2	14|4	18	9	1253
RAD51B_Untre	4503727	FKBP3	2287	0|28	28	14	0.0625	2	0|14	14	7	224
RAD51B_Untre	6912494	MAPRE1	22919	0|28	28	14	0.0522388	2	0|12	12	6	268
RAD51B_Untre	4501867	ACO2	50	0|28	28	14	0.0179487	2	0|14	14	7	780
RAD51B_Untre	4503579	EPB41L2	2037	5|22	27	13.5	0.0134328	2	3|16	19	9.5	1005
RAD51B_Untre	380837121	SEC22B	9554	0|27	27	13.5	0.0627907	2	0|11	11	5.5	215
RAD51B_Untre	148536853	COPA	1314	9|18	27	13.5	0.0110294	2	5|10	15	7.5	1224
RAD51B_Untre	195976805	HYOU1	10525	8|19	27	13.5	0.0135135	2	7|11	18	9	999
RAD51B_Untre	4758556	PRPF3	9129	22|5	27	13.5	0.0197657	2	14|3	17	8.5	683
RAD51B_Untre	18093112	ESF1	51575	27|0	27	13.5	0.0158637	2	18|0	18	9	851
RAD51B_Untre	56788356	TFIP11	24144	25|2	27	13.5	0.016129	2	14|1	15	7.5	837
RAD51B_Untre	49472822	EIF3G	8666	12|15	27	13.5	0.0421875	2	6|9	15	7.5	320
RAD51B_Untre	156766043	GIGYF2	26058	19|8	27	13.5	0.0103926	2	13|7	20	10	1299
RAD51B_Untre	21361633	LRRC40	55631	24|3	27	13.5	0.0224252	2	13|2	15	7.5	602
RAD51B_Untre	4502101	ANXA1	301	26|1	27	13.5	0.0390173	2	14|1	15	7.5	346
RAD51B_Untre	NP_001005464.1	HIST2H3A	333932	0|27	27	13.5	0.0992647	2	0|8	8	4	136
RAD51B_Untre	13904870	RPS5	6193	0|27	27	13.5	0.0661765	2	0|8	8	4	204
RAD51B_Untre	NP_001976.1	ETFB	2109	0|27	27	13.5	0.0529412	2	0|10	10	5	255
RAD51B_Untre	48255889	PRKCSH	5589	0|27	27	13.5	0.0255682	2	0|12	12	6	528
RAD51B_Untre	308818195	DPYSL2	1808	0|27	27	13.5	0.0199409	2	0|16	16	8	677
RAD51B_Untre	91823271	XDH	7498	26|0	26	13	0.00975244	2	2|0	2	1	1333
RAD51B_Untre	21281677	WDR36	134430	16|10	26	13	0.0136698	2	8|6	14	7	951
RAD51B_Untre	114326455	CHD8	57680	26|0	26	13	0.00564726	2	17|0	17	8.5	2302
RAD51B_Untre	11225260	TOP1	7150	13|13	26	13	0.0169935	2	7|7	14	7	765
RAD51B_Untre	7305503	STOML2	30968	1|25	26	13	0.0365169	2	1|13	14	7	356
RAD51B_Untre	6005757	SUPT16H	11198	15|11	26	13	0.0124164	2	12|9	21	10.5	1047
RAD51B_Untre	4758158	SEPTIN2	4735	0|26	26	13	0.0360111	2	0|14	14	7	361
RAD51B_Untre	7706254	NOP58	51602	14|12	26	13	0.0245747	2	7|8	15	7.5	529
RAD51B_Untre	145309309	USP9X	8239	21|5	26	13	0.00505837	2	14|4	18	9	2570
RAD51B_Untre	42734325	WAPL	23063	24|2	26	13	0.0109244	2	13|1	14	7	1190
RAD51B_Untre	9966827	PCNP	57092	19|7	26	13	0.0730337	2	6|3	9	4.5	178
RAD51B_Untre	10863889	SART1	9092	14|12	26	13	0.01625	2	9|5	14	7	800
RAD51B_Untre	4503507	EIF2S3	1968	15|11	26	13	0.0275424	2	8|6	14	7	472
RAD51B_Untre	21536320	HNRNPUL1	11100	6|20	26	13	0.0171958	2	4|10	14	7	756
RAD51B_Untre	115583685	SLC16A1	6566	17|9	26	13	0.026	2	11|6	17	8.5	500
RAD51B_Untre	28559039	MED1	5469	26|0	26	13	0.00822264	2	17|0	17	8.5	1581
RAD51B_Untre	21396480	RALY	22913	11|15	26	13	0.0448276	2	6|10	16	8	290
RAD51B_Untre	29540531	SULT1A1	6817	9|17	26	13	0.0440678	2	6|7	13	6.5	295
RAD51B_Untre	148727341	STRAP	11171	7|19	26	13	0.0371429	2	4|8	12	6	350
RAD51B_Untre	29029559	CSE1L	1434	11|15	26	13	0.0133883	2	9|7	16	8	971
RAD51B_Untre	20149629	DDX47	51202	19|7	26	13	0.0285714	2	8|5	13	6.5	455
RAD51B_Untre	336176064	RBM39	9584	9|17	26	13	0.0255906	2	5|7	12	6	508
RAD51B_Untre	91199540	DLD	1738	23|3	26	13	0.0255403	2	11|3	14	7	509
RAD51B_Untre	5730027	KHDRBS1	10657	5|21	26	13	0.0293454	2	4|10	14	7	443
RAD51B_Untre	14277700	RPS12	6206	7|19	26	13	0.0984848	2	4|8	12	6	132
RAD51B_Untre	151101404	PTMA	5757	0|26	26	13	0.118182	2	0|14	14	7	110
RAD51B_Untre	5803187	TALDO1	6888	0|26	26	13	0.0385757	2	0|14	14	7	337
RAD51B_Untre	4885649	UBA2	10054	0|25	25	12.5	0.0195312	2	0|13	13	6.5	640
RAD51B_Untre	6912752	ZNF281	23528	22|3	25	12.5	0.0139665	2	14|1	15	7.5	895
RAD51B_Untre	291575128	LDHB	3945	4|21	25	12.5	0.0374251	2	2|10	12	6	334
RAD51B_Untre	345197228	TRA2B	6434	7|18	25	12.5	0.0664894	2	5|10	15	7.5	188
RAD51B_Untre	13128992	TRIR	79002	21|4	25	12.5	0.0710227	2	9|3	12	6	176
RAD51B_Untre	38372909	KDM3B	51780	25|0	25	12.5	0.00709824	2	14|0	14	7	1761
RAD51B_Untre	256017159	MGA	23269	21|4	25	12.5	0.00437675	2	16|3	19	9.5	2856
RAD51B_Untre	21361114	SLC25A11	8402	22|3	25	12.5	0.0398089	2	12|2	14	7	314
RAD51B_Untre	21264343	SAFB	6294	4|21	25	12.5	0.0136612	2	4|13	17	8.5	915
RAD51B_Untre	260099723	LDHA	3939	9|16	25	12.5	0.034626	2	4|7	11	5.5	361
RAD51B_Untre	5031981	PSMD14	10213	9|16	25	12.5	0.0403226	2	6|9	15	7.5	310
RAD51B_Untre	4557553	EMD	2010	13|12	25	12.5	0.0492126	2	8|7	15	7.5	254
RAD51B_Untre	4758216	DVL2	1856	18|7	25	12.5	0.0169837	2	14|4	18	9	736
RAD51B_Untre	154354962	IMMT	10989	5|20	25	12.5	0.0165125	2	3|13	16	8	757
RAD51B_Untre	157649073	CAP1	10487	0|25	25	12.5	0.0263158	2	0|15	15	7.5	475
RAD51B_Untre	NP_001132913.1	BCAP31	10134	0|25	25	12.5	0.050813	2	0|11	11	5.5	246
RAD51B_Untre	40254924	LRRC59	55379	0|25	25	12.5	0.0407166	2	0|15	15	7.5	307
RAD51B_Untre	NP_001966.1	ENO2	2026	0|25	25	12.5	0.0288018	2	0|9	9	4.5	434
RAD51B_Untre	156416003	SDHA	6389	0|25	25	12.5	0.0188253	2	0|15	15	7.5	664
RAD51B_Untre	20127408	HADHA	3030	0|25	25	12.5	0.0163827	2	0|17	17	8.5	763
RAD51B_Untre	NP_001073936.1	MYO5B	4645	0|25	25	12.5	0.00676407	2	0|12	12	6	1848
RAD51B_Untre	117168248	HACD3	51495	17|7	24	12	0.0331492	2	9|1	10	5	362
RAD51B_Untre	4757880	BUB3	9184	6|18	24	12	0.0365854	2	4|9	13	6.5	328
RAD51B_Untre	7657455	PES1	23481	20|4	24	12	0.0204082	2	12|3	15	7.5	588
RAD51B_Untre	4506411	RANGAP1	5905	6|18	24	12	0.0204429	2	4|8	12	6	587
RAD51B_Untre	30795212	IGF2BP3	10643	6|18	24	12	0.0207254	2	2|8	10	5	579
RAD51B_Untre	38327634	DDX18	8886	17|7	24	12	0.0179104	2	8|5	13	6.5	670
RAD51B_Untre	325301072	SSR4	6748	13|11	24	12	0.0652174	2	6|5	11	5.5	184
RAD51B_Untre	38788260	BPTF	2186	21|3	24	12	0.00413365	2	14|1	15	7.5	2903
RAD51B_Untre	4826960	QARS	5859	10|14	24	12	0.0154839	2	6|8	14	7	775
RAD51B_Untre	21700763	JPT2	90861	9|15	24	12	0.0631579	2	5|6	11	5.5	190
RAD51B_Untre	24475816	TECR	9524	20|4	24	12	0.038961	2	11|3	14	7	308
RAD51B_Untre	21626468	ZNF638	27332	19|5	24	12	0.00606673	2	14|3	17	8.5	1978
RAD51B_Untre	20149675	EFHD2	79180	0|24	24	12	0.05	2	0|9	9	4.5	240
RAD51B_Untre	164519146	GATAD2A	54815	16|8	24	12	0.0189573	2	11|4	15	7.5	633
RAD51B_Untre	57863269	RRP1B	23076	4|20	24	12	0.0158311	2	3|13	16	8	758
RAD51B_Untre	17978466	CCNT1	904	21|3	24	12	0.0165289	2	15|2	17	8.5	726
RAD51B_Untre	24308382	LENG8	114823	24|0	24	12	0.015	2	12|0	12	6	800
RAD51B_Untre	171460914	DNM1L	10059	6|18	24	12	0.0163043	2	6|9	15	7.5	736
RAD51B_Untre	255918139	CHAMP1	283489	21|3	24	12	0.0147783	2	13|3	16	8	812
RAD51B_Untre	30410794	PSME3	10197	12|12	24	12	0.0472441	2	6|4	10	5	254
RAD51B_Untre	193083120	TOMM40	10452	5|19	24	12	0.033241	2	4|11	15	7.5	361
RAD51B_Untre	5803227	YWHAQ	10971	0|24	24	12	0.0489796	2	0|12	12	6	245
RAD51B_Untre	5031573	ACTR3	10096	0|24	24	12	0.0287081	2	0|11	11	5.5	418
RAD51B_Untre	5901922	CDC37	11140	2|21	23	11.5	0.0304233	2	2|12	14	7	378
RAD51B_Untre	5454158	VARS	7407	6|17	23	11.5	0.0090981	2	5|9	14	7	1264
RAD51B_Untre	15487670	NXF1	10482	16|7	23	11.5	0.0185784	2	9|4	13	6.5	619
RAD51B_Untre	114842410	ZC3H11A	9877	19|4	23	11.5	0.0141975	2	11|2	13	6.5	810
RAD51B_Untre	5292161	PSMD4	5710	10|13	23	11.5	0.030504	2	6|6	12	6	377
RAD51B_Untre	188497756	UBAP2L	9898	0|23	23	11.5	0.0116989	2	0|14	14	7	983
RAD51B_Untre	183396804	RPRD2	23248	23|0	23	11.5	0.00787132	2	12|0	12	6	1461
RAD51B_Untre	4557761	MSH2	4436	19|4	23	11.5	0.0123126	2	12|2	14	7	934
RAD51B_Untre	149999611	SRP14	6727	3|20	23	11.5	0.0845588	2	2|6	8	4	136
RAD51B_Untre	7657269	PDS5B	23047	14|9	23	11.5	0.00794748	2	11|6	17	8.5	1447
RAD51B_Untre	32490572	EPB41L3	23136	8|15	23	11.5	0.0105796	2	6|10	16	8	1087
RAD51B_Untre	41327712	CRK	1398	17|6	23	11.5	0.0378289	2	11|4	15	7.5	304
RAD51B_Untre	149158690	PRRC2A	7916	10|13	23	11.5	0.00533148	2	7|8	15	7.5	2157
RAD51B_Untre	NP_001230574.1	CFL2	1073	0|23	23	11.5	0.0771812	2	0|7	7	3.5	149
RAD51B_Untre	23308579	PTGES3	10728	4|19	23	11.5	0.071875	2	3|4	7	3.5	160
RAD51B_Untre	197276600	MAP4	4134	1|21	22	11	0.00969163	2	1|11	12	6	1135
RAD51B_Untre	4758648	KIF5B	3799	1|21	22	11	0.0114226	2	1|12	13	6.5	963
RAD51B_Untre	10440560	HIST1H3F	8968	22|0	22	11	0.0808824	2	8|0	8	4	136
RAD51B_Untre	148839305	SMCHD1	23347	15|7	22	11	0.00548628	2	10|4	14	7	2005
RAD51B_Untre	158420731	CHD3	1107	22|0	22	11	0.0053424	2	13|0	13	6.5	2059
RAD51B_Untre	256222019	RAB10	10890	1|21	22	11	0.055	2	1|5	6	3	200
RAD51B_Untre	10346135	MAPRE2	10982	18|4	22	11	0.0336391	2	10|3	13	6.5	327
RAD51B_Untre	9994185	RBM7	10179	19|3	22	11	0.0413534	2	10|3	13	6.5	266
RAD51B_Untre	13435361	DSC1	1823	22|0	22	11	0.0123043	2	12|0	12	6	894
RAD51B_Untre	4759212	TBCA	6902	0|22	22	11	0.101852	2	0|8	8	4	108
RAD51B_Untre	NP_001403.1	EIF1AX	1964	0|22	22	11	0.0763889	2	0|8	8	4	144
RAD51B_Untre	NP_056997.1	TXNDC12	51060	0|22	22	11	0.0639535	2	0|7	7	3.5	172
RAD51B_Untre	193794826	CYB5R3	1727	0|22	22	11	0.0395683	2	0|8	8	4	278
RAD51B_Untre	21264355	SMARCE1	6605	12|9	21	10.5	0.0255474	2	5|5	10	5	411
RAD51B_Untre	4827050	USP14	9097	3|18	21	10.5	0.0212551	2	3|10	13	6.5	494
RAD51B_Untre	70980549	PDCD11	22984	15|6	21	10.5	0.00561197	2	9|4	13	6.5	1871
RAD51B_Untre	19718731	BRD4	23476	19|2	21	10.5	0.00770925	2	11|2	13	6.5	1362
RAD51B_Untre	11321601	PFKP	5214	4|17	21	10.5	0.0133929	2	3|9	12	6	784
RAD51B_Untre	4506341	ABCD3	5825	21|0	21	10.5	0.0159332	2	12|0	12	6	659
RAD51B_Untre	98986464	TMED10	10972	6|15	21	10.5	0.0479452	2	3|6	9	4.5	219
RAD51B_Untre	78000181	RPL14	9045	9|12	21	10.5	0.0488372	2	3|5	8	4	215
RAD51B_Untre	33620716	RBBP6	5930	19|2	21	10.5	0.0059727	2	13|2	15	7.5	1758
RAD51B_Untre	7705855	HSD17B12	51144	14|7	21	10.5	0.0336538	2	9|4	13	6.5	312
RAD51B_Untre	21361684	GPATCH1	55094	21|0	21	10.5	0.0112782	2	15|0	15	7.5	931
RAD51B_Untre	21396489	LONP1	9361	0|21	21	10.5	0.0109489	2	0|11	11	5.5	959
RAD51B_Untre	31652242	TCF20	6942	18|3	21	10.5	0.00541796	2	13|2	15	7.5	1938
RAD51B_Untre	4557365	BLM	641	21|0	21	10.5	0.00741002	2	13|0	13	6.5	1417
RAD51B_Untre	18490987	MRTO4	51154	7|14	21	10.5	0.0439331	2	4|7	11	5.5	239
RAD51B_Untre	117647226	TRMT10C	54931	15|6	21	10.5	0.0260546	2	4|3	7	3.5	403
RAD51B_Untre	21464101	YWHAG	7532	0|21	21	10.5	0.0425101	2	0|8	8	4	247
RAD51B_Untre	109948279	LGALS7B	653499	21|0	21	10.5	0.0772059	2	11|0	11	5.5	136
RAD51B_Untre	NP_006296.1	ANP32A	8125	0|21	21	10.5	0.0421687	2	0|9	9	4.5	249
RAD51B_Untre	NP_006808.1	ERP29	10961	0|21	21	10.5	0.0402299	2	0|10	10	5	261
RAD51B_Untre	4506017	PPP2CA	5515	0|21	21	10.5	0.0339806	2	0|10	10	5	309
RAD51B_Untre	19923193	ST13	6767	0|21	21	10.5	0.0284553	2	0|8	8	4	369
RAD51B_Untre	NP_001484.1	GDI1	2664	0|21	21	10.5	0.0234899	2	0|14	14	7	447
RAD51B_Untre	6912280	AHSA1	10598	13|7	20	10	0.0295858	2	7|4	11	5.5	338
RAD51B_Untre	24797086	IPO5	3843	5|15	20	10	0.00896861	2	3|8	11	5.5	1115
RAD51B_Untre	4505813	DYNLL1	8655	8|12	20	10	0.11236	2	4|8	12	6	89
RAD51B_Untre	153945728	MAP1B	4131	2|18	20	10	0.00405186	2	1|10	11	5.5	2468
RAD51B_Untre	4506629	RPL29	6159	6|14	20	10	0.0628931	2	3|5	8	4	159
RAD51B_Untre	21264565	ARID1A	8289	10|10	20	10	0.00437637	2	7|5	12	6	2285
RAD51B_Untre	18426902	WRNIP1	56897	19|1	20	10	0.0150376	2	11|1	12	6	665
RAD51B_Untre	125656165	THOC2	57187	15|5	20	10	0.00627746	2	9|4	13	6.5	1593
RAD51B_Untre	117553580	AP3D1	8943	18|2	20	10	0.00867303	2	10|1	11	5.5	1153
RAD51B_Untre	32484979	AP3B1	8546	16|4	20	10	0.00914077	2	9|2	11	5.5	1094
RAD51B_Untre	4506903	SRSF9	8683	0|20	20	10	0.0452489	2	0|10	10	5	221
RAD51B_Untre	4503519	EIF3F	8665	15|5	20	10	0.0280112	2	7|2	9	4.5	357
RAD51B_Untre	115298668	SNRNP40	9410	6|14	20	10	0.0280112	2	4|5	9	4.5	357
RAD51B_Untre	319996623	RBM15	64783	9|11	20	10	0.0103199	2	5|5	10	5	969
RAD51B_Untre	42544159	HSPH1	10808	0|20	20	10	0.011655	2	0|11	11	5.5	858
RAD51B_Untre	148227672	CTNNB1	1499	12|8	20	10	0.0128041	2	5|6	11	5.5	781
RAD51B_Untre	NP_001172024.1	AIF1L	83543	0|20	20	10	0.0568182	2	0|8	8	4	176
RAD51B_Untre	118402586	GLO1	2739	0|20	20	10	0.0543478	2	0|10	10	5	184
RAD51B_Untre	114796642	RCC1	1104	0|20	20	10	0.023753	2	0|11	11	5.5	421
RAD51B_Untre	94538354	PMPCB	9512	0|20	20	10	0.0204499	2	0|11	11	5.5	489
RAD51B_Untre	188035924	ALDH7A1	501	0|20	20	10	0.0185529	2	0|10	10	5	539
RAD51B_Untre	19913424	ATP6V1A	523	0|20	20	10	0.0162075	2	0|9	9	4.5	617
RAD51B_Untre	109148542	AARS	16	0|20	20	10	0.0103306	2	0|12	12	6	968
RAD51B_Untre	195539395	PSMC6	5706	3|16	19	9.5	0.0235732	2	2|8	10	5	403
RAD51B_Untre	10947137	ABCF2	10061	19|0	19	9.5	0.0149842	2	11|0	11	5.5	634
RAD51B_Untre	123173757	RAVER1	125950	0|19	19	9.5	0.0125661	2	0|9	9	4.5	756
RAD51B_Untre	217330646	SUB1	10923	8|11	19	9.5	0.0748031	2	3|5	8	4	127
RAD51B_Untre	37620206	C1orf52	148423	19|0	19	9.5	0.0521978	2	11|0	11	5.5	182
RAD51B_Untre	16117791	RPL35A	6165	19|0	19	9.5	0.0863636	2	7|0	7	3.5	110
RAD51B_Untre	20127499	SRSF6	6431	3|16	19	9.5	0.0276163	2	2|8	10	5	344
RAD51B_Untre	6005721	ERLIN2	11160	19|0	19	9.5	0.0280236	2	11|0	11	5.5	339
RAD51B_Untre	169234630	RBM11	54033	13|6	19	9.5	0.0338078	2	10|4	14	7	281
RAD51B_Untre	239787838	TEX10	54881	19|0	19	9.5	0.010226	2	9|0	9	4.5	929
RAD51B_Untre	40807485	PRPF6	24148	7|12	19	9.5	0.0100956	2	5|7	12	6	941
RAD51B_Untre	208022641	ELOA	6924	19|0	19	9.5	0.0119048	2	13|0	13	6.5	798
RAD51B_Untre	300244569	SRSF11	9295	15|4	19	9.5	0.0196687	2	9|2	11	5.5	483
RAD51B_Untre	9910382	TOMM22	56993	7|12	19	9.5	0.0669014	2	4|5	9	4.5	142
RAD51B_Untre	5803167	SF3A3	10946	5|14	19	9.5	0.0189621	2	3|8	11	5.5	501
RAD51B_Untre	NP_006214.2	PIN4	5303	0|19	19	9.5	0.0608974	2	0|6	6	3	156
RAD51B_Untre	27436901	MRPL12	6182	0|19	19	9.5	0.0479798	2	0|10	10	5	198
RAD51B_Untre	11559923	EIF4H	7458	0|19	19	9.5	0.0383065	2	0|11	11	5.5	248
RAD51B_Untre	46593007	UQCRC1	7384	0|19	19	9.5	0.0197917	2	0|10	10	5	480
RAD51B_Untre	20127454	ATIC	471	0|19	19	9.5	0.0160473	2	0|11	11	5.5	592
RAD51B_Untre	168229248	ASNS	440	0|18	18	9	0.0160428	2	0|9	9	4.5	561
RAD51B_Untre	20070197	DDOST	1650	5|13	18	9	0.0197368	2	4|8	12	6	456
RAD51B_Untre	41406097	DVL3	1857	15|3	18	9	0.0125698	2	8|3	11	5.5	716
RAD51B_Untre	9966805	DDX24	57062	8|10	18	9	0.0104773	2	4|7	11	5.5	859
RAD51B_Untre	194363725	SMARCC2	6601	5|13	18	9	0.0078125	2	3|6	9	4.5	1152
RAD51B_Untre	201023339	FIP1L1	81608	12|6	18	9	0.0153061	2	8|3	11	5.5	588
RAD51B_Untre	255652953	ZC3H18	124245	12|6	18	9	0.00944386	2	7|5	12	6	953
RAD51B_Untre	308199413	KMT2A	4297	11|7	18	9	0.00226586	2	8|3	11	5.5	3972
RAD51B_Untre	24497447	NUP50	10762	10|8	18	9	0.0204545	2	6|6	12	6	440
RAD51B_Untre	44890068	ZMYM4	9202	18|0	18	9	0.00581395	2	13|0	13	6.5	1548
RAD51B_Untre	40217790	ZNF512	84450	18|0	18	9	0.015873	2	6|0	6	3	567
RAD51B_Untre	170763506	GTF3C5	9328	18|0	18	9	0.017341	2	13|0	13	6.5	519
RAD51B_Untre	28827782	ZHX3	23051	18|0	18	9	0.00941423	2	11|0	11	5.5	956
RAD51B_Untre	4503249	DEK	7913	0|18	18	9	0.024	2	0|8	8	4	375
RAD51B_Untre	13994151	PDLIM1	9124	0|18	18	9	0.0273556	2	0|12	12	6	329
RAD51B_Untre	38202255	TARS	6897	0|18	18	9	0.0124481	2	0|9	9	4.5	723
RAD51B_Untre	6005860	RPL35	11224	0|18	18	9	0.0731707	2	0|6	6	3	123
RAD51B_Untre	30795231	BASP1	10409	0|18	18	9	0.0396476	2	0|10	10	5	227
RAD51B_Untre	NP_003192.1	TFAM	7019	0|18	18	9	0.0365854	2	0|9	9	4.5	246
RAD51B_Untre	NP_003396.1	YWHAH	7533	0|18	18	9	0.0365854	2	0|7	7	3.5	246
RAD51B_Untre	NP_001975.1	ESD	2098	0|18	18	9	0.0319149	2	0|7	7	3.5	282
RAD51B_Untre	194097323	ECHS1	1892	0|18	18	9	0.0310345	2	0|11	11	5.5	290
RAD51B_Untre	4503143	CTSD	1509	3|15	18	9	0.0218447	2	2|8	10	5	412
RAD51B_Untre	4507877	VCL	7414	0|18	18	9	0.00844278	2	0|10	10	5	1066
RAD51B_Untre	8923920	H2AFY2	55506	0|17	17	8.5	0.0228495	2	0|7	7	3.5	372
RAD51B_Untre	134142826	PCM1	5108	4|13	17	8.5	0.0041996	2	4|8	12	6	2024
RAD51B_Untre	56118219	IGF2BP2	10644	0|17	17	8.5	0.0152878	2	0|6	6	3	556
RAD51B_Untre	112293277	DNAJC8	22826	3|14	17	8.5	0.0335968	2	2|9	11	5.5	253
RAD51B_Untre	119220557	PAICS	10606	0|17	17	8.5	0.02	2	0|9	9	4.5	425
RAD51B_Untre	4507943	XPO1	7514	11|6	17	8.5	0.00793651	2	6|4	10	5	1071
RAD51B_Untre	34101286	ZFR	51663	7|10	17	8.5	0.00791434	2	3|6	9	4.5	1074
RAD51B_Untre	4506129	PRPS2	5634	0|17	17	8.5	0.0267296	2	0|8	8	4	318
RAD51B_Untre	126723060	ZC3H4	23211	5|12	17	8.5	0.00652341	2	3|8	11	5.5	1303
RAD51B_Untre	4506787	IQGAP1	8826	3|14	17	8.5	0.00512975	2	2|8	10	5	1657
RAD51B_Untre	208022622	RPS27A	6233	17|0	17	8.5	0.0544872	2	4|0	4	2	156
RAD51B_Untre	11545813	CXorf56	63932	17|0	17	8.5	0.0382883	2	9|0	9	4.5	222
RAD51B_Untre	4506583	RPA1	6117	10|7	17	8.5	0.0137987	2	8|6	14	7	616
RAD51B_Untre	23097250	TIPRL	261726	15|2	17	8.5	0.03125	2	7|2	9	4.5	272
RAD51B_Untre	5031653	BCAS2	10286	16|1	17	8.5	0.0377778	2	10|1	11	5.5	225
RAD51B_Untre	209862881	CPSF7	79869	10|7	17	8.5	0.0180467	2	7|3	10	5	471
RAD51B_Untre	45827771	EDC4	23644	4|13	17	8.5	0.00606709	2	3|9	12	6	1401
RAD51B_Untre	194328685	MYO1B	4430	4|13	17	8.5	0.00748239	2	2|8	10	5	1136
RAD51B_Untre	16418383	NACC1	112939	14|3	17	8.5	0.016129	2	9|2	11	5.5	527
RAD51B_Untre	380692328	DDX56	54606	14|3	17	8.5	0.0167653	2	8|2	10	5	507
RAD51B_Untre	223468564	SLC1A5	6510	4|13	17	8.5	0.0271565	2	3|5	8	4	313
RAD51B_Untre	5031569	ACTR1A	10121	7|10	17	8.5	0.0226064	2	4|6	10	5	376
RAD51B_Untre	4505087	MAGOH	4116	0|17	17	8.5	0.0582192	2	0|4	4	2	146
RAD51B_Untre	6005926	U2AF2	11338	4|13	17	8.5	0.0178947	2	3|7	10	5	475
RAD51B_Untre	14149680	ESYT1	23344	3|14	17	8.5	0.00769928	2	3|7	10	5	1104
RAD51B_Untre	NP_000445.1	SOD1	6647	0|17	17	8.5	0.0551948	2	0|10	10	5	154
RAD51B_Untre	4502303	ATP5PO	539	0|17	17	8.5	0.0399061	2	0|8	8	4	213
RAD51B_Untre	4885063	ALDOC	230	1|16	17	8.5	0.0233516	2	1|7	8	4	364
RAD51B_Untre	NP_065392.1	APMAP	57136	0|17	17	8.5	0.0204327	2	0|7	7	3.5	416
RAD51B_Untre	9951915	AHCY	191	0|17	17	8.5	0.0196759	2	0|8	8	4	432
RAD51B_Untre	NP_001231513.1	FMC1-LUC7L2	100996928	0|17	17	8.5	0.018559	2	0|9	9	4.5	458
RAD51B_Untre	4758340	FARSA	2193	5|11	16	8	0.015748	2	4|7	11	5.5	508
RAD51B_Untre	24497620	SRP68	6730	4|12	16	8	0.0127592	2	3|7	10	5	627
RAD51B_Untre	25777600	PSMD1	5707	5|11	16	8	0.00839454	2	4|6	10	5	953
RAD51B_Untre	28872725	PSMD11	5717	0|16	16	8	0.0189573	2	0|8	8	4	422
RAD51B_Untre	157743245	WDR43	23160	9|7	16	8	0.0118168	2	5|3	8	4	677
RAD51B_Untre	300192959	ZMYM2	7750	16|0	16	8	0.00580973	2	11|0	11	5.5	1377
RAD51B_Untre	7705706	RPS27L	51065	8|8	16	8	0.0952381	2	4|3	7	3.5	84
RAD51B_Untre	54633315	DNTTIP2	30836	16|0	16	8	0.010582	2	6|0	6	3	756
RAD51B_Untre	281604136	PGAM5	192111	11|5	16	8	0.0276817	2	7|3	10	5	289
RAD51B_Untre	334724463	TWF1	5756	0|16	16	8	0.0228571	2	0|10	10	5	350
RAD51B_Untre	19923559	EMSY	56946	16|0	16	8	0.00605144	2	11|0	11	5.5	1322
RAD51B_Untre	5032069	SF3B4	10262	11|5	16	8	0.0188679	2	4|2	6	3	424
RAD51B_Untre	213972634	TP53BP1	7158	11|5	16	8	0.00405063	2	7|4	11	5.5	1975
RAD51B_Untre	231570121	ZC3H14	79882	12|4	16	8	0.0108844	2	7|2	9	4.5	735
RAD51B_Untre	82659109	UBR4	23352	12|4	16	8	0.00154351	2	9|3	12	6	5183
RAD51B_Untre	147904340	WDR82	80335	15|1	16	8	0.0255591	2	8|1	9	4.5	313
RAD51B_Untre	20149598	SLC25A10	1468	14|2	16	8	0.0278746	2	8|1	9	4.5	287
RAD51B_Untre	145580615	KRI1	65095	11|5	16	8	0.0112835	2	5|5	10	5	709
RAD51B_Untre	5803207	U2AF1	7307	5|11	16	8	0.0333333	2	4|5	9	4.5	240
RAD51B_Untre	20143967	KIF23	9493	16|0	16	8	0.00833333	2	7|0	7	3.5	960
RAD51B_Untre	262359929	AHCTF1	25909	16|0	16	8	0.00351648	2	11|0	11	5.5	2275
RAD51B_Untre	251831110	COX2	4513	0|16	16	8	0.0352423	2	0|6	6	3	227
RAD51B_Untre	4503515	EIF3H	8667	0|16	16	8	0.0227273	2	0|1	1	0.5	352
RAD51B_Untre	163965364	NACA	4666	4|12	16	8	0.0372093	2	3|3	6	3	215
RAD51B_Untre	46276863	PTMS	5763	0|16	16	8	0.0784314	2	0|5	5	2.5	102
RAD51B_Untre	325652033	ELOC	6921	6|10	16	8	0.0714286	2	3|4	7	3.5	112
RAD51B_Untre	21361454	PYCR2	29920	3|13	16	8	0.025	2	2|4	6	3	320
RAD51B_Untre	192807332	SRRT	51593	3|13	16	8	0.00914286	2	3|8	11	5.5	875
RAD51B_Untre	4507669	TPT1	7178	0|16	16	8	0.0465116	2	0|8	8	4	172
RAD51B_Untre	NP_149073.1	SARNP	84324	0|16	16	8	0.0380952	2	0|7	7	3.5	210
RAD51B_Untre	25777615	PSMD7	5713	0|16	16	8	0.0246914	2	0|8	8	4	324
RAD51B_Untre	171906575	DBNL	28988	0|16	16	8	0.0182232	2	0|9	9	4.5	439
RAD51B_Untre	4503247	RRP1	8568	0|16	16	8	0.0173536	2	0|8	8	4	461
RAD51B_Untre	19913428	ATP6V1B2	526	0|16	16	8	0.0156556	2	0|8	8	4	511
RAD51B_Untre	4758762	NARS	4677	0|16	16	8	0.0145985	2	0|9	9	4.5	548
RAD51B_Untre	41322908	PLEC	5339	13|3	16	8	0.00176796	2	8|1	9	4.5	4525
RAD51B_Untre	62460637	IPO4	79711	6|9	15	7.5	0.00693802	2	2|4	6	3	1081
RAD51B_Untre	148664186	PKP2	5318	7|8	15	7.5	0.00896057	2	4|4	8	4	837
RAD51B_Untre	27597090	SUPT6H	6830	4|11	15	7.5	0.00434531	2	2|7	9	4.5	1726
RAD51B_Untre	55770900	BRIX1	55299	10|5	15	7.5	0.0212465	2	6|3	9	4.5	353
RAD51B_Untre	22538461	NCOR1	9611	12|3	15	7.5	0.00307377	2	9|2	11	5.5	2440
RAD51B_Untre	87299628	BOD1L1	259282	10|5	15	7.5	0.00245821	2	8|4	12	6	3051
RAD51B_Untre	19387846	MAGED2	10916	6|9	15	7.5	0.0123762	2	6|6	12	6	606
RAD51B_Untre	4757834	BAG2	9532	4|11	15	7.5	0.035545	2	2|5	7	3.5	211
RAD51B_Untre	109148508	OTUB1	55611	0|15	15	7.5	0.0276753	2	0|6	6	3	271
RAD51B_Untre	226530908	PCMT1	5110	3|12	15	7.5	0.0263158	2	2|7	9	4.5	285
RAD51B_Untre	21361348	UTP14A	10813	9|6	15	7.5	0.00972763	2	5|3	8	4	771
RAD51B_Untre	155030216	PDS5A	23244	5|10	15	7.5	0.00560957	2	4|7	11	5.5	1337
RAD51B_Untre	4505119	MBD3	53615	10|5	15	7.5	0.0257732	2	6|3	9	4.5	291
RAD51B_Untre	55749769	CWC22	57703	8|7	15	7.5	0.00825991	2	4|3	7	3.5	908
RAD51B_Untre	4758356	FEN1	2237	6|9	15	7.5	0.0197368	2	4|5	9	4.5	380
RAD51B_Untre	61743954	AHNAK	79026	12|3	15	7.5	0.00127334	2	8|2	10	5	5890
RAD51B_Untre	354721184	RAB5C	5878	2|13	15	7.5	0.0301205	2	1|6	7	3.5	249
RAD51B_Untre	114326453	ADAM7	8756	15|0	15	7.5	0.00994695	2	5|0	5	2.5	754
RAD51B_Untre	14249158	HDGFL2	84717	11|4	15	7.5	0.011194	2	7|4	11	5.5	670
RAD51B_Untre	219842247	PPHLN1	51535	13|2	15	7.5	0.0215517	2	5|1	6	3	348
RAD51B_Untre	53729344	PKP1	5317	15|0	15	7.5	0.0103306	2	8|0	8	4	726
RAD51B_Untre	217272851	P4HA1	5033	12|3	15	7.5	0.0145349	2	6|2	8	4	516
RAD51B_Untre	5174529	MAT2A	4144	8|7	15	7.5	0.0189873	2	5|3	8	4	395
RAD51B_Untre	4504431	HMGA2	8091	0|15	15	7.5	0.0688073	2	0|5	5	2.5	109
RAD51B_Untre	4503101	CSRP2	1466	8|7	15	7.5	0.0388601	2	4|5	9	4.5	193
RAD51B_Untre	5729875	PGRMC1	10857	0|15	15	7.5	0.0384615	2	0|9	9	4.5	195
RAD51B_Untre	18375501	APEX1	328	0|15	15	7.5	0.0235849	2	0|8	8	4	318
RAD51B_Untre	NP_005960.1	NAP1L4	4676	0|15	15	7.5	0.02	2	0|9	9	4.5	375
RAD51B_Untre	5031873	LMAN1	3998	0|15	15	7.5	0.0147059	2	0|8	8	4	510
RAD51B_Untre	25777732	ALDH2	217	0|15	15	7.5	0.0145068	2	0|6	6	3	517
RAD51B_Untre	4557817	OXCT1	5019	0|15	15	7.5	0.0144231	2	0|6	6	3	520
RAD51B_Untre	197333761	CPNE1	8904	0|15	15	7.5	0.0138376	2	0|6	6	3	542
RAD51B_Untre	NP_000693.1	ATP1A2	477	0|15	15	7.5	0.00735294	2	0|9	9	4.5	1020
RAD51B_Untre	42794752	ACSL3	2181	3|11	14	7	0.00972222	2	2|5	7	3.5	720
RAD51B_Untre	23503295	CSNK2B	1460	2|12	14	7	0.0325581	2	1|5	6	3	215
RAD51B_Untre	21361499	SENP3	26168	7|7	14	7	0.0121951	2	3|5	8	4	574
RAD51B_Untre	13129130	C11orf49	79096	14|0	14	7	0.021148	2	6|0	6	3	331
RAD51B_Untre	188035908	CBX5	23468	0|14	14	7	0.0366492	2	0|5	5	2.5	191
RAD51B_Untre	20357585	TAF1	6872	14|0	14	7	0.00369783	2	10|0	10	5	1893
RAD51B_Untre	30089997	ACTL6A	86	0|14	14	7	0.0180879	2	0|7	7	3.5	387
RAD51B_Untre	16905517	SRSF10	10772	2|12	14	7	0.0267176	2	1|2	3	1.5	262
RAD51B_Untre	19557691	SURF4	6836	8|6	14	7	0.0260223	2	3|4	7	3.5	269
RAD51B_Untre	14670268	NELFE	7936	6|8	14	7	0.0184211	2	3|5	8	4	380
RAD51B_Untre	163838631	TASOR	23272	14|0	14	7	0.00462963	2	10|0	10	5	1512
RAD51B_Untre	7019415	SEC61A1	29927	14|0	14	7	0.0147059	2	6|0	6	3	476
RAD51B_Untre	39725634	LARP1	23367	6|8	14	7	0.00686948	2	5|6	11	5.5	1019
RAD51B_Untre	4885487	MLF2	8079	6|8	14	7	0.0282258	2	4|4	8	4	248
RAD51B_Untre	4503423	DUT	1854	0|14	14	7	0.0426829	2	0|6	6	3	164
RAD51B_Untre	NP_001026997.1	BOLA2	552900	0|14	14	7	0.0460526	2	0|6	6	3	152
RAD51B_Untre	NP_002558.1	PEBP1	5037	0|14	14	7	0.0374332	2	0|7	7	3.5	187
RAD51B_Untre	217416369	SAR1A	56681	0|14	14	7	0.0353535	2	0|8	8	4	198
RAD51B_Untre	153070260	MARCKS	4082	0|14	14	7	0.0210843	2	0|7	7	3.5	332
RAD51B_Untre	24308013	PMPCA	23203	0|14	14	7	0.0133333	2	0|8	8	4	525
RAD51B_Untre	NP_001092006.1	USP5	8078	0|14	14	7	0.00815851	2	0|7	7	3.5	858
RAD51B_Untre	40018640	CDC73	79577	10|3	13	6.5	0.0122411	2	5|2	7	3.5	531
RAD51B_Untre	21361437	HTATSF1	27336	10|3	13	6.5	0.00860927	2	6|3	9	4.5	755
RAD51B_Untre	295842330	SF1	7536	4|9	13	6.5	0.00965825	2	3|6	9	4.5	673
RAD51B_Untre	296531349	PHF8	23133	13|0	13	6.5	0.00613208	2	5|0	5	2.5	1060
RAD51B_Untre	18079218	OSBPL8	114882	5|8	13	6.5	0.00731159	2	3|5	8	4	889
RAD51B_Untre	6912540	NUBP2	10101	5|8	13	6.5	0.0239852	2	4|5	9	4.5	271
RAD51B_Untre	4507793	UBE2N	7334	4|9	13	6.5	0.0427632	2	2|4	6	3	152
RAD51B_Untre	4502201	ARF1	375	8|5	13	6.5	0.0359116	2	6|3	9	4.5	181
RAD51B_Untre	75677351	SUDS3	64426	13|0	13	6.5	0.0198171	2	9|0	9	4.5	328
RAD51B_Untre	13775200	SF3B5	83443	9|4	13	6.5	0.0755814	2	4|1	5	2.5	86
RAD51B_Untre	19557702	SURF6	6838	8|5	13	6.5	0.0180055	2	7|4	11	5.5	361
RAD51B_Untre	291084505	NKRF	55922	13|0	13	6.5	0.00921986	2	9|0	9	4.5	705
RAD51B_Untre	22748937	XPO5	57510	11|2	13	6.5	0.00539867	2	6|1	7	3.5	1204
RAD51B_Untre	378744165	PAF1	54623	11|2	13	6.5	0.0134021	2	7|1	8	4	485
RAD51B_Untre	164607124	FANCI	55215	13|0	13	6.5	0.00489458	2	8|0	8	4	1328
RAD51B_Untre	7706326	SF3B6	51639	10|3	13	6.5	0.052	2	4|2	6	3	125
RAD51B_Untre	299758394	DNM2	1785	0|13	13	6.5	0.00747986	2	0|7	7	3.5	869
RAD51B_Untre	4504195	GTF2E2	2961	13|0	13	6.5	0.0223368	2	6|0	6	3	291
RAD51B_Untre	5453994	RAD21	5885	10|3	13	6.5	0.0103011	2	6|2	8	4	631
RAD51B_Untre	14149734	CORO1B	57175	10|3	13	6.5	0.0132924	2	7|1	8	4	489
RAD51B_Untre	266453278	ATXN10	25814	6|7	13	6.5	0.0158151	2	3|4	7	3.5	411
RAD51B_Untre	20270337	LEO1	123169	9|4	13	6.5	0.00975976	2	6|2	8	4	666
RAD51B_Untre	260436922	SBSN	374897	13|0	13	6.5	0.0110169	2	7|0	7	3.5	590
RAD51B_Untre	116812577	LUC7L2	51631	13|0	13	6.5	0.0165816	2	4|0	4	2	392
RAD51B_Untre	32698730	NUFIP2	57532	7|6	13	6.5	0.00935252	2	5|3	8	4	695
RAD51B_Untre	21361282	SRSF4	6429	0|13	13	6.5	0.0131579	2	0|5	5	2.5	494
RAD51B_Untre	223278387	CALML5	51806	13|0	13	6.5	0.0445205	2	9|0	9	4.5	146
RAD51B_Untre	NP_085056.2	CYB5B	80777	0|13	13	6.5	0.0433333	2	0|4	4	2	150
RAD51B_Untre	NP_001265485.1	ARPC3	10094	0|13	13	6.5	0.0365169	2	0|8	8	4	178
RAD51B_Untre	4757952	CDC42	998	0|13	13	6.5	0.0340314	2	0|4	4	2	191
RAD51B_Untre	297374782	ARHGDIA	396	0|13	13	6.5	0.0318627	2	0|5	5	2.5	204
RAD51B_Untre	19924125	RAD51D	5892	13|0	13	6.5	0.0300926	2	8|0	8	4	216
RAD51B_Untre	194578885	CALU	813	0|13	13	6.5	0.0206349	2	0|8	8	4	315
RAD51B_Untre	195963398	SUGT1	10910	8|5	13	6.5	0.0178082	2	4|4	8	4	365
RAD51B_Untre	4501859	ACADSB	36	3|10	13	6.5	0.0150463	2	2|7	9	4.5	432
RAD51B_Untre	NP_000134.2	FH	2271	0|13	13	6.5	0.0127451	2	0|7	7	3.5	510
RAD51B_Untre	219283152	API5	8539	1|12	13	6.5	0.0124046	2	1|9	10	5	524
RAD51B_Untre	253970500	EWSR1	2130	0|13	13	6.5	0.00983359	2	0|5	5	2.5	661
RAD51B_Untre	NP_001184223.1	DPYSL3	1809	0|13	13	6.5	0.00950292	2	0|7	7	3.5	684
RAD51B_Untre	112421108	CIC	23152	8|4	12	6	0.00373134	2	7|4	11	5.5	1608
RAD51B_Untre	122939153	NNT	23530	0|12	12	6	0.00552486	2	0|9	9	4.5	1086
RAD51B_Untre	4758488	GTF2F2	2963	12|0	12	6	0.0240964	2	7|0	7	3.5	249
RAD51B_Untre	28178821	IDH3B	3420	8|4	12	6	0.0155844	2	3|2	5	2.5	385
RAD51B_Untre	4502205	ARF4	378	12|0	12	6	0.0333333	2	5|0	5	2.5	180
RAD51B_Untre	56550086	WDHD1	11169	12|0	12	6	0.00596421	2	5|0	5	2.5	1006
RAD51B_Untre	316983124	RPL36A	6173	12|0	12	6	0.0422535	2	3|0	3	1.5	142
RAD51B_Untre	8922886	DDX19A	55308	7|5	12	6	0.0125523	2	4|3	7	3.5	478
RAD51B_Untre	148612849	KIF2A	3796	9|3	12	6	0.00806452	2	5|2	7	3.5	744
RAD51B_Untre	165905589	LIMA1	51474	2|10	12	6	0.00789474	2	2|8	10	5	760
RAD51B_Untre	4758988	RAB1A	5861	0|12	12	6	0.0292683	2	0|6	6	3	205
RAD51B_Untre	164419743	DDX54	79039	12|0	12	6	0.00680272	2	8|0	8	4	882
RAD51B_Untre	48762920	PFKL	5211	7|5	12	6	0.00769231	2	5|3	8	4	780
RAD51B_Untre	10947135	ABCF1	23	1|11	12	6	0.00743494	2	1|8	9	4.5	807
RAD51B_Untre	21361565	ATP5PB	515	0|12	12	6	0.0234375	2	0|4	4	2	256
RAD51B_Untre	13129006	DDX50	79009	6|6	12	6	0.00814111	2	3|4	7	3.5	737
RAD51B_Untre	119943112	DHCR7	1717	12|0	12	6	0.0126316	2	4|0	4	2	475
RAD51B_Untre	164664518	DDX6	1656	0|12	12	6	0.0124224	2	0|8	8	4	483
RAD51B_Untre	157694511	NOC2L	26155	12|0	12	6	0.00801068	2	6|0	6	3	749
RAD51B_Untre	4759158	SNRPD2	6633	7|5	12	6	0.0508475	2	3|4	7	3.5	118
RAD51B_Untre	4758876	PABPN1	8106	0|12	12	6	0.0196078	2	0|8	8	4	306
RAD51B_Untre	NP_066926.1	TMSB10	9168	0|12	12	6	0.136364	2	0|2	2	1	44
RAD51B_Untre	4502171	APRT	353	0|12	12	6	0.0333333	2	0|5	5	2.5	180
RAD51B_Untre	6912286	CASP14	23581	12|0	12	6	0.0247934	2	7|0	7	3.5	242
RAD51B_Untre	5174419	CLPP	8192	0|12	12	6	0.0216606	2	0|6	6	3	277
RAD51B_Untre	NP_001619.1	AKR1B1	231	0|12	12	6	0.0189873	2	0|8	8	4	316
RAD51B_Untre	5031571	ACTR2	10097	0|12	12	6	0.0152284	2	0|6	6	3	394
RAD51B_Untre	167614485	ACAA2	10449	0|12	12	6	0.0151134	2	0|7	7	3.5	397
RAD51B_Untre	294832006	PPP2R2A	5520	2|10	12	6	0.0131291	2	1|6	7	3.5	457
RAD51B_Untre	NP_000683.3	ALDH1B1	219	0|12	12	6	0.0116054	2	0|5	5	2.5	517
RAD51B_Untre	NP_787048.1	TXLNA	200081	0|12	12	6	0.010989	2	0|8	8	4	546
RAD51B_Untre	NP_001106177.1	SCIN	85477	0|12	12	6	0.00839161	2	0|6	6	3	715
RAD51B_Untre	338753397	HLCS	3141	12|0	12	6	0.00826446	2	7|0	7	3.5	726
RAD51B_Untre	13129068	NOC4L	79050	8|3	11	5.5	0.0106589	2	6|2	8	4	516
RAD51B_Untre	83776600	AURKB	9212	7|4	11	5.5	0.0159884	2	3|2	5	2.5	344
RAD51B_Untre	13569879	ANP32E	81611	4|7	11	5.5	0.0205224	2	2|2	4	2	268
RAD51B_Untre	32307128	NCOA6	23054	8|3	11	5.5	0.00266602	2	5|1	6	3	2063
RAD51B_Untre	16933567	RAB8A	4218	0|11	11	5.5	0.02657	2	0|4	4	2	207
RAD51B_Untre	209976986	PCID2	55795	11|0	11	5.5	0.0137845	2	7|0	7	3.5	399
RAD51B_Untre	16117787	RPL34	6164	5|6	11	5.5	0.0470085	2	3|3	6	3	117
RAD51B_Untre	13027640	AASS	10157	7|4	11	5.5	0.00593952	2	4|3	7	3.5	926
RAD51B_Untre	151301053	RBM33	155435	11|0	11	5.5	0.00470085	2	8|0	8	4	1170
RAD51B_Untre	4503521	EIF3E	3646	5|6	11	5.5	0.0123596	2	3|4	7	3.5	445
RAD51B_Untre	215599015	DKC1	1736	6|5	11	5.5	0.0108055	2	4|3	7	3.5	509
RAD51B_Untre	7657441	PDAP1	11333	0|11	11	5.5	0.0303867	2	0|7	7	3.5	181
RAD51B_Untre	171846268	TSFM	10102	0|11	11	5.5	0.0169231	2	0|8	8	4	325
RAD51B_Untre	24308227	ZNF687	57592	11|0	11	5.5	0.00444624	2	5|0	5	2.5	1237
RAD51B_Untre	116812573	CWC15	51503	8|3	11	5.5	0.0240175	2	4|2	6	3	229
RAD51B_Untre	7706339	PPIL1	51645	6|5	11	5.5	0.0331325	2	3|2	5	2.5	166
RAD51B_Untre	156119605	GTF3C4	9329	8|3	11	5.5	0.006691	2	4|2	6	3	822
RAD51B_Untre	7661922	RAB21	23011	0|11	11	5.5	0.0244444	2	0|4	4	2	225
RAD51B_Untre	11125770	AIMP2	7965	9|2	11	5.5	0.0171875	2	5|1	6	3	320
RAD51B_Untre	38569505	DDX52	11056	7|4	11	5.5	0.00918197	2	5|2	7	3.5	599
RAD51B_Untre	166362719	CDK2	1017	6|5	11	5.5	0.0208333	2	4|3	7	3.5	264
RAD51B_Untre	38149981	SNRPB2	6629	11|0	11	5.5	0.0244444	2	3|0	3	1.5	225
RAD51B_Untre	198041777	IPO11	51194	11|0	11	5.5	0.00541872	2	9|0	9	4.5	1015
RAD51B_Untre	23111038	SNX2	6643	8|3	11	5.5	0.0105973	2	6|2	8	4	519
RAD51B_Untre	48255945	ATP2B1	490	4|7	11	5.5	0.0045082	2	4|3	7	3.5	1220
RAD51B_Untre	4507903	VRK1	7443	5|6	11	5.5	0.0138889	2	5|3	8	4	396
RAD51B_Untre	164419758	BRD2	6046	0|11	11	5.5	0.00686642	2	0|6	6	3	801
RAD51B_Untre	186928819	HDGF	3068	0|11	11	5.5	0.0214844	2	0|6	6	3	256
RAD51B_Untre	34147416	BRMS1L	84312	11|0	11	5.5	0.0170279	2	6|0	6	3	323
RAD51B_Untre	25777711	SKP1	6500	4|7	11	5.5	0.034375	2	3|3	6	3	160
RAD51B_Untre	55770862	TG	7038	11|0	11	5.5	0.00198699	2	5|0	5	2.5	2768
RAD51B_Untre	22202629	AIFM1	9131	0|11	11	5.5	0.0090312	2	0|5	5	2.5	609
RAD51B_Untre	NP_689478.1	BTF3L4	91408	0|11	11	5.5	0.0348101	2	0|4	4	2	158
RAD51B_Untre	NP_006212.1	PIN1	5300	0|11	11	5.5	0.0337423	2	0|5	5	2.5	163
RAD51B_Untre	34147513	RAB7A	7879	0|11	11	5.5	0.02657	2	0|5	5	2.5	207
RAD51B_Untre	19923483	RAB14	51552	0|11	11	5.5	0.0255814	2	0|6	6	3	215
RAD51B_Untre	201860300	AIP	9049	7|4	11	5.5	0.0166667	2	3|2	5	2.5	330
RAD51B_Untre	311771545	RBM14-RBM4	100526737	0|11	11	5.5	0.0162242	2	0|5	5	2.5	339
RAD51B_Untre	38372919	BSG	682	0|11	11	5.5	0.0142857	2	0|6	6	3	385
RAD51B_Untre	384475552	HARS	3035	0|11	11	5.5	0.0117271	2	0|6	6	3	469
RAD51B_Untre	66933016	IMPDH2	3615	0|11	11	5.5	0.0107004	2	0|6	6	3	514
RAD51B_Untre	108773793	G6PD	2539	0|11	11	5.5	0.0106796	2	0|7	7	3.5	515
RAD51B_Untre	8923421	SARS2	54938	0|11	11	5.5	0.0106178	2	0|4	4	2	518
RAD51B_Untre	NP_000687.3	ALDH9A1	223	0|11	11	5.5	0.0106178	2	0|5	5	2.5	518
RAD51B_Untre	9506545	DLL4	54567	11|0	11	5.5	0.0080292	2	5|0	5	2.5	685
RAD51B_Untre	NP_005889.3	CAPRIN1	4076	0|11	11	5.5	0.0077574	2	0|7	7	3.5	709
RAD51B_Untre	121114298	CUL4B	8450	7|3	10	5	0.00547645	2	3|2	5	2.5	913
RAD51B_Untre	4502209	ARF5	381	6|4	10	5	0.0277778	2	4|2	6	3	180
RAD51B_Untre	154146193	PNISR	25957	10|0	10	5	0.00621118	2	6|0	6	3	805
RAD51B_Untre	8051636	XPOT	11260	10|0	10	5	0.00519751	2	6|0	6	3	962
RAD51B_Untre	54112403	CHD7	55636	10|0	10	5	0.00166834	2	7|0	7	3.5	2997
RAD51B_Untre	19913369	TBL3	10607	3|7	10	5	0.00618812	2	2|4	6	3	808
RAD51B_Untre	54792069	SUMO2	6613	0|10	10	5	0.0526316	2	0|4	4	2	95
RAD51B_Untre	6681764	NDUFA9	4704	6|4	10	5	0.0132626	2	3|2	5	2.5	377
RAD51B_Untre	31563378	EIF6	3692	0|10	10	5	0.0204082	2	0|4	4	2	245
RAD51B_Untre	4885105	CHAF1B	8208	2|8	10	5	0.00894454	2	1|3	4	2	559
RAD51B_Untre	10863997	PTBP2	58155	0|10	10	5	0.0094162	2	0|3	3	1.5	531
RAD51B_Untre	21361337	EIF5	1983	10|0	10	5	0.0116009	2	6|0	6	3	431
RAD51B_Untre	205360838	DNAJA3	9093	10|0	10	5	0.0104167	2	5|0	5	2.5	480
RAD51B_Untre	157384982	TLE3	7090	7|3	10	5	0.00647668	2	4|1	5	2.5	772
RAD51B_Untre	40807477	RAI1	10743	8|2	10	5	0.00262329	2	5|2	7	3.5	1906
RAD51B_Untre	23308697	SRPRA	6734	10|0	10	5	0.00783699	2	7|0	7	3.5	638
RAD51B_Untre	307078123	CLINT1	9685	7|3	10	5	0.00777605	2	4|2	6	3	643
RAD51B_Untre	46852388	CCAR1	55749	4|6	10	5	0.00434783	2	3|3	6	3	1150
RAD51B_Untre	4505941	POLR2B	5431	2|8	10	5	0.00425894	2	2|5	7	3.5	1174
RAD51B_Untre	7661950	CTR9	9646	10|0	10	5	0.00426257	2	9|0	9	4.5	1173
RAD51B_Untre	21361376	SF3A2	8175	4|6	10	5	0.0107759	2	2|4	6	3	464
RAD51B_Untre	5454154	PPIH	10465	10|0	10	5	0.0282486	2	5|0	5	2.5	177
RAD51B_Untre	33636719	TIMM44	10469	0|10	10	5	0.0110619	2	0|6	6	3	452
RAD51B_Untre	4505541	USO1	8615	0|10	10	5	0.00519751	2	0|4	4	2	962
RAD51B_Untre	108773782	ABCE1	6059	0|10	10	5	0.00834725	2	0|7	7	3.5	599
RAD51B_Untre	341915867	LOC100652741	100652741	10|0	10	5	0.0041632	2	6|0	6	3	1201
RAD51B_Untre	38373690	COPS4	51138	1|9	10	5	0.0123153	2	1|6	7	3.5	406
RAD51B_Untre	4504327	HADHB	3032	0|10	10	5	0.0105485	2	0|6	6	3	474
RAD51B_Untre	24308113	KIF1BP	26128	8|2	10	5	0.00805153	2	5|2	7	3.5	621
RAD51B_Untre	14719402	RRS1	23212	0|10	10	5	0.0136986	2	0|7	7	3.5	365
RAD51B_Untre	10800140	HIST1H2BB	3018	10|0	10	5	0.0396825	2	3|0	3	1.5	126
RAD51B_Untre	51479156	ATP5MG	10632	4|6	10	5	0.0485437	2	2|3	5	2.5	103
RAD51B_Untre	10863903	TRIP12	9320	5|5	10	5	0.00251004	2	4|3	7	3.5	1992
RAD51B_Untre	4506641	RPL37	6167	6|4	10	5	0.0515464	2	3|2	5	2.5	97
RAD51B_Untre	34335262	ZMYND8	23613	10|0	10	5	0.00420875	2	7|0	7	3.5	1188
RAD51B_Untre	4759034	ETF1	2107	5|5	10	5	0.0114416	2	2|4	6	3	437
RAD51B_Untre	4502747	CDK9	1025	10|0	10	5	0.0134409	2	5|0	5	2.5	372
RAD51B_Untre	284813531	MSH3	4437	10|0	10	5	0.00439754	2	5|0	5	2.5	1137
RAD51B_Untre	105990514	FLNB	2317	0|10	10	5	0.0019216	2	0|8	8	4	2602
RAD51B_Untre	4506717	RPS29	6235	4|6	10	5	0.0892857	2	3|3	6	3	56
RAD51B_Untre	4557894	LYZ	4069	10|0	10	5	0.0337838	2	4|0	4	2	148
RAD51B_Untre	17998551	SERPINB12	89777	10|0	10	5	0.0123457	2	6|0	6	3	405
RAD51B_Untre	17158005	MUCL1	118430	10|0	10	5	0.0555556	2	3|0	3	1.5	90
RAD51B_Untre	6005747	RNF2	6045	7|3	10	5	0.014881	2	5|2	7	3.5	336
RAD51B_Untre	20149496	EFHD1	80303	1|9	10	5	0.0209205	2	1|4	5	2.5	239
RAD51B_Untre	4505409	NME2	4831	10|0	10	5	0.0328947	2	5|0	5	2.5	152
RAD51B_Untre	4557269	ADSL	158	0|10	10	5	0.0103306	2	0|5	5	2.5	484
RAD51B_Untre	NP_006799.1	SEC61B	10952	0|10	10	5	0.0520833	2	0|1	1	0.5	96
RAD51B_Untre	22748615	TMEM263	90488	6|4	10	5	0.0431034	2	2|2	4	2	116
RAD51B_Untre	373432682	UBE2L3	7332	0|10	10	5	0.0409836	2	0|8	8	4	122
RAD51B_Untre	NP_001007100.1	SCP2	6342	0|10	10	5	0.034965	2	0|5	5	2.5	143
RAD51B_Untre	12408675	PFDN2	5202	0|10	10	5	0.0324675	2	0|6	6	3	154
RAD51B_Untre	304376272	CDKN2A	1029	0|10	10	5	0.0299401	2	0|3	3	1.5	167
RAD51B_Untre	4502981	COX4I1	1327	0|10	10	5	0.0295858	2	0|4	4	2	169
RAD51B_Untre	15809016	MYL12B	103910	0|10	10	5	0.0290698	2	0|4	4	2	172
RAD51B_Untre	NP_001010935.1	RAP1A	5906	0|10	10	5	0.0271739	2	0|3	3	1.5	184
RAD51B_Untre	10835049	RHOA	387	0|10	10	5	0.0259067	2	0|5	5	2.5	193
RAD51B_Untre	10880989	RAB18	22931	0|10	10	5	0.0242718	2	0|4	4	2	206
RAD51B_Untre	NP_001129675.1	CCDC124	115098	0|10	10	5	0.0224215	2	0|5	5	2.5	223
RAD51B_Untre	5454052	SFN	2810	10|0	10	5	0.0201613	2	6|0	6	3	248
RAD51B_Untre	NP_003012.1	SGTA	6449	0|10	10	5	0.0159744	2	0|5	5	2.5	313
RAD51B_Untre	NP_055363.1	TMOD2	29767	0|10	10	5	0.014245	2	0|4	4	2	351
RAD51B_Untre	NP_001159588.1	TMOD1	7111	0|10	10	5	0.0139276	2	0|4	4	2	359
RAD51B_Untre	39930375	ENAH	55740	0|10	10	5	0.00877193	2	0|4	4	2	570
RAD51B_Untre	209862851	PLS3	5358	0|10	10	5	0.00793651	2	0|5	5	2.5	630
RAD51B_Untre	194018520	GSPT1	2935	0|10	10	5	0.00784929	2	0|4	4	2	637
RAD51B_Untre	300192933	AFG3L2	10939	5|5	10	5	0.00627353	2	4|4	8	4	797
RAD51B_Untre	NP_001229236.1	PITRM1	10531	0|10	10	5	0.00481696	2	0|6	6	3	1038
RAD51B_Untre	31317305	MPHOSPH10	10199	0|9	9	4.5	0.00660793	2	0|3	3	1.5	681
RAD51B_Untre	194363758	SRP9	6726	0|9	9	4.5	0.054878	2	0|4	4	2	82
RAD51B_Untre	4557493	CSTF2	1478	0|9	9	4.5	0.00779896	2	0|5	5	2.5	577
RAD51B_Untre	301897118	BRIP1	83990	9|0	9	4.5	0.00360288	2	7|0	7	3.5	1249
RAD51B_Untre	4506587	RPA3	6119	7|2	9	4.5	0.0371901	2	4|1	5	2.5	121
RAD51B_Untre	21536301	STAT1	6772	9|0	9	4.5	0.00632022	2	7|0	7	3.5	712
RAD51B_Untre	5031699	FLOT1	10211	4|5	9	4.5	0.0105386	2	3|2	5	2.5	427
RAD51B_Untre	4505117	MBD2	8932	9|0	9	4.5	0.0109489	2	6|0	6	3	411
RAD51B_Untre	32967603	BAZ1A	11177	9|0	9	4.5	0.00289203	2	7|0	7	3.5	1556
RAD51B_Untre	23308693	ZBTB9	221504	9|0	9	4.5	0.00951374	2	6|0	6	3	473
RAD51B_Untre	7706322	RTRAF	51637	4|5	9	4.5	0.0184426	2	3|2	5	2.5	244
RAD51B_Untre	31377750	YTHDF1	54915	4|5	9	4.5	0.00805009	2	3|5	8	4	559
RAD51B_Untre	109389358	TFAP2A	7020	9|0	9	4.5	0.0103926	2	5|0	5	2.5	433
RAD51B_Untre	4758302	ERH	2079	0|9	9	4.5	0.0432692	2	0|5	5	2.5	104
RAD51B_Untre	4504901	KPNA4	3840	9|0	9	4.5	0.00863724	2	5|0	5	2.5	521
RAD51B_Untre	40556376	GLYR1	84656	9|0	9	4.5	0.00813743	2	5|0	5	2.5	553
RAD51B_Untre	190014623	DIS3	22894	2|7	9	4.5	0.00469729	2	2|6	8	4	958
RAD51B_Untre	46048234	NOL8	55035	9|0	9	4.5	0.00385604	2	7|0	7	3.5	1167
RAD51B_Untre	33469964	SUGP1	57794	8|1	9	4.5	0.00697674	2	5|1	6	3	645
RAD51B_Untre	118344456	UTP18	51096	5|4	9	4.5	0.00809353	2	4|3	7	3.5	556
RAD51B_Untre	339275831	EIF3L	51386	0|9	9	4.5	0.00872093	2	0|5	5	2.5	516
RAD51B_Untre	19923403	EXOSC2	23404	4|5	9	4.5	0.0153584	2	3|4	7	3.5	293
RAD51B_Untre	32307148	OGT	8473	9|0	9	4.5	0.0043021	2	7|0	7	3.5	1046
RAD51B_Untre	4506003	PPP1CA	5499	4|5	9	4.5	0.0136364	2	2|3	5	2.5	330
RAD51B_Untre	7662078	TTC37	9652	4|5	9	4.5	0.00287724	2	3|2	5	2.5	1564
RAD51B_Untre	26051235	NUP133	55746	6|3	9	4.5	0.00389273	2	4|2	6	3	1156
RAD51B_Untre	4506221	PSMD12	5718	0|9	9	4.5	0.00986842	2	0|4	4	2	456
RAD51B_Untre	44955926	GSE1	23199	9|0	9	4.5	0.00369762	2	7|0	7	3.5	1217
RAD51B_Untre	148277064	CUX1	1523	4|5	9	4.5	0.00299003	2	3|2	5	2.5	1505
RAD51B_Untre	17999541	VPS35	55737	0|9	9	4.5	0.00565327	2	0|5	5	2.5	796
RAD51B_Untre	332164729	GTF3C3	9330	9|0	9	4.5	0.0108959	2	6|0	6	3	413
RAD51B_Untre	14211889	DPY30	84661	9|0	9	4.5	0.0454545	2	3|0	3	1.5	99
RAD51B_Untre	38016914	SAMHD1	25939	7|2	9	4.5	0.0071885	2	4|1	5	2.5	626
RAD51B_Untre	148763345	CDK11A	728642	9|0	9	4.5	0.00584416	2	6|0	6	3	770
RAD51B_Untre	20070280	TAF9B	51616	9|0	9	4.5	0.0179283	2	5|0	5	2.5	251
RAD51B_Untre	106507301	POLA1	5422	9|0	9	4.5	0.00307798	2	5|0	5	2.5	1462
RAD51B_Untre	4557581	FABP5	2171	9|0	9	4.5	0.0333333	2	3|0	3	1.5	135
RAD51B_Untre	145553959	ELAC2	60528	1|8	9	4.5	0.00544794	2	1|4	5	2.5	826
RAD51B_Untre	306482646	SRSF2	6427	0|9	9	4.5	0.020362	2	0|5	5	2.5	221
RAD51B_Untre	154800441	PRH1	5554	9|0	9	4.5	0.0271084	2	9|0	9	4.5	166
RAD51B_Untre	151301219	PRMT1	3276	4|5	9	4.5	0.0127479	2	3|4	7	3.5	353
RAD51B_Untre	56243583	WDR18	57418	0|9	9	4.5	0.0104167	2	0|5	5	2.5	432
RAD51B_Untre	410173185	LOC101060252	101060252	9|0	9	4.5	0.0296053	2	4|0	4	2	152
RAD51B_Untre	118601081	HNRNPUL2	221092	0|9	9	4.5	0.0060241	2	0|4	4	2	747
RAD51B_Untre	31881687	RFC4	5984	0|9	9	4.5	0.0123967	2	0|4	4	2	363
RAD51B_Untre	17017988	COX5B	1329	0|9	9	4.5	0.0348837	2	0|5	5	2.5	129
RAD51B_Untre	4503659	FAU	2197	3|6	9	4.5	0.0338346	2	2|2	4	2	133
RAD51B_Untre	5803135	RAB35	11021	0|9	9	4.5	0.0223881	2	0|3	3	1.5	201
RAD51B_Untre	NP_060018.1	CDV3	55573	0|9	9	4.5	0.0174419	2	0|4	4	2	258
RAD51B_Untre	4758788	NDUFS3	4722	0|9	9	4.5	0.0170455	2	0|5	5	2.5	264
RAD51B_Untre	23110935	PSMA1	5682	0|9	9	4.5	0.0167286	2	0|3	3	1.5	269
RAD51B_Untre	31982904	NUP35	129401	0|9	9	4.5	0.0138037	2	0|5	5	2.5	326
RAD51B_Untre	NP_116185.2	SYAP1	94056	0|9	9	4.5	0.0127841	2	0|6	6	3	352
RAD51B_Untre	NP_001248341.1	DCTN2	10540	0|9	9	4.5	0.0111663	2	0|7	7	3.5	403
RAD51B_Untre	NP_001308911.1	PRKAR2A	5576	0|9	9	4.5	0.0111386	2	0|6	6	3	404
RAD51B_Untre	25470886	DAZAP1	26528	0|9	9	4.5	0.0110565	2	0|5	5	2.5	407
RAD51B_Untre	NP_056456.1	TES	26136	0|9	9	4.5	0.0106888	2	0|5	5	2.5	421
RAD51B_Untre	14861834	HDHD5	27440	0|9	9	4.5	0.0106383	2	0|5	5	2.5	423
RAD51B_Untre	187960098	ACADM	34	0|9	9	4.5	0.0105882	2	0|6	6	3	425
RAD51B_Untre	5803092	METAP2	10988	0|9	9	4.5	0.00941423	2	0|7	7	3.5	478
RAD51B_Untre	NP_003879.2	ALDH1A2	8854	0|9	9	4.5	0.00868726	2	0|4	4	2	518
RAD51B_Untre	24308207	LRRC47	57470	0|9	9	4.5	0.0077187	2	0|5	5	2.5	583
RAD51B_Untre	389886539	TOR1AIP1	26092	0|9	9	4.5	0.00770548	2	0|5	5	2.5	584
RAD51B_Untre	193794853	POF1B	79983	9|0	9	4.5	0.00764007	2	8|0	8	4	589
RAD51B_Untre	156564401	NSF	4905	0|9	9	4.5	0.00604839	2	0|4	4	2	744
RAD51B_Untre	NP_002202.2	ITGB1	3688	0|9	9	4.5	0.0056391	2	0|5	5	2.5	798
RAD51B_Untre	31541941	HSPA4L	22824	0|9	9	4.5	0.00536353	2	0|5	5	2.5	839
RAD51B_Untre	XP_016876884.1	NRDE2	55051	0|9	9	4.5	0.00482315	2	0|2	2	1	933
RAD51B_Untre	NP_001138483.1	C16orf96	342346	0|9	9	4.5	0.00394391	2	0|2	2	1	1141
RAD51B_Untre	NP_064505.1	UGGT1	56886	0|9	9	4.5	0.00289389	2	0|7	7	3.5	1555
RAD51B_Untre	56676371	CPSF1	29894	6|2	8	4	0.002772	2	5|1	6	3	1443
RAD51B_Untre	33620745	PCF11	51585	8|0	8	4	0.00257235	2	6|0	6	3	1555
RAD51B_Untre	29837655	POLDIP3	84271	3|5	8	4	0.00950119	2	3|3	6	3	421
RAD51B_Untre	156616275	POLD1	5424	8|0	8	4	0.00361337	2	6|0	6	3	1107
RAD51B_Untre	117938759	GNAS	2778	0|8	8	4	0.00385728	2	0|3	3	1.5	1037
RAD51B_Untre	33589854	BLVRA	644	0|8	8	4	0.0135135	2	0|4	4	2	296
RAD51B_Untre	224589127	TMEM33	55161	8|0	8	4	0.0161943	2	3|0	3	1.5	247
RAD51B_Untre	17402871	BCCIP	56647	6|2	8	4	0.0127389	2	4|1	5	2.5	314
RAD51B_Untre	4503363	DPM1	8813	8|0	8	4	0.0153846	2	5|0	5	2.5	260
RAD51B_Untre	4507131	SNRPF	6636	4|4	8	4	0.0465116	2	2|1	3	1.5	86
RAD51B_Untre	27477111	SLU7	10569	8|0	8	4	0.00682594	2	6|0	6	3	586
RAD51B_Untre	422398832	PSMD6	9861	1|7	8	4	0.00904977	2	1|4	5	2.5	442
RAD51B_Untre	4503323	DHFR	1719	0|8	8	4	0.0213904	2	0|3	3	1.5	187
RAD51B_Untre	28827795	CHMP4B	128866	2|6	8	4	0.0178571	2	1|2	3	1.5	224
RAD51B_Untre	11034845	RPRD1B	58490	0|8	8	4	0.0122699	2	0|3	3	1.5	326
RAD51B_Untre	17402904	EXOSC6	118460	3|5	8	4	0.0147059	2	2|3	5	2.5	272
RAD51B_Untre	148612879	PHC3	80012	8|0	8	4	0.0040201	2	5|0	5	2.5	995
RAD51B_Untre	73695475	HEATR1	55127	5|3	8	4	0.00186567	2	4|2	6	3	2144
RAD51B_Untre	263191589	MLH1	4292	8|0	8	4	0.00607903	2	5|0	5	2.5	658
RAD51B_Untre	45643123	NVL	4931	5|3	8	4	0.0046729	2	3|1	4	2	856
RAD51B_Untre	4504341	HAT1	8520	5|3	8	4	0.00954654	2	4|1	5	2.5	419
RAD51B_Untre	195927037	DNMT1	1786	3|5	8	4	0.00245098	2	2|3	5	2.5	1632
RAD51B_Untre	13489054	MAP2K2	5605	5|3	8	4	0.01	2	3|2	5	2.5	400
RAD51B_Untre	148491088	ZBTB21	49854	8|0	8	4	0.00375235	2	6|0	6	3	1066
RAD51B_Untre	38202214	SEC23A	10484	2|6	8	4	0.00522876	2	1|3	4	2	765
RAD51B_Untre	4505343	NCBP1	4686	5|3	8	4	0.00506329	2	4|1	5	2.5	790
RAD51B_Untre	350276247	PPP1CC	5501	2|6	8	4	0.0118694	2	1|3	4	2	337
RAD51B_Untre	289176996	PEG10	23089	8|0	8	4	0.00510204	2	4|0	4	2	784
RAD51B_Untre	224589071	BMS1	9790	5|3	8	4	0.00312012	2	3|3	6	3	1282
RAD51B_Untre	124256489	CRNKL1	51340	8|0	8	4	0.00471698	2	4|0	4	2	848
RAD51B_Untre	42716275	CNOT1	23019	8|0	8	4	0.0016835	2	5|0	5	2.5	2376
RAD51B_Untre	34013528	ZNF512B	57473	5|3	8	4	0.0044843	2	3|2	5	2.5	892
RAD51B_Untre	5803221	WDR3	10885	7|1	8	4	0.00424178	2	6|1	7	3.5	943
RAD51B_Untre	256223453	DDX20	11218	7|1	8	4	0.00485437	2	5|1	6	3	824
RAD51B_Untre	32528282	ACOT7	11332	0|8	8	4	0.0105263	2	0|4	4	2	380
RAD51B_Untre	157817023	CDK12	51755	8|0	8	4	0.00268456	2	5|0	5	2.5	1490
RAD51B_Untre	21361361	ILVBL	10994	6|2	8	4	0.00632911	2	4|2	6	3	632
RAD51B_Untre	115430233	UHRF1	29128	0|8	8	4	0.00496278	2	0|5	5	2.5	806
RAD51B_Untre	310923196	PPAN-P2RY11	692312	5|3	8	4	0.00769231	2	4|2	6	3	520
RAD51B_Untre	224593278	DDX27	55661	5|3	8	4	0.00502513	2	3|2	5	2.5	796
RAD51B_Untre	4506643	RPL37A	6168	2|6	8	4	0.0434783	2	1|1	2	1	92
RAD51B_Untre	32528306	RFC1	5981	7|1	8	4	0.00348736	2	4|1	5	2.5	1147
RAD51B_Untre	178056552	NCAPD2	9918	0|8	8	4	0.0028551	2	0|5	5	2.5	1401
RAD51B_Untre	10835057	NAA10	8260	2|6	8	4	0.0170213	2	1|4	5	2.5	235
RAD51B_Untre	157739942	GEMIN5	25929	3|5	8	4	0.00265252	2	2|5	7	3.5	1508
RAD51B_Untre	10800138	HIST1H2BD	3017	8|0	8	4	0.031746	2	2|0	2	1	126
RAD51B_Untre	47717100	ATP6V1H	51606	5|3	8	4	0.00860215	2	5|2	7	3.5	465
RAD51B_Untre	56243590	WDR33	55339	8|0	8	4	0.00299401	2	6|0	6	3	1336
RAD51B_Untre	163792194	TRMT1L	81627	6|2	8	4	0.00545703	2	4|1	5	2.5	733
RAD51B_Untre	7662018	PHF3	23469	8|0	8	4	0.00196175	2	5|0	5	2.5	2039
RAD51B_Untre	115298682	PRRC2C	23215	0|8	8	4	0.00141995	2	0|7	7	3.5	2817
RAD51B_Untre	67782356	CDSN	1041	8|0	8	4	0.00756144	2	3|0	3	1.5	529
RAD51B_Untre	27262645	ATXN2L	11273	0|8	8	4	0.00376648	2	0|4	4	2	1062
RAD51B_Untre	313661502	NIP7	51388	0|8	8	4	0.0300752	2	0|5	5	2.5	133
RAD51B_Untre	217330644	WDR12	55759	6|2	8	4	0.00945626	2	3|1	4	2	423
RAD51B_Untre	110611218	RRBP1	6238	0|8	8	4	0.00409417	2	0|5	5	2.5	977
RAD51B_Untre	344925845	RCOR1	23186	8|0	8	4	0.00824742	2	6|0	6	3	485
RAD51B_Untre	225735591	RPAP3	79657	6|2	8	4	0.00601504	2	3|1	4	2	665
RAD51B_Untre	7661862	PPM1F	9647	8|0	8	4	0.00881057	2	6|0	6	3	454
RAD51B_Untre	46276893	ELOB	6923	0|8	8	4	0.0248447	2	0|4	4	2	161
RAD51B_Untre	46852147	IARS2	55699	0|8	8	4	0.00395257	2	0|5	5	2.5	1012
RAD51B_Untre	7705300	UFM1	51569	0|8	8	4	0.0470588	2	0|3	3	1.5	85
RAD51B_Untre	NP_002957.1	S100A10	6281	0|8	8	4	0.0412371	2	0|3	3	1.5	97
RAD51B_Untre	21956645	MTPN	136319	0|8	8	4	0.0338983	2	0|4	4	2	118
RAD51B_Untre	NP_001298132.1	CLTA	1211	0|8	8	4	0.0285714	2	0|4	4	2	140
RAD51B_Untre	NP_077001.1	DCTPP1	79077	0|8	8	4	0.0235294	2	0|3	3	1.5	170
RAD51B_Untre	7706351	PTRH2	51651	0|8	8	4	0.0223464	2	0|4	4	2	179
RAD51B_Untre	414144870	COPZ1	22818	0|8	8	4	0.0216216	2	0|5	5	2.5	185
RAD51B_Untre	19923231	RAB6A	5870	0|8	8	4	0.0192308	2	0|3	3	1.5	208
RAD51B_Untre	13376007	ISOC2	79763	0|8	8	4	0.0180995	2	0|4	4	2	221
RAD51B_Untre	14251209	CLIC1	1192	0|8	8	4	0.0165975	2	0|6	6	3	241
RAD51B_Untre	28875797	CHTOP	26097	0|8	8	4	0.016129	2	0|3	3	1.5	248
RAD51B_Untre	7330335	CLIC4	25932	0|8	8	4	0.0158103	2	0|4	4	2	253
RAD51B_Untre	170932494	STX7	8417	0|8	8	4	0.0153257	2	0|4	4	2	261
RAD51B_Untre	4502565	CAPNS1	826	0|8	8	4	0.0149254	2	0|4	4	2	268
RAD51B_Untre	NP_003565.4	VAPA	9218	0|8	8	4	0.0136054	2	0|4	4	2	294
RAD51B_Untre	NP_057164.3	GLOD4	51031	0|8	8	4	0.0134228	2	0|5	5	2.5	298
RAD51B_Untre	NP_006800.2	TOMM34	10953	0|8	8	4	0.012945	2	0|5	5	2.5	309
RAD51B_Untre	NP_001120676.1	HMOX2	3163	0|8	8	4	0.0126582	2	0|6	6	3	316
RAD51B_Untre	NP_002892.1	RCN1	5954	0|8	8	4	0.0120846	2	0|3	3	1.5	331
RAD51B_Untre	16445419	SCAMP3	10067	0|8	8	4	0.0115274	2	0|4	4	2	347
RAD51B_Untre	NP_061819.2	NANS	54187	0|8	8	4	0.0111421	2	0|3	3	1.5	359
RAD51B_Untre	7661672	POLDIP2	26073	2|6	8	4	0.0108696	2	1|3	4	2	368
RAD51B_Untre	221316663	RPUSD4	84881	8|0	8	4	0.0106101	2	5|0	5	2.5	377
RAD51B_Untre	148352329	SEPTIN7	989	0|8	8	4	0.00917431	2	0|5	5	2.5	436
RAD51B_Untre	19923748	DLST	1743	0|8	8	4	0.00883002	2	0|5	5	2.5	453
RAD51B_Untre	166197683	PLD3	23646	0|8	8	4	0.00816327	2	0|2	2	1	490
RAD51B_Untre	41393561	LAP3	51056	3|5	8	4	0.00770713	2	3|3	6	3	519
RAD51B_Untre	NP_002624.2	PGM1	5236	0|8	8	4	0.00711744	2	0|3	3	1.5	562
RAD51B_Untre	NP_068758.3	FKBP10	60681	0|8	8	4	0.00687285	2	0|4	4	2	582
RAD51B_Untre	7706706	SNX9	51429	0|8	8	4	0.00672269	2	0|6	6	3	595
RAD51B_Untre	NP_006448.4	PDLIM5	10611	0|8	8	4	0.00671141	2	0|5	5	2.5	596
RAD51B_Untre	NP_059830.1	WDR1	9948	0|8	8	4	0.00660066	2	0|4	4	2	606
RAD51B_Untre	7242140	CLPX	10845	0|8	8	4	0.00631912	2	0|5	5	2.5	633
RAD51B_Untre	4501993	AGPS	8540	0|8	8	4	0.00607903	2	0|4	4	2	658
RAD51B_Untre	NP_036450.1	LETM1	3954	0|8	8	4	0.00541272	2	0|5	5	2.5	739
RAD51B_Untre	17149830	GIT2	9815	3|5	8	4	0.00527009	2	3|5	8	4	759
RAD51B_Untre	22095331	EMC1	23065	0|8	8	4	0.0040282	2	0|5	5	2.5	993
RAD51B_Untre	145309326	LAMC1	3915	0|8	8	4	0.00248602	2	0|6	6	3	1609
RAD51B_Untre	50053872	RPL7L1	285855	3|4	7	3.5	0.0142276	2	3|2	5	2.5	246
RAD51B_Untre	212549753	CAMK2D	817	3|4	7	3.5	0.00711382	2	2|2	4	2	492
RAD51B_Untre	6912734	TNPO3	23534	7|0	7	3.5	0.00379198	2	4|0	4	2	923
RAD51B_Untre	56118234	CENPV	201161	0|7	7	3.5	0.0128676	2	0|3	3	1.5	272
RAD51B_Untre	36029914	VCPIP1	80124	5|2	7	3.5	0.00286416	2	3|2	5	2.5	1222
RAD51B_Untre	4758796	DRG1	4733	0|7	7	3.5	0.00953678	2	0|4	4	2	367
RAD51B_Untre	13654270	LAS1L	81887	0|7	7	3.5	0.00476839	2	0|4	4	2	734
RAD51B_Untre	39652628	FAM120A	23196	3|4	7	3.5	0.00313059	2	1|2	3	1.5	1118
RAD51B_Untre	197313748	SETD2	29072	3|4	7	3.5	0.00136505	2	3|2	5	2.5	2564
RAD51B_Untre	124378039	SEC16A	9919	7|0	7	3.5	0.00148494	2	5|0	5	2.5	2357
RAD51B_Untre	255653002	PYGL	5836	0|7	7	3.5	0.00430504	2	0|4	4	2	813
RAD51B_Untre	82546879	GTPBP1	9567	3|4	7	3.5	0.00523169	2	2|3	5	2.5	669
RAD51B_Untre	26080431	ATAD5	79915	7|0	7	3.5	0.00189805	2	4|0	4	2	1844
RAD51B_Untre	66392146	PHAX	51808	7|0	7	3.5	0.00888325	2	5|0	5	2.5	394
RAD51B_Untre	4505917	EXOSC10	5394	2|5	7	3.5	0.00406977	2	1|4	5	2.5	860
RAD51B_Untre	195976782	RTF1	23168	7|0	7	3.5	0.00492958	2	6|0	6	3	710
RAD51B_Untre	4502861	AP3S1	1176	5|2	7	3.5	0.0181347	2	3|2	5	2.5	193
RAD51B_Untre	21327667	BOP1	23246	2|5	7	3.5	0.00469169	2	2|3	5	2.5	746
RAD51B_Untre	115529449	UBTF	7343	3|4	7	3.5	0.00481431	2	2|3	5	2.5	727
RAD51B_Untre	239735580	TNIK	23043	0|7	7	3.5	0.00258876	2	0|4	4	2	1352
RAD51B_Untre	4507133	SNRPG	6637	7|0	7	3.5	0.0460526	2	3|0	3	1.5	76
RAD51B_Untre	41327771	DDX23	9416	0|7	7	3.5	0.00426829	2	0|3	3	1.5	820
RAD51B_Untre	14150171	THOC3	84321	4|3	7	3.5	0.00997151	2	2|2	4	2	351
RAD51B_Untre	67782311	SKIV2L	6499	7|0	7	3.5	0.00280899	2	5|0	5	2.5	1246
RAD51B_Untre	19923796	NMD3	51068	5|2	7	3.5	0.00695825	2	3|1	4	2	503
RAD51B_Untre	336391093	RAB2A	5862	0|7	7	3.5	0.018617	2	0|5	5	2.5	188
RAD51B_Untre	56676330	HP1BP3	50809	3|4	7	3.5	0.00632911	2	2|3	5	2.5	553
RAD51B_Untre	57164942	CKAP5	9793	0|7	7	3.5	0.00172244	2	0|4	4	2	2032
RAD51B_Untre	5032007	PURA	5813	5|2	7	3.5	0.0108696	2	3|2	5	2.5	322
RAD51B_Untre	49472841	AKAP8L	26993	6|1	7	3.5	0.00541796	2	4|1	5	2.5	646
RAD51B_Untre	373251164	GLS	2744	0|7	7	3.5	0.00585284	2	0|4	4	2	598
RAD51B_Untre	24430149	NUP155	9631	0|7	7	3.5	0.00251618	2	0|4	4	2	1391
RAD51B_Untre	42741682	ZRANB2	9406	7|0	7	3.5	0.0109375	2	3|0	3	1.5	320
RAD51B_Untre	28557677	PHF6	84295	7|0	7	3.5	0.00958904	2	2|0	2	1	365
RAD51B_Untre	9966881	NUP107	57122	5|2	7	3.5	0.00378378	2	3|1	4	2	925
RAD51B_Untre	15011974	ARHGEF2	9181	7|0	7	3.5	0.00365344	2	3|0	3	1.5	958
RAD51B_Untre	40789249	DARS2	55157	0|7	7	3.5	0.00542636	2	0|5	5	2.5	645
RAD51B_Untre	4758220	FAM50A	9130	4|3	7	3.5	0.0103245	2	2|1	3	1.5	339
RAD51B_Untre	21493022	AKAP12	9590	0|7	7	3.5	0.00196409	2	0|5	5	2.5	1782
RAD51B_Untre	50345292	JPT1	51155	0|7	7	3.5	0.0324074	2	0|3	3	1.5	108
RAD51B_Untre	166795297	DYNC1LI1	51143	2|5	7	3.5	0.00669216	2	1|2	3	1.5	523
RAD51B_Untre	149193319	GRSF1	2926	0|7	7	3.5	0.0110063	2	0|4	4	2	318
RAD51B_Untre	123173766	TPGS1	91978	7|0	7	3.5	0.012069	2	3|0	3	1.5	290
RAD51B_Untre	7661822	DYNLRB1	83658	5|2	7	3.5	0.0364583	2	2|1	3	1.5	96
RAD51B_Untre	148529014	DDB1	1642	1|6	7	3.5	0.00307018	2	1|4	5	2.5	1140
RAD51B_Untre	133925811	TNPO1	3842	0|7	7	3.5	0.00389755	2	0|4	4	2	898
RAD51B_Untre	24497601	EDF1	8721	0|7	7	3.5	0.0251799	2	0|2	2	1	139
RAD51B_Untre	108796056	RO60	6738	2|5	7	3.5	0.00666667	2	1|4	5	2.5	525
RAD51B_Untre	NP_001254792.1	SLIRP	81892	0|7	7	3.5	0.0327103	2	0|4	4	2	107
RAD51B_Untre	NP_001027459.1	UBE2V1	7335	0|7	7	3.5	0.0238095	2	0|4	4	2	147
RAD51B_Untre	4885111	CALML3	810	7|0	7	3.5	0.0234899	2	4|0	4	2	149
RAD51B_Untre	NP_001193765.1	RAB11A	8766	0|7	7	3.5	0.0225806	2	0|2	2	1	155
RAD51B_Untre	21687129	NUDCD2	134492	4|3	7	3.5	0.022293	2	3|2	5	2.5	157
RAD51B_Untre	NP_005096.1	RBM8A	9939	0|7	7	3.5	0.0201149	2	0|4	4	2	174
RAD51B_Untre	NP_055070.1	CNPY2	10330	0|7	7	3.5	0.0192308	2	0|3	3	1.5	182
RAD51B_Untre	7706497	CMPK1	51727	0|7	7	3.5	0.0153509	2	0|4	4	2	228
RAD51B_Untre	NP_004729.1	VAPB	9217	0|7	7	3.5	0.0144033	2	0|4	4	2	243
RAD51B_Untre	163644321	UQCRFS1	7386	0|7	7	3.5	0.0127737	2	0|4	4	2	274
RAD51B_Untre	NP_057444.2	TACO1	51204	0|7	7	3.5	0.0117845	2	0|4	4	2	297
RAD51B_Untre	4502337	AZGP1	563	7|0	7	3.5	0.011745	2	6|0	6	3	298
RAD51B_Untre	56181387	STUB1	10273	0|7	7	3.5	0.0115512	2	0|5	5	2.5	303
RAD51B_Untre	NP_005264.2	GNB2	2783	0|7	7	3.5	0.0102941	2	0|2	2	1	340
RAD51B_Untre	183603929	PPP6C	5537	7|0	7	3.5	0.0102339	2	4|0	4	2	342
RAD51B_Untre	109452591	SUCLG1	8802	0|7	7	3.5	0.0101156	2	0|3	3	1.5	346
RAD51B_Untre	NP_001186040.1	MDH1	4190	0|7	7	3.5	0.00994318	2	0|5	5	2.5	352
RAD51B_Untre	NP_002328.1	LRPAP1	4043	0|7	7	3.5	0.00980392	2	0|5	5	2.5	357
RAD51B_Untre	122939165	NUDCD3	23386	7|0	7	3.5	0.00969529	2	5|0	5	2.5	361
RAD51B_Untre	20149635	NSFL1C	55968	2|5	7	3.5	0.00945946	2	2|4	6	3	370
RAD51B_Untre	52630440	FKBP8	23770	0|7	7	3.5	0.00847458	2	0|4	4	2	413
RAD51B_Untre	NP_001015001.1	CKMT1A	548596	0|7	7	3.5	0.00839329	2	0|6	6	3	417
RAD51B_Untre	47132585	PRKAR2B	5577	0|7	7	3.5	0.00837321	2	0|5	5	2.5	418
RAD51B_Untre	88703041	SNX6	58533	0|7	7	3.5	0.00837321	2	0|4	4	2	418
RAD51B_Untre	NP_001107565.1	LSM14A	26065	0|7	7	3.5	0.0075594	2	0|6	6	3	463
RAD51B_Untre	14249342	INA	9118	0|7	7	3.5	0.00701403	2	0|4	4	2	499
RAD51B_Untre	22165431	ANXA11	311	0|7	7	3.5	0.00693069	2	0|5	5	2.5	505
RAD51B_Untre	39812229	KPNA5	3841	7|0	7	3.5	0.00649351	2	3|0	3	1.5	539
RAD51B_Untre	429535832	TERF2	7014	0|7	7	3.5	0.00645756	2	0|6	6	3	542
RAD51B_Untre	18644734	CTNNBL1	56259	0|7	7	3.5	0.0062167	2	0|4	4	2	563
RAD51B_Untre	31377697	COLGALT1	79709	0|7	7	3.5	0.00562701	2	0|4	4	2	622
RAD51B_Untre	259013556	FXR2	9513	0|7	7	3.5	0.00520059	2	0|4	4	2	673
RAD51B_Untre	316983154	NDUFS1	4719	0|7	7	3.5	0.00506512	2	0|5	5	2.5	691
RAD51B_Untre	218156273	FAM111B	374393	7|0	7	3.5	0.00497159	2	4|0	4	2	704
RAD51B_Untre	148539846	DSC3	1825	7|0	7	3.5	0.00390625	2	3|0	3	1.5	896
RAD51B_Untre	18860835	OPA1	4976	2|5	7	3.5	0.00364204	2	1|4	5	2.5	961
RAD51B_Untre	NP_001934.2	DSG2	1829	0|7	7	3.5	0.00313059	2	0|5	5	2.5	1118
RAD51B_Untre	NP_003282.2	TPP2	7174	0|7	7	3.5	0.00280224	2	0|6	6	3	1249
RAD51B_Untre	NP_001295.2	CPD	1362	0|7	7	3.5	0.00253623	2	0|4	4	2	1380
RAD51B_Untre	116875765	TJP1	7082	0|7	7	3.5	0.00209832	2	0|4	4	2	1668
RAD51B_Untre	47419936	SRPK1	6732	0|6	6	3	0.00458015	2	0|4	4	2	655
RAD51B_Untre	112789526	STAG2	10735	4|2	6	3	0.00236593	2	2|1	3	1.5	1268
RAD51B_Untre	238859597	RBM34	23029	0|6	6	3	0.00697674	2	0|4	4	2	430
RAD51B_Untre	23397429	EIF3M	10480	4|2	6	3	0.00802139	2	3|1	4	2	374
RAD51B_Untre	39930469	RPF2	84154	0|6	6	3	0.00980392	2	0|4	4	2	306
RAD51B_Untre	47271406	MEPCE	56257	6|0	6	3	0.00435414	2	3|0	3	1.5	689
RAD51B_Untre	337756501	MTHFD1L	25902	0|6	6	3	0.00306435	2	0|4	4	2	979
RAD51B_Untre	8923040	CDKN2AIP	55602	4|2	6	3	0.00517241	2	3|2	5	2.5	580
RAD51B_Untre	46370095	AP3M1	26985	4|2	6	3	0.00717703	2	3|1	4	2	418
RAD51B_Untre	7657198	DIMT1	27292	6|0	6	3	0.00958466	2	3|0	3	1.5	313
RAD51B_Untre	12056971	ANAPC1	64682	6|0	6	3	0.00154321	2	3|0	3	1.5	1944
RAD51B_Untre	4502227	ARL1	400	6|0	6	3	0.0165746	2	4|0	4	2	181
RAD51B_Untre	11024698	OGA	10724	0|6	6	3	0.00327511	2	0|2	2	1	916
RAD51B_Untre	68508961	CENPC	1060	6|0	6	3	0.00318134	2	5|0	5	2.5	943
RAD51B_Untre	22035565	PAXBP1	94104	6|0	6	3	0.00327154	2	4|0	4	2	917
RAD51B_Untre	33356177	PTPN11	5781	2|4	6	3	0.00505902	2	1|2	3	1.5	593
RAD51B_Untre	223468571	MRPL23	6150	0|6	6	3	0.0196078	2	0|2	2	1	153
RAD51B_Untre	58761500	OLA1	29789	0|6	6	3	0.00757576	2	0|2	2	1	396
RAD51B_Untre	118442837	SALL1	6299	6|0	6	3	0.00226586	2	5|0	5	2.5	1324
RAD51B_Untre	21735596	PDCD4	27250	0|6	6	3	0.00639659	2	0|3	3	1.5	469
RAD51B_Untre	61744477	SLC3A2	6520	0|6	6	3	0.00475436	2	0|5	5	2.5	631
RAD51B_Untre	51173724	BYSL	705	0|6	6	3	0.00686499	2	0|3	3	1.5	437
RAD51B_Untre	34996489	PHIP	55023	0|6	6	3	0.00164745	2	0|4	4	2	1821
RAD51B_Untre	24308171	ZNF280C	55609	6|0	6	3	0.00407056	2	4|0	4	2	737
RAD51B_Untre	68299795	CHD1	1105	3|3	6	3	0.00175439	2	2|2	4	2	1710
RAD51B_Untre	7705851	CHCHD2	51142	2|4	6	3	0.0198675	2	1|2	3	1.5	151
RAD51B_Untre	40807447	PRCC	5546	2|4	6	3	0.00610998	2	1|3	4	2	491
RAD51B_Untre	4502111	ANXA7	310	0|6	6	3	0.00643777	2	0|3	3	1.5	466
RAD51B_Untre	13569848	TBRG4	9238	0|6	6	3	0.00575816	2	0|4	4	2	521
RAD51B_Untre	311893396	ATP5MF-PTCD1	100526740	6|0	6	3	0.00400534	2	3|0	3	1.5	749
RAD51B_Untre	205277386	GFPT1	2673	3|3	6	3	0.00440529	2	2|2	4	2	681
RAD51B_Untre	22749415	STT3A	3703	6|0	6	3	0.00425532	2	3|0	3	1.5	705
RAD51B_Untre	122937211	ECPAS	23392	4|2	6	3	0.00148736	2	2|2	4	2	2017
RAD51B_Untre	82546830	EXOC4	60412	6|0	6	3	0.00308008	2	4|0	4	2	974
RAD51B_Untre	237820620	GRWD1	83743	4|2	6	3	0.00672646	2	2|2	4	2	446
RAD51B_Untre	151301215	WIZ	58525	2|4	6	3	0.00377834	2	2|2	4	2	794
RAD51B_Untre	45387945	ESYT2	57488	3|3	6	3	0.00335946	2	3|2	5	2.5	893
RAD51B_Untre	261878478	DHX40	79665	4|2	6	3	0.00385109	2	2|1	3	1.5	779
RAD51B_Untre	20149619	DHRS7B	25979	2|4	6	3	0.00923077	2	2|2	4	2	325
RAD51B_Untre	7656879	AFF4	27125	6|0	6	3	0.00257954	2	3|0	3	1.5	1163
RAD51B_Untre	82659083	STAU1	6780	1|5	6	3	0.00604839	2	1|3	4	2	496
RAD51B_Untre	4502281	ATP1B3	483	0|6	6	3	0.0107527	2	0|3	3	1.5	279
RAD51B_Untre	194473720	CSDE1	7812	0|6	6	3	0.00369004	2	0|4	4	2	813
RAD51B_Untre	116256489	SEPTIN9	10801	0|6	6	3	0.00528169	2	0|6	6	3	568
RAD51B_Untre	24308324	FAR1	84188	5|1	6	3	0.00582524	2	4|1	5	2.5	515
RAD51B_Untre	13376840	WDR61	80349	5|1	6	3	0.00983607	2	3|1	4	2	305
RAD51B_Untre	304571975	DCXR	51181	3|3	6	3	0.0123967	2	3|2	5	2.5	242
RAD51B_Untre	28557745	ZADH2	284273	6|0	6	3	0.00795756	2	3|0	3	1.5	377
RAD51B_Untre	31543385	PCYT1A	5130	6|0	6	3	0.00817439	2	4|0	4	2	367
RAD51B_Untre	24307879	DYNC1I2	1781	0|6	6	3	0.00470219	2	0|4	4	2	638
RAD51B_Untre	7706427	CPSF3	51692	6|0	6	3	0.00438596	2	4|0	4	2	684
RAD51B_Untre	133925803	RBFOX2	23543	2|4	6	3	0.00665188	2	1|3	4	2	451
RAD51B_Untre	32307161	CUL1	8454	2|4	6	3	0.00386598	2	2|3	5	2.5	776
RAD51B_Untre	20270303	RHOT2	89941	4|2	6	3	0.00485437	2	3|1	4	2	618
RAD51B_Untre	166295179	NCBP3	55421	3|3	6	3	0.00483871	2	2|2	4	2	620
RAD51B_Untre	289577080	EIF4G2	1982	0|6	6	3	0.00330761	2	0|3	3	1.5	907
RAD51B_Untre	5453760	NEDD8	4738	0|6	6	3	0.037037	2	0|3	3	1.5	81
RAD51B_Untre	NP_004772.1	VAMP3	9341	0|6	6	3	0.03	2	0|3	3	1.5	100
RAD51B_Untre	NP_001317054.1	VAMP2	6844	0|6	6	3	0.0254237	2	0|3	3	1.5	118
RAD51B_Untre	NP_003341.1	UBE2V2	7336	0|6	6	3	0.0206897	2	0|3	3	1.5	145
RAD51B_Untre	NP_115982.1	HINT2	84681	0|6	6	3	0.0184049	2	0|5	5	2.5	163
RAD51B_Untre	NP_001001975.1	ATP5F1D	513	0|6	6	3	0.0178571	2	0|3	3	1.5	168
RAD51B_Untre	NP_777549.1	NDUFAF2	91942	0|6	6	3	0.0177515	2	0|3	3	1.5	169
RAD51B_Untre	4502847	CIRBP	1153	0|6	6	3	0.0174419	2	0|3	3	1.5	172
RAD51B_Untre	NP_001304904.1	NOP16	51491	0|6	6	3	0.017341	2	0|4	4	2	173
RAD51B_Untre	41406084	GPX1	2876	0|6	6	3	0.0147783	2	0|3	3	1.5	203
RAD51B_Untre	NP_001137325.1	PYM1	84305	0|6	6	3	0.0147783	2	0|1	1	0.5	203
RAD51B_Untre	NP_006701.1	COPS8	10920	0|6	6	3	0.0143541	2	0|3	3	1.5	209
RAD51B_Untre	354725902	RAB5B	5869	0|6	6	3	0.0139535	2	0|3	3	1.5	215
RAD51B_Untre	24308295	GRPEL1	80273	0|6	6	3	0.0138249	2	0|3	3	1.5	217
RAD51B_Untre	NP_001278357.1	BAX	581	0|6	6	3	0.0135747	2	0|4	4	2	221
RAD51B_Untre	5454088	ANP32B	10541	0|6	6	3	0.0119522	2	0|5	5	2.5	251
RAD51B_Untre	NP_036220.1	PGLS	25796	0|6	6	3	0.0116279	2	0|2	2	1	258
RAD51B_Untre	NP_000745.1	COMT	1312	0|6	6	3	0.0110701	2	0|3	3	1.5	271
RAD51B_Untre	NP_001034554.1	SRSF5	6430	0|6	6	3	0.0110294	2	0|1	1	0.5	272
RAD51B_Untre	NP_002991.2	SDHB	6390	0|6	6	3	0.0107143	2	0|3	3	1.5	280
RAD51B_Untre	NP_000335.1	SMN1	6606	0|6	6	3	0.0102041	2	0|2	2	1	294
RAD51B_Untre	NP_001013454.1	MPST	4357	0|6	6	3	0.010101	2	0|4	4	2	297
RAD51B_Untre	NP_001277158.1	SCAMP1	9522	0|6	6	3	0.00961538	2	0|5	5	2.5	312
RAD51B_Untre	NP_001245352.1	SMS	6611	0|6	6	3	0.00958466	2	0|5	5	2.5	313
RAD51B_Untre	10863955	PSAT1	29968	0|6	6	3	0.00925926	2	0|4	4	2	324
RAD51B_Untre	5729850	GNAI3	2773	0|6	6	3	0.00847458	2	0|3	3	1.5	354
RAD51B_Untre	5803023	LMAN2	10960	0|6	6	3	0.00842697	2	0|5	5	2.5	356
RAD51B_Untre	24797067	HLA-A	3105	0|6	6	3	0.00821918	2	0|3	3	1.5	365
RAD51B_Untre	NP_001229971.1	HLA-C	3107	0|6	6	3	0.00819672	2	0|3	3	1.5	366
RAD51B_Untre	NP_001307707.1	SCAMP2	10066	0|6	6	3	0.00806452	2	0|5	5	2.5	372
RAD51B_Untre	157739940	NUDT19	390916	0|6	6	3	0.008	2	0|4	4	2	375
RAD51B_Untre	157502193	PSMD13	5719	0|6	6	3	0.00797872	2	0|4	4	2	376
RAD51B_Untre	207028748	NDRG1	10397	0|6	6	3	0.00761421	2	0|2	2	1	394
RAD51B_Untre	NP_001317301.1	MPI	4351	0|6	6	3	0.00744417	2	0|5	5	2.5	403
RAD51B_Untre	NP_057665.2	ECSIT	51295	0|6	6	3	0.00696056	2	0|5	5	2.5	431
RAD51B_Untre	21450775	TOR1AIP2	163590	3|3	6	3	0.00638298	2	2|3	5	2.5	470
RAD51B_Untre	5453634	DYNC1LI2	1783	0|6	6	3	0.00609756	2	0|3	3	1.5	492
RAD51B_Untre	16306548	SARS	6301	0|6	6	3	0.00583658	2	0|3	3	1.5	514
RAD51B_Untre	4503015	CPNE3	8895	0|6	6	3	0.00558659	2	0|2	2	1	537
RAD51B_Untre	4508047	ZYX	7791	0|6	6	3	0.00524476	2	0|4	4	2	572
RAD51B_Untre	33620747	MYEF2	50804	0|6	6	3	0.005	2	0|4	4	2	600
RAD51B_Untre	312222716	LRRC49	54839	6|0	6	3	0.00434153	2	5|0	5	2.5	691
RAD51B_Untre	18390331	GFM1	85476	0|6	6	3	0.00399467	2	0|4	4	2	751
RAD51B_Untre	189458817	TFRC	7037	0|6	6	3	0.00394737	2	0|3	3	1.5	760
RAD51B_Untre	218751903	SP1	6667	0|6	6	3	0.00385604	2	0|5	5	2.5	778
RAD51B_Untre	260436860	AP1B1	162	1|5	6	3	0.00319489	2	1|3	4	2	939
RAD51B_Untre	51873036	OGDH	4967	0|6	6	3	0.00293255	2	0|4	4	2	1023
RAD51B_Untre	NP_061198.2	MYO5C	55930	0|6	6	3	0.00172216	2	0|4	4	2	1742
RAD51B_Untre	NP_008832.2	MYO9A	4649	0|6	6	3	0.00117739	2	0|3	3	1.5	2548
RAD51B_Untre	119466532	LAMA2	3908	6|0	6	3	0.000962155	2	5|0	5	2.5	3118
RAD51B_Untre	12597653	NT5DC2	64943	5|0	5	2.5	0.00480769	2	4|0	4	2	520
RAD51B_Untre	68160937	TRIM25	7706	0|5	5	2.5	0.00396825	2	0|3	3	1.5	630
RAD51B_Untre	148536864	SMARCD2	6603	1|4	5	2.5	0.0047081	2	1|3	4	2	531
RAD51B_Untre	186910300	RACGAP1	29127	3|2	5	2.5	0.0039557	2	2|2	4	2	632
RAD51B_Untre	33946291	LPCAT1	79888	0|5	5	2.5	0.00468165	2	0|3	3	1.5	534
RAD51B_Untre	222144293	KPNA1	3836	3|2	5	2.5	0.00464684	2	1|1	2	1	538
RAD51B_Untre	4506489	RFC3	5983	3|2	5	2.5	0.00702247	2	2|1	3	1.5	356
RAD51B_Untre	190358532	SMARCAD1	56916	5|0	5	2.5	0.00243191	2	4|0	4	2	1028
RAD51B_Untre	49574532	GSK3A	2931	0|5	5	2.5	0.00517598	2	0|3	3	1.5	483
RAD51B_Untre	17149828	NAA15	80155	0|5	5	2.5	0.00288684	2	0|4	4	2	866
RAD51B_Untre	40254986	HSDL2	84263	3|2	5	2.5	0.00598086	2	2|2	4	2	418
RAD51B_Untre	13027604	MRPS34	65993	0|5	5	2.5	0.0114679	2	0|4	4	2	218
RAD51B_Untre	225545550	TELO2	9894	5|0	5	2.5	0.00298686	2	3|0	3	1.5	837
RAD51B_Untre	21361370	PYGB	5834	1|4	5	2.5	0.0029656	2	1|2	3	1.5	843
RAD51B_Untre	24415404	MDN1	23195	0|5	5	2.5	0.000446748	2	0|4	4	2	5596
RAD51B_Untre	71725360	ZNF609	23060	5|0	5	2.5	0.00177179	2	3|0	3	1.5	1411
RAD51B_Untre	67782362	DHX29	54505	5|0	5	2.5	0.00182615	2	4|0	4	2	1369
RAD51B_Untre	114326552	MON2	23041	5|0	5	2.5	0.00145603	2	3|0	3	1.5	1717
RAD51B_Untre	13027630	ESS2	8220	5|0	5	2.5	0.0052521	2	3|0	3	1.5	476
RAD51B_Untre	70166599	PUS1	80324	3|2	5	2.5	0.00626566	2	2|1	3	1.5	399
RAD51B_Untre	87116683	ZFC3H1	196441	5|0	5	2.5	0.00125691	2	2|0	2	1	1989
RAD51B_Untre	13376429	FAM192A	80011	2|3	5	2.5	0.00984252	2	1|2	3	1.5	254
RAD51B_Untre	156713442	PSMA4	5685	5|0	5	2.5	0.00957854	2	2|0	2	1	261
RAD51B_Untre	124028525	FARSB	10056	0|5	5	2.5	0.00424448	2	0|3	3	1.5	589
RAD51B_Untre	62955803	NUP188	23511	5|0	5	2.5	0.00142939	2	4|0	4	2	1749
RAD51B_Untre	31563534	RFC2	5982	0|5	5	2.5	0.00706215	2	0|3	3	1.5	354
RAD51B_Untre	5453682	HEXIM1	10614	2|3	5	2.5	0.00696379	2	1|2	3	1.5	359
RAD51B_Untre	217035105	DNAJC11	55735	5|0	5	2.5	0.00447227	2	3|0	3	1.5	559
RAD51B_Untre	190610012	ZNF24	7572	5|0	5	2.5	0.00679348	2	3|0	3	1.5	368
RAD51B_Untre	15529978	ZNF622	90441	5|0	5	2.5	0.00524109	2	4|0	4	2	477
RAD51B_Untre	117676403	KRR1	11103	0|5	5	2.5	0.00656168	2	0|4	4	2	381
RAD51B_Untre	23238222	COPS3	8533	0|5	5	2.5	0.00591017	2	0|2	2	1	423
RAD51B_Untre	33469966	SCFD1	23256	0|5	5	2.5	0.00389408	2	0|3	3	1.5	642
RAD51B_Untre	15991827	HK1	3098	0|5	5	2.5	0.00272926	2	0|5	5	2.5	916
RAD51B_Untre	20806097	NOC3L	64318	2|3	5	2.5	0.003125	2	1|3	4	2	800
RAD51B_Untre	23111062	SFSWAP	6433	5|0	5	2.5	0.00262881	2	4|0	4	2	951
RAD51B_Untre	46094060	BEX3	27018	5|0	5	2.5	0.0225225	2	4|0	4	2	111
RAD51B_Untre	23199991	CSNK1E	1454	5|0	5	2.5	0.00600962	2	1|0	1	0.5	416
RAD51B_Untre	9558733	TRA2A	29896	2|3	5	2.5	0.00886525	2	1|1	2	1	282
RAD51B_Untre	331284125	EP400	57634	5|0	5	2.5	0.000800512	2	5|0	5	2.5	3123
RAD51B_Untre	237649012	EBNA1BP2	10969	0|5	5	2.5	0.00692521	2	0|2	2	1	361
RAD51B_Untre	157426877	RCL1	10171	5|0	5	2.5	0.00670241	2	3|0	3	1.5	373
RAD51B_Untre	157151755	RPP30	10556	5|0	5	2.5	0.00776398	2	4|0	4	2	322
RAD51B_Untre	118402578	CDC16	8881	5|0	5	2.5	0.00403226	2	3|0	3	1.5	620
RAD51B_Untre	24797106	FAF2	23197	0|5	5	2.5	0.00561798	2	0|2	2	1	445
RAD51B_Untre	15055543	SRSF8	10929	0|5	5	2.5	0.00886525	2	0|1	1	0.5	282
RAD51B_Untre	116805788	CYFIP2	26999	5|0	5	2.5	0.00199521	2	3|0	3	1.5	1253
RAD51B_Untre	214830079	SPART	23111	5|0	5	2.5	0.00375375	2	3|0	3	1.5	666
RAD51B_Untre	6005743	DDX19B	11269	0|5	5	2.5	0.00521921	2	0|3	3	1.5	479
RAD51B_Untre	22035606	MAP4K4	9448	5|0	5	2.5	0.00206271	2	3|0	3	1.5	1212
RAD51B_Untre	109452587	FAM98B	283742	0|5	5	2.5	0.00577367	2	0|3	3	1.5	433
RAD51B_Untre	190684675	XRCC1	7515	0|5	5	2.5	0.00394945	2	0|3	3	1.5	633
RAD51B_Untre	20911035	PPIL4	85313	1|4	5	2.5	0.0050813	2	1|3	4	2	492
RAD51B_Untre	24497603	NUP62	23636	0|5	5	2.5	0.00478927	2	0|2	2	1	522
RAD51B_Untre	94536866	ZG16B	124220	5|0	5	2.5	0.0120192	2	4|0	4	2	208
RAD51B_Untre	189458821	TGM3	7053	5|0	5	2.5	0.0036075	2	3|0	3	1.5	693
RAD51B_Untre	24497453	NUP88	4927	0|5	5	2.5	0.00337382	2	0|4	4	2	741
RAD51B_Untre	167466175	CDC27	996	5|0	5	2.5	0.00303398	2	4|0	4	2	824
RAD51B_Untre	24762236	PRPF38A	84950	5|0	5	2.5	0.00801282	2	3|0	3	1.5	312
RAD51B_Untre	145580575	CTBP2	1488	5|0	5	2.5	0.00253807	2	3|0	3	1.5	985
RAD51B_Untre	11321583	SUCLA2	8803	0|5	5	2.5	0.00539957	2	0|4	4	2	463
RAD51B_Untre	24431933	RTN4	57142	2|3	5	2.5	0.00670241	2	2|1	3	1.5	373
RAD51B_Untre	8923900	CMAS	55907	0|5	5	2.5	0.00576037	2	0|3	3	1.5	434
RAD51B_Untre	4505821	PIP	5304	5|0	5	2.5	0.0171233	2	3|0	3	1.5	146
RAD51B_Untre	81295404	ACOT9	23597	5|0	5	2.5	0.00569476	2	3|0	3	1.5	439
RAD51B_Untre	19923821	DPYSL5	56896	0|5	5	2.5	0.00443262	2	0|2	2	1	564
RAD51B_Untre	71143137	HMGB3	3149	0|5	5	2.5	0.0125	2	0|4	4	2	200
RAD51B_Untre	389565483	PDCD6	10016	0|5	5	2.5	0.0132275	2	0|2	2	1	189
RAD51B_Untre	21070976	DIABLO	56616	0|5	5	2.5	0.0128205	2	0|3	3	1.5	195
RAD51B_Untre	109633028	STK26	51765	0|5	5	2.5	0.00737463	2	0|4	4	2	339
RAD51B_Untre	221139764	PHRF1	57661	0|5	5	2.5	0.00151699	2	0|2	2	1	1648
RAD51B_Untre	NP_009031.1	ATP5ME	521	0|5	5	2.5	0.0362319	2	0|2	2	1	69
RAD51B_Untre	NP_004365.1	COX6C	1345	0|5	5	2.5	0.0333333	2	0|3	3	1.5	75
RAD51B_Untre	5729962	SMR3B	10879	5|0	5	2.5	0.0316456	2	4|0	4	2	79
RAD51B_Untre	NP_001269348.1	NDUFA5	4698	0|5	5	2.5	0.0247525	2	0|4	4	2	101
RAD51B_Untre	NP_057395.1	ATP5IF1	93974	0|5	5	2.5	0.0235849	2	0|3	3	1.5	106
RAD51B_Untre	NP_002613.2	PFDN1	5201	0|5	5	2.5	0.0204918	2	0|4	4	2	122
RAD51B_Untre	4505751	PFN2	5217	2|3	5	2.5	0.0178571	2	1|2	3	1.5	140
RAD51B_Untre	NP_061980.1	MYDGF	56005	0|5	5	2.5	0.0144509	2	0|2	2	1	173
RAD51B_Untre	NP_001230820.1	TPD52L2	7165	0|5	5	2.5	0.0138122	2	0|3	3	1.5	181
RAD51B_Untre	8922794	IMP3	55272	0|5	5	2.5	0.013587	2	0|2	2	1	184
RAD51B_Untre	8923390	CHCHD3	54927	0|5	5	2.5	0.0110132	2	0|3	3	1.5	227
RAD51B_Untre	NP_001337264.1	CFAP298	56683	0|5	5	2.5	0.0102041	2	0|2	2	1	245
RAD51B_Untre	115430223	LGALS3	3958	5|0	5	2.5	0.01	2	3|0	3	1.5	250
RAD51B_Untre	8923857	EMC3	55831	0|5	5	2.5	0.00957854	2	0|2	2	1	261
RAD51B_Untre	6912582	PEF1	553115	0|5	5	2.5	0.00880282	2	0|4	4	2	284
RAD51B_Untre	193211616	NIPSNAP1	8508	0|5	5	2.5	0.00880282	2	0|3	3	1.5	284
RAD51B_Untre	47933379	NAPA	8775	0|5	5	2.5	0.00847458	2	0|4	4	2	295
RAD51B_Untre	NP_001316422.1	EMC2	9694	0|5	5	2.5	0.00816993	2	0|2	2	1	306
RAD51B_Untre	15147219	PURB	5814	1|4	5	2.5	0.00801282	2	1|2	3	1.5	312
RAD51B_Untre	21361517	UBXN1	51035	0|5	5	2.5	0.00801282	2	0|4	4	2	312
RAD51B_Untre	NP_001189342.1	AKR1A1	10327	0|5	5	2.5	0.00769231	2	0|1	1	0.5	325
RAD51B_Untre	NP_002060.4	GNAI1	2770	0|5	5	2.5	0.00706215	2	0|3	3	1.5	354
RAD51B_Untre	NP_001035145.1	MAPK3	5595	0|5	5	2.5	0.0070028	2	0|3	3	1.5	357
RAD51B_Untre	NP_004243.1	SLC9A3R1	9368	0|5	5	2.5	0.00698324	2	0|4	4	2	358
RAD51B_Untre	NP_001263218.1	PRKAR1A	5573	0|5	5	2.5	0.00656168	2	0|1	1	0.5	381
RAD51B_Untre	NP_071505.2	TIA1	7072	0|5	5	2.5	0.00647668	2	0|2	2	1	386
RAD51B_Untre	NP_056167.1	POFUT1	23509	0|5	5	2.5	0.0064433	2	0|4	4	2	388
RAD51B_Untre	148539872	ACAT2	39	0|5	5	2.5	0.00629723	2	0|3	3	1.5	397
RAD51B_Untre	NP_005004.1	NUCB2	4925	0|5	5	2.5	0.00595238	2	0|2	2	1	420
RAD51B_Untre	NP_001293076.1	SEPTIN11	55752	0|5	5	2.5	0.00569476	2	0|4	4	2	439
RAD51B_Untre	219842262	COPS2	9318	0|5	5	2.5	0.00555556	2	0|4	4	2	450
RAD51B_Untre	NP_001002920.1	POTEA	340441	0|5	5	2.5	0.00553097	2	0|3	3	1.5	452
RAD51B_Untre	NP_001139754.1	SRP54	6729	0|5	5	2.5	0.00549451	2	0|3	3	1.5	455
RAD51B_Untre	NP_001139247.1	FKBP5	2289	0|5	5	2.5	0.00547046	2	0|3	3	1.5	457
RAD51B_Untre	18379366	ZMPSTE24	10269	0|5	5	2.5	0.00526316	2	0|3	3	1.5	475
RAD51B_Untre	4507835	UMPS	7372	0|5	5	2.5	0.00520833	2	0|4	4	2	480
RAD51B_Untre	NP_055422.1	UBXN4	23190	0|5	5	2.5	0.00492126	2	0|2	2	1	508
RAD51B_Untre	NP_001284519.1	CD3EAP	10849	0|5	5	2.5	0.00488281	2	0|4	4	2	512
RAD51B_Untre	NP_001071.1	ALDH5A1	7915	0|5	5	2.5	0.0046729	2	0|4	4	2	535
RAD51B_Untre	31083280	PPP2R5D	5528	0|5	5	2.5	0.00438596	2	0|3	3	1.5	570
RAD51B_Untre	NP_038466.2	UBQLN1	29979	0|5	5	2.5	0.00424448	2	0|4	4	2	589
RAD51B_Untre	NP_060391.2	NPLOC4	55666	0|5	5	2.5	0.00411184	2	0|2	2	1	608
RAD51B_Untre	XP_011543712.1	FCHSD2	9873	0|5	5	2.5	0.0034965	2	0|4	4	2	715
RAD51B_Untre	32307144	PLOD1	5351	0|5	5	2.5	0.00343879	2	0|4	4	2	727
RAD51B_Untre	116805340	GARS	2617	0|5	5	2.5	0.00338295	2	0|4	4	2	739
RAD51B_Untre	NP_000168.1	GSN	2934	0|5	5	2.5	0.00319693	2	0|3	3	1.5	782
RAD51B_Untre	NP_001277236.1	CTNNA1	1495	0|5	5	2.5	0.00297265	2	0|3	3	1.5	841
RAD51B_Untre	4557469	AP2B1	163	0|5	5	2.5	0.00266809	2	0|3	3	1.5	937
RAD51B_Untre	NP_001138992.1	RAI14	26064	0|5	5	2.5	0.00255102	2	0|3	3	1.5	980
RAD51B_Untre	NP_001092004.1	BAG6	7917	0|5	5	2.5	0.00222025	2	0|5	5	2.5	1126
RAD51B_Untre	51173720	BRPF1	7862	5|0	5	2.5	0.00204918	2	3|0	3	1.5	1220
RAD51B_Untre	NP_001008225.1	UACA	55075	0|5	5	2.5	0.0017819	2	0|3	3	1.5	1403
RAD51B_Untre	27477134	NUP210	23225	0|5	5	2.5	0.00132485	2	0|3	3	1.5	1887
RAD51B_Untre	257196151	IGFN1	91156	0|5	5	2.5	0.000674218	2	0|3	3	1.5	3708
RAD51B_Untre	215490009	AIMP1	9255	0|4	4	2	0.00641026	2	0|3	3	1.5	312
RAD51B_Untre	4505939	POLR2A	5430	0|4	4	2	0.00101523	2	0|3	3	1.5	1970
RAD51B_Untre	312434011	KAT7	11143	4|0	4	2	0.00344234	2	2|0	2	1	581
RAD51B_Untre	187475373	CSK	1445	1|3	4	2	0.00444444	2	1|2	3	1.5	450
RAD51B_Untre	5579478	MAP2K1	5604	0|4	4	2	0.00508906	2	0|4	4	2	393
RAD51B_Untre	11056036	TTLL12	23170	0|4	4	2	0.00310559	2	0|3	3	1.5	644
RAD51B_Untre	167555110	KIFC1	3833	1|3	4	2	0.00297177	2	1|3	4	2	673
RAD51B_Untre	4506651	RPL36AL	6166	4|0	4	2	0.0188679	2	1|0	1	0.5	106
RAD51B_Untre	49574529	UTP6	55813	0|4	4	2	0.00335008	2	0|2	2	1	597
RAD51B_Untre	4826860	SNU13	4809	0|4	4	2	0.015625	2	0|3	3	1.5	128
RAD51B_Untre	42542392	CEBPZ	10153	4|0	4	2	0.00189753	2	3|0	3	1.5	1054
RAD51B_Untre	8922328	RBM22	55696	4|0	4	2	0.0047619	2	3|0	3	1.5	420
RAD51B_Untre	13569843	NOL7	51406	0|4	4	2	0.0077821	2	0|2	2	1	257
RAD51B_Untre	172073175	MASTL	84930	4|0	4	2	0.0022779	2	3|0	3	1.5	878
RAD51B_Untre	117676384	SCAF11	9169	4|0	4	2	0.00136705	2	3|0	3	1.5	1463
RAD51B_Untre	19923485	LUC7L3	51747	1|3	4	2	0.00462963	2	1|2	3	1.5	432
RAD51B_Untre	4885193	ARID3A	1820	1|3	4	2	0.00337268	2	1|1	2	1	593
RAD51B_Untre	38569471	LRRC41	10489	4|0	4	2	0.00246305	2	1|0	1	0.5	812
RAD51B_Untre	5453844	TAF6L	10629	4|0	4	2	0.00321543	2	3|0	3	1.5	622
RAD51B_Untre	90819233	AFDN	4301	4|0	4	2	0.00121139	2	3|0	3	1.5	1651
RAD51B_Untre	14917109	AP2M1	1173	0|4	4	2	0.0045977	2	0|2	2	1	435
RAD51B_Untre	21359873	PLK1	5347	4|0	4	2	0.00331675	2	2|0	2	1	603
RAD51B_Untre	51173873	HMGXB4	10042	4|0	4	2	0.00332779	2	3|0	3	1.5	601
RAD51B_Untre	14717407	TAF7	6879	4|0	4	2	0.00573066	2	2|0	2	1	349
RAD51B_Untre	116256458	C12orf45	121053	4|0	4	2	0.0108108	2	3|0	3	1.5	185
RAD51B_Untre	48762926	PWP2	5822	0|4	4	2	0.00217628	2	0|3	3	1.5	919
RAD51B_Untre	122939157	GEMIN4	50628	4|0	4	2	0.00189036	2	2|0	2	1	1058
RAD51B_Untre	10937869	SMN2	6607	4|0	4	2	0.00680272	2	2|0	2	1	294
RAD51B_Untre	5032041	RHEB	6009	4|0	4	2	0.0108696	2	2|0	2	1	184
RAD51B_Untre	6005884	SSR3	6747	2|2	4	2	0.0108108	2	1|1	2	1	185
RAD51B_Untre	20149304	ISY1	57461	2|2	4	2	0.00701754	2	2|1	3	1.5	285
RAD51B_Untre	5454106	TAF10	6881	0|4	4	2	0.00917431	2	0|2	2	1	218
RAD51B_Untre	109637795	E2F6	1876	4|0	4	2	0.00711744	2	3|0	3	1.5	281
RAD51B_Untre	11321634	CD2AP	23607	0|4	4	2	0.00312989	2	0|2	2	1	639
RAD51B_Untre	31563338	FOXK2	3607	0|4	4	2	0.0030303	2	0|3	3	1.5	660
RAD51B_Untre	4504245	HIST1H2AC	8334	4|0	4	2	0.0153846	2	2|0	2	1	130
RAD51B_Untre	22748747	LSM12	124801	0|4	4	2	0.0102564	2	0|3	3	1.5	195
RAD51B_Untre	24308127	DNAJC10	54431	2|2	4	2	0.00252207	2	1|2	3	1.5	793
RAD51B_Untre	70610136	PARG	8505	4|0	4	2	0.00204918	2	2|0	2	1	976
RAD51B_Untre	111607441	KNOP1	400506	4|0	4	2	0.00436681	2	2|0	2	1	458
RAD51B_Untre	21914927	HELLS	3070	2|2	4	2	0.00238663	2	2|2	4	2	838
RAD51B_Untre	4503097	CSNK2A2	1459	0|4	4	2	0.00571429	2	0|2	2	1	350
RAD51B_Untre	89276756	PRPF4B	8899	2|2	4	2	0.0019861	2	1|1	2	1	1007
RAD51B_Untre	21361659	IPO9	55705	2|2	4	2	0.00192123	2	1|1	2	1	1041
RAD51B_Untre	109809739	LARP7	51574	0|4	4	2	0.00343643	2	0|2	2	1	582
RAD51B_Untre	170763479	MMS19	64210	4|0	4	2	0.00194175	2	3|0	3	1.5	1030
RAD51B_Untre	23308722	TTK	7272	4|0	4	2	0.00233372	2	3|0	3	1.5	857
RAD51B_Untre	4502923	CNN3	1266	0|4	4	2	0.00607903	2	0|4	4	2	329
RAD51B_Untre	22547136	MRPL4	51073	0|4	4	2	0.00643087	2	0|3	3	1.5	311
RAD51B_Untre	10863977	LSM2	57819	0|4	4	2	0.0210526	2	0|2	2	1	95
RAD51B_Untre	5454004	DPF2	5977	4|0	4	2	0.00511509	2	2|0	2	1	391
RAD51B_Untre	269784729	PQBP1	10084	4|0	4	2	0.00757576	2	3|0	3	1.5	264
RAD51B_Untre	47174864	EXOSC5	56915	0|4	4	2	0.00851064	2	0|2	2	1	235
RAD51B_Untre	22094987	RPTOR	57521	4|0	4	2	0.00149813	2	2|0	2	1	1335
RAD51B_Untre	5902122	SPTBN2	6712	0|4	4	2	0.00083682	2	0|3	3	1.5	2390
RAD51B_Untre	10947139	ARG1	383	4|0	4	2	0.00621118	2	2|0	2	1	322
RAD51B_Untre	91718902	KMT2C	58508	4|0	4	2	0.000407249	2	4|0	4	2	4911
RAD51B_Untre	35493987	UBE2I	7329	0|4	4	2	0.0126582	2	0|2	2	1	158
RAD51B_Untre	34147522	COQ8A	56997	4|0	4	2	0.00309119	2	3|0	3	1.5	647
RAD51B_Untre	4557497	CTBP1	1487	4|0	4	2	0.00454545	2	2|0	2	1	440
RAD51B_Untre	4502211	ARF6	382	4|0	4	2	0.0114286	2	2|0	2	1	175
RAD51B_Untre	39780588	TSR1	55720	0|4	4	2	0.00248756	2	0|3	3	1.5	804
RAD51B_Untre	7661824	CNIH4	29097	4|0	4	2	0.0143885	2	2|0	2	1	139
RAD51B_Untre	20070349	VMP1	81671	2|2	4	2	0.00492611	2	2|2	4	2	406
RAD51B_Untre	5031645	COX17	10063	2|2	4	2	0.031746	2	1|1	2	1	63
RAD51B_Untre	48255933	HMGN1	3150	0|4	4	2	0.02	2	0|2	2	1	100
RAD51B_Untre	34101288	CPSF2	53981	2|2	4	2	0.00255754	2	1|2	3	1.5	782
RAD51B_Untre	215272341	THOC6	79228	0|4	4	2	0.00675676	2	0|2	2	1	296
RAD51B_Untre	55749577	SLC25A4	291	4|0	4	2	0.00671141	2	2|0	2	1	298
RAD51B_Untre	37594464	NUDT5	11164	1|3	4	2	0.00913242	2	1|2	3	1.5	219
RAD51B_Untre	5453690	DNAJB1	3337	0|4	4	2	0.00588235	2	0|3	3	1.5	340
RAD51B_Untre	5453567	CFDP1	10428	0|4	4	2	0.00668896	2	0|2	2	1	299
RAD51B_Untre	6005872	SEC63	11231	4|0	4	2	0.00263158	2	3|0	3	1.5	760
RAD51B_Untre	153791570	ZNF146	7705	4|0	4	2	0.00684932	2	3|0	3	1.5	292
RAD51B_Untre	4507873	VBP1	7411	0|4	4	2	0.0101523	2	0|2	2	1	197
RAD51B_Untre	NP_001193355.1	ATP5MD	84833	0|4	4	2	0.0344828	2	0|2	2	1	58
RAD51B_Untre	NP_006344.1	HMGN4	10473	0|4	4	2	0.0222222	2	0|1	1	0.5	90
RAD51B_Untre	21614544	S100A8	6279	4|0	4	2	0.0215054	2	2|0	2	1	93
RAD51B_Untre	NP_001003696.1	ATP5PF	522	0|4	4	2	0.0185185	2	0|2	2	1	108
RAD51B_Untre	323510698	SRP19	6728	0|4	4	2	0.0166667	2	0|2	2	1	120
RAD51B_Untre	NP_848026.1	MRPL52	122704	0|4	4	2	0.0162602	2	0|3	3	1.5	123
RAD51B_Untre	NP_619634.1	PPP1R14B	26472	0|4	4	2	0.0136054	2	0|1	1	0.5	147
RAD51B_Untre	NP_001257368.1	ARPC5	10092	0|4	4	2	0.012987	2	0|4	4	2	154
RAD51B_Untre	145976946	MZT2A	653784	4|0	4	2	0.0126582	2	2|0	2	1	158
RAD51B_Untre	NP_060377.1	LAMTOR1	55004	0|4	4	2	0.0124224	2	0|3	3	1.5	161
RAD51B_Untre	NP_001243114.1	SNX12	29934	0|4	4	2	0.0123457	2	0|3	3	1.5	162
RAD51B_Untre	NP_001264003.1	CCDC12	151903	0|4	4	2	0.0120482	2	0|2	2	1	166
RAD51B_Untre	NP_004539.1	NDUFB10	4716	0|4	4	2	0.0116279	2	0|3	3	1.5	172
RAD51B_Untre	197313763	DDAH1	23576	0|4	4	2	0.010989	2	0|2	2	1	182
RAD51B_Untre	4507791	UBE2M	9040	0|4	4	2	0.010929	2	0|2	2	1	183
RAD51B_Untre	8922601	ARL8B	55207	0|4	4	2	0.0107527	2	0|3	3	1.5	186
RAD51B_Untre	NP_001257823.1	TRAPPC3	27095	0|4	4	2	0.0106383	2	0|3	3	1.5	188
RAD51B_Untre	NP_001337441.1	TMX3	54495	0|4	4	2	0.0102564	2	0|2	2	1	195
RAD51B_Untre	NP_001034455.1	ATP6V1E1	529	0|4	4	2	0.00980392	2	0|2	2	1	204
RAD51B_Untre	NP_064554.3	LXN	56925	0|4	4	2	0.00900901	2	0|2	2	1	222
RAD51B_Untre	NP_001035109.1	FAM3C	10447	0|4	4	2	0.00881057	2	0|2	2	1	227
RAD51B_Untre	4505585	PAFAH1B2	5049	0|4	4	2	0.00873362	2	0|2	2	1	229
RAD51B_Untre	194578907	EIF4E	1977	0|4	4	2	0.00843882	2	0|3	3	1.5	237
RAD51B_Untre	371872752	TMCO1	54499	2|2	4	2	0.0083682	2	1|1	2	1	239
RAD51B_Untre	NP_056005.1	DNAJC9	23234	0|4	4	2	0.00769231	2	0|2	2	1	260
RAD51B_Untre	153791313	SCO2	9997	0|4	4	2	0.0075188	2	0|2	2	1	266
RAD51B_Untre	NP_071446.2	MRPL46	26589	0|4	4	2	0.00716846	2	0|3	3	1.5	279
RAD51B_Untre	NP_005722.1	ARPC2	10109	0|4	4	2	0.00666667	2	0|2	2	1	300
RAD51B_Untre	4502735	CDK4	1019	0|4	4	2	0.00660066	2	0|2	2	1	303
RAD51B_Untre	NP_000301.1	PPT1	5538	0|4	4	2	0.00653595	2	0|2	2	1	306
RAD51B_Untre	14589860	ASPH	444	0|4	4	2	0.00638978	2	0|2	2	1	313
RAD51B_Untre	4502105	ANXA4	307	0|4	4	2	0.00623053	2	0|3	3	1.5	321
RAD51B_Untre	377520143	FAM49B	51571	0|4	4	2	0.00617284	2	0|2	2	1	324
RAD51B_Untre	NP_612453.1	KCTD12	115207	0|4	4	2	0.00615385	2	0|2	2	1	325
RAD51B_Untre	13236495	CRYZ	1429	0|4	4	2	0.00607903	2	0|3	3	1.5	329
RAD51B_Untre	296179427	HADH	3033	0|4	4	2	0.0060423	2	0|2	2	1	331
RAD51B_Untre	NP_001163.1	ARG2	384	0|4	4	2	0.00564972	2	0|2	2	1	354
RAD51B_Untre	NP_066268.1	GNAO1	2775	0|4	4	2	0.00564972	2	0|2	2	1	354
RAD51B_Untre	NP_003095.2	SORD	6652	0|4	4	2	0.00560224	2	0|2	2	1	357
RAD51B_Untre	XP_011540939.1	DEUP1	159989	0|4	4	2	0.00549451	2	0|4	4	2	364
RAD51B_Untre	NP_005521.1	IDH3A	3419	0|4	4	2	0.00546448	2	0|3	3	1.5	366
RAD51B_Untre	NP_003016.1	SH3GL1	6455	0|4	4	2	0.00543478	2	0|4	4	2	368
RAD51B_Untre	8393956	SERPINB13	5275	4|0	4	2	0.00511509	2	3|0	3	1.5	391
RAD51B_Untre	NP_001193580.1	SH3GLB1	51100	0|4	4	2	0.00507614	2	0|3	3	1.5	394
RAD51B_Untre	NP_001257460.1	WTAP	9589	0|4	4	2	0.00505051	2	0|3	3	1.5	396
RAD51B_Untre	61966777	VSIG8	391123	4|0	4	2	0.00483092	2	2|0	2	1	414
RAD51B_Untre	94721261	CNP	1267	0|4	4	2	0.00475059	2	0|3	3	1.5	421
RAD51B_Untre	NP_001598.1	ACAA1	30	0|4	4	2	0.00471698	2	0|3	3	1.5	424
RAD51B_Untre	NP_060941.2	ZC3H15	55854	0|4	4	2	0.00469484	2	0|3	3	1.5	426
RAD51B_Untre	221219056	DNAJC7	7266	0|4	4	2	0.00456621	2	0|2	2	1	438
RAD51B_Untre	NP_001078880.1	NADK2	133686	0|4	4	2	0.00452489	2	0|2	2	1	442
RAD51B_Untre	28178832	IDH2	3418	0|4	4	2	0.00442478	2	0|3	3	1.5	452
RAD51B_Untre	10835073	NMT1	4836	0|4	4	2	0.00403226	2	0|2	2	1	496
RAD51B_Untre	NP_001295192.1	RNMT	8731	0|4	4	2	0.00396825	2	0|3	3	1.5	504
RAD51B_Untre	109948304	SMU1	55234	0|4	4	2	0.00389864	2	0|2	2	1	513
RAD51B_Untre	NP_071403.1	OXCT2	64064	0|4	4	2	0.00386847	2	0|2	2	1	517
RAD51B_Untre	32483399	PAK2	5062	0|4	4	2	0.00381679	2	0|2	2	1	524
RAD51B_Untre	4557014	CAT	847	0|4	4	2	0.00379507	2	0|2	2	1	527
RAD51B_Untre	118442828	TBCE	6905	0|4	4	2	0.00379507	2	0|3	3	1.5	527
RAD51B_Untre	NP_004333.1	CALD1	800	0|4	4	2	0.00371747	2	0|2	2	1	538
RAD51B_Untre	105990539	NEFL	4747	4|0	4	2	0.00368324	2	2|0	2	1	543
RAD51B_Untre	NP_001128246.1	KLC2	64837	0|4	4	2	0.00366972	2	0|2	2	1	545
RAD51B_Untre	332635087	PICALM	8301	0|4	4	2	0.00362976	2	0|3	3	1.5	551
RAD51B_Untre	229331967	RIOK2	55781	4|0	4	2	0.00362319	2	2|0	2	1	552
RAD51B_Untre	NP_001171033.1	PPP2R1B	5519	0|4	4	2	0.00359712	2	0|2	2	1	556
RAD51B_Untre	376319199	USP39	10713	0|4	4	2	0.00353982	2	0|2	2	1	565
RAD51B_Untre	15147335	NCOA5	57727	0|4	4	2	0.00345423	2	0|4	4	2	579
RAD51B_Untre	295821205	CDC45	8318	4|0	4	2	0.00334448	2	3|0	3	1.5	598
RAD51B_Untre	NP_954592.1	CARM1	10498	0|4	4	2	0.00328947	2	0|2	2	1	608
RAD51B_Untre	371875793	ARAF	369	4|0	4	2	0.00328407	2	3|0	3	1.5	609
RAD51B_Untre	61835148	FXR1	8087	0|4	4	2	0.00322061	2	0|2	2	1	621
RAD51B_Untre	NP_001123543.1	EPN1	29924	0|4	4	2	0.00302115	2	0|3	3	1.5	662
RAD51B_Untre	NP_001128647.1	NEDD1	121441	0|4	4	2	0.0029985	2	0|3	3	1.5	667
RAD51B_Untre	NP_001171515.1	SLC44A4	80736	0|4	4	2	0.00299401	2	0|2	2	1	668
RAD51B_Untre	109638749	SRP72	6731	0|4	4	2	0.00298063	2	0|2	2	1	671
RAD51B_Untre	NP_000932.3	POR	5447	0|4	4	2	0.00294118	2	0|3	3	1.5	680
RAD51B_Untre	NP_001128471.1	FERMT2	10979	0|4	4	2	0.00291121	2	0|3	3	1.5	687
RAD51B_Untre	4758128	DCLK1	9201	4|0	4	2	0.00274348	2	3|0	3	1.5	729
RAD51B_Untre	4557251	ADAM10	102	4|0	4	2	0.0026738	2	4|0	4	2	748
RAD51B_Untre	33636742	PLOD2	5352	0|4	4	2	0.00263852	2	0|3	3	1.5	758
RAD51B_Untre	4506749	RRM1	6240	0|4	4	2	0.00252525	2	0|2	2	1	792
RAD51B_Untre	19923345	RBM12	10137	0|4	4	2	0.00214592	2	0|3	3	1.5	932
RAD51B_Untre	6005824	SEC23IP	11196	0|4	4	2	0.002	2	0|2	2	1	1000
RAD51B_Untre	NP_055949.2	MPRIP	23164	0|4	4	2	0.00192678	2	0|3	3	1.5	1038
RAD51B_Untre	27734709	NOMO2	283820	0|4	4	2	0.00163666	2	0|2	2	1	1222
RAD51B_Untre	149999378	INF2	64423	0|4	4	2	0.0016129	2	0|3	3	1.5	1240
RAD51B_Untre	NP_001072989.1	KTN1	3895	0|4	4	2	0.00147384	2	0|3	3	1.5	1357
RAD51B_Untre	194440660	TOPBP1	11073	4|0	4	2	0.00131406	2	4|0	4	2	1522
RAD51B_Untre	NP_066363.1	ZNFX1	57169	0|4	4	2	0.00104275	2	0|3	3	1.5	1918
RAD51B_Untre	6912478	KPNA6	23633	0|3	3	1.5	0.00279851	2	0|2	2	1	536
RAD51B_Untre	160707950	MECP2	4204	3|0	3	1.5	0.00301205	2	2|0	2	1	498
RAD51B_Untre	41281453	SLK	9748	2|1	3	1.5	0.00121457	2	2|1	3	1.5	1235
RAD51B_Untre	41327749	ANAPC4	29945	3|0	3	1.5	0.00185644	2	2|0	2	1	808
RAD51B_Untre	4507955	YY1	7528	3|0	3	1.5	0.00362319	2	3|0	3	1.5	414
RAD51B_Untre	5031975	PAK4	10298	0|3	3	1.5	0.00253807	2	0|3	3	1.5	591
RAD51B_Untre	54859722	NUP160	23279	3|0	3	1.5	0.00104457	2	3|0	3	1.5	1436
RAD51B_Untre	51873031	NCLN	56926	2|1	3	1.5	0.0026643	2	2|1	3	1.5	563
RAD51B_Untre	269846807	SBNO1	55206	3|0	3	1.5	0.00107759	2	3|0	3	1.5	1392
RAD51B_Untre	189458896	PMS1	5378	3|0	3	1.5	0.00167973	2	3|0	3	1.5	893
RAD51B_Untre	5453974	PKN2	5586	0|3	3	1.5	0.00152439	2	0|2	2	1	984
RAD51B_Untre	42560246	POLR1C	9533	0|3	3	1.5	0.00433526	2	0|2	2	1	346
RAD51B_Untre	372266146	KIF22	3835	0|3	3	1.5	0.00251256	2	0|2	2	1	597
RAD51B_Untre	21618338	STAT3	6774	0|3	3	1.5	0.00195059	2	0|3	3	1.5	769
RAD51B_Untre	264681410	LEMD3	23592	0|3	3	1.5	0.00164835	2	0|2	2	1	910
RAD51B_Untre	44681484	CDCA2	157313	3|0	3	1.5	0.00146628	2	2|0	2	1	1023
RAD51B_Untre	7706523	WWOX	51741	3|0	3	1.5	0.00362319	2	2|0	2	1	414
RAD51B_Untre	262205273	EIF2B3	8891	3|0	3	1.5	0.00364078	2	2|0	2	1	412
RAD51B_Untre	7662292	SUPT7L	9913	3|0	3	1.5	0.00362319	2	2|0	2	1	414
RAD51B_Untre	74027249	TRIM33	51592	3|0	3	1.5	0.00133097	2	2|0	2	1	1127
RAD51B_Untre	89274169	CIAPIN1	57019	0|3	3	1.5	0.00480769	2	0|3	3	1.5	312
RAD51B_Untre	119395758	DIAPH1	1729	3|0	3	1.5	0.00117925	2	3|0	3	1.5	1272
RAD51B_Untre	5453998	IPO7	10527	3|0	3	1.5	0.00144509	2	2|0	2	1	1038
RAD51B_Untre	7662647	PTDSS1	9791	3|0	3	1.5	0.00317125	2	2|0	2	1	473
RAD51B_Untre	156564398	TOE1	114034	3|0	3	1.5	0.00294118	2	2|0	2	1	510
RAD51B_Untre	4758768	NDUFA10	4705	0|3	3	1.5	0.00422535	2	0|1	1	0.5	355
RAD51B_Untre	7657439	TAF5L	27097	3|0	3	1.5	0.00254669	2	2|0	2	1	589
RAD51B_Untre	28872812	MORC3	23515	0|3	3	1.5	0.00159744	2	0|2	2	1	939
RAD51B_Untre	410651502	NSA2	10412	3|0	3	1.5	0.00793651	2	3|0	3	1.5	189
RAD51B_Untre	85067505	CNOT7	29883	0|3	3	1.5	0.00614754	2	0|2	2	1	244
RAD51B_Untre	166795250	KIF2C	11004	0|3	3	1.5	0.00206897	2	0|3	3	1.5	725
RAD51B_Untre	55741677	SETD1A	9739	3|0	3	1.5	0.000878735	2	2|0	2	1	1707
RAD51B_Untre	37620163	ANKHD1-EIF4EBP3	404734	3|0	3	1.5	0.000573175	2	3|0	3	1.5	2617
RAD51B_Untre	223278379	RRP12	23223	0|3	3	1.5	0.00115652	2	0|2	2	1	1297
RAD51B_Untre	298358598	DGCR8	54487	3|0	3	1.5	0.00202703	2	1|0	1	0.5	740
RAD51B_Untre	34485722	KPNA3	3839	3|0	3	1.5	0.00287908	2	2|0	2	1	521
RAD51B_Untre	4759276	RRP9	9136	0|3	3	1.5	0.00315789	2	0|2	2	1	475
RAD51B_Untre	33354279	GPALPP1	55425	1|2	3	1.5	0.00441176	2	1|1	2	1	340
RAD51B_Untre	30794376	DOLPP1	57171	3|0	3	1.5	0.00630252	2	1|0	1	0.5	238
RAD51B_Untre	110227601	COASY	80347	0|3	3	1.5	0.00265957	2	0|2	2	1	564
RAD51B_Untre	222352111	NIFK	84365	0|3	3	1.5	0.00511945	2	0|2	2	1	293
RAD51B_Untre	284795266	SRPRB	58477	0|3	3	1.5	0.00553506	2	0|2	2	1	271
RAD51B_Untre	397138385	LOC100996852	100996852	3|0	3	1.5	0.0141509	2	3|0	3	1.5	106
RAD51B_Untre	5031863	LGALS3BP	3959	3|0	3	1.5	0.0025641	2	2|0	2	1	585
RAD51B_Untre	8922633	HMG20A	10363	0|3	3	1.5	0.00432277	2	0|2	2	1	347
RAD51B_Untre	4502011	AK1	203	0|3	3	1.5	0.00773196	2	0|2	2	1	194
RAD51B_Untre	118402596	CDC23	8697	3|0	3	1.5	0.00251256	2	2|0	2	1	597
RAD51B_Untre	31711992	DLAT	1737	0|3	3	1.5	0.00231839	2	0|3	3	1.5	647
RAD51B_Untre	21359965	CLPTM1L	81037	1|2	3	1.5	0.0027881	2	1|1	2	1	538
RAD51B_Untre	271398350	NDC1	55706	0|3	3	1.5	0.00222552	2	0|2	2	1	674
RAD51B_Untre	238859557	RFX1	5989	0|3	3	1.5	0.00153218	2	0|3	3	1.5	979
RAD51B_Untre	19923586	NSD1	64324	3|0	3	1.5	0.00055638	2	3|0	3	1.5	2696
RAD51B_Untre	17999539	DHX38	9785	0|3	3	1.5	0.00122249	2	0|2	2	1	1227
RAD51B_Untre	187960109	RBM28	55131	0|3	3	1.5	0.00197628	2	0|2	2	1	759
RAD51B_Untre	27477136	ZC3HAV1	56829	0|3	3	1.5	0.00166297	2	0|1	1	0.5	902
RAD51B_Untre	4557537	DRG2	1819	0|3	3	1.5	0.00412088	2	0|2	2	1	364
RAD51B_Untre	7662046	KMT2B	9757	3|0	3	1.5	0.000552486	2	3|0	3	1.5	2715
RAD51B_Untre	120587023	UTP20	27340	0|3	3	1.5	0.0005386	2	0|3	3	1.5	2785
RAD51B_Untre	4507751	TYMS	7298	0|3	3	1.5	0.00479233	2	0|2	2	1	313
RAD51B_Untre	29826335	EIF2S2	8894	0|3	3	1.5	0.0045045	2	0|2	2	1	333
RAD51B_Untre	27545326	SMARCB1	6598	0|3	3	1.5	0.0038961	2	0|2	2	1	385
RAD51B_Untre	73747829	LIG3	3980	0|3	3	1.5	0.00148662	2	0|3	3	1.5	1009
RAD51B_Untre	29826319	ADD1	118	0|3	3	1.5	0.00203528	2	0|2	2	1	737
RAD51B_Untre	31542319	COPE	11316	0|3	3	1.5	0.00487013	2	0|2	2	1	308
RAD51B_Untre	12408656	CAPN1	823	3|0	3	1.5	0.00210084	2	3|0	3	1.5	714
RAD51B_Untre	206597505	AGFG1	3267	0|3	3	1.5	0.00256849	2	0|2	2	1	584
RAD51B_Untre	66392203	NME1-NME2	654364	0|3	3	1.5	0.00561798	2	0|2	2	1	267
RAD51B_Untre	34878777	RNF20	56254	0|3	3	1.5	0.00153846	2	0|1	1	0.5	975
RAD51B_Untre	72255571	ZNF451	26036	3|0	3	1.5	0.00141376	2	2|0	2	1	1061
RAD51B_Untre	189491739	NR2C1	7181	3|0	3	1.5	0.00248756	2	3|0	3	1.5	603
RAD51B_Untre	14589951	POLR2E	5434	0|3	3	1.5	0.00714286	2	0|2	2	1	210
RAD51B_Untre	19743894	TADA3	10474	3|0	3	1.5	0.00406504	2	3|0	3	1.5	369
RAD51B_Untre	296179431	BCORL1	63035	3|0	3	1.5	0.00087668	2	3|0	3	1.5	1711
RAD51B_Untre	14277126	PPIL3	53938	3|0	3	1.5	0.00909091	2	3|0	3	1.5	165
RAD51B_Untre	9910362	SEMA3G	56920	3|0	3	1.5	0.00191816	2	2|0	2	1	782
RAD51B_Untre	109255228	CEP170	9859	3|0	3	1.5	0.00094697	2	1|0	1	0.5	1584
RAD51B_Untre	103471997	POLR1A	25885	0|3	3	1.5	0.000872093	2	0|2	2	1	1720
RAD51B_Untre	47078238	GPS1	2873	0|3	3	1.5	0.0028463	2	0|2	2	1	527
RAD51B_Untre	4507129	SNRPE	6635	0|3	3	1.5	0.0163043	2	0|2	2	1	92
RAD51B_Untre	190194365	MTPAP	55149	3|0	3	1.5	0.00257732	2	2|0	2	1	582
RAD51B_Untre	73747799	VPS52	6293	3|0	3	1.5	0.00207469	2	1|0	1	0.5	723
RAD51B_Untre	5902158	RNF113A	7737	3|0	3	1.5	0.00437318	2	2|0	2	1	343
RAD51B_Untre	4506773	S100A9	6280	3|0	3	1.5	0.0131579	2	2|0	2	1	114
RAD51B_Untre	29725607	UNC45A	55898	3|0	3	1.5	0.00158898	2	2|0	2	1	944
RAD51B_Untre	56699482	FAM98A	25940	3|0	3	1.5	0.00289575	2	2|0	2	1	518
RAD51B_Untre	151301098	ZDBF2	57683	3|0	3	1.5	0.000637213	2	2|0	2	1	2354
RAD51B_Untre	5031579	AKAP8	10270	1|2	3	1.5	0.00216763	2	1|2	3	1.5	692
RAD51B_Untre	374671775	SSBP1	6742	3|0	3	1.5	0.0101351	2	2|0	2	1	148
RAD51B_Untre	212549736	ANAPC7	51434	3|0	3	1.5	0.00250417	2	3|0	3	1.5	599
RAD51B_Untre	27436910	PALB2	79728	3|0	3	1.5	0.00126476	2	2|0	2	1	1186
RAD51B_Untre	148664201	CKAP2	26586	0|3	3	1.5	0.00219619	2	0|2	2	1	683
RAD51B_Untre	22547212	PPIL2	23759	3|0	3	1.5	0.00288462	2	1|0	1	0.5	520
RAD51B_Untre	4505357	NDUFA4	4697	3|0	3	1.5	0.0185185	2	2|0	2	1	81
RAD51B_Untre	166795299	SLC2A1	6513	3|0	3	1.5	0.00304878	2	2|0	2	1	492
RAD51B_Untre	31880783	PELO	53918	3|0	3	1.5	0.0038961	2	2|0	2	1	385
RAD51B_Untre	38146107	RSRC2	65117	0|3	3	1.5	0.00345622	2	0|2	2	1	434
RAD51B_Untre	296531406	GATD3A	8209	0|3	3	1.5	0.00559701	2	0|2	2	1	268
RAD51B_Untre	224591430	LYAR	55646	0|3	3	1.5	0.00395778	2	0|1	1	0.5	379
RAD51B_Untre	13540555	PTDSS2	81490	0|3	3	1.5	0.00308008	2	0|2	2	1	487
RAD51B_Untre	149944496	UBXN7	26043	0|3	3	1.5	0.00306748	2	0|2	2	1	489
RAD51B_Untre	NP_061329.3	GNG12	55970	0|3	3	1.5	0.0208333	2	0|2	2	1	72
RAD51B_Untre	NP_001817.1	CKS1B	1163	0|3	3	1.5	0.0189873	2	0|2	2	1	79
RAD51B_Untre	83367083	UQCRQ	27089	0|3	3	1.5	0.0182927	2	0|1	1	0.5	82
RAD51B_Untre	NP_001905.1	CYB5A	1528	0|3	3	1.5	0.0153061	2	0|2	2	1	98
RAD51B_Untre	NP_036465.2	MYCBP	26292	0|3	3	1.5	0.0145631	2	0|2	2	1	103
RAD51B_Untre	NP_004086.1	EIF4EBP1	1978	0|3	3	1.5	0.0127119	2	0|2	2	1	118
RAD51B_Untre	NP_001146918.1	SCOC	60592	0|3	3	1.5	0.0122951	2	0|2	2	1	122
RAD51B_Untre	NP_001316929.1	MMGT1	93380	0|3	3	1.5	0.0114504	2	0|2	2	1	131
RAD51B_Untre	NP_001186886.1	NDUFB5	4711	0|3	3	1.5	0.0109489	2	0|2	2	1	137
RAD51B_Untre	260763955	NDUFA13	51079	0|3	3	1.5	0.0104167	2	0|2	2	1	144
RAD51B_Untre	LYSC_CHICK	LYZ	396218	3|0	3	1.5	0.0102041	2	1|0	1	0.5	147
RAD51B_Untre	4757714	ACP1	52	0|3	3	1.5	0.00949367	2	0|3	3	1.5	158
RAD51B_Untre	NP_001299589.1	GSTZ1	2954	0|3	3	1.5	0.00931677	2	0|2	2	1	161
RAD51B_Untre	NP_001295325.1	MRPL43	84545	0|3	3	1.5	0.00914634	2	0|1	1	0.5	164
RAD51B_Untre	NP_008839.2	RAC1	5879	0|3	3	1.5	0.0078125	2	0|2	2	1	192
RAD51B_Untre	347300410	BID	637	0|3	3	1.5	0.00769231	2	0|2	2	1	195
RAD51B_Untre	4502419	BLVRB	645	0|3	3	1.5	0.00728155	2	0|2	2	1	206
RAD51B_Untre	NP_009148.2	PDCD10	11235	0|3	3	1.5	0.00707547	2	0|1	1	0.5	212
RAD51B_Untre	NP_071327.2	SDF2L1	23753	0|3	3	1.5	0.00678733	2	0|3	3	1.5	221
RAD51B_Untre	112382377	UBE2S	27338	0|3	3	1.5	0.00675676	2	0|2	2	1	222
RAD51B_Untre	13654274	FAHD1	81889	0|3	3	1.5	0.00669643	2	0|2	2	1	224
RAD51B_Untre	NP_001020423.1	TPD52	7163	0|3	3	1.5	0.00669643	2	0|3	3	1.5	224
RAD51B_Untre	39725636	TMED9	54732	0|3	3	1.5	0.00638298	2	0|2	2	1	235
RAD51B_Untre	41327715	TP53RK	112858	0|3	3	1.5	0.00592885	2	0|1	1	0.5	253
RAD51B_Untre	NP_001035517.1	HAGH	3029	0|3	3	1.5	0.00576923	2	0|1	1	0.5	260
RAD51B_Untre	18699734	UCK2	7371	3|0	3	1.5	0.00574713	2	2|0	2	1	261
RAD51B_Untre	NP_803173.1	STX12	23673	0|3	3	1.5	0.00543478	2	0|2	2	1	276
RAD51B_Untre	4885657	XRCC2	7516	3|0	3	1.5	0.00535714	2	2|0	2	1	280
RAD51B_Untre	NP_001007068.1	SDCBP	6386	0|3	3	1.5	0.00503356	2	0|3	3	1.5	298
RAD51B_Untre	193788722	RTF2	51507	3|0	3	1.5	0.00490196	2	2|0	2	1	306
RAD51B_Untre	NP_076424.1	DDRGK1	65992	0|3	3	1.5	0.00477707	2	0|2	2	1	314
RAD51B_Untre	28557709	PRPS1L1	221823	3|0	3	1.5	0.00471698	2	2|0	2	1	318
RAD51B_Untre	NP_036335.1	GRHPR	9380	0|3	3	1.5	0.00457317	2	0|1	1	0.5	328
RAD51B_Untre	75709192	BABAM1	29086	1|2	3	1.5	0.00455927	2	1|1	2	1	329
RAD51B_Untre	NP_004392.1	DFFA	1676	0|3	3	1.5	0.00453172	2	0|1	1	0.5	331
RAD51B_Untre	NP_001288014.1	QKI	9444	0|3	3	1.5	0.0045045	2	0|2	2	1	333
RAD51B_Untre	NP_001300986.1	MBNL1	4154	0|3	3	1.5	0.00437318	2	0|3	3	1.5	343
RAD51B_Untre	NP_002496.1	NFYA	4800	0|3	3	1.5	0.00432277	2	0|1	1	0.5	347
RAD51B_Untre	NP_009215.1	TWF2	11344	0|3	3	1.5	0.00429799	2	0|1	1	0.5	349
RAD51B_Untre	94721354	MTHFD2	10797	0|3	3	1.5	0.00428571	2	0|2	2	1	350
RAD51B_Untre	156631005	PSMD8	5714	0|3	3	1.5	0.00428571	2	0|2	2	1	350
RAD51B_Untre	NP_054829.2	PPP1R8	5511	0|3	3	1.5	0.0042735	2	0|2	2	1	351
RAD51B_Untre	NP_001231642.1	RAD23B	5887	0|3	3	1.5	0.00386598	2	0|2	2	1	388
RAD51B_Untre	NP_775738.3	MCAT	27349	0|3	3	1.5	0.00384615	2	0|2	2	1	390
RAD51B_Untre	186928854	MRPS31	10240	0|3	3	1.5	0.00379747	2	0|2	2	1	395
RAD51B_Untre	NP_001152980.1	IVD	3712	0|3	3	1.5	0.00378788	2	0|2	2	1	396
RAD51B_Untre	NP_000421.1	PAFAH1B1	5048	0|3	3	1.5	0.00365854	2	0|2	2	1	410
RAD51B_Untre	NP_001269315.1	IDH1	3417	0|3	3	1.5	0.00362319	2	0|2	2	1	414
RAD51B_Untre	209571582	FDPS	2224	0|3	3	1.5	0.00357995	2	0|2	2	1	419
RAD51B_Untre	NP_000131.2	FECH	2235	0|3	3	1.5	0.0035461	2	0|2	2	1	423
RAD51B_Untre	NP_001028693.1	CSTF1	1477	0|3	3	1.5	0.00348028	2	0|3	3	1.5	431
RAD51B_Untre	11386135	BCKDHA	593	0|3	3	1.5	0.00337079	2	0|1	1	0.5	445
RAD51B_Untre	NP_001117.2	ADSS	159	0|3	3	1.5	0.00328947	2	0|2	2	1	456
RAD51B_Untre	NP_001159631.1	NDUFS2	4720	0|3	3	1.5	0.00328228	2	0|3	3	1.5	457
RAD51B_Untre	NP_003959.3	UBA3	9039	0|3	3	1.5	0.00323974	2	0|3	3	1.5	463
RAD51B_Untre	5454084	SPTLC1	10558	1|2	3	1.5	0.00317125	2	1|1	2	1	473
RAD51B_Untre	271398239	CNDP2	55748	0|3	3	1.5	0.00315789	2	0|2	2	1	475
RAD51B_Untre	324021716	PPP5C	5536	0|3	3	1.5	0.00314465	2	0|2	2	1	477
RAD51B_Untre	4507115	FSCN1	6624	0|3	3	1.5	0.0030426	2	0|3	3	1.5	493
RAD51B_Untre	19923613	EDC3	80153	0|3	3	1.5	0.00295276	2	0|2	2	1	508
RAD51B_Untre	48255966	UGP2	7360	0|3	3	1.5	0.00295276	2	0|2	2	1	508
RAD51B_Untre	82880658	HSPA14	51182	0|3	3	1.5	0.00294695	2	0|3	3	1.5	509
RAD51B_Untre	NP_997303.2	SLC2A7	155184	0|3	3	1.5	0.00292969	2	0|2	2	1	512
RAD51B_Untre	31543419	PNKP	11284	0|3	3	1.5	0.00287908	2	0|2	2	1	521
RAD51B_Untre	19263340	GPT2	84706	0|3	3	1.5	0.00286807	2	0|1	1	0.5	523
RAD51B_Untre	NP_002067.1	GNS	2799	0|3	3	1.5	0.00271739	2	0|2	2	1	552
RAD51B_Untre	NP_000512.1	HEXB	3074	0|3	3	1.5	0.00269784	2	0|2	2	1	556
RAD51B_Untre	NP_001229862.1	SNX1	6642	0|3	3	1.5	0.002693	2	0|2	2	1	557
RAD51B_Untre	NP_056348.2	TKFC	26007	0|3	3	1.5	0.0026087	2	0|2	2	1	575
RAD51B_Untre	NP_848927.2	MTDH	92140	0|3	3	1.5	0.00257732	2	0|2	2	1	582
RAD51B_Untre	NP_055635.3	TOMM70	9868	0|3	3	1.5	0.00246711	2	0|2	2	1	608
RAD51B_Untre	34447231	PAPSS2	9060	0|3	3	1.5	0.002443	2	0|1	1	0.5	614
RAD51B_Untre	NP_001123579.1	KLC1	3831	0|3	3	1.5	0.00242718	2	0|2	2	1	618
RAD51B_Untre	14591902	RECQL	5965	0|3	3	1.5	0.00231125	2	0|2	2	1	649
RAD51B_Untre	40316915	RNPEP	6051	0|3	3	1.5	0.00230769	2	0|2	2	1	650
RAD51B_Untre	NP_001295084.1	GOLIM4	27333	0|3	3	1.5	0.00224551	2	0|2	2	1	668
RAD51B_Untre	133922600	CLASRP	11129	3|0	3	1.5	0.00222552	2	2|0	2	1	674
RAD51B_Untre	NP_001014809.1	CRMP1	1400	0|3	3	1.5	0.00218659	2	0|2	2	1	686
RAD51B_Untre	NP_001290059.1	GAS2L3	283431	0|3	3	1.5	0.00216138	2	0|1	1	0.5	694
RAD51B_Untre	14591924	SEC23B	10483	0|3	3	1.5	0.00195567	2	0|1	1	0.5	767
RAD51B_Untre	21327685	YME1L1	10730	0|3	3	1.5	0.00194049	2	0|2	2	1	773
RAD51B_Untre	38570097	QRICH1	54870	0|3	3	1.5	0.00193299	2	0|2	2	1	776
RAD51B_Untre	190341074	PDXDC1	23042	0|3	3	1.5	0.00190355	2	0|1	1	0.5	788
RAD51B_Untre	NP_001128350.1	KIF9	64147	0|3	3	1.5	0.00189873	2	0|2	2	1	790
RAD51B_Untre	NP_001273540.1	REPS1	85021	0|3	3	1.5	0.00188442	2	0|2	2	1	796
RAD51B_Untre	409264581	ZNF598	90850	0|3	3	1.5	0.00165929	2	0|3	3	1.5	904
RAD51B_Untre	10835010	CTNND1	1500	0|3	3	1.5	0.00159405	2	0|2	2	1	941
RAD51B_Untre	96974985	CC2D1A	54862	0|3	3	1.5	0.00157729	2	0|2	2	1	951
RAD51B_Untre	NP_001137357.1	PPP1R12A	4659	0|3	3	1.5	0.00145631	2	0|2	2	1	1030
RAD51B_Untre	NP_001257327.1	PTK7	5754	0|3	3	1.5	0.00139147	2	0|2	2	1	1078
RAD51B_Untre	212286172	POLR1B	84172	3|0	3	1.5	0.00139018	2	2|0	2	1	1079
RAD51B_Untre	84043963	EIF5B	9669	0|3	3	1.5	0.00122951	2	0|2	2	1	1220
RAD51B_Untre	NP_002283.3	LAMB2	3913	0|3	3	1.5	0.00083426	2	0|2	2	1	1798
RAD51B_Untre	56237021	FBN3	84467	3|0	3	1.5	0.000533998	2	3|0	3	1.5	2809
RAD51B_Untre	62422577	NBEA	26960	3|0	3	1.5	0.000509165	2	2|0	2	1	2946
RAD51B_Untre	NP_055995.4	SYNE2	23224	0|3	3	1.5	0.000217865	2	0|3	3	1.5	6885
RAD51B_Untre	18644728	NOL6	65083	0|2	2	1	0.0008726	2	0|2	2	1	1146
RAD51B_Untre	56549668	ARID2	196528	0|2	2	1	0.000544959	2	0|1	1	0.5	1835
RAD51B_Untre	28372531	PPP4R2	151987	2|0	2	1	0.00239808	2	2|0	2	1	417
RAD51B_Untre	13376243	MCMBP	79892	0|2	2	1	0.00155763	2	0|2	2	1	642
RAD51B_Untre	17158023	FAM207A	85395	2|0	2	1	0.00434783	2	1|0	1	0.5	230
RAD51B_Untre	343887347	CD2BP2	10421	0|2	2	1	0.00293255	2	0|1	1	0.5	341
RAD51B_Untre	116812575	YTHDF2	51441	0|2	2	1	0.00172712	2	0|2	2	1	579
RAD51B_Untre	166795268	RDH11	51109	0|2	2	1	0.00314465	2	0|1	1	0.5	318
RAD51B_Untre	28373192	ADRM1	11047	0|2	2	1	0.002457	2	0|2	2	1	407
RAD51B_Untre	5729790	CTCF	10664	0|2	2	1	0.00137552	2	0|1	1	0.5	727
RAD51B_Untre	115647981	QSER1	79832	2|0	2	1	0.000576369	2	1|0	1	0.5	1735
RAD51B_Untre	31543091	MAK16	84549	0|2	2	1	0.00333333	2	0|1	1	0.5	300
RAD51B_Untre	21264365	NUP98	4928	0|2	2	1	0.000555556	2	0|1	1	0.5	1800
RAD51B_Untre	9966849	TIGAR	57103	0|2	2	1	0.0037037	2	0|1	1	0.5	270
RAD51B_Untre	21618347	MAP2K3	5606	2|0	2	1	0.00314465	2	2|0	2	1	318
RAD51B_Untre	66348045	ZC3HC1	51530	2|0	2	1	0.00199203	2	1|0	1	0.5	502
RAD51B_Untre	308737003	ORC3	23595	2|0	2	1	0.00176056	2	2|0	2	1	568
RAD51B_Untre	117190342	PHF2	5253	2|0	2	1	0.000912409	2	2|0	2	1	1096
RAD51B_Untre	50513245	CHAF1A	10036	0|2	2	1	0.00104603	2	0|2	2	1	956
RAD51B_Untre	192449449	UBE2O	63893	2|0	2	1	0.000773994	2	1|0	1	0.5	1292
RAD51B_Untre	224809432	TMTC3	160418	2|0	2	1	0.00109409	2	1|0	1	0.5	914
RAD51B_Untre	153945846	ITPR3	3710	0|2	2	1	0.000374392	2	0|1	1	0.5	2671
RAD51B_Untre	49087132	SALL2	6297	2|0	2	1	0.000993049	2	2|0	2	1	1007
RAD51B_Untre	20070260	NELFB	25920	2|0	2	1	0.00172414	2	1|0	1	0.5	580
RAD51B_Untre	61097912	NOM1	64434	2|0	2	1	0.00116279	2	1|0	1	0.5	860
RAD51B_Untre	52630449	USP48	84196	0|2	2	1	0.000966184	2	0|1	1	0.5	1035
RAD51B_Untre	13236516	DERL1	79139	2|0	2	1	0.00398406	2	2|0	2	1	251
RAD51B_Untre	76880486	ASCC3	10973	2|0	2	1	0.000454133	2	2|0	2	1	2202
RAD51B_Untre	77812670	EXOSC9	5393	2|0	2	1	0.0022779	2	1|0	1	0.5	439
RAD51B_Untre	295821200	CBS	875	0|2	2	1	0.00181488	2	0|2	2	1	551
RAD51B_Untre	15100175	AGPAT1	10554	2|0	2	1	0.00353357	2	1|0	1	0.5	283
RAD51B_Untre	68800243	IRAK1	3654	2|0	2	1	0.00140449	2	1|0	1	0.5	712
RAD51B_Untre	5730085	DYNLT1	6993	2|0	2	1	0.00884956	2	1|0	1	0.5	113
RAD51B_Untre	116089337	IQGAP2	10788	0|2	2	1	0.000634921	2	0|2	2	1	1575
RAD51B_Untre	164698438	TK1	7083	2|0	2	1	0.0042735	2	1|0	1	0.5	234
RAD51B_Untre	10047140	PNO1	56902	0|2	2	1	0.00396825	2	0|1	1	0.5	252
RAD51B_Untre	169234719	LIN54	132660	2|0	2	1	0.00133511	2	1|0	1	0.5	749
RAD51B_Untre	7662645	MRPS18B	28973	0|2	2	1	0.00387597	2	0|2	2	1	258
RAD51B_Untre	94538362	FLOT2	2319	0|2	2	1	0.00233645	2	0|1	1	0.5	428
RAD51B_Untre	27501458	CHTF18	63922	0|2	2	1	0.00102564	2	0|2	2	1	975
RAD51B_Untre	32189371	TMEM165	55858	2|0	2	1	0.00308642	2	2|0	2	1	324
RAD51B_Untre	119395716	FOXC1	2296	2|0	2	1	0.00180832	2	1|0	1	0.5	553
RAD51B_Untre	397139371	TIMM23B	653252	2|0	2	1	0.00735294	2	1|0	1	0.5	136
RAD51B_Untre	116089325	SREK1	140890	0|2	2	1	0.00160256	2	0|2	2	1	624
RAD51B_Untre	332000015	PRKAG1	5571	2|0	2	1	0.00294118	2	2|0	2	1	340
RAD51B_Untre	24307961	TTI1	9675	2|0	2	1	0.000918274	2	1|0	1	0.5	1089
RAD51B_Untre	126362983	RRP15	51018	0|2	2	1	0.0035461	2	0|1	1	0.5	282
RAD51B_Untre	226342869	TBC1D15	64786	0|2	2	1	0.00146628	2	0|1	1	0.5	682
RAD51B_Untre	16579828	ZFP91	80829	0|2	2	1	0.00175439	2	0|2	2	1	570
RAD51B_Untre	157779137	DYM	54808	2|0	2	1	0.00149477	2	1|0	1	0.5	669
RAD51B_Untre	31377782	PRKCD	5580	2|0	2	1	0.00147929	2	1|0	1	0.5	676
RAD51B_Untre	22202633	PFDN5	5204	2|0	2	1	0.00649351	2	1|0	1	0.5	154
RAD51B_Untre	7706735	GTF2A1	2957	2|0	2	1	0.00265957	2	1|0	1	0.5	376
RAD51B_Untre	32171175	BUD31	8896	0|2	2	1	0.00694444	2	0|1	1	0.5	144
RAD51B_Untre	19923935	SGF29	112869	2|0	2	1	0.00341297	2	1|0	1	0.5	293
RAD51B_Untre	24430137	LAGE3	8270	0|2	2	1	0.00699301	2	0|1	1	0.5	143
RAD51B_Untre	23943880	MRI1	84245	0|2	2	1	0.00310559	2	0|1	1	0.5	322
RAD51B_Untre	5453946	PPP1R2	5504	1|1	2	1	0.00487805	2	1|1	2	1	205
RAD51B_Untre	7706343	CIAO2B	51647	0|2	2	1	0.00613497	2	0|1	1	0.5	163
RAD51B_Untre	5453704	ARL6IP5	10550	0|2	2	1	0.00531915	2	0|1	1	0.5	188
RAD51B_Untre	22035588	MRPL24	79590	0|2	2	1	0.00462963	2	0|1	1	0.5	216
RAD51B_Untre	215422338	PDK3	5165	0|2	2	1	0.00240964	2	0|2	2	1	415
RAD51B_Untre	255958282	PLIN3	10226	0|2	2	1	0.00230415	2	0|2	2	1	434
RAD51B_Untre	239049591	GYS1	2997	2|0	2	1	0.00148588	2	1|0	1	0.5	673
RAD51B_Untre	4759344	ZW10	9183	0|2	2	1	0.0012837	2	0|1	1	0.5	779
RAD51B_Untre	194394141	URB1	9875	2|0	2	1	0.000440335	2	2|0	2	1	2271
RAD51B_Untre	20357568	AASDHPPT	60496	0|2	2	1	0.00323625	2	0|2	2	1	309
RAD51B_Untre	13699811	NSD3	54904	2|0	2	1	0.000695894	2	2|0	2	1	1437
RAD51B_Untre	38373669	SEC24C	9632	0|2	2	1	0.000914077	2	0|1	1	0.5	1094
RAD51B_Untre	224465233	EHMT1	79813	2|0	2	1	0.000770416	2	1|0	1	0.5	1298
RAD51B_Untre	208431827	EIF2AK2	5610	2|0	2	1	0.00181488	2	1|0	1	0.5	551
RAD51B_Untre	372266127	FLII	2314	0|2	2	1	0.000794913	2	0|1	1	0.5	1258
RAD51B_Untre	217035156	ZNF780A	284323	2|0	2	1	0.00155763	2	1|0	1	0.5	642
RAD51B_Untre	171184400	ABCB10	23456	2|0	2	1	0.00135501	2	1|0	1	0.5	738
RAD51B_Untre	4504011	GCLM	2730	2|0	2	1	0.00364964	2	1|0	1	0.5	274
RAD51B_Untre	193083197	UBLCP1	134510	2|0	2	1	0.00314465	2	1|0	1	0.5	318
RAD51B_Untre	190014601	JAGN1	84522	0|2	2	1	0.00546448	2	0|1	1	0.5	183
RAD51B_Untre	9910244	MRPS22	56945	0|2	2	1	0.00277778	2	0|1	1	0.5	360
RAD51B_Untre	33636738	PRKACB	5567	2|0	2	1	0.00251256	2	1|0	1	0.5	398
RAD51B_Untre	237681121	BRCA1	672	0|2	2	1	0.000550661	2	0|1	1	0.5	1816
RAD51B_Untre	256818821	RAD18	56852	2|0	2	1	0.0020202	2	2|0	2	1	495
RAD51B_Untre	68348723	ZNF711	7552	0|2	2	1	0.00131406	2	0|1	1	0.5	761
RAD51B_Untre	6857818	NPM3	10360	2|0	2	1	0.00561798	2	1|0	1	0.5	178
RAD51B_Untre	4757836	BAP1	8314	2|0	2	1	0.00137174	2	1|0	1	0.5	729
RAD51B_Untre	20336305	BCL11A	53335	2|0	2	1	0.0011976	2	1|0	1	0.5	835
RAD51B_Untre	147903302	MAP7D3	79649	2|0	2	1	0.00114155	2	1|0	1	0.5	876
RAD51B_Untre	5174731	TSNAX	7257	2|0	2	1	0.00344828	2	1|0	1	0.5	290
RAD51B_Untre	13376259	NUP85	79902	2|0	2	1	0.00152439	2	1|0	1	0.5	656
RAD51B_Untre	77812674	NHP2	55651	0|2	2	1	0.0111111	2	0|2	2	1	90
RAD51B_Untre	7657315	LSM3	27258	2|0	2	1	0.00980392	2	1|0	1	0.5	102
RAD51B_Untre	22035677	ARID4B	51742	2|0	2	1	0.000762195	2	2|0	2	1	1312
RAD51B_Untre	108773787	RB1	5925	2|0	2	1	0.00107759	2	1|0	1	0.5	928
RAD51B_Untre	17505907	DDX31	64794	2|0	2	1	0.00117509	2	2|0	2	1	851
RAD51B_Untre	7661872	LARS2	23395	0|2	2	1	0.00110742	2	0|1	1	0.5	903
RAD51B_Untre	315259084	INTS7	25896	2|0	2	1	0.00109529	2	1|0	1	0.5	913
RAD51B_Untre	39995084	INTS3	65123	0|2	2	1	0.000959693	2	0|1	1	0.5	1042
RAD51B_Untre	6912486	LSM4	25804	2|0	2	1	0.00719424	2	1|0	1	0.5	139
RAD51B_Untre	64276486	CWC27	10283	0|2	2	1	0.00211864	2	0|1	1	0.5	472
RAD51B_Untre	194733742	NELFA	7469	0|2	2	1	0.00185529	2	0|2	2	1	539
RAD51B_Untre	50409691	ARL6IP4	51329	2|0	2	1	0.00295858	2	1|0	1	0.5	338
RAD51B_Untre	4557663	IGBP1	3476	0|2	2	1	0.00294985	2	0|2	2	1	339
RAD51B_Untre	21361661	COMMD4	54939	2|0	2	1	0.00502513	2	2|0	2	1	199
RAD51B_Untre	225543097	PAFAH1B3	5050	0|2	2	1	0.004329	2	0|2	2	1	231
RAD51B_Untre	11067749	BRD3	8019	0|2	2	1	0.00137741	2	0|2	2	1	726
RAD51B_Untre	15811782	GPKOW	27238	0|2	2	1	0.00210084	2	0|1	1	0.5	476
RAD51B_Untre	20127553	ANAPC5	51433	2|0	2	1	0.0013245	2	2|0	2	1	755
RAD51B_Untre	189571647	MSANTD2	79684	2|0	2	1	0.00197239	2	1|0	1	0.5	507
RAD51B_Untre	291327466	DCP1A	55802	2|0	2	1	0.00171821	2	2|0	2	1	582
RAD51B_Untre	22907039	APOBEC3C	27350	2|0	2	1	0.00526316	2	1|0	1	0.5	190
RAD51B_Untre	18104959	TXNDC9	10190	2|0	2	1	0.00442478	2	2|0	2	1	226
RAD51B_Untre	134288884	EARS2	124454	2|0	2	1	0.00191205	2	2|0	2	1	523
RAD51B_Untre	20544129	DHX35	60625	2|0	2	1	0.00142248	2	2|0	2	1	703
RAD51B_Untre	171906582	CCDC47	57003	0|2	2	1	0.00207039	2	0|2	2	1	483
RAD51B_Untre	66348165	TMEM209	84928	0|2	2	1	0.00178253	2	0|1	1	0.5	561
RAD51B_Untre	153085461	HIGD1A	25994	2|0	2	1	0.00934579	2	1|0	1	0.5	107
RAD51B_Untre	31377644	ATAD1	84896	2|0	2	1	0.00277008	2	1|0	1	0.5	361
RAD51B_Untre	312596871	USP19	10869	0|2	2	1	0.000704722	2	0|2	2	1	1419
RAD51B_Untre	71143156	C6orf120	387263	2|0	2	1	0.0052356	2	2|0	2	1	191
RAD51B_Untre	17978469	CCNT2	905	2|0	2	1	0.00136986	2	1|0	1	0.5	730
RAD51B_Untre	11140811	CUL4A	8451	2|0	2	1	0.00151745	2	2|0	2	1	659
RAD51B_Untre	219521872	MPC2	25874	0|2	2	1	0.00787402	2	0|1	1	0.5	127
RAD51B_Untre	38176285	RNASEH2C	84153	0|2	2	1	0.00609756	2	0|1	1	0.5	164
RAD51B_Untre	13435356	HAX1	10456	2|0	2	1	0.00358423	2	1|0	1	0.5	279
RAD51B_Untre	186910286	RNASEH2B	79621	0|2	2	1	0.00320513	2	0|1	1	0.5	312
RAD51B_Untre	27363457	COQ8B	79934	2|0	2	1	0.00183824	2	1|0	1	0.5	544
RAD51B_Untre	264681556	WDR26	80232	0|2	2	1	0.00155039	2	0|2	2	1	645
RAD51B_Untre	NP_001316346.1	TMA7	51372	0|2	2	1	0.016129	2	0|1	1	0.5	62
RAD51B_Untre	NP_001030177.1	C18orf32	497661	0|2	2	1	0.0131579	2	0|1	1	0.5	76
RAD51B_Untre	NP_001284494.1	UQCRH	7388	0|2	2	1	0.0117647	2	0|1	1	0.5	85
RAD51B_Untre	NP_001003713.1	ATP5MF	9551	0|2	2	1	0.0113636	2	0|1	1	0.5	88
RAD51B_Untre	NP_001180486.1	ENY2	56943	0|2	2	1	0.0104167	2	0|1	1	0.5	96
RAD51B_Untre	4503117	CSTB	1476	2|0	2	1	0.0102041	2	1|0	1	0.5	98
RAD51B_Untre	NP_150597.1	MRPS36	92259	0|2	2	1	0.00970874	2	0|1	1	0.5	103
RAD51B_Untre	10190712	S100A14	57402	2|0	2	1	0.00961538	2	1|0	1	0.5	104
RAD51B_Untre	NP_001171908.1	NDUFS5	4725	0|2	2	1	0.00943396	2	0|2	2	1	106
RAD51B_Untre	NP_113657.1	SH3BGRL2	83699	0|2	2	1	0.00934579	2	0|1	1	0.5	107
RAD51B_Untre	NP_005792.1	EIF1	10209	0|2	2	1	0.00884956	2	0|1	1	0.5	113
RAD51B_Untre	NP_004879.1	ATP6V1G1	9550	0|2	2	1	0.00847458	2	0|1	1	0.5	118
RAD51B_Untre	NP_003722.2	SSNA1	8636	0|2	2	1	0.00840336	2	0|2	2	1	119
RAD51B_Untre	NP_874386.1	CREM	1390	0|2	2	1	0.00833333	2	0|2	2	1	120
RAD51B_Untre	7705477	TRMT112	51504	0|2	2	1	0.008	2	0|1	1	0.5	125
RAD51B_Untre	NP_001078950.1	MAP1LC3B2	643246	0|2	2	1	0.008	2	0|2	2	1	125
RAD51B_Untre	NP_001288763.1	C12orf57	113246	0|2	2	1	0.00793651	2	0|1	1	0.5	126
RAD51B_Untre	NP_001305124.1	NDUFA8	4702	0|2	2	1	0.0078125	2	0|1	1	0.5	128
RAD51B_Untre	NP_002614.2	PFDN4	5203	0|2	2	1	0.00746269	2	0|1	1	0.5	134
RAD51B_Untre	NP_001013685.1	PTRHD1	391356	0|2	2	1	0.00714286	2	0|1	1	0.5	140
RAD51B_Untre	NP_001291688.1	CZIB	54987	0|2	2	1	0.0070922	2	0|2	2	1	141
RAD51B_Untre	NP_004115.1	GMFB	2764	0|2	2	1	0.00704225	2	0|2	2	1	142
RAD51B_Untre	NP_001035284.1	AGTRAP	57085	0|2	2	1	0.00657895	2	0|1	1	0.5	152
RAD51B_Untre	NP_002659.1	PLP2	5355	0|2	2	1	0.00657895	2	0|1	1	0.5	152
RAD51B_Untre	NP_112240.1	ARPC5L	81873	0|2	2	1	0.00653595	2	0|2	2	1	153
RAD51B_Untre	NP_006434.1	DNPH1	10591	0|2	2	1	0.00574713	2	0|1	1	0.5	174
RAD51B_Untre	NP_115729.1	VPS25	84313	0|2	2	1	0.00568182	2	0|2	2	1	176
RAD51B_Untre	6005794	PRAF2	11230	0|2	2	1	0.00561798	2	0|1	1	0.5	178
RAD51B_Untre	212276121	MCTS1	28985	0|2	2	1	0.00549451	2	0|1	1	0.5	182
RAD51B_Untre	NP_004081.1	DUSP3	1845	0|2	2	1	0.00540541	2	0|1	1	0.5	185
RAD51B_Untre	NP_006001.4	MANF	7873	0|2	2	1	0.00540541	2	0|2	2	1	185
RAD51B_Untre	17402912	VPS29	51699	0|2	2	1	0.00537634	2	0|2	2	1	186
RAD51B_Untre	14150100	NTPCR	84284	0|2	2	1	0.00526316	2	0|1	1	0.5	190
RAD51B_Untre	NP_057134.1	MRPL11	65003	0|2	2	1	0.00520833	2	0|1	1	0.5	192
RAD51B_Untre	32698866	SPC24	147841	2|0	2	1	0.00507614	2	2|0	2	1	197
RAD51B_Untre	116875826	HDDC2	51020	2|0	2	1	0.00490196	2	1|0	1	0.5	204
RAD51B_Untre	30795227	DTD1	92675	0|2	2	1	0.00478469	2	0|1	1	0.5	209
RAD51B_Untre	NP_001179.1	BAK1	578	0|2	2	1	0.00473934	2	0|2	2	1	211
RAD51B_Untre	NP_001825.1	CLTB	1212	0|2	2	1	0.00473934	2	0|1	1	0.5	211
RAD51B_Untre	NP_003816.2	SNAP23	8773	0|2	2	1	0.00473934	2	0|1	1	0.5	211
RAD51B_Untre	NP_008854.2	SDF2	6388	0|2	2	1	0.00473934	2	0|1	1	0.5	211
RAD51B_Untre	NP_036226.1	PRDX5	25824	0|2	2	1	0.0046729	2	0|1	1	0.5	214
RAD51B_Untre	NP_001259024.1	STX4	6810	0|2	2	1	0.00456621	2	0|1	1	0.5	219
RAD51B_Untre	NP_689735.1	ARL6IP6	151188	0|2	2	1	0.00442478	2	0|2	2	1	226
RAD51B_Untre	NP_005993.1	UCHL3	7347	0|2	2	1	0.00434783	2	0|2	2	1	230
RAD51B_Untre	4506181	PSMA2	5683	2|0	2	1	0.0042735	2	2|0	2	1	234
RAD51B_Untre	NP_001034937.1	GPX4	2879	0|2	2	1	0.0042735	2	0|1	1	0.5	234
RAD51B_Untre	NP_055969.1	MESD	23184	0|2	2	1	0.0042735	2	0|2	2	1	234
RAD51B_Untre	NP_057055.2	MRPS7	51081	0|2	2	1	0.00413223	2	0|1	1	0.5	242
RAD51B_Untre	NP_001295030.1	DCUN1D1	54165	0|2	2	1	0.00409836	2	0|1	1	0.5	244
RAD51B_Untre	29826287	MRPL47	57129	0|2	2	1	0.004	2	0|1	1	0.5	250
RAD51B_Untre	XP_011510188.1	MZT2B	80097	0|2	2	1	0.00398406	2	0|2	2	1	251
RAD51B_Untre	NP_778233.4	EMC10	284361	0|2	2	1	0.00393701	2	0|1	1	0.5	254
RAD51B_Untre	20149695	REEP4	80346	0|2	2	1	0.00389105	2	0|1	1	0.5	257
RAD51B_Untre	5729937	MTX2	10651	0|2	2	1	0.00380228	2	0|1	1	0.5	263
RAD51B_Untre	NP_001157565.1	COPS7A	50813	0|2	2	1	0.00363636	2	0|2	2	1	275
RAD51B_Untre	NP_110382.3	TMX1	81542	0|2	2	1	0.00357143	2	0|1	1	0.5	280
RAD51B_Untre	219842317	GSTK1	373156	0|2	2	1	0.0035461	2	0|1	1	0.5	282
RAD51B_Untre	NP_001308471.1	DEGS1	8560	0|2	2	1	0.00348432	2	0|1	1	0.5	287
RAD51B_Untre	7661948	MLEC	9761	0|2	2	1	0.00342466	2	0|1	1	0.5	292
RAD51B_Untre	NP_001015052.1	MPG	4350	0|2	2	1	0.00341297	2	0|1	1	0.5	293
RAD51B_Untre	NP_001273120.1	C12orf43	64897	0|2	2	1	0.00341297	2	0|1	1	0.5	293
RAD51B_Untre	NP_006388.2	RNASEH2A	10535	0|2	2	1	0.00334448	2	0|1	1	0.5	299
RAD51B_Untre	4759068	SCO1	6341	0|2	2	1	0.00332226	2	0|2	2	1	301
RAD51B_Untre	NP_006747.1	TCEA1	6917	0|2	2	1	0.00332226	2	0|1	1	0.5	301
RAD51B_Untre	7657347	MTCH2	23788	0|2	2	1	0.00330033	2	0|1	1	0.5	303
RAD51B_Untre	21361741	VTA1	51534	0|2	2	1	0.00325733	2	0|1	1	0.5	307
RAD51B_Untre	20149680	FN3KRP	79672	2|0	2	1	0.00323625	2	1|0	1	0.5	309
RAD51B_Untre	NP_001293119.1	AUH	549	0|2	2	1	0.00322581	2	0|1	1	0.5	310
RAD51B_Untre	NP_064708.1	COQ9	57017	0|2	2	1	0.00314465	2	0|2	2	1	318
RAD51B_Untre	194248088	SUMF2	25870	0|2	2	1	0.003125	2	0|1	1	0.5	320
RAD51B_Untre	16950603	MRPS35	60488	0|2	2	1	0.00309598	2	0|1	1	0.5	323
RAD51B_Untre	224493972	TXNDC5	81567	0|2	2	1	0.00308642	2	0|1	1	0.5	324
RAD51B_Untre	NP_001307908.1	AKR7A2	8574	0|2	2	1	0.00308642	2	0|1	1	0.5	324
RAD51B_Untre	312922359	UCHL5	51377	0|2	2	1	0.00304878	2	0|1	1	0.5	328
RAD51B_Untre	NP_001191184.1	SCARB2	950	0|2	2	1	0.00298507	2	0|1	1	0.5	335
RAD51B_Untre	NP_689953.1	HIBADH	11112	0|2	2	1	0.00297619	2	0|1	1	0.5	336
RAD51B_Untre	NP_073583.3	MARC1	64757	0|2	2	1	0.00296736	2	0|1	1	0.5	337
RAD51B_Untre	NP_002574.2	PAWR	5074	0|2	2	1	0.00294118	2	0|2	2	1	340
RAD51B_Untre	NP_001263990.1	MFF	56947	0|2	2	1	0.00292398	2	0|1	1	0.5	342
RAD51B_Untre	154800487	ERLIN1	10613	0|2	2	1	0.00287356	2	0|2	2	1	348
RAD51B_Untre	4506931	SH3GL2	6456	2|0	2	1	0.00284091	2	2|0	2	1	352
RAD51B_Untre	NP_001010867.1	IBA57	200205	0|2	2	1	0.00280899	2	0|1	1	0.5	356
RAD51B_Untre	NP_001135770.1	SQSTM1	8878	0|2	2	1	0.00280899	2	0|2	2	1	356
RAD51B_Untre	NP_001129240.1	PVR	5817	0|2	2	1	0.00268817	2	0|1	1	0.5	372
RAD51B_Untre	33342278	TRABD	80305	0|2	2	1	0.00265957	2	0|1	1	0.5	376
RAD51B_Untre	NP_079348.1	PTGES2	80142	0|2	2	1	0.00265252	2	0|2	2	1	377
RAD51B_Untre	93141204	METTL2B	55798	0|2	2	1	0.0026455	2	0|1	1	0.5	378
RAD51B_Untre	NP_942590.1	NUP43	348995	0|2	2	1	0.00263158	2	0|1	1	0.5	380
RAD51B_Untre	46852178	KCMF1	56888	2|0	2	1	0.00262467	2	1|0	1	0.5	381
RAD51B_Untre	NP_055958.2	METAP1	23173	0|2	2	1	0.00259067	2	0|2	2	1	386
[truncated: 183 more rows]

## Sheet: RAD51C BioID
Bait	Prey	PreyGene	Entrez_ID	Spec	SpecSum	AvgSpec	SAF	NumReplicates	UniqueSpec	UniqueSpecSum	UniqueAvgSpec	PreySequenceLength
RAD51C_Untre	116805327	MCCC1	56922	1286|607	1893	946.5	1.30552	2	169|102	271	135.5	725
RAD51C_Untre	11545863	MCCC2	64087	1201|578	1779	889.5	1.57993	2	121|78	199	99.5	563
RAD51C_Untre	65506442	PCCA	5095	978|305	1283	641.5	0.881181	2	142|97	239	119.5	728
RAD51C_Untre	11415030	HIST1H4J	8363	111|89	200	100	0.970874	2	27|26	53	26.5	103
RAD51C_Untre	106049292	PC	5091	1484|794	2278	1139	0.966893	2	261|182	443	221.5	1178
RAD51C_Untre	119943100	PCCB	5096	635|445	1080	540	1.00186	2	71|63	134	67	539
RAD51C_Untre	58530840	DSP	1832	217|220	437	218.5	0.0761059	2	112|109	221	110.5	2871
RAD51C_Untre	119395734	BRCA2	675	228|90	318	159	0.0465184	2	120|51	171	85.5	3418
RAD51C_Untre	134142062	ACACB	32	213|64	277	138.5	0.0563466	2	84|27	111	55.5	2458
RAD51C_Untre	4503571	ENO1	2023	98|291	389	194.5	0.448157	2	41|64	105	52.5	434
RAD51C_Untre	33286418	PKM	5315	17|225	242	121	0.227872	2	10|55	65	32.5	531
RAD51C_Untre	120407068	TP53	7157	208|98	306	153	0.389313	2	60|40	100	50	393
RAD51C_Untre	296179376	ZBTB33	10009	319|153	472	236	0.35119	2	89|59	148	74	672
RAD51C_Untre	106775678	HIST2H2AA4	723790	14|66	80	40	0.307692	2	3|12	15	7.5	130
RAD51C_Untre	5453555	RAN	5901	61|60	121	60.5	0.280093	2	19|25	44	22	216
RAD51C_Untre	4506621	RPL26	6154	28|46	74	37	0.255172	2	11|18	29	14.5	145
RAD51C_Untre	221307584	PHB2	11331	68|81	149	74.5	0.249164	2	26|27	53	26.5	299
RAD51C_Untre	13904866	RPL28	6158	27|39	66	33	0.240876	2	9|9	18	9	137
RAD51C_Untre	4503529	EIF4A1	1973	73|119	192	96	0.236453	2	29|51	80	40	406
RAD51C_Untre	117938251	BCLAF1	9774	132|78	210	105	0.120829	2	55|35	90	45	869
RAD51C_Untre	48762932	CCT8	10694	157|80	237	118.5	0.216241	2	39|36	75	37.5	548
RAD51C_Untre	16117791	RPL35A	6165	18|28	46	23	0.209091	2	7|14	21	10.5	110
RAD51C_Untre	14165466	PTBP1	5725	26|181	207	103.5	0.194915	2	15|59	74	37	531
RAD51C_Untre	4504253	H2AFX	3014	20|37	57	28.5	0.199301	2	7|13	20	10	143
RAD51C_Untre	4506711	RPS27	6232	20|13	33	16.5	0.196429	2	8|6	14	7	84
RAD51C_Untre	207113160	TCOF1	6949	32|158	190	95	0.0638441	2	10|55	65	32.5	1488
RAD51C_Untre	4503475	EEF1A2	1917	0|181	181	90.5	0.195464	2	0|30	30	15	463
RAD51C_Untre	225543215	MKI67	4288	713|404	1117	558.5	0.192852	2	281|186	467	233.5	2896
RAD51C_Untre	4505775	SLC25A3	5250	94|44	138	69	0.191136	2	20|17	37	18.5	361
RAD51C_Untre	4502643	CCT6A	908	70|131	201	100.5	0.189266	2	31|37	68	34	531
RAD51C_Untre	12056468	JUP	3728	83|98	181	90.5	0.121477	2	33|37	70	35	745
RAD51C_Untre	34147630	TUFM	7284	92|75	167	83.5	0.183516	2	34|31	65	32.5	455
RAD51C_Untre	4506741	RPS7	6201	86|88	174	87	0.448454	2	26|35	61	30.5	194
RAD51C_Untre	14916501	RPS24	6229	23|23	46	23	0.176923	2	9|7	16	8	130
RAD51C_Untre	50659095	DDX21	9188	102|171	273	136.5	0.17433	2	43|66	109	54.5	783
RAD51C_Untre	4506701	RPS23	6228	27|21	48	24	0.167832	2	7|7	14	7	143
RAD51C_Untre	11415026	RPL18A	6142	25|33	58	29	0.164773	2	10|12	22	11	176
RAD51C_Untre	4506619	RPL24	6152	29|21	50	25	0.159236	2	12|9	21	10.5	157
RAD51C_Untre	10440560	HIST1H3F	8968	16|27	43	21.5	0.158088	2	5|7	12	6	136
RAD51C_Untre	4507677	HSP90B1	7184	33|131	164	82	0.102117	2	19|48	67	33.5	803
RAD51C_Untre	4502709	CDK1	983	53|40	93	46.5	0.156566	2	22|19	41	20.5	297
RAD51C_Untre	4506613	RPL22	6146	20|20	40	20	0.15625	2	8|5	13	6.5	128
RAD51C_Untre	57863257	TCP1	6950	91|82	173	86.5	0.155576	2	32|35	67	33.5	556
RAD51C_Untre	4504279	H3F3A	3020	15|27	42	21	0.154412	2	4|7	11	5.5	136
RAD51C_Untre	5901926	NUDT21	11051	45|25	70	35	0.154185	2	21|10	31	15.5	227
RAD51C_Untre	73760405	TMPO	7112	97|65	162	81	0.178414	2	35|36	71	35.5	454
RAD51C_Untre	4506635	RPL32	6161	13|26	39	19.5	0.144444	2	8|11	19	9.5	135
RAD51C_Untre	38455427	CCT4	10575	72|79	151	75.5	0.140074	2	34|34	68	34	539
RAD51C_Untre	4502201	ARF1	375	8|42	50	25	0.138122	2	5|10	15	7.5	181
RAD51C_Untre	4504259	HIST1H2BL	8340	26|121	147	73.5	0.583333	2	5|25	30	15	126
RAD51C_Untre	114155142	TPR	7175	369|254	623	311.5	0.131824	2	155|130	285	142.5	2363
RAD51C_Untre	14211889	DPY30	84661	13|13	26	13	0.131313	2	3|3	6	3	99
RAD51C_Untre	13128992	TRIR	79002	30|16	46	23	0.130682	2	13|7	20	10	176
RAD51C_Untre	23618867	SFXN1	94081	32|51	83	41.5	0.128882	2	15|22	37	18.5	322
RAD51C_Untre	41327773	DDX46	9879	189|76	265	132.5	0.128516	2	68|35	103	51.5	1031
RAD51C_Untre	12056465	FBL	2091	28|53	81	40.5	0.126168	2	16|22	38	19	321
RAD51C_Untre	5174669	SCML2	10389	134|41	175	87.5	0.125	2	41|23	64	32	700
RAD51C_Untre	21626466	MATR3	9782	84|126	210	105	0.123967	2	34|50	84	42	847
RAD51C_Untre	28173554	HIST3H2BB	128312	11|118	129	64.5	0.511905	2	4|25	29	14.5	126
RAD51C_Untre	378404908	GAPDH	2597	35|83	118	59	0.201365	2	18|33	51	25.5	293
RAD51C_Untre	4503483	EEF2	1938	19|92	111	55.5	0.0646853	2	12|39	51	25.5	858
RAD51C_Untre	5031877	LMNB1	4001	40|66	106	53	0.0904437	2	24|33	57	28.5	586
RAD51C_Untre	31621305	LRPPRC	10128	5|94	99	49.5	0.0355093	2	4|50	54	27	1394
RAD51C_Untre	119703744	DSG1	1828	42|51	93	46.5	0.0443279	2	25|25	50	25	1049
RAD51C_Untre	4506643	RPL37A	6168	3|19	22	11	0.119565	2	2|4	6	3	92
RAD51C_Untre	148596949	NOLC1	9221	81|86	167	83.5	0.119456	2	29|28	57	28.5	699
RAD51C_Untre	115527080	MTA1	9112	104|66	170	85	0.118881	2	42|29	71	35.5	715
RAD51C_Untre	208879465	VDAC3	7419	35|32	67	33.5	0.117958	2	12|10	22	11	284
RAD51C_Untre	13128860	HDAC1	3065	82|30	112	56	0.116183	2	35|15	50	25	482
RAD51C_Untre	4505773	PHB	5245	23|40	63	31.5	0.115809	2	11|15	26	13	272
RAD51C_Untre	20127519	TPX2	22974	130|42	172	86	0.115127	2	59|24	83	41.5	747
RAD51C_Untre	283436222	ATAD3A	55210	19|73	92	46	0.0784983	2	12|29	41	20.5	586
RAD51C_Untre	24307939	CCT5	22948	49|75	124	62	0.114603	2	28|41	69	34.5	541
RAD51C_Untre	33469968	MCM7	4176	83|80	163	81.5	0.113352	2	39|43	82	41	719
RAD51C_Untre	4885079	ATP5F1C	509	33|34	67	33.5	0.112795	2	11|12	23	11.5	297
RAD51C_Untre	77404397	SND1	27044	0|87	87	43.5	0.0478022	2	0|43	43	21.5	910
RAD51C_Untre	301171467	DDX3X	1654	58|88	146	73	0.110439	2	10|31	41	20.5	661
RAD51C_Untre	7657234	C11orf58	10944	30|10	40	20	0.10929	2	11|5	16	8	183
RAD51C_Untre	4506685	RPS13	6207	7|26	33	16.5	0.109272	2	4|13	17	8.5	151
RAD51C_Untre	9910382	TOMM22	56993	16|15	31	15.5	0.109155	2	7|5	12	6	142
RAD51C_Untre	4885377	HIST1H1D	3007	2|80	82	41	0.18552	2	1|20	21	10.5	221
RAD51C_Untre	56699409	RBMX	27316	9|75	84	42	0.107417	2	6|21	27	13.5	391
RAD51C_Untre	157694492	MYBBP1A	10514	118|166	284	142	0.106928	2	58|68	126	63	1328
RAD51C_Untre	7661920	EIF4A3	9775	24|63	87	43.5	0.105839	2	12|24	36	18	411
RAD51C_Untre	71361682	NUMA1	4926	200|244	444	222	0.104965	2	96|120	216	108	2115
RAD51C_Untre	4506625	RPL27A	6157	16|15	31	15.5	0.10473	2	7|6	13	6.5	148
RAD51C_Untre	9966827	PCNP	57092	24|13	37	18.5	0.103933	2	8|8	16	8	178
RAD51C_Untre	21361368	ALDH18A1	5832	87|78	165	82.5	0.103774	2	38|38	76	38	795
RAD51C_Untre	4507357	TAGLN2	8407	22|19	41	20.5	0.103015	2	11|12	23	11.5	199
RAD51C_Untre	325651836	SMARCA5	8467	121|94	215	107.5	0.102186	2	54|47	101	50.5	1052
RAD51C_Untre	221316599	CHGB	1114	82|0	82	41	0.0605613	2	3|0	3	1.5	677
RAD51C_Untre	63162572	CCT3	7203	45|66	111	55.5	0.101835	2	21|32	53	26.5	545
RAD51C_Untre	215490089	SAP18	10284	14|21	35	17.5	0.101744	2	8|12	20	10	172
RAD51C_Untre	15082258	CBX3	11335	22|15	37	18.5	0.101093	2	11|6	17	8.5	183
RAD51C_Untre	4507879	VDAC1	7416	16|41	57	28.5	0.100707	2	7|16	23	11.5	283
RAD51C_Untre	4502491	C1QBP	708	34|22	56	28	0.0992908	2	14|8	22	11	282
RAD51C_Untre	7657381	PRPF19	27339	61|39	100	50	0.0992063	2	35|22	57	28.5	504
RAD51C_Untre	51599156	CHD4	1108	207|170	377	188.5	0.0985879	2	91|88	179	89.5	1912
RAD51C_Untre	14670392	BAZ1B	9031	177|112	289	144.5	0.0974376	2	77|47	124	62	1483
RAD51C_Untre	118498359	RSL1D1	26156	15|80	95	47.5	0.0969388	2	11|32	43	21.5	490
RAD51C_Untre	21361181	ATP1A1	476	28|54	82	41	0.0400782	2	17|24	41	20.5	1023
RAD51C_Untre	293336691	HDAC2	3066	64|30	94	47	0.0963115	2	27|13	40	20	488
RAD51C_Untre	5174447	RACK1	10399	14|47	61	30.5	0.0962145	2	7|19	26	13	317
RAD51C_Untre	7706326	SF3B6	51639	14|10	24	12	0.096	2	6|5	11	5.5	125
RAD51C_Untre	25777612	PSMD3	5709	53|49	102	51	0.0955056	2	28|25	53	26.5	534
RAD51C_Untre	70995211	ECH1	1891	56|23	79	39.5	0.120427	2	18|8	26	13	328
RAD51C_Untre	5031923	MRE11	4361	95|39	134	67	0.0946328	2	37|19	56	28	708
RAD51C_Untre	13569962	RAB1B	81876	5|33	38	19	0.0945274	2	3|14	17	8.5	201
RAD51C_Untre	122937227	U2SURP	23350	130|64	194	97	0.0942663	2	59|36	95	47.5	1029
RAD51C_Untre	19913406	TOP2A	7153	104|181	285	142.5	0.0930764	2	55|81	136	68	1531
RAD51C_Untre	208022622	RPS27A	6233	18|11	29	14.5	0.0929487	2	7|6	13	6.5	156
RAD51C_Untre	219555707	EIF5A	1984	3|31	34	17	0.0923913	2	3|14	17	8.5	184
RAD51C_Untre	11545813	CXorf56	63932	31|10	41	20.5	0.0923423	2	12|5	17	8.5	222
RAD51C_Untre	50726968	MFAP1	4236	55|26	81	40.5	0.0922551	2	15|13	28	14	439
RAD51C_Untre	221316723	NAT10	55226	105|82	187	93.5	0.0912195	2	50|45	95	47.5	1025
RAD51C_Untre	237649019	SLC25A13	10165	21|58	79	39.5	0.058432	2	15|26	41	20.5	676
RAD51C_Untre	58761496	HNRNPA1L2	144983	0|78	78	39	0.121875	2	0|26	26	13	320
RAD51C_Untre	55749531	SF3B2	10992	86|68	154	77	0.0860335	2	41|30	71	35.5	895
RAD51C_Untre	316983124	RPL36A	6173	5|19	24	12	0.084507	2	1|4	5	2.5	142
RAD51C_Untre	21361114	SLC25A11	8402	23|30	53	26.5	0.0843949	2	11|15	26	13	314
RAD51C_Untre	209862831	ANXA2	302	15|63	78	39	0.115044	2	9|22	31	15.5	339
RAD51C_Untre	296317337	VDAC2	7417	17|35	52	26	0.0841424	2	10|13	23	11.5	309
RAD51C_Untre	33239445	EIF3B	8662	23|55	78	39	0.0479115	2	12|25	37	18.5	814
RAD51C_Untre	155722983	TRAP1	10131	33|84	117	58.5	0.0830966	2	17|34	51	25.5	704
RAD51C_Untre	35493916	RPN2	6185	14|63	77	38.5	0.0610143	2	9|30	39	19.5	631
RAD51C_Untre	27262628	NASP	4678	86|44	130	65	0.0824873	2	35|26	61	30.5	788
RAD51C_Untre	5453603	CCT2	10576	34|54	88	44	0.082243	2	20|25	45	22.5	535
RAD51C_Untre	41872631	FASN	2194	137|275	412	206	0.082039	2	67|122	189	94.5	2511
RAD51C_Untre	13654237	PRKDC	5591	289|388	677	338.5	0.082001	2	128|165	293	146.5	4128
RAD51C_Untre	18375623	DDX39B	7919	21|49	70	35	0.0817757	2	10|17	27	13.5	428
RAD51C_Untre	13775200	SF3B5	83443	6|8	14	7	0.0813953	2	4|5	9	4.5	86
RAD51C_Untre	208609990	NUP93	9688	37|39	76	38	0.046398	2	20|27	47	23.5	819
RAD51C_Untre	16117787	RPL34	6164	6|13	19	9.5	0.0811966	2	2|4	6	3	117
RAD51C_Untre	4758504	HSD17B10	3028	6|36	42	21	0.0804598	2	4|20	24	12	261
RAD51C_Untre	4506753	RUVBL1	8607	40|33	73	36.5	0.0800439	2	18|16	34	17	456
RAD51C_Untre	52138513	SIN3B	23309	141|44	185	92.5	0.0796041	2	64|22	86	43	1162
RAD51C_Untre	4506439	RBBP7	5931	31|36	67	33.5	0.0788235	2	12|18	30	15	425
RAD51C_Untre	217330646	SUB1	10923	9|11	20	10	0.0787402	2	5|5	10	5	127
RAD51C_Untre	55749577	SLC25A4	291	4|69	73	36.5	0.122483	2	1|20	21	10.5	298
RAD51C_Untre	5454158	VARS	7407	7|66	73	36.5	0.0288766	2	7|33	40	20	1264
RAD51C_Untre	5031749	HMGN2	3151	6|66	72	36	0.4	2	4|23	27	13.5	90
RAD51C_Untre	7661952	SART3	9733	102|46	148	74	0.0768432	2	47|27	74	37	963
RAD51C_Untre	5902076	SRSF1	6426	10|28	38	19	0.0766129	2	6|11	17	8.5	248
RAD51C_Untre	9994179	SAP30BP	29115	35|12	47	23.5	0.0762987	2	12|6	18	9	308
RAD51C_Untre	255652953	ZC3H18	124245	32|40	72	36	0.0377754	2	16|19	35	17.5	953
RAD51C_Untre	12229217	ADNP	23394	126|41	167	83.5	0.0757713	2	47|22	69	34.5	1102
RAD51C_Untre	14141166	PCBP2	5094	25|45	70	35	0.0966851	2	12|17	29	14.5	362
RAD51C_Untre	4506675	RPN1	6184	6|64	70	35	0.0576606	2	4|27	31	15.5	607
RAD51C_Untre	32454741	SERPINH1	871	37|31	68	34	0.0813397	2	20|16	36	18	418
RAD51C_Untre	7427519	MCM6	4175	62|59	121	60.5	0.0736906	2	21|25	46	23	821
RAD51C_Untre	19923142	KPNB1	3837	20|48	68	34	0.0388128	2	9|20	29	14.5	876
RAD51C_Untre	261399877	CCT7	10574	19|53	72	36	0.0721443	2	9|25	34	17	499
RAD51C_Untre	19557702	SURF6	6838	22|30	52	26	0.0720222	2	11|15	26	13	361
RAD51C_Untre	20336746	H2AFY	9555	19|34	53	26.5	0.0718157	2	9|15	24	12	369
RAD51C_Untre	48526509	TIMM50	92609	30|35	65	32.5	0.0712719	2	10|11	21	10.5	456
RAD51C_Untre	55770900	BRIX1	55299	15|35	50	25	0.0708215	2	10|16	26	13	353
RAD51C_Untre	23510338	UBA1	7317	4|64	68	34	0.0321361	2	3|33	36	18	1058
RAD51C_Untre	27436946	LMNA	4000	31|36	67	33.5	0.0504518	2	15|19	34	17	664
RAD51C_Untre	10716563	CANX	821	12|54	66	33	0.0557432	2	4|26	30	15	592
RAD51C_Untre	7662274	TOX4	9878	50|37	87	43.5	0.0700483	2	17|16	33	16.5	621
RAD51C_Untre	37595750	LBR	3930	44|42	86	43	0.0699187	2	23|21	44	22	615
RAD51C_Untre	24475816	TECR	9524	23|20	43	21.5	0.0698052	2	10|12	22	11	308
RAD51C_Untre	50592988	UQCRC2	7385	3|60	63	31.5	0.0695364	2	3|29	32	16	453
RAD51C_Untre	13514831	DDX10	1662	82|37	119	59.5	0.068	2	37|21	58	29	875
RAD51C_Untre	51479156	ATP5MG	10632	0|14	14	7	0.0679612	2	0|4	4	2	103
RAD51C_Untre	20149598	SLC25A10	1468	19|20	39	19.5	0.0679443	2	11|10	21	10.5	287
RAD51C_Untre	21040371	DDX39A	10212	21|37	58	29	0.0679157	2	8|14	22	11	427
RAD51C_Untre	38327634	DDX18	8886	25|66	91	45.5	0.0679104	2	11|26	37	18.5	670
RAD51C_Untre	281604136	PGAM5	192111	22|17	39	19.5	0.067474	2	11|10	21	10.5	289
RAD51C_Untre	66346679	SERBP1	26135	21|34	55	27.5	0.067402	2	12|16	28	14	408
RAD51C_Untre	32483374	NOP56	10528	18|62	80	40	0.0673401	2	12|29	41	20.5	594
RAD51C_Untre	194097365	FTSJ3	117246	69|45	114	57	0.0672963	2	36|27	63	31.5	847
RAD51C_Untre	38679960	ACACA	31	46|273	319	159.5	0.0669324	2	14|120	134	67	2383
RAD51C_Untre	17298690	PUF60	22827	37|35	72	36	0.0664207	2	19|17	36	18	542
RAD51C_Untre	222136639	MTHFD1	4522	34|90	124	62	0.0663102	2	20|39	59	29.5	935
RAD51C_Untre	56118310	NUCKS1	64710	19|13	32	16	0.0658436	2	9|9	18	9	243
RAD51C_Untre	4758638	PRDX6	9588	23|38	61	30.5	0.136161	2	11|18	29	14.5	224
RAD51C_Untre	4507943	XPO1	7514	9|50	59	29.5	0.0275444	2	7|28	35	17.5	1071
RAD51C_Untre	5453830	ORC2	4999	54|21	75	37.5	0.0649913	2	23|10	33	16.5	577
RAD51C_Untre	38569421	ACLY	47	0|58	58	29	0.0263397	2	0|29	29	14.5	1101
RAD51C_Untre	4506901	SRSF3	6428	8|13	21	10.5	0.0640244	2	6|6	12	6	164
RAD51C_Untre	339275831	EIF3L	51386	0|57	57	28.5	0.0552326	2	0|24	24	12	516
RAD51C_Untre	4503579	EPB41L2	2037	13|44	57	28.5	0.0283582	2	10|25	35	17.5	1005
RAD51C_Untre	27436910	PALB2	79728	49|8	57	28.5	0.0240304	2	22|6	28	14	1186
RAD51C_Untre	50593002	SNRPA1	6627	11|21	32	16	0.0627451	2	5|13	18	9	255
RAD51C_Untre	4885153	CRKL	1399	32|6	38	19	0.0627063	2	16|3	19	9.5	303
RAD51C_Untre	33469917	MCM4	4173	48|60	108	54	0.0625724	2	25|31	56	28	863
RAD51C_Untre	5453638	ARID3B	10620	58|12	70	35	0.0625	2	25|7	32	16	560
RAD51C_Untre	12025678	ACTN4	81	12|44	56	28	0.0307355	2	7|28	35	17.5	911
RAD51C_Untre	21218438	GATAD2B	57459	47|27	74	37	0.0623946	2	24|13	37	18.5	593
RAD51C_Untre	195976805	HYOU1	10525	14|42	56	28	0.028028	2	11|24	35	17.5	999
RAD51C_Untre	4505813	DYNLL1	8655	7|4	11	5.5	0.0617978	2	3|2	5	2.5	89
RAD51C_Untre	34098946	YBX1	4904	8|46	54	27	0.0833333	2	5|24	29	14.5	324
RAD51C_Untre	148470397	HNRNPF	3185	19|32	51	25.5	0.0614458	2	10|15	25	12.5	415
RAD51C_Untre	209869993	GART	2618	69|55	124	62	0.0613861	2	28|25	53	26.5	1010
RAD51C_Untre	29029559	CSE1L	1434	11|43	54	27	0.0278064	2	7|27	34	17	971
RAD51C_Untre	7705855	HSD17B12	51144	18|20	38	19	0.0608974	2	12|10	22	11	312
RAD51C_Untre	151301098	ZDBF2	57683	44|8	52	26	0.011045	2	27|6	33	16.5	2354
RAD51C_Untre	24431950	PRPF4	9128	44|19	63	31.5	0.0603448	2	17|10	27	13.5	522
RAD51C_Untre	5031977	NAMPT	10135	33|26	59	29.5	0.0600815	2	17|14	31	15.5	491
RAD51C_Untre	38201714	ELAVL1	1994	13|38	51	25.5	0.0782209	2	6|16	22	11	326
RAD51C_Untre	224593278	DDX27	55661	10|41	51	25.5	0.0320352	2	6|22	28	14	796
RAD51C_Untre	158937236	NPEPPS	9520	20|31	51	25.5	0.0277476	2	11|18	29	14.5	919
RAD51C_Untre	4885399	SMC3	9126	73|70	143	71.5	0.058751	2	37|40	77	38.5	1217
RAD51C_Untre	21536286	CKB	1152	0|50	50	25	0.0656168	2	0|26	26	13	381
RAD51C_Untre	4503523	EIF3D	8664	14|36	50	25	0.0456204	2	8|20	28	14	548
RAD51C_Untre	11225260	TOP1	7150	31|58	89	44.5	0.0581699	2	16|26	42	21	765
RAD51C_Untre	18093112	ESF1	51575	65|34	99	49.5	0.0581669	2	37|16	53	26.5	851
RAD51C_Untre	325652033	ELOC	6921	9|4	13	6.5	0.0580357	2	4|2	6	3	112
RAD51C_Untre	170763498	SET	6418	16|16	32	16	0.0577617	2	7|6	13	6.5	277
RAD51C_Untre	154355000	KHSRP	8570	35|47	82	41	0.0576653	2	22|28	50	25	711
RAD51C_Untre	42542392	CEBPZ	10153	16|33	49	24.5	0.0232448	2	13|19	32	16	1054
RAD51C_Untre	55953087	GTPBP4	23560	26|47	73	36.5	0.057571	2	14|27	41	20.5	634
RAD51C_Untre	6005721	ERLIN2	11160	21|18	39	19.5	0.0575221	2	11|11	22	11	339
RAD51C_Untre	21396489	LONP1	9361	8|40	48	24	0.0250261	2	7|22	29	14.5	959
RAD51C_Untre	7657455	PES1	23481	26|41	67	33.5	0.0569728	2	15|18	33	16.5	588
RAD51C_Untre	55770906	XAB2	56949	51|46	97	48.5	0.0567251	2	25|25	50	25	855
RAD51C_Untre	40217847	SNRNP200	23020	93|149	242	121	0.0566479	2	50|75	125	62.5	2136
RAD51C_Untre	38044290	ZCCHC8	55596	80|0	80	40	0.0565771	2	38|0	38	19	707
RAD51C_Untre	20149629	DDX47	51202	22|25	47	23.5	0.0516484	2	9|12	21	10.5	455
RAD51C_Untre	4506787	IQGAP1	8826	0|47	47	23.5	0.0141823	2	0|29	29	14.5	1657
RAD51C_Untre	22538461	NCOR1	9611	39|8	47	23.5	0.00963115	2	13|5	18	9	2440
RAD51C_Untre	5729991	PSMC4	5704	13|34	47	23.5	0.0562201	2	11|16	27	13.5	418
RAD51C_Untre	62241042	EPRS	2058	52|117	169	84.5	0.0558862	2	31|64	95	47.5	1512
RAD51C_Untre	148491070	CTPS1	1503	27|39	66	33	0.0558376	2	14|17	31	15.5	591
RAD51C_Untre	4504897	KPNA2	3838	26|33	59	29.5	0.0557656	2	8|12	20	10	529
RAD51C_Untre	NP_005314.2	HIST1H1T	3010	0|46	46	23	0.111111	2	0|14	14	7	207
RAD51C_Untre	378744165	PAF1	54623	39|15	54	27	0.0556701	2	20|10	30	15	485
RAD51C_Untre	190014586	PSIP1	11168	13|24	37	18.5	0.0555556	2	6|14	20	10	333
RAD51C_Untre	108773810	LARS	51520	48|82	130	65	0.0552721	2	28|43	71	35.5	1176
RAD51C_Untre	83700235	EIF4A2	1974	0|46	46	23	0.0565111	2	0|15	15	7.5	407
RAD51C_Untre	4757900	CALR	811	0|46	46	23	0.0551559	2	0|22	22	11	417
RAD51C_Untre	10835067	SSB	6741	13|32	45	22.5	0.0551471	2	7|18	25	12.5	408
RAD51C_Untre	75677353	ATAD3B	83858	0|45	45	22.5	0.0347222	2	0|19	19	9.5	648
RAD51C_Untre	55749769	CWC22	57703	18|27	45	22.5	0.0247797	2	11|7	18	9	908
RAD51C_Untre	39995082	NSUN2	54888	37|47	84	42	0.0547588	2	22|25	47	23.5	767
RAD51C_Untre	394582093	MCM3	4172	15|29	44	22	0.0257913	2	11|17	28	14	853
RAD51C_Untre	21389315	SLC25A1	6576	14|20	34	17	0.0546624	2	6|11	17	8.5	311
RAD51C_Untre	33356174	PNN	5411	56|22	78	39	0.0543933	2	19|14	33	16.5	717
RAD51C_Untre	19913408	TOP2B	7155	71|103	174	87	0.0536706	2	39|55	94	47	1621
RAD51C_Untre	21396480	RALY	22913	10|33	43	21.5	0.0741379	2	7|18	25	12.5	290
RAD51C_Untre	193211480	MTREX	23517	89|22	111	55.5	0.053263	2	43|13	56	28	1042
RAD51C_Untre	345197228	TRA2B	6434	4|16	20	10	0.0531915	2	2|6	8	4	188
RAD51C_Untre	283135173	FUS	2521	9|34	43	21.5	0.0411877	2	6|15	21	10.5	522
RAD51C_Untre	18379334	RNPS1	10921	15|17	32	16	0.052459	2	7|7	14	7	305
RAD51C_Untre	40556376	GLYR1	84656	33|25	58	29	0.0524412	2	17|14	31	15.5	553
RAD51C_Untre	24430149	NUP155	9631	4|39	43	21.5	0.0154565	2	4|23	27	13.5	1391
RAD51C_Untre	14249678	RBM17	84991	26|16	42	21	0.0523691	2	16|11	27	13.5	401
RAD51C_Untre	4758488	GTF2F2	2963	21|5	26	13	0.0522088	2	12|3	15	7.5	249
RAD51C_Untre	125988409	IK	3550	43|15	58	29	0.0520646	2	23|9	32	16	557
RAD51C_Untre	21361794	CAND1	55832	56|72	128	64	0.0520325	2	29|35	64	32	1230
RAD51C_Untre	42716275	CNOT1	23019	4|39	43	21.5	0.00904882	2	3|23	26	13	2376
RAD51C_Untre	24432106	CCAR2	57805	47|49	96	48	0.0520043	2	23|28	51	25.5	923
RAD51C_Untre	4557553	EMD	2010	27|15	42	21	0.0826772	2	11|8	19	9.5	254
RAD51C_Untre	4758556	PRPF3	9129	40|31	71	35.5	0.0519766	2	22|17	39	19.5	683
RAD51C_Untre	6678271	TARDBP	23435	16|27	43	21.5	0.0519324	2	6|11	17	8.5	414
RAD51C_Untre	30581135	SMC1A	8243	69|59	128	64	0.0519059	2	37|30	67	33.5	1233
RAD51C_Untre	162329583	CPSF6	11052	42|15	57	28.5	0.0517241	2	12|8	20	10	551
RAD51C_Untre	222352151	PCBP1	5093	10|32	42	21	0.0589888	2	6|11	17	8.5	356
RAD51C_Untre	78000181	RPL14	9045	10|12	22	11	0.0511628	2	3|5	8	4	215
RAD51C_Untre	124494254	PA2G4	5036	4|38	42	21	0.0532995	2	3|20	23	11.5	394
RAD51C_Untre	14043022	MARS	4141	28|64	92	46	0.0511111	2	16|32	48	24	900
RAD51C_Untre	24638454	ATP2A2	488	47|59	106	53	0.0508637	2	22|26	48	24	1042
RAD51C_Untre	4759158	SNRPD2	6633	6|6	12	6	0.0508475	2	3|4	7	3.5	118
RAD51C_Untre	33946297	ZNF326	284695	28|31	59	29.5	0.0506873	2	14|14	28	14	582
RAD51C_Untre	7019419	GNL2	29889	45|29	74	37	0.0506156	2	25|15	40	20	731
RAD51C_Untre	15487670	NXF1	10482	21|21	42	21	0.0339257	2	15|12	27	13.5	619
RAD51C_Untre	10645195	HIST1H2AE	3012	0|41	41	20.5	0.157692	2	0|10	10	5	130
RAD51C_Untre	117168248	HACD3	51495	15|21	36	18	0.0497238	2	8|9	17	8.5	362
RAD51C_Untre	4504733	IRS4	8471	83|41	124	62	0.0493238	2	43|23	66	33	1257
RAD51C_Untre	45593130	GNL3	26354	25|29	54	27	0.0491803	2	14|16	30	15	549
RAD51C_Untre	7706254	NOP58	51602	13|39	52	26	0.0491493	2	8|20	28	14	529
RAD51C_Untre	4885585	SAE1	10055	16|18	34	17	0.0491329	2	8|9	17	8.5	346
RAD51C_Untre	38149981	SNRPB2	6629	9|13	22	11	0.0488889	2	4|5	9	4.5	225
RAD51C_Untre	30795212	IGF2BP3	10643	8|33	41	20.5	0.0354059	2	4|13	17	8.5	579
RAD51C_Untre	19924129	RAD50	10111	88|39	127	63.5	0.0483994	2	48|25	73	36.5	1312
RAD51C_Untre	6005757	SUPT16H	11198	41|60	101	50.5	0.048233	2	26|29	55	27.5	1047
RAD51C_Untre	11067747	CDC5L	988	50|27	77	38.5	0.048005	2	25|15	40	20	802
RAD51C_Untre	22749415	STT3A	3703	6|35	41	20.5	0.029078	2	4|16	20	10	705
RAD51C_Untre	23308577	PHGDH	26227	16|35	51	25.5	0.0478424	2	9|15	24	12	533
RAD51C_Untre	5454064	RBM14	10432	37|27	64	32	0.0478326	2	21|15	36	18	669
RAD51C_Untre	24797086	IPO5	3843	6|35	41	20.5	0.0183857	2	5|20	25	12.5	1115
RAD51C_Untre	4503519	EIF3F	8665	9|25	34	17	0.047619	2	5|12	17	8.5	357
RAD51C_Untre	41322908	PLEC	5339	17|24	41	20.5	0.00453039	2	11|17	28	14	4525
RAD51C_Untre	217272892	EFTUD2	9343	57|35	92	46	0.0473251	2	33|22	55	27.5	972
RAD51C_Untre	29570791	CSNK2A1	1457	21|16	37	18.5	0.0473146	2	13|8	21	10.5	391
RAD51C_Untre	21361657	PDIA3	2923	0|39	39	19.5	0.0386139	2	0|15	15	7.5	505
RAD51C_Untre	302129652	ANXA6	309	0|39	39	19.5	0.0304212	2	0|21	21	10.5	641
RAD51C_Untre	4507131	SNRPF	6636	4|4	8	4	0.0465116	2	2|2	4	2	86
RAD51C_Untre	4759274	TXNL1	9352	15|23	38	19	0.0657439	2	9|11	20	10	289
RAD51C_Untre	4505119	MBD3	53615	20|7	27	13.5	0.0463918	2	10|4	14	7	291
RAD51C_Untre	187960037	CBX1	10951	10|7	17	8.5	0.0459459	2	6|4	10	5	185
RAD51C_Untre	120587023	UTP20	27340	9|29	38	19	0.00682226	2	6|18	24	12	2785
RAD51C_Untre	4506129	PRPS2	5634	3|34	37	18.5	0.0581761	2	2|13	15	7.5	318
RAD51C_Untre	385198059	NOP2	4839	23|51	74	37	0.0455665	2	13|23	36	18	812
RAD51C_Untre	132626688	MDC1	9656	94|96	190	95	0.0454763	2	48|51	99	49.5	2089
RAD51C_Untre	336176064	RBM39	9584	16|21	37	18.5	0.0364173	2	9|12	21	10.5	508
RAD51C_Untre	20270186	HMGN3	9324	0|9	9	4.5	0.0454545	2	0|5	5	2.5	99
RAD51C_Untre	31543831	TUBG1	7283	21|20	41	20.5	0.0454545	2	13|12	25	12.5	451
RAD51C_Untre	5454154	PPIH	10465	11|5	16	8	0.0451977	2	4|3	7	3.5	177
RAD51C_Untre	91199540	DLD	1738	28|18	46	23	0.0451866	2	13|5	18	9	509
RAD51C_Untre	5803225	YWHAE	7531	7|29	36	18	0.0705882	2	4|13	17	8.5	255
RAD51C_Untre	14141157	HNRNPH3	3189	4|32	36	18	0.0520231	2	2|14	16	8	346
RAD51C_Untre	120587019	ZNF318	24149	137|65	202	101	0.0443177	2	70|35	105	52.5	2279
RAD51C_Untre	118600981	JMJD1C	221037	186|39	225	112.5	0.0442913	2	88|22	110	55	2540
RAD51C_Untre	148727341	STRAP	11171	20|11	31	15.5	0.0442857	2	10|6	16	8	350
RAD51C_Untre	306482694	SRSF7	6432	7|13	20	10	0.0442478	2	4|5	9	4.5	226
RAD51C_Untre	15149476	RARS	5917	20|38	58	29	0.0439394	2	12|21	33	16.5	660
RAD51C_Untre	4507241	SSRP1	6749	33|29	62	31	0.0437236	2	19|18	37	18.5	709
RAD51C_Untre	25777671	PPP1R10	5514	50|32	82	41	0.043617	2	28|21	49	24.5	940
RAD51C_Untre	5031981	PSMD14	10213	6|21	27	13.5	0.0435484	2	3|10	13	6.5	310
RAD51C_Untre	98986457	HCFC1	3054	108|69	177	88.5	0.0434889	2	36|32	68	34	2035
RAD51C_Untre	14141170	MTA2	9219	38|20	58	29	0.0434132	2	21|8	29	14.5	668
RAD51C_Untre	33350932	DYNC1H1	1778	159|244	403	201.5	0.0433706	2	88|127	215	107.5	4646
RAD51C_Untre	5730027	KHDRBS1	10657	7|29	36	18	0.0406321	2	5|16	21	10.5	443
RAD51C_Untre	208022641	ELOA	6924	49|20	69	34.5	0.0432331	2	28|11	39	19.5	798
RAD51C_Untre	5453760	NEDD8	4738	0|7	7	3.5	0.0432099	2	0|3	3	1.5	81
RAD51C_Untre	4885281	GLUD1	2746	14|22	36	18	0.0322581	2	9|12	21	10.5	558
RAD51C_Untre	23510448	MCM5	4174	12|24	36	18	0.0245232	2	10|13	23	11.5	734
RAD51C_Untre	6912280	AHSA1	10598	17|12	29	14.5	0.0428994	2	9|9	18	9	338
RAD51C_Untre	38202257	GANAB	23193	1|35	36	18	0.0190678	2	1|22	23	11.5	944
RAD51C_Untre	26051235	NUP133	55746	8|28	36	18	0.0155709	2	6|16	22	11	1156
RAD51C_Untre	33239451	PCNA	5111	13|9	22	11	0.0421456	2	7|5	12	6	261
RAD51C_Untre	18490987	MRTO4	51154	10|10	20	10	0.041841	2	6|6	12	6	239
RAD51C_Untre	312433975	EIF3C	8663	19|57	76	38	0.041621	2	11|28	39	19.5	913
RAD51C_Untre	224282117	SUGP2	10147	65|25	90	45	0.0415896	2	39|16	55	27.5	1082
RAD51C_Untre	4502107	ANXA5	308	0|35	35	17.5	0.0546875	2	0|20	20	10	320
RAD51C_Untre	7706501	WBP11	51729	35|18	53	26.5	0.0413417	2	18|13	31	15.5	641
RAD51C_Untre	4885371	H1F0	3005	9|7	16	8	0.0412371	2	4|3	7	3.5	194
RAD51C_Untre	4758340	FARSA	2193	7|28	35	17.5	0.0344488	2	5|18	23	11.5	508
RAD51C_Untre	41327712	CRK	1398	18|7	25	12.5	0.0411184	2	9|4	13	6.5	304
RAD51C_Untre	23097240	LRWD1	222229	40|13	53	26.5	0.0409583	2	15|6	21	10.5	647
RAD51C_Untre	4506629	RPL29	6159	6|7	13	6.5	0.0408805	2	2|3	5	2.5	159
RAD51C_Untre	4758024	COIL	8161	30|17	47	23.5	0.0407986	2	17|10	27	13.5	576
RAD51C_Untre	42794752	ACSL3	2181	0|34	34	17	0.0236111	2	0|16	16	8	720
RAD51C_Untre	49472822	EIF3G	8666	6|20	26	13	0.040625	2	4|12	16	8	320
RAD51C_Untre	38327039	HSPA4	3308	10|24	34	17	0.0202381	2	9|12	21	10.5	840
RAD51C_Untre	5803207	U2AF1	7307	7|12	19	9.5	0.0395833	2	4|5	9	4.5	240
RAD51C_Untre	45446743	DDX42	11325	35|39	74	37	0.0394456	2	22|20	42	21	938
RAD51C_Untre	10863889	SART1	9092	43|20	63	31.5	0.039375	2	23|12	35	17.5	800
RAD51C_Untre	164419749	SMARCA1	6594	52|30	82	41	0.0393474	2	27|15	42	21	1042
RAD51C_Untre	157694499	ZBTB10	65986	27|7	34	17	0.0195178	2	17|5	22	11	871
RAD51C_Untre	5729953	NUDC	10726	23|10	33	16.5	0.0498489	2	11|5	16	8	331
RAD51C_Untre	94721239	IARS	3376	32|67	99	49.5	0.0392235	2	20|33	53	26.5	1262
RAD51C_Untre	10863997	PTBP2	58155	0|33	33	16.5	0.0310734	2	0|13	13	6.5	531
RAD51C_Untre	108773782	ABCE1	6059	0|33	33	16.5	0.0275459	2	0|16	16	8	599
RAD51C_Untre	299758394	DNM2	1785	6|27	33	16.5	0.0189873	2	4|16	20	10	869
RAD51C_Untre	4826686	DDX1	1653	17|40	57	28.5	0.0385135	2	11|20	31	15.5	740
RAD51C_Untre	24430151	PSMC1	5700	8|24	32	16	0.0363636	2	5|12	17	8.5	440
RAD51C_Untre	4503521	EIF3E	3646	3|29	32	16	0.0359551	2	1|13	14	7	445
RAD51C_Untre	109240550	PSPC1	55269	15|25	40	20	0.0382409	2	6|12	18	9	523
RAD51C_Untre	7019415	SEC61A1	29927	20|16	36	18	0.0378151	2	9|8	17	8.5	476
RAD51C_Untre	31657117	PPP4R3A	55671	50|12	62	31	0.0378049	2	16|7	23	11.5	820
RAD51C_Untre	5031653	BCAS2	10286	17|0	17	8.5	0.0377778	2	10|0	10	5	225
RAD51C_Untre	116734704	IRF2BP2	359948	26|6	32	16	0.0272572	2	13|4	17	8.5	587
RAD51C_Untre	39930469	RPF2	84154	5|18	23	11.5	0.0375817	2	3|8	11	5.5	306
RAD51C_Untre	22027538	PDCD6IP	10015	34|31	65	32.5	0.0374424	2	18|17	35	17.5	868
RAD51C_Untre	17978466	CCNT1	904	43|11	54	27	0.0371901	2	23|6	29	14.5	726
RAD51C_Untre	19557691	SURF4	6836	8|12	20	10	0.0371747	2	4|7	11	5.5	269
RAD51C_Untre	164519146	GATAD2A	54815	36|11	47	23.5	0.0371248	2	17|3	20	10	633
RAD51C_Untre	4758304	PDIA4	9601	0|32	32	16	0.0248062	2	0|16	16	8	645
RAD51C_Untre	56118234	CENPV	201161	2|18	20	10	0.0367647	2	1|8	9	4.5	272
RAD51C_Untre	4504431	HMGA2	8091	0|8	8	4	0.0366972	2	0|4	4	2	109
RAD51C_Untre	170763506	GTF3C5	9328	26|12	38	19	0.0366089	2	15|7	22	11	519
RAD51C_Untre	338753397	HLCS	3141	24|8	32	16	0.0220386	2	14|3	17	8.5	726
RAD51C_Untre	45387945	ESYT2	57488	14|18	32	16	0.0179171	2	9|13	22	11	893
RAD51C_Untre	57863269	RRP1B	23076	29|26	55	27.5	0.0362797	2	17|16	33	16.5	758
RAD51C_Untre	13027640	AASS	10157	12|20	32	16	0.0172786	2	7|13	20	10	926
RAD51C_Untre	32490572	EPB41L3	23136	5|27	32	16	0.0147194	2	3|15	18	9	1087
RAD51C_Untre	55741709	RBM25	58517	32|29	61	30.5	0.0361803	2	21|16	37	18.5	843
RAD51C_Untre	325301072	SSR4	6748	16|15	31	15.5	0.0842391	2	7|6	13	6.5	184
RAD51C_Untre	4503363	DPM1	8813	10|21	31	15.5	0.0596154	2	5|9	14	7	260
RAD51C_Untre	11125770	AIMP2	7965	10|13	23	11.5	0.0359375	2	7|7	14	7	320
RAD51C_Untre	24497435	PSMC5	5705	6|23	29	14.5	0.0357143	2	4|10	14	7	406
RAD51C_Untre	24430146	NUP153	9972	67|38	105	52.5	0.0355932	2	36|22	58	29	1475
RAD51C_Untre	193083120	TOMM40	10452	0|31	31	15.5	0.0429363	2	0|12	12	6	361
RAD51C_Untre	10863927	PPIA	5478	5|25	30	15	0.0909091	2	4|11	15	7.5	165
RAD51C_Untre	54607053	GCN1	10985	54|135	189	94.5	0.03538	2	31|68	99	49.5	2671
RAD51C_Untre	207029415	RBBP4	5928	7|23	30	15	0.0353774	2	4|11	15	7.5	424
RAD51C_Untre	4504517	HSPB1	3315	23|7	30	15	0.0731707	2	6|5	11	5.5	205
RAD51C_Untre	11863154	ARCN1	372	22|14	36	18	0.035225	2	11|8	19	9.5	511
RAD51C_Untre	223468564	SLC1A5	6510	12|10	22	11	0.0351438	2	6|5	11	5.5	313
RAD51C_Untre	6005884	SSR3	6747	8|5	13	6.5	0.0351351	2	2|3	5	2.5	185
RAD51C_Untre	332164729	GTF3C3	9330	17|12	29	14.5	0.035109	2	10|10	20	10	413
RAD51C_Untre	4502101	ANXA1	301	7|23	30	15	0.0433526	2	6|10	16	8	346
RAD51C_Untre	115583685	SLC16A1	6566	19|16	35	17.5	0.035	2	11|9	20	10	500
RAD51C_Untre	4502747	CDK9	1025	21|5	26	13	0.0349462	2	11|3	14	7	372
RAD51C_Untre	111607441	KNOP1	400506	13|19	32	16	0.0349345	2	9|9	18	9	458
RAD51C_Untre	5031973	PDIA6	10130	0|30	30	15	0.0340909	2	0|13	13	6.5	440
RAD51C_Untre	148763345	CDK11A	728642	23|7	30	15	0.0194805	2	15|4	19	9.5	770
RAD51C_Untre	15991827	HK1	3098	0|30	30	15	0.0163755	2	0|16	16	8	916
RAD51C_Untre	24307969	CYFIP1	23191	9|21	30	15	0.0119713	2	7|14	21	10.5	1253
RAD51C_Untre	4506641	RPL37	6167	12|17	29	14.5	0.149485	2	4|4	8	4	97
RAD51C_Untre	194097487	RANBP3	8498	27|12	39	19.5	0.0346975	2	14|9	23	11.5	562
RAD51C_Untre	56788356	TFIP11	24144	38|20	58	29	0.0346476	2	22|13	35	17.5	837
RAD51C_Untre	4758988	RAB1A	5861	0|29	29	14.5	0.0707317	2	0|10	10	5	205
RAD51C_Untre	13129006	DDX50	79009	11|40	51	25.5	0.0345997	2	7|19	26	13	737
RAD51C_Untre	6912676	SNW1	22938	21|16	37	18.5	0.0345149	2	12|11	23	11.5	536
RAD51C_Untre	46593007	UQCRC1	7384	0|29	29	14.5	0.0302083	2	0|13	13	6.5	480
RAD51C_Untre	224589127	TMEM33	55161	9|8	17	8.5	0.034413	2	2|3	5	2.5	247
RAD51C_Untre	8922301	WDR70	55100	37|8	45	22.5	0.0344037	2	21|4	25	12.5	654
RAD51C_Untre	21536320	HNRNPUL1	11100	19|33	52	26	0.0343915	2	12|17	29	14.5	756
RAD51C_Untre	4758356	FEN1	2237	11|15	26	13	0.0342105	2	5|6	11	5.5	380
RAD51C_Untre	300244569	SRSF11	9295	21|12	33	16.5	0.0341615	2	11|7	18	9	483
RAD51C_Untre	11056036	TTLL12	23170	0|29	29	14.5	0.0225155	2	0|15	15	7.5	644
RAD51C_Untre	154354962	IMMT	10989	10|19	29	14.5	0.0191546	2	6|12	18	9	757
RAD51C_Untre	114842410	ZC3H11A	9877	30|25	55	27.5	0.0339506	2	16|12	28	14	810
RAD51C_Untre	145580575	CTBP2	1488	9|20	29	14.5	0.0147208	2	7|10	17	8.5	985
RAD51C_Untre	9994185	RBM7	10179	18|0	18	9	0.0338346	2	10|0	10	5	266
RAD51C_Untre	301601658	ADAR	103	38|25	63	31.5	0.0338346	2	22|14	36	18	931
RAD51C_Untre	178056552	NCAPD2	9918	0|29	29	14.5	0.0103498	2	0|15	15	7.5	1401
RAD51C_Untre	22748615	TMEM263	90488	4|24	28	14	0.12069	2	2|10	12	6	116
RAD51C_Untre	4758302	ERH	2079	0|7	7	3.5	0.0336538	2	0|3	3	1.5	104
RAD51C_Untre	4502209	ARF5	381	7|21	28	14	0.0777778	2	4|4	8	4	180
RAD51C_Untre	354721184	RAB5C	5878	3|25	28	14	0.0562249	2	2|6	8	4	249
RAD51C_Untre	223941782	SIN3A	25942	60|25	85	42.5	0.0333857	2	33|17	50	25	1273
RAD51C_Untre	11128019	CYCS	54205	0|7	7	3.5	0.0333333	2	0|4	4	2	105
RAD51C_Untre	7706339	PPIL1	51645	6|5	11	5.5	0.0331325	2	3|3	6	3	166
RAD51C_Untre	259906018	ACIN1	22985	34|54	88	44	0.0331325	2	20|27	47	23.5	1328
RAD51C_Untre	221316630	COPB1	1315	38|25	63	31.5	0.0330535	2	21|13	34	17	953
RAD51C_Untre	25777602	PSMD2	5708	16|44	60	30	0.0330396	2	10|25	35	17.5	908
RAD51C_Untre	4826960	QARS	5859	13|38	51	25.5	0.0329032	2	9|20	29	14.5	775
RAD51C_Untre	21264343	SAFB	6294	11|49	60	30	0.0327869	2	8|25	33	16.5	915
RAD51C_Untre	116812573	CWC15	51503	8|7	15	7.5	0.0327511	2	5|4	9	4.5	229
RAD51C_Untre	119226260	CHERP	10523	47|13	60	30	0.0327511	2	27|10	37	18.5	916
RAD51C_Untre	4506341	ABCD3	5825	18|25	43	21.5	0.0326252	2	12|13	25	12.5	659
RAD51C_Untre	18105007	CAD	790	80|65	145	72.5	0.0325843	2	44|36	80	40	2225
RAD51C_Untre	209969703	RCC2	55920	20|14	34	17	0.032567	2	10|7	17	8.5	522
RAD51C_Untre	14670350	GTF2I	2969	26|39	65	32.5	0.0325651	2	19|26	45	22.5	998
RAD51C_Untre	11056044	PPA1	5464	1|27	28	14	0.0484429	2	1|13	14	7	289
RAD51C_Untre	32490557	PAPOLA	10914	34|14	48	24	0.0322148	2	18|7	25	12.5	745
RAD51C_Untre	24762236	PRPF38A	84950	18|10	28	14	0.0448718	2	8|6	14	7	312
RAD51C_Untre	193794814	ALDOA	226	0|28	28	14	0.0384615	2	0|16	16	8	364
RAD51C_Untre	83776600	AURKB	9212	7|15	22	11	0.0319767	2	4|7	11	5.5	344
RAD51C_Untre	4759156	SNRPA	6626	7|11	18	9	0.0319149	2	4|7	11	5.5	282
RAD51C_Untre	5032069	SF3B4	10262	13|14	27	13.5	0.0318396	2	6|8	14	7	424
RAD51C_Untre	5031645	COX17	10063	2|2	4	2	0.031746	2	1|1	2	1	63
RAD51C_Untre	41281885	UQCR10	29796	0|4	4	2	0.031746	2	0|2	2	1	63
RAD51C_Untre	46094060	BEX3	27018	7|0	7	3.5	0.0315315	2	5|0	5	2.5	111
RAD51C_Untre	6912478	KPNA6	23633	14|14	28	14	0.0261194	2	7|7	14	7	536
RAD51C_Untre	7706425	LSM8	51691	6|0	6	3	0.03125	2	3|0	3	1.5	96
RAD51C_Untre	260763955	NDUFA13	51079	0|9	9	4.5	0.03125	2	0|4	4	2	144
RAD51C_Untre	4503509	EIF3A	8661	20|66	86	43	0.0311143	2	13|39	52	26	1382
RAD51C_Untre	21264365	NUP98	4928	5|23	28	14	0.00777778	2	5|14	19	9.5	1800
RAD51C_Untre	4502205	ARF4	378	6|21	27	13.5	0.075	2	2|5	7	3.5	180
RAD51C_Untre	4757834	BAG2	9532	5|8	13	6.5	0.0308057	2	3|4	7	3.5	211
RAD51C_Untre	21328448	YWHAB	7529	8|19	27	13.5	0.054878	2	4|10	14	7	246
RAD51C_Untre	7706322	RTRAF	51637	4|11	15	7.5	0.0307377	2	4|7	11	5.5	244
RAD51C_Untre	238776833	ALYREF	10189	6|21	27	13.5	0.0511364	2	3|9	12	6	264
RAD51C_Untre	28178821	IDH3B	3420	8|19	27	13.5	0.0350649	2	5|11	16	8	385
RAD51C_Untre	58761500	OLA1	29789	0|27	27	13.5	0.0340909	2	0|12	12	6	396
RAD51C_Untre	21281677	WDR36	134430	26|32	58	29	0.0304942	2	15|16	31	15.5	951
RAD51C_Untre	117647226	TRMT10C	54931	10|17	27	13.5	0.0334988	2	4|10	14	7	403
RAD51C_Untre	6598323	GDI2	2665	0|27	27	13.5	0.0303371	2	0|15	15	7.5	445
RAD51C_Untre	40807485	PRPF6	24148	11|46	57	28.5	0.0302869	2	7|25	32	16	941
RAD51C_Untre	4504327	HADHB	3032	0|27	27	13.5	0.028481	2	0|17	17	8.5	474
RAD51C_Untre	168229174	RBM27	54439	57|7	64	32	0.0301887	2	25|4	29	14.5	1060
RAD51C_Untre	11321607	TRIP13	9319	17|9	26	13	0.0300926	2	10|7	17	8.5	432
RAD51C_Untre	4506209	PSMC2	5701	11|15	26	13	0.0300231	2	7|9	16	8	433
RAD51C_Untre	33356172	NBN	4683	36|9	45	22.5	0.0298408	2	18|7	25	12.5	754
RAD51C_Untre	217272851	P4HA1	5033	23|4	27	13.5	0.0261628	2	14|3	17	8.5	516
RAD51C_Untre	10835057	NAA10	8260	0|14	14	7	0.0297872	2	0|7	7	3.5	235
RAD51C_Untre	23308697	SRPRA	6734	10|17	27	13.5	0.0211599	2	7|11	18	9	638
RAD51C_Untre	45643123	NVL	4931	15|12	27	13.5	0.015771	2	12|8	20	10	856
RAD51C_Untre	58761544	KDM1A	23028	43|9	52	26	0.0296804	2	21|6	27	13.5	876
RAD51C_Untre	45387955	MICOS13	125988	2|5	7	3.5	0.029661	2	1|4	5	2.5	118
RAD51C_Untre	31652264	RBM26	64062	43|15	58	29	0.0295918	2	21|9	30	15	980
RAD51C_Untre	54859722	NUP160	23279	2|25	27	13.5	0.00940111	2	2|12	14	7	1436
RAD51C_Untre	24497447	NUP50	10762	18|8	26	13	0.0295455	2	12|5	17	8.5	440
RAD51C_Untre	157743245	WDR43	23160	18|22	40	20	0.0295421	2	12|13	25	12.5	677
RAD51C_Untre	18860916	XRN2	22803	19|37	56	28	0.0294737	2	10|22	32	16	950
RAD51C_Untre	23097250	TIPRL	261726	10|6	16	8	0.0294118	2	4|4	8	4	272
RAD51C_Untre	149999611	SRP14	6727	2|6	8	4	0.0294118	2	1|4	5	2.5	136
RAD51C_Untre	4503513	EIF3I	8668	6|13	19	9.5	0.0292308	2	3|6	9	4.5	325
RAD51C_Untre	24119203	TPM3	7170	14|12	26	13	0.0524194	2	7|7	14	7	248
RAD51C_Untre	4504035	GMPS	8833	3|23	26	13	0.018759	2	2|17	19	9.5	693
RAD51C_Untre	119395758	DIAPH1	1729	8|18	26	13	0.0102201	2	6|12	18	9	1272
RAD51C_Untre	255918139	CHAMP1	283489	30|17	47	23.5	0.0289409	2	16|9	25	12.5	812
RAD51C_Untre	32189392	PRDX2	7001	10|15	25	12.5	0.0631313	2	5|7	12	6	198
RAD51C_Untre	260099723	LDHA	3939	6|19	25	12.5	0.034626	2	3|10	13	6.5	361
RAD51C_Untre	20070197	DDOST	1650	2|23	25	12.5	0.0274123	2	2|13	15	7.5	456
RAD51C_Untre	19923315	SHMT2	6472	0|25	25	12.5	0.0248016	2	0|14	14	7	504
RAD51C_Untre	124028525	FARSB	10056	0|25	25	12.5	0.0212224	2	0|11	11	5.5	589
RAD51C_Untre	6005860	RPL35	11224	0|7	7	3.5	0.0284553	2	0|4	4	2	123
RAD51C_Untre	166362719	CDK2	1017	8|7	15	7.5	0.0284091	2	6|6	12	6	264
RAD51C_Untre	4758648	KIF5B	3799	0|25	25	12.5	0.0129803	2	0|15	15	7.5	963
RAD51C_Untre	337756501	MTHFD1L	25902	3|22	25	12.5	0.0127681	2	2|12	14	7	979
RAD51C_Untre	122939153	NNT	23530	0|25	25	12.5	0.0115101	2	0|15	15	7.5	1086
RAD51C_Untre	148277064	CUX1	1523	56|28	84	42	0.027907	2	32|14	46	23	1505
RAD51C_Untre	194328685	MYO1B	4430	0|25	25	12.5	0.0110035	2	0|11	11	5.5	1136
RAD51C_Untre	4503607	ETFA	2108	0|24	24	12	0.036036	2	0|11	11	5.5	333
RAD51C_Untre	4557761	MSH2	4436	18|34	52	26	0.0278373	2	10|16	26	13	934
RAD51C_Untre	115430233	UHRF1	29128	0|24	24	12	0.0148883	2	0|16	16	8	806
RAD51C_Untre	4505939	POLR2A	5430	0|24	24	12	0.00609137	2	0|18	18	9	1970
RAD51C_Untre	4506651	RPL36AL	6166	14|9	23	11.5	0.108491	2	5|3	8	4	106
RAD51C_Untre	30410794	PSME3	10197	10|4	14	7	0.0275591	2	6|2	8	4	254
RAD51C_Untre	208973238	YWHAZ	7534	0|23	23	11.5	0.0469388	2	0|12	12	6	245
RAD51C_Untre	23397429	EIF3M	10480	3|20	23	11.5	0.0307487	2	3|9	12	6	374
RAD51C_Untre	20336205	ATRX	546	85|50	135	67.5	0.0275061	2	33|29	62	31	2454
RAD51C_Untre	4504195	GTF2E2	2961	13|3	16	8	0.0274914	2	9|2	11	5.5	291
RAD51C_Untre	151301228	PRPF40A	55660	31|20	51	25.5	0.0274194	2	19|11	30	15	930
RAD51C_Untre	422398832	PSMD6	9861	2|21	23	11.5	0.0260181	2	2|11	13	6.5	442
RAD51C_Untre	21361633	LRRC40	55631	23|10	33	16.5	0.0274086	2	12|7	19	9.5	602
RAD51C_Untre	28557677	PHF6	84295	12|8	20	10	0.0273973	2	5|5	10	5	365
RAD51C_Untre	205360838	DNAJA3	9093	11|12	23	11.5	0.0239583	2	7|5	12	6	480
RAD51C_Untre	29837655	POLDIP3	84271	10|13	23	11.5	0.0273159	2	7|6	13	6.5	421
RAD51C_Untre	56118219	IGF2BP2	10644	0|23	23	11.5	0.0206835	2	0|10	10	5	556
RAD51C_Untre	21361348	UTP14A	10813	25|17	42	21	0.0272374	2	17|9	26	13	771
RAD51C_Untre	5032041	RHEB	6009	7|3	10	5	0.0271739	2	3|2	5	2.5	184
RAD51C_Untre	29826335	EIF2S2	8894	0|18	18	9	0.027027	2	0|8	8	4	333
RAD51C_Untre	33356547	MCM2	4171	0|23	23	11.5	0.0127212	2	0|14	14	7	904
RAD51C_Untre	10947137	ABCF2	10061	18|16	34	17	0.0268139	2	11|10	21	10.5	634
RAD51C_Untre	4506717	RPS29	6235	3|0	3	1.5	0.0267857	2	2|0	2	1	56
RAD51C_Untre	25777600	PSMD1	5707	0|23	23	11.5	0.0120672	2	0|10	10	5	953
RAD51C_Untre	238859597	RBM34	23029	6|17	23	11.5	0.0267442	2	4|9	13	6.5	430
RAD51C_Untre	91823271	XDH	7498	23|0	23	11.5	0.00862716	2	2|0	2	1	1333
RAD51C_Untre	16418383	NACC1	112939	21|7	28	14	0.0265655	2	14|5	19	9.5	527
RAD51C_Untre	5730085	DYNLT1	6993	2|4	6	3	0.0265487	2	2|2	4	2	113
RAD51C_Untre	209862881	CPSF7	79869	13|12	25	12.5	0.0265393	2	6|7	13	6.5	471
RAD51C_Untre	4507947	YARS	8565	15|13	28	14	0.0265152	2	9|8	17	8.5	528
RAD51C_Untre	5032087	SF3A1	10291	23|19	42	21	0.0264817	2	13|13	26	13	793
RAD51C_Untre	54633315	DNTTIP2	30836	18|22	40	20	0.026455	2	13|16	29	14.5	756
RAD51C_Untre	7305503	STOML2	30968	1|21	22	11	0.0308989	2	1|12	13	6.5	356
RAD51C_Untre	40018640	CDC73	79577	13|15	28	14	0.0263653	2	9|8	17	8.5	531
RAD51C_Untre	224586882	YBX3	8531	7|15	22	11	0.0295699	2	4|9	13	6.5	372
RAD51C_Untre	4507133	SNRPG	6637	0|4	4	2	0.0263158	2	0|2	2	1	76
RAD51C_Untre	18426902	WRNIP1	56897	30|5	35	17.5	0.0263158	2	18|4	22	11	665
RAD51C_Untre	6912752	ZNF281	23528	35|12	47	23.5	0.026257	2	24|9	33	16.5	895
RAD51C_Untre	6681764	NDUFA9	4704	5|17	22	11	0.0291777	2	4|7	11	5.5	377
RAD51C_Untre	118572613	SRRM2	23524	33|111	144	72	0.0261628	2	21|48	69	34.5	2752
RAD51C_Untre	194018490	ATAD3C	219293	0|22	22	11	0.026764	2	0|11	11	5.5	411
RAD51C_Untre	4505763	PGK1	5230	0|22	22	11	0.0263789	2	0|13	13	6.5	417
RAD51C_Untre	76781492	REXO4	57109	15|7	22	11	0.0260664	2	9|5	14	7	422
RAD51C_Untre	14719402	RRS1	23212	5|14	19	9.5	0.0260274	2	4|10	14	7	365
RAD51C_Untre	14110407	HNRNPDL	9987	2|20	22	11	0.0261905	2	1|10	11	5.5	420
RAD51C_Untre	10346135	MAPRE2	10982	11|6	17	8.5	0.0259939	2	6|4	10	5	327
RAD51C_Untre	4757880	BUB3	9184	7|10	17	8.5	0.0259146	2	4|5	9	4.5	328
RAD51C_Untre	110347418	SMC2	10592	28|34	62	31	0.0258981	2	16|17	33	16.5	1197
RAD51C_Untre	5031699	FLOT1	10211	0|22	22	11	0.0257611	2	0|13	13	6.5	427
RAD51C_Untre	94681057	YARS2	51067	0|22	22	11	0.0230608	2	0|15	15	7.5	477
RAD51C_Untre	40217790	ZNF512	84450	22|7	29	14.5	0.0255732	2	10|4	14	7	567
RAD51C_Untre	147904340	WDR82	80335	14|2	16	8	0.0255591	2	8|2	10	5	313
RAD51C_Untre	42542379	SRRM1	10250	20|26	46	23	0.0254425	2	11|15	26	13	904
RAD51C_Untre	31377750	YTHDF1	54915	12|10	22	11	0.019678	2	8|4	12	6	559
RAD51C_Untre	123173757	RAVER1	125950	10|12	22	11	0.0145503	2	6|7	13	6.5	756
RAD51C_Untre	14249158	HDGFL2	84717	23|11	34	17	0.0253731	2	11|2	13	6.5	670
RAD51C_Untre	17999541	VPS35	55737	0|22	22	11	0.0138191	2	0|15	15	7.5	796
RAD51C_Untre	42544159	HSPH1	10808	5|17	22	11	0.0128205	2	4|8	12	6	858
RAD51C_Untre	14670268	NELFE	7936	9|10	19	9.5	0.025	2	5|5	10	5	380
RAD51C_Untre	27477136	ZC3HAV1	56829	5|17	22	11	0.0121951	2	3|11	14	7	902
RAD51C_Untre	117938759	GNAS	2778	0|22	22	11	0.0106075	2	0|13	13	6.5	1037
RAD51C_Untre	21361659	IPO9	55705	8|14	22	11	0.0105668	2	7|8	15	7.5	1041
RAD51C_Untre	11321601	PFKP	5214	0|39	39	19.5	0.0248724	2	0|15	15	7.5	784
RAD51C_Untre	38373669	SEC24C	9632	0|22	22	11	0.0100548	2	0|11	11	5.5	1094
RAD51C_Untre	92859701	MYO6	4646	0|22	22	11	0.00856031	2	0|13	13	6.5	1285
RAD51C_Untre	44890050	STMN1	3925	0|21	21	10.5	0.0704698	2	0|7	7	3.5	149
RAD51C_Untre	21361376	SF3A2	8175	5|18	23	11.5	0.0247845	2	3|8	11	5.5	464
RAD51C_Untre	66392203	NME1-NME2	654364	0|21	21	10.5	0.0393258	2	0|12	12	6	267
RAD51C_Untre	20127499	SRSF6	6431	5|12	17	8.5	0.0247093	2	3|6	9	4.5	344
RAD51C_Untre	5292161	PSMD4	5710	11|10	21	10.5	0.0278515	2	6|5	11	5.5	377
RAD51C_Untre	164419743	DDX54	79039	13|30	43	21.5	0.0243764	2	8|15	23	11.5	882
RAD51C_Untre	4503507	EIF2S3	1968	7|16	23	11.5	0.0243644	2	4|9	13	6.5	472
RAD51C_Untre	5901922	CDC37	11140	8|13	21	10.5	0.0277778	2	5|7	12	6	378
RAD51C_Untre	118344456	UTP18	51096	4|23	27	13.5	0.0242806	2	4|13	17	8.5	556
RAD51C_Untre	156104891	GTF2F1	2962	25|0	25	12.5	0.0241779	2	14|0	14	7	517
RAD51C_Untre	14861834	HDHD5	27440	0|21	21	10.5	0.0248227	2	0|9	9	4.5	423
RAD51C_Untre	21361684	GPATCH1	55094	32|13	45	22.5	0.0241676	2	20|9	29	14.5	931
RAD51C_Untre	34013528	ZNF512B	57473	37|6	43	21.5	0.0241031	2	20|3	23	11.5	892
RAD51C_Untre	4503323	DHFR	1719	0|9	9	4.5	0.0240642	2	0|4	4	2	187
RAD51C_Untre	157694511	NOC2L	26155	17|19	36	18	0.024032	2	8|11	19	9.5	749
RAD51C_Untre	166295179	NCBP3	55421	9|12	21	10.5	0.0169355	2	5|6	11	5.5	620
RAD51C_Untre	33469966	SCFD1	23256	0|21	21	10.5	0.0163551	2	0|12	12	6	642
RAD51C_Untre	291575128	LDHB	3945	3|13	16	8	0.0239521	2	2|7	9	4.5	334
RAD51C_Untre	LYSC_CHICK	LYZ	396218	1|6	7	3.5	0.0238095	2	1|3	4	2	147
RAD51C_Untre	5453994	RAD21	5885	15|15	30	15	0.0237718	2	6|11	17	8.5	631
RAD51C_Untre	255653002	PYGL	5836	0|21	21	10.5	0.0129151	2	0|11	11	5.5	813
RAD51C_Untre	91176325	BAZ2A	11176	60|30	90	45	0.023622	2	34|17	51	25.5	1905
RAD51C_Untre	30578410	STT3B	201595	0|21	21	10.5	0.0127119	2	0|11	11	5.5	826
RAD51C_Untre	371940940	ATP1A3	478	0|21	21	10.5	0.0102339	2	0|11	11	5.5	1026
RAD51C_Untre	224589071	BMS1	9790	21|39	60	30	0.0234009	2	14|20	34	17	1282
RAD51C_Untre	27545326	SMARCB1	6598	12|6	18	9	0.0233766	2	4|5	9	4.5	385
RAD51C_Untre	38569505	DDX52	11056	9|19	28	14	0.0233723	2	7|9	16	8	599
RAD51C_Untre	5803221	WDR3	10885	8|36	44	22	0.0233298	2	5|19	24	12	943
RAD51C_Untre	17402900	FUBP1	8880	5|25	30	15	0.0232919	2	4|14	18	9	644
RAD51C_Untre	9966805	DDX24	57062	6|34	40	20	0.0232829	2	2|17	19	9.5	859
RAD51C_Untre	4505917	EXOSC10	5394	14|26	40	20	0.0232558	2	8|13	21	10.5	860
RAD51C_Untre	23503295	CSNK2B	1460	5|5	10	5	0.0232558	2	4|3	7	3.5	215
RAD51C_Untre	33469964	SUGP1	57794	22|8	30	15	0.0232558	2	10|5	15	7.5	645
RAD51C_Untre	48255945	ATP2B1	490	7|14	21	10.5	0.00860656	2	6|7	13	6.5	1220
RAD51C_Untre	24497620	SRP68	6730	11|18	29	14.5	0.023126	2	8|12	20	10	627
RAD51C_Untre	13491174	MARCKSL1	65108	0|9	9	4.5	0.0230769	2	0|3	3	1.5	195
RAD51C_Untre	98986464	TMED10	10972	5|15	20	10	0.0456621	2	3|6	9	4.5	219
RAD51C_Untre	9558733	TRA2A	29896	2|11	13	6.5	0.0230496	2	1|6	7	3.5	282
RAD51C_Untre	13994257	MRPS21	54460	2|2	4	2	0.0229885	2	1|1	2	1	87
RAD51C_Untre	410171311	LOC101060541	101060541	2|6	8	4	0.0229885	2	1|4	5	2.5	174
RAD51C_Untre	9966799	UTP3	57050	13|9	22	11	0.0229645	2	7|6	13	6.5	479
RAD51C_Untre	18375501	APEX1	328	0|20	20	10	0.0314465	2	0|10	10	5	318
RAD51C_Untre	201023339	FIP1L1	81608	17|10	27	13.5	0.0229592	2	8|7	15	7.5	588
RAD51C_Untre	16905517	SRSF10	10772	2|10	12	6	0.0229008	2	1|5	6	3	262
RAD51C_Untre	192807314	SMARCA4	6597	31|43	74	37	0.0228819	2	19|23	42	21	1617
RAD51C_Untre	10835029	RAD51B	5890	20|0	20	10	0.0285714	2	10|0	10	5	350
RAD51C_Untre	151301219	PRMT1	3276	5|11	16	8	0.0226629	2	3|7	10	5	353
RAD51C_Untre	21361499	SENP3	26168	8|18	26	13	0.0226481	2	3|8	11	5.5	574
RAD51C_Untre	239787838	TEX10	54881	16|26	42	21	0.022605	2	9|13	22	11	929
RAD51C_Untre	4503659	FAU	2197	0|6	6	3	0.0225564	2	0|2	2	1	133
RAD51C_Untre	313661502	NIP7	51388	0|6	6	3	0.0225564	2	0|3	3	1.5	133
RAD51C_Untre	161169023	SUPT5H	6829	21|28	49	24.5	0.0225391	2	11|14	25	12.5	1087
RAD51C_Untre	115511049	GNA11	2767	0|20	20	10	0.0278552	2	0|11	11	5.5	359
RAD51C_Untre	20806097	NOC3L	64318	15|21	36	18	0.0225	2	10|12	22	11	800
RAD51C_Untre	302699211	POGZ	23126	35|24	59	29.5	0.0224335	2	21|14	35	17.5	1315
RAD51C_Untre	4506407	RANBP1	5902	0|9	9	4.5	0.0223881	2	0|4	4	2	201
RAD51C_Untre	13569879	ANP32E	81611	7|5	12	6	0.0223881	2	4|3	7	3.5	268
RAD51C_Untre	32528282	ACOT7	11332	0|17	17	8.5	0.0223684	2	0|8	8	4	380
RAD51C_Untre	21327715	TCERG1	10915	42|7	49	24.5	0.0223133	2	24|5	29	14.5	1098
RAD51C_Untre	13129068	NOC4L	79050	9|14	23	11.5	0.0222868	2	7|7	14	7	516
RAD51C_Untre	114796642	RCC1	1104	0|20	20	10	0.023753	2	0|12	12	6	421
RAD51C_Untre	17158005	MUCL1	118430	4|0	4	2	0.0222222	2	1|0	1	0.5	90
RAD51C_Untre	81295404	ACOT9	23597	12|8	20	10	0.022779	2	7|6	13	6.5	439
RAD51C_Untre	183396783	BCOR	54880	65|11	76	38	0.0220802	2	39|9	48	24	1721
RAD51C_Untre	20336290	DHX30	22907	11|40	51	25.5	0.0220779	2	6|22	28	14	1155
RAD51C_Untre	109948279	LGALS7B	653499	3|3	6	3	0.0220588	2	3|1	4	2	136
RAD51C_Untre	6005926	U2AF2	11338	0|20	20	10	0.0210526	2	0|9	9	4.5	475
RAD51C_Untre	14249342	INA	9118	13|7	20	10	0.0200401	2	3|2	5	2.5	499
RAD51C_Untre	46389550	ENSA	2029	0|6	6	3	0.0218978	2	0|1	1	0.5	137
RAD51C_Untre	25777711	SKP1	6500	5|2	7	3.5	0.021875	2	3|2	5	2.5	160
RAD51C_Untre	145580615	KRI1	65095	16|15	31	15.5	0.0218618	2	9|9	18	9	709
RAD51C_Untre	109134349	COPG2	26958	20|18	38	19	0.021814	2	14|11	25	12.5	871
RAD51C_Untre	50838795	MTA3	57504	0|20	20	10	0.0194175	2	0|8	8	4	515
RAD51C_Untre	410169889	LOC101060751	101060751	8|0	8	4	0.0217391	2	3|0	3	1.5	184
RAD51C_Untre	380692328	DDX56	54606	0|22	22	11	0.0216963	2	0|10	10	5	507
RAD51C_Untre	215599015	DKC1	1736	5|17	22	11	0.021611	2	3|8	11	5.5	509
RAD51C_Untre	20070130	BTF3	689	0|7	7	3.5	0.0216049	2	0|6	6	3	162
RAD51C_Untre	6912486	LSM4	25804	4|2	6	3	0.0215827	2	2|1	3	1.5	139
RAD51C_Untre	208879470	EEF1E1	9521	0|6	6	3	0.0215827	2	0|4	4	2	139
RAD51C_Untre	429836835	SEC11A	23478	0|6	6	3	0.0215827	2	0|2	2	1	139
RAD51C_Untre	5454122	TIMM23	100287932	0|9	9	4.5	0.0215311	2	0|6	6	3	209
RAD51C_Untre	21614544	S100A8	6279	4|0	4	2	0.0215054	2	2|0	2	1	93
RAD51C_Untre	4503423	DUT	1854	1|6	7	3.5	0.0213415	2	1|4	5	2.5	164
RAD51C_Untre	5031569	ACTR1A	10121	3|13	16	8	0.0212766	2	2|7	9	4.5	376
RAD51C_Untre	336391093	RAB2A	5862	0|8	8	4	0.0212766	2	0|6	6	3	188
RAD51C_Untre	47419914	WARS	7453	7|13	20	10	0.0212314	2	4|5	9	4.5	471
RAD51C_Untre	255003738	PTBP3	9991	0|20	20	10	0.019084	2	0|7	7	3.5	524
RAD51C_Untre	354459354	RAP1B	5908	0|7	7	3.5	0.0212121	2	0|4	4	2	165
RAD51C_Untre	23111038	SNX2	6643	10|12	22	11	0.0211946	2	7|7	14	7	519
RAD51C_Untre	22748937	XPO5	57510	10|41	51	25.5	0.0211794	2	7|20	27	13.5	1204
RAD51C_Untre	168229248	ASNS	440	0|20	20	10	0.0178253	2	0|11	11	5.5	561
RAD51C_Untre	57634534	NUP205	23165	35|50	85	42.5	0.0211233	2	24|26	50	25	2012
RAD51C_Untre	231570121	ZC3H14	79882	20|11	31	15.5	0.0210884	2	11|7	18	9	735
RAD51C_Untre	19387846	MAGED2	10916	9|11	20	10	0.0165017	2	6|7	13	6.5	606
RAD51C_Untre	24308113	KIF1BP	26128	4|16	20	10	0.0161031	2	3|10	13	6.5	621
RAD51C_Untre	205277386	GFPT1	2673	2|18	20	10	0.0146843	2	1|12	13	6.5	681
RAD51C_Untre	4504191	MSH6	2956	33|24	57	28.5	0.0209559	2	18|15	33	16.5	1360
RAD51C_Untre	12669909	ACSL4	2182	0|20	20	10	0.0140647	2	0|8	8	4	711
RAD51C_Untre	7661822	DYNLRB1	83658	2|2	4	2	0.0208333	2	2|1	3	1.5	96
RAD51C_Untre	269784729	PQBP1	10084	11|0	11	5.5	0.0208333	2	3|0	3	1.5	264
RAD51C_Untre	151301215	WIZ	58525	26|7	33	16.5	0.0207809	2	15|4	19	9.5	794
RAD51C_Untre	6005942	VCP	7415	0|20	20	10	0.0124069	2	0|11	11	5.5	806
RAD51C_Untre	45827771	EDC4	23644	6|14	20	10	0.00713776	2	5|8	13	6.5	1401
RAD51C_Untre	4506587	RPA3	6119	5|0	5	2.5	0.0206612	2	3|0	3	1.5	121
RAD51C_Untre	11559929	COPG1	22820	18|18	36	18	0.020595	2	9|12	21	10.5	874
RAD51C_Untre	42734325	WAPL	23063	36|13	49	24.5	0.0205882	2	21|8	29	14.5	1190
RAD51C_Untre	70980549	PDCD11	22984	13|64	77	38.5	0.0205772	2	10|35	45	22.5	1871
RAD51C_Untre	50658063	SMC4	10051	31|22	53	26.5	0.0205745	2	23|13	36	18	1288
RAD51C_Untre	410173185	LOC101060252	101060252	10|9	19	9.5	0.0625	2	5|4	9	4.5	152
RAD51C_Untre	4758216	DVL2	1856	9|21	30	15	0.0203804	2	6|10	16	8	736
RAD51C_Untre	50053872	RPL7L1	285855	1|9	10	5	0.0203252	2	1|5	6	3	246
RAD51C_Untre	4506583	RPA1	6117	18|7	25	12.5	0.0202922	2	13|5	18	9	616
RAD51C_Untre	4502227	ARL1	400	10|9	19	9.5	0.0524862	2	4|6	10	5	181
RAD51C_Untre	310923196	PPAN-P2RY11	692312	0|21	21	10.5	0.0201923	2	0|12	12	6	520
RAD51C_Untre	319996623	RBM15	64783	15|24	39	19.5	0.0201238	2	7|13	20	10	969
RAD51C_Untre	169234630	RBM11	54033	16|3	19	9.5	0.0338078	2	12|2	14	7	281
RAD51C_Untre	195539395	PSMC6	5706	3|16	19	9.5	0.0235732	2	2|8	10	5	403
RAD51C_Untre	5803149	TMED2	10959	0|8	8	4	0.0199005	2	0|4	4	2	201
RAD51C_Untre	7705851	CHCHD2	51142	2|4	6	3	0.0198675	2	1|3	4	2	151
RAD51C_Untre	295054210	RIF1	55183	48|49	97	48.5	0.0198283	2	27|29	56	28	2446
RAD51C_Untre	251831110	COX2	4513	0|9	9	4.5	0.0198238	2	0|6	6	3	227
RAD51C_Untre	114326455	CHD8	57680	74|17	91	45.5	0.0197654	2	43|13	56	28	2302
RAD51C_Untre	46048234	NOL8	55035	33|13	46	23	0.0197087	2	22|8	30	15	1167
RAD51C_Untre	156713451	RRAS2	22800	0|5	5	2.5	0.019685	2	0|3	3	1.5	127
RAD51C_Untre	4506221	PSMD12	5718	3|16	19	9.5	0.0208333	2	2|10	12	6	456
RAD51C_Untre	164664518	DDX6	1656	0|19	19	9.5	0.0196687	2	0|12	12	6	483
RAD51C_Untre	6857818	NPM3	10360	5|2	7	3.5	0.0196629	2	3|1	4	2	178
RAD51C_Untre	262359929	AHCTF1	25909	48|41	89	44.5	0.0195604	2	31|22	53	26.5	2275
RAD51C_Untre	4826860	SNU13	4809	2|3	5	2.5	0.0195312	2	1|2	3	1.5	128
RAD51C_Untre	161702986	EZR	7430	0|19	19	9.5	0.0162116	2	0|8	8	4	586
RAD51C_Untre	21361399	PPP2R1A	5518	0|19	19	9.5	0.016129	2	0|11	11	5.5	589
RAD51C_Untre	19718731	BRD4	23476	42|11	53	26.5	0.0194567	2	23|7	30	15	1362
RAD51C_Untre	388240801	LMNB2	84823	1|18	19	9.5	0.0153226	2	1|9	10	5	620
RAD51C_Untre	38016914	SAMHD1	25939	6|13	19	9.5	0.0151757	2	4|7	11	5.5	626
RAD51C_Untre	223278379	RRP12	23223	18|32	50	25	0.0192753	2	12|21	33	16.5	1297
RAD51C_Untre	115529449	UBTF	7343	18|10	28	14	0.0192572	2	10|6	16	8	727
RAD51C_Untre	215490009	AIMP1	9255	3|9	12	6	0.0192308	2	2|4	6	3	312
RAD51C_Untre	21327708	NAP1L1	4673	3|12	15	7.5	0.0191816	2	2|8	10	5	391
RAD51C_Untre	34147522	COQ8A	56997	13|6	19	9.5	0.0146832	2	9|4	13	6.5	647
RAD51C_Untre	291084505	NKRF	55922	6|21	27	13.5	0.0191489	2	4|11	15	7.5	705
RAD51C_Untre	118601081	HNRNPUL2	221092	4|15	19	9.5	0.0127175	2	3|7	10	5	747
RAD51C_Untre	24308127	DNAJC10	54431	3|16	19	9.5	0.0119798	2	2|9	11	5.5	793
RAD51C_Untre	171460914	DNM1L	10059	9|19	28	14	0.0190217	2	6|10	16	8	736
RAD51C_Untre	14149680	ESYT1	23344	0|19	19	9.5	0.00860507	2	0|12	12	6	1104
RAD51C_Untre	116256458	C12orf45	121053	7|0	7	3.5	0.0189189	2	4|0	4	2	185
RAD51C_Untre	4506687	RPS15	6209	7|11	18	9	0.062069	2	4|5	9	4.5	145
RAD51C_Untre	7657015	RTCB	51493	9|10	19	9.5	0.0188119	2	6|8	14	7	505
RAD51C_Untre	148536853	COPA	1314	4|42	46	23	0.0187908	2	3|21	24	12	1224
RAD51C_Untre	183227678	PARK7	11315	6|12	18	9	0.047619	2	4|6	10	5	189
RAD51C_Untre	5032007	PURA	5813	7|11	18	9	0.0279503	2	4|7	11	5.5	322
RAD51C_Untre	42741682	ZRANB2	9406	9|3	12	6	0.01875	2	5|1	6	3	320
RAD51C_Untre	101943240	GTF3C1	2975	51|28	79	39.5	0.0187293	2	29|16	45	22.5	2109
RAD51C_Untre	10937869	SMN2	6607	6|5	11	5.5	0.0187075	2	3|2	5	2.5	294
RAD51C_Untre	14251209	CLIC1	1192	0|9	9	4.5	0.0186722	2	0|5	5	2.5	241
RAD51C_Untre	29540531	SULT1A1	6817	0|11	11	5.5	0.0186441	2	0|6	6	3	295
RAD51C_Untre	19923262	RAB5A	5868	0|8	8	4	0.0186047	2	0|5	5	2.5	215
RAD51C_Untre	19923483	RAB14	51552	0|8	8	4	0.0186047	2	0|4	4	2	215
RAD51C_Untre	163965364	NACA	4666	2|6	8	4	0.0186047	2	1|3	4	2	215
RAD51C_Untre	4759212	TBCA	6902	0|4	4	2	0.0185185	2	0|2	2	1	108
RAD51C_Untre	22035588	MRPL24	79590	0|8	8	4	0.0185185	2	0|4	4	2	216
RAD51C_Untre	32189371	TMEM165	55858	6|6	12	6	0.0185185	2	5|3	8	4	324
RAD51C_Untre	116812577	LUC7L2	51631	6|12	18	9	0.0229592	2	3|5	8	4	392
RAD51C_Untre	397139371	TIMM23B	653252	5|0	5	2.5	0.0183824	2	3|0	3	1.5	136
RAD51C_Untre	4557237	ACAT1	38	0|18	18	9	0.0210773	2	0|7	7	3.5	427
RAD51C_Untre	73747829	LIG3	3980	14|23	37	18.5	0.018335	2	9|14	23	11.5	1009
RAD51C_Untre	4557809	OAT	4942	0|18	18	9	0.0205011	2	0|10	10	5	439
RAD51C_Untre	194363758	SRP9	6726	3|0	3	1.5	0.0182927	2	3|0	3	1.5	82
RAD51C_Untre	32484979	AP3B1	8546	20|20	40	20	0.0182815	2	12|12	24	12	1094
RAD51C_Untre	12597653	NT5DC2	64943	4|15	19	9.5	0.0182692	2	2|11	13	6.5	520
RAD51C_Untre	21361144	PSMC3	5702	4|12	16	8	0.0182232	2	3|7	10	5	439
RAD51C_Untre	5802966	DSTN	11034	0|6	6	3	0.0181818	2	0|1	1	0.5	165
RAD51C_Untre	20070125	P4HB	5034	0|18	18	9	0.0177165	2	0|10	10	5	508
RAD51C_Untre	4506903	SRSF9	8683	0|8	8	4	0.0180995	2	0|4	4	2	221
RAD51C_Untre	56676330	HP1BP3	50809	5|15	20	10	0.0180832	2	3|9	12	6	553
RAD51C_Untre	154800441	PRH1	5554	6|0	6	3	0.0180723	2	2|0	2	1	166
RAD51C_Untre	23308693	ZBTB9	221504	14|3	17	8.5	0.0179704	2	8|2	10	5	473
RAD51C_Untre	217035105	DNAJC11	55735	9|9	18	9	0.0161002	2	6|6	12	6	559
RAD51C_Untre	4504341	HAT1	8520	6|9	15	7.5	0.0178998	2	3|4	7	3.5	419
RAD51C_Untre	33356177	PTPN11	5781	0|18	18	9	0.0151771	2	0|12	12	6	593
RAD51C_Untre	9506545	DLL4	54567	11|7	18	9	0.0131387	2	4|3	7	3.5	685
RAD51C_Untre	7661922	RAB21	23011	0|8	8	4	0.0177778	2	0|5	5	2.5	225
RAD51C_Untre	13376735	NAA50	80218	0|6	6	3	0.0177515	2	0|3	3	1.5	169
RAD51C_Untre	148229144	SPRR3	6707	0|6	6	3	0.0177515	2	0|4	4	2	169
RAD51C_Untre	313151210	HSD17B4	3295	0|18	18	9	0.0125348	2	0|10	10	5	718
RAD51C_Untre	41327771	DDX23	9416	0|18	18	9	0.0109756	2	0|12	12	6	820
RAD51C_Untre	256017159	MGA	23269	79|22	101	50.5	0.0176821	2	41|16	57	28.5	2856
RAD51C_Untre	17149828	NAA15	80155	0|18	18	9	0.0103926	2	0|11	11	5.5	866
RAD51C_Untre	18079218	OSBPL8	114882	5|13	18	9	0.0101237	2	3|8	11	5.5	889
RAD51C_Untre	4507751	TYMS	7298	0|11	11	5.5	0.0175719	2	0|7	7	3.5	313
RAD51C_Untre	4502847	CIRBP	1153	0|6	6	3	0.0174419	2	0|5	5	2.5	172
RAD51C_Untre	15809016	MYL12B	103910	0|6	6	3	0.0174419	2	0|4	4	2	172
RAD51C_Untre	5453998	IPO7	10527	4|14	18	9	0.00867052	2	3|8	11	5.5	1038
RAD51C_Untre	32171175	BUD31	8896	3|2	5	2.5	0.0173611	2	2|1	3	1.5	144
RAD51C_Untre	7662078	TTC37	9652	5|13	18	9	0.00575448	2	4|8	12	6	1564
RAD51C_Untre	13435361	DSC1	1823	15|16	31	15.5	0.0173378	2	8|10	18	9	894
RAD51C_Untre	31652242	TCF20	6942	55|12	67	33.5	0.0172859	2	35|10	45	22.5	1938
RAD51C_Untre	NP_001230574.1	CFL2	1073	0|17	17	8.5	0.057047	2	0|5	5	2.5	149
RAD51C_Untre	28827782	ZHX3	23051	24|9	33	16.5	0.0172594	2	14|7	21	10.5	956
RAD51C_Untre	NP_001193355.1	ATP5MD	84833	0|2	2	1	0.0172414	2	0|1	1	0.5	58
RAD51C_Untre	47717100	ATP6V1H	51606	10|6	16	8	0.0172043	2	7|4	11	5.5	465
RAD51C_Untre	163838631	TASOR	23272	32|20	52	26	0.0171958	2	21|13	34	17	1512
RAD51C_Untre	38327552	G3BP1	10146	0|16	16	8	0.0171674	2	0|12	12	6	466
RAD51C_Untre	4759034	ETF1	2107	3|12	15	7.5	0.0171625	2	2|9	11	5.5	437
RAD51C_Untre	297374782	ARHGDIA	396	0|7	7	3.5	0.0171569	2	0|4	4	2	204
RAD51C_Untre	295842330	SF1	7536	7|16	23	11.5	0.0170877	2	5|10	15	7.5	673
RAD51C_Untre	28559039	MED1	5469	41|13	54	27	0.0170778	2	19|9	28	14	1581
RAD51C_Untre	33620716	RBBP6	5930	42|18	60	30	0.0170648	2	24|12	36	18	1758
RAD51C_Untre	21264355	SMARCE1	6605	9|5	14	7	0.0170316	2	7|4	11	5.5	411
RAD51C_Untre	158420731	CHD3	1107	32|38	70	35	0.0169985	2	20|18	38	19	2059
RAD51C_Untre	46852388	CCAR1	55749	10|29	39	19.5	0.0169565	2	6|14	20	10	1150
RAD51C_Untre	4505753	PGAM1	5223	0|17	17	8.5	0.0334646	2	0|9	9	4.5	254
RAD51C_Untre	8922886	DDX19A	55308	5|12	17	8.5	0.0177824	2	3|6	9	4.5	478
RAD51C_Untre	21327701	TAF15	8148	0|20	20	10	0.0168919	2	0|11	11	5.5	592
RAD51C_Untre	24308382	LENG8	114823	21|6	27	13.5	0.016875	2	12|4	16	8	800
RAD51C_Untre	40068518	PGD	5226	0|17	17	8.5	0.0175983	2	0|11	11	5.5	483
RAD51C_Untre	115298668	SNRNP40	9410	7|5	12	6	0.0168067	2	6|4	10	5	357
RAD51C_Untre	12962937	AAAS	8086	0|17	17	8.5	0.0155678	2	0|9	9	4.5	546
RAD51C_Untre	14589951	POLR2E	5434	0|7	7	3.5	0.0166667	2	0|5	5	2.5	210
RAD51C_Untre	13376259	NUP85	79902	7|10	17	8.5	0.0129573	2	6|5	11	5.5	656
RAD51C_Untre	190885499	COX5A	9377	0|5	5	2.5	0.0166667	2	0|4	4	2	150
RAD51C_Untre	237649012	EBNA1BP2	10969	5|7	12	6	0.0166205	2	4|5	9	4.5	361
RAD51C_Untre	284795266	SRPRB	58477	3|6	9	4.5	0.0166052	2	2|3	5	2.5	271
RAD51C_Untre	32528306	RFC1	5981	19|19	38	19	0.016565	2	11|14	25	12.5	1147
RAD51C_Untre	217330644	WDR12	55759	14|0	14	7	0.0165485	2	8|0	8	4	423
RAD51C_Untre	304571975	DCXR	51181	3|5	8	4	0.0165289	2	2|4	6	3	242
RAD51C_Untre	28373103	ATP2A3	489	0|17	17	8.5	0.00850851	2	0|7	7	3.5	999
RAD51C_Untre	4502303	ATP5PO	539	0|7	7	3.5	0.0164319	2	0|4	4	2	213
RAD51C_Untre	51100974	MYO1D	4642	1|16	17	8.5	0.0084493	2	1|10	11	5.5	1006
RAD51C_Untre	163792194	TRMT1L	81627	8|16	24	12	0.0163711	2	5|10	15	7.5	733
RAD51C_Untre	51873036	OGDH	4967	0|17	17	8.5	0.0083089	2	0|8	8	4	1023
RAD51C_Untre	223468571	MRPL23	6150	0|5	5	2.5	0.0163399	2	0|3	3	1.5	153
RAD51C_Untre	150378533	USP7	7874	18|18	36	18	0.0163339	2	10|12	22	11	1102
RAD51C_Untre	125656165	THOC2	57187	26|26	52	26	0.0163214	2	13|15	28	14	1593
RAD51C_Untre	84043963	EIF5B	9669	0|17	17	8.5	0.00696721	2	0|11	11	5.5	1220
RAD51C_Untre	219802034	NFRKB	4798	13|4	17	8.5	0.00654349	2	7|3	10	5	1299
RAD51C_Untre	354725902	RAB5B	5869	0|7	7	3.5	0.0162791	2	0|4	4	2	215
RAD51C_Untre	13489054	MAP2K2	5605	5|8	13	6.5	0.01625	2	4|2	6	3	400
RAD51C_Untre	116686122	KIF4A	24137	26|14	40	20	0.0162338	2	15|9	24	12	1232
RAD51C_Untre	27477111	SLU7	10569	11|8	19	9.5	0.0162116	2	8|6	14	7	586
RAD51C_Untre	7705706	RPS27L	51065	6|10	16	8	0.0952381	2	3|2	5	2.5	84
RAD51C_Untre	22208967	HMGA1	3159	3|13	16	8	0.0747664	2	2|6	8	4	107
RAD51C_Untre	19923485	LUC7L3	51747	3|11	14	7	0.0162037	2	2|8	10	5	432
RAD51C_Untre	20143967	KIF23	9493	19|12	31	15.5	0.0161458	2	10|7	17	8.5	960
RAD51C_Untre	4503101	CSRP2	1466	14|2	16	8	0.0414508	2	7|1	8	4	193
RAD51C_Untre	149192851	RPP14	11102	4|0	4	2	0.016129	2	3|0	3	1.5	124
RAD51C_Untre	34147513	RAB7A	7879	0|16	16	8	0.0386473	2	0|11	11	5.5	207
RAD51C_Untre	19923231	RAB6A	5870	3|13	16	8	0.0384615	2	2|6	8	4	208
RAD51C_Untre	157426877	RCL1	10171	11|1	12	6	0.0160858	2	5|1	6	3	373
RAD51C_Untre	48762920	PFKL	5211	0|25	25	12.5	0.0160256	2	0|13	13	6.5	780
RAD51C_Untre	34335262	ZMYND8	23613	22|16	38	19	0.0159933	2	14|6	20	10	1188
RAD51C_Untre	89276756	PRPF4B	8899	11|21	32	16	0.0158888	2	7|11	18	9	1007
RAD51C_Untre	73695475	HEATR1	55127	20|48	68	34	0.0158582	2	11|29	40	20	2144
RAD51C_Untre	30795231	BASP1	10409	0|16	16	8	0.0352423	2	0|9	9	4.5	227
RAD51C_Untre	20149304	ISY1	57461	7|2	9	4.5	0.0157895	2	4|1	5	2.5	285
RAD51C_Untre	296179427	HADH	3033	0|16	16	8	0.0241692	2	0|7	7	3.5	331
RAD51C_Untre	20270337	LEO1	123169	15|6	21	10.5	0.0157658	2	8|3	11	5.5	666
RAD51C_Untre	133925803	RBFOX2	23543	10|6	16	8	0.0177384	2	7|4	11	5.5	451
RAD51C_Untre	219521872	MPC2	25874	0|4	4	2	0.015748	2	0|2	2	1	127
RAD51C_Untre	4503729	FKBP4	2288	0|16	16	8	0.0174292	2	0|10	10	5	459
RAD51C_Untre	373251164	GLS	2744	0|16	16	8	0.0133779	2	0|9	9	4.5	598
RAD51C_Untre	23308579	PTGES3	10728	0|5	5	2.5	0.015625	2	0|3	3	1.5	160
RAD51C_Untre	NP_001180486.1	ENY2	56943	3|0	3	1.5	0.015625	2	2|0	2	1	96
RAD51C_Untre	300192959	ZMYM2	7750	28|15	43	21.5	0.0156137	2	18|11	29	14.5	1377
RAD51C_Untre	31377697	COLGALT1	79709	0|16	16	8	0.0128617	2	0|9	9	4.5	622
RAD51C_Untre	11140811	CUL4A	8451	4|12	16	8	0.0121396	2	2|9	11	5.5	659
RAD51C_Untre	25121987	NCAPH	23397	13|10	23	11.5	0.0155196	2	8|8	16	8	741
RAD51C_Untre	20127408	HADHA	3030	0|16	16	8	0.0104849	2	0|9	9	4.5	763
RAD51C_Untre	148664186	PKP2	5318	11|5	16	8	0.00955795	2	8|4	12	6	837
RAD51C_Untre	164607124	FANCI	55215	20|21	41	20.5	0.0154367	2	13|12	25	12.5	1328
RAD51C_Untre	7705612	EXOSC1	51013	4|2	6	3	0.0153846	2	2|1	3	1.5	195
RAD51C_Untre	19923403	EXOSC2	23404	5|4	9	4.5	0.0153584	2	4|3	7	3.5	293
RAD51C_Untre	24308456	ELMOD2	255520	0|9	9	4.5	0.0153584	2	0|6	6	3	293
RAD51C_Untre	11034845	RPRD1B	58490	3|7	10	5	0.0153374	2	2|4	6	3	326
RAD51C_Untre	38372909	KDM3B	51780	43|11	54	27	0.0153322	2	23|6	29	14.5	1761
RAD51C_Untre	4505941	POLR2B	5431	0|16	16	8	0.00681431	2	0|9	9	4.5	1174
RAD51C_Untre	47419936	SRPK1	6732	5|15	20	10	0.0152672	2	4|8	12	6	655
RAD51C_Untre	7705805	MRPS2	51116	0|9	9	4.5	0.0152027	2	0|6	6	3	296
RAD51C_Untre	16933567	RAB8A	4218	0|15	15	7.5	0.0362319	2	0|7	7	3.5	207
RAD51C_Untre	4504425	HMGB1	3146	3|12	15	7.5	0.0348837	2	2|7	9	4.5	215
RAD51C_Untre	380837121	SEC22B	9554	1|14	15	7.5	0.0348837	2	1|8	9	4.5	215
RAD51C_Untre	256223453	DDX20	11218	7|18	25	12.5	0.0151699	2	5|10	15	7.5	824
RAD51C_Untre	14277126	PPIL3	53938	5|0	5	2.5	0.0151515	2	3|0	3	1.5	165
RAD51C_Untre	187960109	RBM28	55131	8|15	23	11.5	0.0151515	2	6|9	15	7.5	759
RAD51C_Untre	4758950	PPIB	5479	0|15	15	7.5	0.0347222	2	0|9	9	4.5	216
RAD51C_Untre	19924125	RAD51D	5892	15|0	15	7.5	0.0347222	2	8|0	8	4	216
RAD51C_Untre	209976986	PCID2	55795	8|4	12	6	0.0150376	2	5|2	7	3.5	399
RAD51C_Untre	186910300	RACGAP1	29127	14|5	19	9.5	0.0150316	2	8|3	11	5.5	632
RAD51C_Untre	5803227	YWHAQ	10971	0|15	15	7.5	0.0306122	2	0|8	8	4	245
RAD51C_Untre	40217805	NOL9	79707	9|12	21	10.5	0.0149573	2	5|8	13	6.5	702
RAD51C_Untre	24308171	ZNF280C	55609	14|8	22	11	0.0149254	2	8|4	12	6	737
RAD51C_Untre	156616275	POLD1	5424	20|13	33	16.5	0.0149051	2	9|6	15	7.5	1107
RAD51C_Untre	10047140	PNO1	56902	3|12	15	7.5	0.0297619	2	2|7	9	4.5	252
RAD51C_Untre	13236559	C1orf35	79169	5|10	15	7.5	0.0285171	2	3|3	6	3	263
RAD51C_Untre	119943112	DHCR7	1717	8|6	14	7	0.0147368	2	3|3	6	3	475
RAD51C_Untre	163644321	UQCRFS1	7386	4|11	15	7.5	0.0273723	2	3|6	9	4.5	274
RAD51C_Untre	193794826	CYB5R3	1727	0|15	15	7.5	0.0269784	2	0|9	9	4.5	278
RAD51C_Untre	109637795	E2F6	1876	10|5	15	7.5	0.0266904	2	6|3	9	4.5	281
RAD51C_Untre	17402904	EXOSC6	118460	7|1	8	4	0.0147059	2	5|1	6	3	272
RAD51C_Untre	59859885	RPSA	3921	0|15	15	7.5	0.0254237	2	0|10	10	5	295
RAD51C_Untre	33589854	BLVRA	644	0|15	15	7.5	0.0253378	2	0|8	8	4	296
RAD51C_Untre	29826282	PPM1G	5496	8|8	16	8	0.014652	2	6|5	11	5.5	546
RAD51C_Untre	7705626	MRPS16	51021	0|4	4	2	0.0145985	2	0|3	3	1.5	137
RAD51C_Untre	51479152	ATP5PD	10476	0|4	4	2	0.0145985	2	0|2	2	1	137
RAD51C_Untre	9966881	NUP107	57122	7|20	27	13.5	0.0145946	2	5|13	18	9	925
RAD51C_Untre	20357568	AASDHPPT	60496	0|9	9	4.5	0.0145631	2	0|5	5	2.5	309
RAD51C_Untre	21265040	MRPL22	29093	0|6	6	3	0.0145631	2	0|3	3	1.5	206
RAD51C_Untre	110349727	NCBP2	22916	0|3	3	1.5	0.0145631	2	0|2	2	1	103
RAD51C_Untre	350276247	PPP1CC	5501	3|12	15	7.5	0.0222552	2	2|7	9	4.5	337
RAD51C_Untre	4507669	TPT1	7178	0|5	5	2.5	0.0145349	2	0|5	5	2.5	172
RAD51C_Untre	7657269	PDS5B	23047	16|26	42	21	0.0145128	2	11|18	29	14.5	1447
RAD51C_Untre	4507955	YY1	7528	7|8	15	7.5	0.0181159	2	4|4	8	4	414
RAD51C_Untre	7661824	CNIH4	29097	2|2	4	2	0.0143885	2	2|1	3	1.5	139
RAD51C_Untre	24797106	FAF2	23197	1|14	15	7.5	0.0168539	2	1|7	8	4	445
RAD51C_Untre	219842247	PPHLN1	51535	10|0	10	5	0.0143678	2	6|0	6	3	348
RAD51C_Untre	50428925	TBCB	1155	0|7	7	3.5	0.0143443	2	0|3	3	1.5	244
RAD51C_Untre	4885193	ARID3A	1820	17|0	17	8.5	0.0143339	2	11|0	11	5.5	593
RAD51C_Untre	187475373	CSK	1445	3|12	15	7.5	0.0166667	2	2|7	9	4.5	450
RAD51C_Untre	148839305	SMCHD1	23347	22|35	57	28.5	0.0142145	2	15|23	38	19	2005
RAD51C_Untre	4505241	MPV17	4358	1|4	5	2.5	0.0142045	2	1|2	3	1.5	176
RAD51C_Untre	83641874	CPVL	54504	9|6	15	7.5	0.0157563	2	5|5	10	5	476
RAD51C_Untre	13569848	TBRG4	9238	0|15	15	7.5	0.0143954	2	0|9	9	4.5	521
RAD51C_Untre	21618347	MAP2K3	5606	4|5	9	4.5	0.0141509	2	2|3	5	2.5	318
RAD51C_Untre	124256489	CRNKL1	51340	7|17	24	12	0.0141509	2	4|10	14	7	848
RAD51C_Untre	33946327	NUP214	8021	32|27	59	29.5	0.0141148	2	19|16	35	17.5	2090
RAD51C_Untre	4885487	MLF2	8079	5|2	7	3.5	0.0141129	2	3|2	5	2.5	248
RAD51C_Untre	6912734	TNPO3	23534	12|14	26	13	0.0140845	2	6|5	11	5.5	923
RAD51C_Untre	376319199	USP39	10713	0|15	15	7.5	0.0132743	2	0|6	6	3	565
RAD51C_Untre	14165270	MRPL13	28998	0|5	5	2.5	0.0140449	2	0|3	3	1.5	178
RAD51C_Untre	29826287	MRPL47	57129	0|7	7	3.5	0.014	2	0|3	3	1.5	250
RAD51C_Untre	156119605	GTF3C4	9329	12|11	23	11.5	0.0139903	2	7|6	13	6.5	822
RAD51C_Untre	10947139	ARG1	383	4|5	9	4.5	0.0139752	2	3|4	7	3.5	322
RAD51C_Untre	7706351	PTRH2	51651	0|5	5	2.5	0.0139665	2	0|2	2	1	179
RAD51C_Untre	34101286	ZFR	51663	8|22	30	15	0.0139665	2	5|13	18	9	1074
RAD51C_Untre	13375983	SLC25A22	79751	3|6	9	4.5	0.0139319	2	2|5	7	3.5	323
RAD51C_Untre	4505343	NCBP1	4686	5|17	22	11	0.0139241	2	2|9	11	5.5	790
RAD51C_Untre	116812575	YTHDF2	51441	0|15	15	7.5	0.0129534	2	0|7	7	3.5	579
RAD51C_Untre	21361884	RAB2B	84932	0|6	6	3	0.0138889	2	0|1	1	0.5	216
RAD51C_Untre	117553580	AP3D1	8943	15|17	32	16	0.0138768	2	9|10	19	9.5	1153
RAD51C_Untre	109389358	TFAP2A	7020	8|4	12	6	0.0138568	2	4|2	6	3	433
RAD51C_Untre	171846268	TSFM	10102	0|9	9	4.5	0.0138462	2	0|7	7	3.5	325
RAD51C_Untre	414144878	CSNK1A1	1452	0|9	9	4.5	0.0138462	2	0|4	4	2	325
RAD51C_Untre	13376243	MCMBP	79892	0|15	15	7.5	0.0116822	2	0|10	10	5	642
RAD51C_Untre	32967603	BAZ1A	11177	16|27	43	21.5	0.0138175	2	10|17	27	13.5	1556
RAD51C_Untre	47271406	MEPCE	56257	16|3	19	9.5	0.0137881	2	10|3	13	6.5	689
RAD51C_Untre	312434011	KAT7	11143	6|10	16	8	0.0137694	2	3|7	10	5	581
RAD51C_Untre	4758486	GTF2A2	2958	3|0	3	1.5	0.0137615	2	3|0	3	1.5	109
RAD51C_Untre	17978519	VPS26A	9559	0|9	9	4.5	0.0137615	2	0|5	5	2.5	327
RAD51C_Untre	341915867	LOC100652741	100652741	23|10	33	16.5	0.0137386	2	14|6	20	10	1201
RAD51C_Untre	37620206	C1orf52	148423	5|0	5	2.5	0.0137363	2	3|0	3	1.5	182
RAD51C_Untre	183396804	RPRD2	23248	27|13	40	20	0.0136893	2	17|8	25	12.5	1461
RAD51C_Untre	4502923	CNN3	1266	3|6	9	4.5	0.0136778	2	3|5	8	4	329
RAD51C_Untre	116812630	SDR39U1	56948	0|8	8	4	0.0136519	2	0|4	4	2	293
RAD51C_Untre	5729986	POP4	10775	0|6	6	3	0.0136364	2	0|2	2	1	220
RAD51C_Untre	14249398	PHF5A	84844	2|1	3	1.5	0.0136364	2	1|1	2	1	110
RAD51C_Untre	22035565	PAXBP1	94104	21|4	25	12.5	0.0136314	2	11|3	14	7	917
RAD51C_Untre	221316566	CHORDC1	26973	0|9	9	4.5	0.0135542	2	0|4	4	2	332
RAD51C_Untre	21040314	SON	6651	20|42	62	31	0.0134607	2	13|19	32	16	2303
RAD51C_Untre	21361091	UCHL1	7345	0|6	6	3	0.0134529	2	0|4	4	2	223
RAD51C_Untre	17402912	VPS29	51699	0|5	5	2.5	0.0134409	2	0|3	3	1.5	186
RAD51C_Untre	118402596	CDC23	8697	7|9	16	8	0.0134003	2	3|5	8	4	597
RAD51C_Untre	4503727	FKBP3	2287	0|6	6	3	0.0133929	2	0|4	4	2	224
RAD51C_Untre	7706427	CPSF3	51692	13|2	15	7.5	0.0109649	2	6|2	8	4	684
RAD51C_Untre	38202214	SEC23A	10484	0|15	15	7.5	0.00980392	2	0|7	7	3.5	765
RAD51C_Untre	51173873	HMGXB4	10042	11|5	16	8	0.0133111	2	8|4	12	6	601
RAD51C_Untre	146134388	YLPM1	56252	30|27	57	28.5	0.0132805	2	17|15	32	16	2146
RAD51C_Untre	39780588	TSR1	55720	0|15	15	7.5	0.00932836	2	0|8	8	4	804
RAD51C_Untre	122939157	GEMIN4	50628	7|21	28	14	0.0132325	2	3|11	14	7	1058
RAD51C_Untre	21361468	NOL11	25926	3|16	19	9.5	0.0132128	2	2|11	13	6.5	719
RAD51C_Untre	194473720	CSDE1	7812	0|15	15	7.5	0.00922509	2	0|11	11	5.5	813
RAD51C_Untre	48762926	PWP2	5822	0|15	15	7.5	0.00816104	2	0|10	10	5	919
RAD51C_Untre	7662340	MORC2	22880	8|7	15	7.5	0.00773196	2	8|5	13	6.5	970
RAD51C_Untre	7661936	SAFB2	9667	0|25	25	12.5	0.0131165	2	0|12	12	6	953
RAD51C_Untre	296531406	GATD3A	8209	0|7	7	3.5	0.0130597	2	0|3	3	1.5	268
RAD51C_Untre	5729810	EBP	10682	2|4	6	3	0.0130435	2	1|1	2	1	230
RAD51C_Untre	17158023	FAM207A	85395	4|2	6	3	0.0130435	2	2|1	3	1.5	230
RAD51C_Untre	10947135	ABCF1	23	0|21	21	10.5	0.0130112	2	0|12	12	6	807
RAD51C_Untre	33620755	YEATS2	55689	28|9	37	18.5	0.0130098	2	17|6	23	11.5	1422
RAD51C_Untre	8051636	XPOT	11260	11|14	25	12.5	0.0129938	2	9|9	18	9	962
RAD51C_Untre	33468965	KIAA1143	57456	0|4	4	2	0.012987	2	0|1	1	0.5	154
RAD51C_Untre	22095331	EMC1	23065	0|15	15	7.5	0.00755287	2	0|8	8	4	993
RAD51C_Untre	5803167	SF3A3	10946	6|7	13	6.5	0.0129741	2	4|6	10	5	501
RAD51C_Untre	14790190	SPEN	23013	46|49	95	47.5	0.012964	2	33|26	59	29.5	3664
RAD51C_Untre	151101404	PTMA	5757	0|14	14	7	0.0636364	2	0|5	5	2.5	110
RAD51C_Untre	322303127	RPS10	6204	0|14	14	7	0.0424242	2	0|7	7	3.5	165
RAD51C_Untre	6912540	NUBP2	10101	6|1	7	3.5	0.0129151	2	3|1	4	2	271
RAD51C_Untre	261878575	GNAI2	2771	0|14	14	7	0.0220126	2	0|9	9	4.5	318
RAD51C_Untre	21626468	ZNF638	27332	32|19	51	25.5	0.0128918	2	21|12	33	16.5	1978
RAD51C_Untre	29826319	ADD1	118	0|19	19	9.5	0.0128901	2	0|10	10	5	737
RAD51C_Untre	109809739	LARP7	51574	11|4	15	7.5	0.0128866	2	7|3	10	5	582
RAD51C_Untre	30578418	SFXN2	118980	6|8	14	7	0.0217391	2	4|4	8	4	322
RAD51C_Untre	21071032	DDX41	51428	12|4	16	8	0.0128617	2	8|3	11	5.5	622
RAD51C_Untre	21735621	MDH2	4191	0|14	14	7	0.0207101	2	0|7	7	3.5	338
RAD51C_Untre	4503097	CSNK2A2	1459	0|9	9	4.5	0.0128571	2	0|6	6	3	350
RAD51C_Untre	31377644	ATAD1	84896	3|11	14	7	0.0193906	2	3|5	8	4	361
RAD51C_Untre	151301053	RBM33	155435	27|3	30	15	0.0128205	2	15|2	17	8.5	1170
RAD51C_Untre	164698438	TK1	7083	2|4	6	3	0.0128205	2	1|1	2	1	234
RAD51C_Untre	347300410	BID	637	0|5	5	2.5	0.0128205	2	0|3	3	1.5	195
RAD51C_Untre	198041777	IPO11	51194	12|14	26	13	0.0128079	2	7|5	12	6	1015
RAD51C_Untre	193211614	NSDHL	50814	0|14	14	7	0.0187668	2	0|9	9	4.5	373
RAD51C_Untre	186928850	MRPS27	23107	0|14	14	7	0.0169082	2	0|7	7	3.5	414
RAD51C_Untre	7657198	DIMT1	27292	4|4	8	4	0.0127796	2	2|3	5	2.5	313
RAD51C_Untre	4501859	ACADSB	36	5|9	14	7	0.0162037	2	4|5	9	4.5	432
RAD51C_Untre	28178832	IDH2	3418	0|14	14	7	0.0154867	2	0|6	6	3	452
RAD51C_Untre	17402871	BCCIP	56647	3|5	8	4	0.0127389	2	2|3	5	2.5	314
RAD51C_Untre	4503247	RRP1	8568	0|14	14	7	0.0151844	2	0|9	9	4.5	461
RAD51C_Untre	38327625	CS	1431	0|14	14	7	0.0150215	2	0|10	10	5	466
RAD51C_Untre	157649073	CAP1	10487	0|14	14	7	0.0147368	2	0|9	9	4.5	475
RAD51C_Untre	190194386	TM9SF3	56889	4|10	14	7	0.0118846	2	2|5	7	3.5	589
RAD51C_Untre	NP_002060.4	GNAI1	2770	0|9	9	4.5	0.0127119	2	0|6	6	3	354
RAD51C_Untre	31415882	EXOSC8	11340	3|4	7	3.5	0.0126812	2	1|1	2	1	276
RAD51C_Untre	4507903	VRK1	7443	0|10	10	5	0.0126263	2	0|6	6	3	396
RAD51C_Untre	217416369	SAR1A	56681	0|5	5	2.5	0.0126263	2	0|3	3	1.5	198
RAD51C_Untre	114326453	ADAM7	8756	12|7	19	9.5	0.0125995	2	4|4	8	4	754
RAD51C_Untre	21361437	HTATSF1	27336	12|7	19	9.5	0.0125828	2	7|5	12	6	755
RAD51C_Untre	4507127	SNRPC	6631	0|4	4	2	0.0125786	2	0|2	2	1	159
RAD51C_Untre	150418007	RANBP2	5903	33|48	81	40.5	0.012562	2	23|30	53	26.5	3224
RAD51C_Untre	4502281	ATP1B3	483	4|3	7	3.5	0.0125448	2	2|2	4	2	279
RAD51C_Untre	212549736	ANAPC7	51434	3|11	14	7	0.0116861	2	2|7	9	4.5	599
RAD51C_Untre	22202629	AIFM1	9131	10|4	14	7	0.0114943	2	7|3	10	5	609
RAD51C_Untre	4504901	KPNA4	3840	13|0	13	6.5	0.012476	2	4|0	4	2	521
RAD51C_Untre	154146193	PNISR	25957	15|5	20	10	0.0124224	2	9|3	12	6	805
RAD51C_Untre	157151755	RPP30	10556	8|0	8	4	0.0124224	2	5|0	5	2.5	322
RAD51C_Untre	31711992	DLAT	1737	8|6	14	7	0.0108192	2	5|5	10	5	647
RAD51C_Untre	15100175	AGPAT1	10554	3|4	7	3.5	0.0123675	2	2|1	3	1.5	283
RAD51C_Untre	171460958	NOL10	79954	4|13	17	8.5	0.0123547	2	2|8	10	5	688
RAD51C_Untre	155030216	PDS5A	23244	13|20	33	16.5	0.0123411	2	8|14	22	11	1337
RAD51C_Untre	373432682	UBE2L3	7332	0|3	3	1.5	0.0122951	2	0|2	2	1	122
RAD51C_Untre	31563378	EIF6	3692	0|6	6	3	0.0122449	2	0|5	5	2.5	245
RAD51C_Untre	385719194	CLPB	81570	0|14	14	7	0.0103397	2	0|9	9	4.5	677
RAD51C_Untre	50511939	EXOSC3	51010	2|2	4	2	0.0121951	2	2|2	4	2	164
RAD51C_Untre	75677351	SUDS3	64426	8|0	8	4	0.0121951	2	4|0	4	2	328
RAD51C_Untre	83367083	UQCRQ	27089	0|2	2	1	0.0121951	2	0|1	1	0.5	82
RAD51C_Untre	NP_057181.1	IER3IP1	51124	0|2	2	1	0.0121951	2	0|1	1	0.5	82
RAD51C_Untre	53729344	PKP1	5317	4|10	14	7	0.00964187	2	3|6	9	4.5	726
RAD51C_Untre	4502419	BLVRB	645	0|5	5	2.5	0.0121359	2	0|4	4	2	206
RAD51C_Untre	72534750	YTHDC1	91746	2|12	14	7	0.00962861	2	1|7	8	4	727
RAD51C_Untre	4759050	RPS6KA3	6197	0|14	14	7	0.00945946	2	0|8	8	4	740
RAD51C_Untre	51243055	MTFP1	51537	0|4	4	2	0.0120482	2	0|3	3	1.5	166
RAD51C_Untre	4826675	CDK5	1020	0|7	7	3.5	0.0119863	2	0|4	4	2	292
RAD51C_Untre	18860835	OPA1	4976	3|11	14	7	0.00728408	2	2|7	9	4.5	961
RAD51C_Untre	67782311	SKIV2L	6499	8|6	14	7	0.00561798	2	4|5	9	4.5	1246
RAD51C_Untre	8923448	MRPL16	54948	0|6	6	3	0.0119522	2	0|4	4	2	251
RAD51C_Untre	20070280	TAF9B	51616	6|0	6	3	0.0119522	2	4|0	4	2	251
RAD51C_Untre	222352111	NIFK	84365	0|7	7	3.5	0.0119454	2	0|4	4	2	293
RAD51C_Untre	4759224	PDCD5	9141	0|13	13	6.5	0.052	2	0|7	7	3.5	125
RAD51C_Untre	44955926	GSE1	23199	19|10	29	14.5	0.0119145	2	10|5	15	7.5	1217
RAD51C_Untre	6005747	RNF2	6045	5|3	8	4	0.0119048	2	3|1	4	2	336
RAD51C_Untre	5453906	CDIPT	10423	5|8	13	6.5	0.0305164	2	4|5	9	4.5	213
RAD51C_Untre	224591430	LYAR	55646	0|9	9	4.5	0.0118734	2	0|6	6	3	379
RAD51C_Untre	112293277	DNAJC8	22826	4|2	6	3	0.0118577	2	3|2	5	2.5	253
RAD51C_Untre	13027604	MRPS34	65993	0|13	13	6.5	0.0298165	2	0|8	8	4	218
RAD51C_Untre	301129165	DIDO1	11083	27|26	53	26.5	0.0118304	2	16|14	30	15	2240
RAD51C_Untre	112789526	STAG2	10735	12|18	30	15	0.0118297	2	8|12	20	10	1268
RAD51C_Untre	7706497	CMPK1	51727	0|13	13	6.5	0.0285088	2	0|8	8	4	228
RAD51C_Untre	38788372	AQR	9716	5|30	35	17.5	0.0117845	2	3|20	23	11.5	1485
RAD51C_Untre	372266146	KIF22	3835	8|6	14	7	0.0117253	2	5|4	9	4.5	597
RAD51C_Untre	5453567	CFDP1	10428	7|0	7	3.5	0.0117057	2	5|0	5	2.5	299
RAD51C_Untre	21361565	ATP5PB	515	0|13	13	6.5	0.0253906	2	0|5	5	2.5	256
RAD51C_Untre	5729850	GNAI3	2773	0|13	13	6.5	0.0183616	2	0|8	8	4	354
RAD51C_Untre	68508961	CENPC	1060	15|7	22	11	0.0116649	2	8|5	13	6.5	943
RAD51C_Untre	13654270	LAS1L	81887	6|11	17	8.5	0.0115804	2	4|8	12	6	734
RAD51C_Untre	4758768	NDUFA10	4705	2|11	13	6.5	0.0183099	2	1|6	7	3.5	355
RAD51C_Untre	14028877	MRPS25	64432	0|4	4	2	0.0115607	2	0|2	2	1	173
RAD51C_Untre	4504245	HIST1H2AC	8334	3|0	3	1.5	0.0115385	2	2|0	2	1	130
RAD51C_Untre	21361171	BABAM2	9577	0|13	13	6.5	0.0156627	2	0|1	1	0.5	415
RAD51C_Untre	9951915	AHCY	191	0|13	13	6.5	0.0150463	2	0|7	7	3.5	432
RAD51C_Untre	33636719	TIMM44	10469	0|13	13	6.5	0.0143805	2	0|7	7	3.5	452
RAD51C_Untre	156713442	PSMA4	5685	2|4	6	3	0.0114943	2	2|3	5	2.5	261
RAD51C_Untre	190358517	RAB11B	9230	0|5	5	2.5	0.0114679	2	0|3	3	1.5	218
RAD51C_Untre	56550086	WDHD1	11169	15|8	23	11.5	0.0114314	2	9|4	13	6.5	1006
RAD51C_Untre	4502211	ARF6	382	1|3	4	2	0.0114286	2	1|2	3	1.5	175
RAD51C_Untre	40254924	LRRC59	55379	0|7	7	3.5	0.0114007	2	0|4	4	2	307
RAD51C_Untre	24308400	MCU	90550	6|2	8	4	0.011396	2	4|2	6	3	351
RAD51C_Untre	21327667	BOP1	23246	11|6	17	8.5	0.0113941	2	8|4	12	6	746
RAD51C_Untre	100816392	FUBP3	8939	2|11	13	6.5	0.0113636	2	2|5	7	3.5	572
RAD51C_Untre	50727002	PUS7	54517	7|8	15	7.5	0.0113464	2	5|7	12	6	661
RAD51C_Untre	18644728	NOL6	65083	8|18	26	13	0.0113438	2	6|10	16	8	1146
RAD51C_Untre	21359965	CLPTM1L	81037	5|8	13	6.5	0.0120818	2	4|5	9	4.5	538
RAD51C_Untre	21914927	HELLS	3070	10|9	19	9.5	0.0113365	2	6|6	12	6	838
RAD51C_Untre	4504511	DNAJA1	3301	6|3	9	4.5	0.011335	2	4|1	5	2.5	397
RAD51C_Untre	44890068	ZMYM4	9202	21|14	35	17.5	0.0113049	2	13|11	24	12	1548
RAD51C_Untre	31563534	RFC2	5982	4|4	8	4	0.0112994	2	3|2	5	2.5	354
RAD51C_Untre	15147337	UBR5	51366	35|28	63	31.5	0.011254	2	25|20	45	22.5	2799
RAD51C_Untre	208431827	EIF2AK2	5610	0|13	13	6.5	0.0117967	2	0|6	6	3	551
RAD51C_Untre	221316573	BANF1	8815	0|2	2	1	0.011236	2	0|1	1	0.5	89
RAD51C_Untre	6912494	MAPRE1	22919	0|6	6	3	0.011194	2	0|3	3	1.5	268
RAD51C_Untre	222144293	KPNA1	3836	2|10	12	6	0.0111524	2	2|6	8	4	538
RAD51C_Untre	20127454	ATIC	471	0|13	13	6.5	0.0109797	2	0|7	7	3.5	592
RAD51C_Untre	20270303	RHOT2	89941	5|8	13	6.5	0.0105178	2	4|5	9	4.5	618
RAD51C_Untre	11345462	SPCS3	60559	0|4	4	2	0.0111111	2	0|2	2	1	180
RAD51C_Untre	82659083	STAU1	6780	4|7	11	5.5	0.0110887	2	3|4	7	3.5	496
RAD51C_Untre	55769587	NOP14	8602	5|14	19	9.5	0.0110852	2	4|9	13	6.5	857
RAD51C_Untre	21361361	ILVBL	10994	5|8	13	6.5	0.0102848	2	3|6	9	4.5	632
RAD51C_Untre	NP_001034554.1	SRSF5	6430	0|6	6	3	0.0110294	2	0|2	2	1	272
RAD51C_Untre	31317305	MPHOSPH10	10199	8|7	15	7.5	0.0110132	2	4|4	8	4	681
RAD51C_Untre	196123579	ND1	6775098	2|5	7	3.5	0.0110063	2	1|2	3	1.5	318
RAD51C_Untre	109948283	PUM3	9933	0|13	13	6.5	0.0100309	2	0|8	8	4	648
RAD51C_Untre	192807332	SRRT	51593	2|11	13	6.5	0.00742857	2	2|7	9	4.5	875
RAD51C_Untre	4504523	HSPE1	3336	0|12	12	6	0.0588235	2	0|6	6	3	102
RAD51C_Untre	14277700	RPS12	6206	7|5	12	6	0.0454545	2	3|3	6	3	132
RAD51C_Untre	15011974	ARHGEF2	9181	15|6	21	10.5	0.0109603	2	11|3	14	7	958
RAD51C_Untre	121114298	CUL4B	8450	4|16	20	10	0.0109529	2	2|10	12	6	913
RAD51C_Untre	4826898	PFN1	5216	0|12	12	6	0.0428571	2	0|6	6	3	140
RAD51C_Untre	24308227	ZNF687	57592	11|16	27	13.5	0.0109135	2	6|9	15	7.5	1237
RAD51C_Untre	296531349	PHF8	23133	19|4	23	11.5	0.0108491	2	10|3	13	6.5	1060
RAD51C_Untre	49472841	AKAP8L	26993	11|3	14	7	0.0108359	2	6|2	8	4	646
RAD51C_Untre	21464101	YWHAG	7532	0|12	12	6	0.0242915	2	0|6	6	3	247
RAD51C_Untre	20149635	NSFL1C	55968	5|3	8	4	0.0108108	2	3|3	6	3	370
RAD51C_Untre	414144870	COPZ1	22818	0|4	4	2	0.0108108	2	0|2	2	1	185
RAD51C_Untre	149193319	GRSF1	2926	1|11	12	6	0.0188679	2	1|6	7	3.5	318
RAD51C_Untre	109452591	SUCLG1	8802	0|12	12	6	0.017341	2	0|6	6	3	346
RAD51C_Untre	4885657	XRCC2	7516	6|0	6	3	0.0107143	2	4|0	4	2	280
RAD51C_Untre	9910244	MRPS22	56945	0|12	12	6	0.0166667	2	0|7	7	3.5	360
RAD51C_Untre	5453704	ARL6IP5	10550	0|4	4	2	0.0106383	2	0|2	2	1	188
RAD51C_Untre	22547134	MRPL37	51253	0|9	9	4.5	0.0106383	2	0|6	6	3	423
RAD51C_Untre	126362983	RRP15	51018	0|6	6	3	0.0106383	2	0|4	4	2	282
RAD51C_Untre	263191589	MLH1	4292	14|0	14	7	0.0106383	2	9|0	9	4.5	658
RAD51C_Untre	50980309	UTP15	84135	0|11	11	5.5	0.0106178	2	0|7	7	3.5	518
RAD51C_Untre	4506399	RAE1	8480	4|8	12	6	0.0163043	2	3|5	8	4	368
RAD51C_Untre	28872725	PSMD11	5717	0|12	12	6	0.014218	2	0|6	6	3	422
RAD51C_Untre	7662018	PHF3	23469	31|12	43	21.5	0.0105444	2	17|9	26	13	2039
RAD51C_Untre	10863977	LSM2	57819	2|0	2	1	0.0105263	2	1|0	1	0.5	95
RAD51C_Untre	14210504	AP1M1	8907	0|12	12	6	0.0141844	2	0|9	9	4.5	423
RAD51C_Untre	21700763	JPT2	90861	1|3	4	2	0.0105263	2	1|2	3	1.5	190
RAD51C_Untre	226530908	PCMT1	5110	4|2	6	3	0.0105263	2	3|2	5	2.5	285
RAD51C_Untre	4502111	ANXA7	310	0|12	12	6	0.0128755	2	0|5	5	2.5	466
RAD51C_Untre	384475552	HARS	3035	0|12	12	6	0.0127932	2	0|8	8	4	469
RAD51C_Untre	94538362	FLOT2	2319	0|9	9	4.5	0.010514	2	0|7	7	3.5	428
RAD51C_Untre	21450775	TOR1AIP2	163590	0|12	12	6	0.012766	2	0|9	9	4.5	470
RAD51C_Untre	4757952	CDC42	998	0|4	4	2	0.0104712	2	0|2	2	1	191
RAD51C_Untre	188035908	CBX5	23468	0|4	4	2	0.0104712	2	0|2	2	1	191
RAD51C_Untre	33356163	EIF1AY	9086	0|3	3	1.5	0.0104167	2	0|2	2	1	144
RAD51C_Untre	NP_006799.1	SEC61B	10952	0|2	2	1	0.0104167	2	0|1	1	0.5	96
RAD51C_Untre	6005743	DDX19B	11269	0|12	12	6	0.0125261	2	0|6	6	3	479
RAD51C_Untre	205277392	DCTN1	1639	9|17	26	13	0.0103751	2	6|12	18	9	1253
RAD51C_Untre	14149807	NSRP1	84081	7|5	12	6	0.0107527	2	5|2	7	3.5	558
RAD51C_Untre	51873031	NCLN	56926	0|12	12	6	0.0106572	2	0|7	7	3.5	563
RAD51C_Untre	5729790	CTCF	10664	9|6	15	7.5	0.0103164	2	6|5	11	5.5	727
RAD51C_Untre	15626999	ITPA	3704	2|2	4	2	0.0103093	2	1|1	2	1	194
RAD51C_Untre	344925845	RCOR1	23186	10|0	10	5	0.0103093	2	8|0	8	4	485
RAD51C_Untre	40789249	DARS2	55157	4|8	12	6	0.00930233	2	2|5	7	3.5	645
RAD51C_Untre	4505087	MAGOH	4116	0|3	3	1.5	0.010274	2	0|2	2	1	146
RAD51C_Untre	223278387	CALML5	51806	0|3	3	1.5	0.010274	2	0|3	3	1.5	146
RAD51C_Untre	5729875	PGRMC1	10857	0|4	4	2	0.0102564	2	0|4	4	2	195
RAD51C_Untre	22748747	LSM12	124801	1|3	4	2	0.0102564	2	1|2	3	1.5	195
RAD51C_Untre	194328699	EMG1	10436	1|4	5	2.5	0.0102459	2	1|1	2	1	244
RAD51C_Untre	NP_001020471.2	RAB12	201475	0|5	5	2.5	0.0102459	2	0|2	2	1	244
RAD51C_Untre	109638749	SRP72	6731	0|12	12	6	0.00894188	2	0|8	8	4	671
RAD51C_Untre	32307144	PLOD1	5351	0|12	12	6	0.00825309	2	0|9	9	4.5	727
RAD51C_Untre	4503895	GALK1	2584	4|4	8	4	0.0102041	2	3|2	5	2.5	392
RAD51C_Untre	9506689	EXOSC4	54512	4|1	5	2.5	0.0102041	2	2|1	3	1.5	245
RAD51C_Untre	33149310	UBE2D3	7323	0|3	3	1.5	0.0102041	2	0|2	2	1	147
RAD51C_Untre	148227672	CTNNB1	1499	0|12	12	6	0.00768246	2	0|6	6	3	781
RAD51C_Untre	186928847	UTP4	84916	3|11	14	7	0.0102041	2	3|7	10	5	686
RAD51C_Untre	62460637	IPO4	79711	4|18	22	11	0.0101758	2	2|10	12	6	1081
RAD51C_Untre	20911035	PPIL4	85313	4|6	10	5	0.0101626	2	4|5	9	4.5	492
RAD51C_Untre	212549753	CAMK2D	817	0|10	10	5	0.0101626	2	0|5	5	2.5	492
RAD51C_Untre	4885649	UBA2	10054	0|13	13	6.5	0.0101563	2	0|5	5	2.5	640
RAD51C_Untre	4507873	VBP1	7411	0|4	4	2	0.0101523	2	0|2	2	1	197
RAD51C_Untre	300192933	AFG3L2	10939	5|7	12	6	0.00752823	2	4|4	8	4	797
RAD51C_Untre	38569471	LRRC41	10489	4|8	12	6	0.00738916	2	3|6	9	4.5	812
RAD51C_Untre	17738285	ZKSCAN4	387032	11|0	11	5.5	0.0100917	2	7|0	7	3.5	545
RAD51C_Untre	11559923	EIF4H	7458	0|5	5	2.5	0.0100806	2	0|3	3	1.5	248
RAD51C_Untre	148612849	KIF2A	3796	5|10	15	7.5	0.0100806	2	3|7	10	5	744
RAD51C_Untre	53759103	IPO8	10526	0|12	12	6	0.00578592	2	0|9	9	4.5	1037
RAD51C_Untre	160707950	MECP2	4204	6|4	10	5	0.0100402	2	4|3	7	3.5	498
RAD51C_Untre	19924175	KIF1A	547	0|12	12	6	0.0035503	2	0|10	10	5	1690
RAD51C_Untre	194363725	SMARCC2	6601	12|11	23	11.5	0.00998264	2	7|8	15	7.5	1152
RAD51C_Untre	4506055	PRKACA	5566	0|7	7	3.5	0.00997151	2	0|6	6	3	351
RAD51C_Untre	5454088	ANP32B	10541	0|5	5	2.5	0.00996016	2	0|2	2	1	251
RAD51C_Untre	305855090	RAB9A	9367	0|4	4	2	0.00995025	2	0|2	2	1	201
RAD51C_Untre	7661862	PPM1F	9647	8|1	9	4.5	0.00991189	2	6|1	7	3.5	454
RAD51C_Untre	19913369	TBL3	10607	5|11	16	8	0.00990099	2	3|7	10	5	808
RAD51C_Untre	320118865	PLRG1	5356	6|4	10	5	0.00990099	2	5|3	8	4	505
RAD51C_Untre	NP_001269348.1	NDUFA5	4698	0|2	2	1	0.00990099	2	0|1	1	0.5	101
RAD51C_Untre	17998551	SERPINB12	89777	0|8	8	4	0.00987654	2	0|5	5	2.5	405
RAD51C_Untre	165905589	LIMA1	51474	3|12	15	7.5	0.00986842	2	2|6	8	4	760
RAD51C_Untre	195976782	RTF1	23168	14|0	14	7	0.00985915	2	8|0	8	4	710
RAD51C_Untre	4506489	RFC3	5983	0|7	7	3.5	0.00983146	2	0|3	3	1.5	356
RAD51C_Untre	28373192	ADRM1	11047	0|8	8	4	0.00982801	2	0|4	4	2	407
RAD51C_Untre	13904870	RPS5	6193	0|4	4	2	0.00980392	2	0|2	2	1	204
RAD51C_Untre	27477134	NUP210	23225	0|12	12	6	0.00317965	2	0|10	10	5	1887
RAD51C_Untre	46276863	PTMS	5763	0|2	2	1	0.00980392	2	0|1	1	0.5	102
RAD51C_Untre	333470683	MRPL45	84311	0|6	6	3	0.00980392	2	0|3	3	1.5	306
RAD51C_Untre	44681484	CDCA2	157313	14|6	20	10	0.00977517	2	10|5	15	7.5	1023
RAD51C_Untre	26051229	MRPL28	10573	0|5	5	2.5	0.00976562	2	0|4	4	2	256
RAD51C_Untre	6005900	TFDP1	7027	8|0	8	4	0.0097561	2	5|0	5	2.5	410
RAD51C_Untre	31542319	COPE	11316	0|6	6	3	0.00974026	2	0|3	3	1.5	308
RAD51C_Untre	10880989	RAB18	22931	0|4	4	2	0.00970874	2	0|2	2	1	206
RAD51C_Untre	48928058	SUMO3	6612	0|2	2	1	0.00970874	2	0|1	1	0.5	103
RAD51C_Untre	7662292	SUPT7L	9913	6|2	8	4	0.00966184	2	4|2	6	3	414
RAD51C_Untre	167555110	KIFC1	3833	9|4	13	6.5	0.00965825	2	7|3	10	5	673
RAD51C_Untre	48255933	HMGN1	3150	0|11	11	5.5	0.055	2	0|5	5	2.5	100
RAD51C_Untre	4504255	H2AFZ	3015	0|11	11	5.5	0.0429688	2	0|4	4	2	128
RAD51C_Untre	4505751	PFN2	5217	4|7	11	5.5	0.0392857	2	2|3	5	2.5	140
RAD51C_Untre	126723060	ZC3H4	23211	11|14	25	12.5	0.00959325	2	7|6	13	6.5	1303
RAD51C_Untre	8923857	EMC3	55831	0|5	5	2.5	0.00957854	2	0|4	4	2	261
RAD51C_Untre	NP_006701.1	COPS8	10920	0|4	4	2	0.00956938	2	0|3	3	1.5	209
RAD51C_Untre	4507793	UBE2N	7334	3|8	11	5.5	0.0361842	2	2|4	6	3	152
RAD51C_Untre	NP_006734.1	RBM3	5935	0|3	3	1.5	0.00955414	2	0|1	1	0.5	157
RAD51C_Untre	4505371	NDUFS8	4728	0|4	4	2	0.00952381	2	0|3	3	1.5	210
RAD51C_Untre	194578885	CALU	813	0|6	6	3	0.00952381	2	0|4	4	2	315
RAD51C_Untre	4507351	TAF9	6880	5|0	5	2.5	0.0094697	2	4|0	4	2	264
RAD51C_Untre	60218913	CACYBP	27101	2|9	11	5.5	0.0297297	2	1|5	6	3	185
RAD51C_Untre	19923586	NSD1	64324	37|14	51	25.5	0.00945846	2	21|10	31	15.5	2696
RAD51C_Untre	62955803	NUP188	23511	6|27	33	16.5	0.00943396	2	6|13	19	9.5	1749
RAD51C_Untre	166795268	RDH11	51109	0|6	6	3	0.00943396	2	0|3	3	1.5	318
RAD51C_Untre	389565483	PDCD6	10016	0|11	11	5.5	0.0291005	2	0|7	7	3.5	189
RAD51C_Untre	148536864	SMARCD2	6603	0|10	10	5	0.0094162	2	0|7	7	3.5	531
RAD51C_Untre	13376007	ISOC2	79763	7|4	11	5.5	0.0248869	2	4|3	7	3.5	221
RAD51C_Untre	4502105	ANXA4	307	0|6	6	3	0.00934579	2	0|3	3	1.5	321
RAD51C_Untre	207452735	EPPK1	83481	33|62	95	47.5	0.00933202	2	19|36	55	27.5	5090
RAD51C_Untre	307078123	CLINT1	9685	3|9	12	6	0.00933126	2	2|6	8	4	643
RAD51C_Untre	5454052	SFN	2810	0|11	11	5.5	0.0221774	2	0|6	6	3	248
RAD51C_Untre	103471995	SRFBP1	153443	8|0	8	4	0.00932401	2	5|0	5	2.5	429
RAD51C_Untre	46276893	ELOB	6923	3|0	3	1.5	0.00931677	2	2|0	2	1	161
RAD51C_Untre	157502193	PSMD13	5719	0|7	7	3.5	0.00930851	2	0|5	5	2.5	376
RAD51C_Untre	411147363	ABCB7	22	4|10	14	7	0.00930851	2	2|7	9	4.5	752
RAD51C_Untre	14702171	POLR2C	5432	0|11	11	5.5	0.02	2	0|8	8	4	275
RAD51C_Untre	34147416	BRMS1L	84312	6|0	6	3	0.00928793	2	5|0	5	2.5	323
RAD51C_Untre	24111250	GNA13	10672	0|7	7	3.5	0.00928382	2	0|5	5	2.5	377
RAD51C_Untre	4506585	RPA2	6118	0|5	5	2.5	0.00925926	2	0|4	4	2	270
RAD51C_Untre	50345292	JPT1	51155	0|2	2	1	0.00925926	2	0|2	2	1	108
RAD51C_Untre	109452587	FAM98B	283742	3|5	8	4	0.00923788	2	2|3	5	2.5	433
RAD51C_Untre	122937392	CACTIN	58509	6|8	14	7	0.00923483	2	4|5	9	4.5	758
RAD51C_Untre	5803187	TALDO1	6888	0|11	11	5.5	0.0163205	2	0|6	6	3	337
RAD51C_Untre	4505525	ORC5	5001	4|4	8	4	0.0091954	2	3|4	7	3.5	435
RAD51C_Untre	4557365	BLM	641	17|9	26	13	0.00917431	2	12|5	17	8.5	1417
RAD51C_Untre	113420837	PTMAP12	728026	2|0	2	1	0.00917431	2	1|0	1	0.5	109
RAD51C_Untre	4506003	PPP1CA	5499	6|0	6	3	0.00909091	2	3|0	3	1.5	330
RAD51C_Untre	4557497	CTBP1	1487	4|4	8	4	0.00909091	2	4|2	6	3	440
RAD51C_Untre	157817023	CDK12	51755	15|12	27	13.5	0.0090604	2	10|8	18	9	1490
RAD51C_Untre	154800487	ERLIN1	10613	0|11	11	5.5	0.0158046	2	0|6	6	3	348
RAD51C_Untre	4885063	ALDOC	230	0|11	11	5.5	0.0151099	2	0|4	4	2	364
RAD51C_Untre	5174529	MAT2A	4144	4|7	11	5.5	0.0139241	2	3|4	7	3.5	395
RAD51C_Untre	16596694	MRPL53	116540	0|2	2	1	0.00892857	2	0|2	2	1	112
RAD51C_Untre	312836806	AK2	204	0|4	4	2	0.00892857	2	0|3	3	1.5	224
RAD51C_Untre	379056369	CDCA8	55143	5|0	5	2.5	0.00892857	2	3|0	3	1.5	280
RAD51C_Untre	48255898	SMARCA2	6595	13|15	28	14	0.00890585	2	7|9	16	8	1572
RAD51C_Untre	350529396	NFIC	4782	5|4	9	4.5	0.00885827	2	3|3	6	3	508
RAD51C_Untre	4503253	DAD1	1603	2|0	2	1	0.00884956	2	1|0	1	0.5	113
RAD51C_Untre	4758220	FAM50A	9130	6|0	6	3	0.00884956	2	3|0	3	1.5	339
RAD51C_Untre	251831112	ATP6	4508	4|0	4	2	0.00884956	2	2|0	2	1	226
RAD51C_Untre	156564398	TOE1	114034	1|8	9	4.5	0.00882353	2	1|5	6	3	510
RAD51C_Untre	5729838	YEATS4	8089	4|0	4	2	0.00881057	2	2|0	2	1	227
RAD51C_Untre	193211616	NIPSNAP1	8508	0|5	5	2.5	0.00880282	2	0|3	3	1.5	284
RAD51C_Untre	226529917	TPI1	7167	1|4	5	2.5	0.00874126	2	1|3	4	2	286
RAD51C_Untre	4757902	CETN2	1069	0|3	3	1.5	0.00872093	2	0|2	2	1	172
RAD51C_Untre	262118227	COX7A2	1347	0|2	2	1	0.00869565	2	0|1	1	0.5	115
RAD51C_Untre	266453278	ATXN10	25814	4|7	11	5.5	0.013382	2	3|3	6	3	411
RAD51C_Untre	42560246	POLR1C	9533	0|6	6	3	0.00867052	2	0|4	4	2	346
RAD51C_Untre	16445419	SCAMP3	10067	0|6	6	3	0.00864553	2	0|3	3	1.5	347
RAD51C_Untre	40254986	HSDL2	84263	5|6	11	5.5	0.0131579	2	4|5	9	4.5	418
RAD51C_Untre	20070349	VMP1	81671	2|5	7	3.5	0.00862069	2	2|3	5	2.5	406
RAD51C_Untre	38373690	COPS4	51138	0|7	7	3.5	0.00862069	2	0|4	4	2	406
RAD51C_Untre	13994259	MRPS5	64969	1|10	11	5.5	0.0127907	2	1|5	6	3	430
RAD51C_Untre	94538354	PMPCB	9512	0|11	11	5.5	0.0112474	2	0|5	5	2.5	489
RAD51C_Untre	32307148	OGT	8473	4|14	18	9	0.00860421	2	3|9	12	6	1046
RAD51C_Untre	189083688	EXOSC7	23016	5|0	5	2.5	0.00859107	2	4|0	4	2	291
RAD51C_Untre	4827050	USP14	9097	0|11	11	5.5	0.0111336	2	0|7	7	3.5	494
RAD51C_Untre	145309309	USP9X	8239	16|28	44	22	0.00856031	2	9|14	23	11.5	2570
RAD51C_Untre	12383064	FNDC4	64838	4|0	4	2	0.00854701	2	2|0	2	1	234
RAD51C_Untre	NP_003159.1	SUPT4H1	6827	2|0	2	1	0.00854701	2	1|0	1	0.5	117
RAD51C_Untre	4505117	MBD2	8932	6|1	7	3.5	0.00851582	2	5|1	6	3	411
RAD51C_Untre	34996489	PHIP	55023	4|27	31	15.5	0.00851181	2	4|16	20	10	1821
RAD51C_Untre	21361282	SRSF4	6429	0|11	11	5.5	0.0111336	2	0|4	4	2	494
RAD51C_Untre	27886570	MRPL39	54148	0|6	6	3	0.00849858	2	0|4	4	2	353
RAD51C_Untre	16950633	ASS1	445	4|3	7	3.5	0.00849515	2	3|2	5	2.5	412
RAD51C_Untre	21956645	MTPN	136319	0|2	2	1	0.00847458	2	0|1	1	0.5	118
RAD51C_Untre	260436922	SBSN	374897	5|5	10	5	0.00847458	2	3|3	6	3	590
RAD51C_Untre	166795297	DYNC1LI1	51143	4|7	11	5.5	0.0105163	2	3|4	7	3.5	523
RAD51C_Untre	194578907	EIF4E	1977	0|4	4	2	0.00843882	2	0|2	2	1	237
RAD51C_Untre	168229156	NKAP	79576	7|0	7	3.5	0.00843373	2	5|0	5	2.5	415
RAD51C_Untre	224451034	YIF1B	90522	2|3	5	2.5	0.00841751	2	1|2	3	1.5	297
RAD51C_Untre	14589847	SEC61A2	55176	0|8	8	4	0.00840336	2	0|1	1	0.5	476
RAD51C_Untre	30794376	DOLPP1	57171	0|4	4	2	0.00840336	2	0|1	1	0.5	238
RAD51C_Untre	28372531	PPP4R2	151987	7|0	7	3.5	0.00839329	2	5|0	5	2.5	417
RAD51C_Untre	4502337	AZGP1	563	4|1	5	2.5	0.00838926	2	2|1	3	1.5	298
RAD51C_Untre	15529978	ZNF622	90441	0|8	8	4	0.00838574	2	0|5	5	2.5	477
RAD51C_Untre	223468574	VAMP7	6845	0|3	3	1.5	0.00837989	2	0|3	3	1.5	179
RAD51C_Untre	46370095	AP3M1	26985	3|4	7	3.5	0.00837321	2	3|3	6	3	418
RAD51C_Untre	371872752	TMCO1	54499	0|4	4	2	0.0083682	2	0|1	1	0.5	239
RAD51C_Untre	41327779	DDX55	57696	6|4	10	5	0.00833333	2	4|2	6	3	600
RAD51C_Untre	323510698	SRP19	6728	0|2	2	1	0.00833333	2	0|1	1	0.5	120
RAD51C_Untre	4885661	YES1	7525	0|11	11	5.5	0.0101289	2	0|6	6	3	543
RAD51C_Untre	5803181	STIP1	10963	0|9	9	4.5	0.00828729	2	0|8	8	4	543
RAD51C_Untre	389886539	TOR1AIP1	26092	5|6	11	5.5	0.00941781	2	3|4	7	3.5	584
RAD51C_Untre	170763479	MMS19	64210	5|12	17	8.5	0.00825243	2	4|8	12	6	1030
RAD51C_Untre	4557537	DRG2	1819	0|6	6	3	0.00824176	2	0|4	4	2	364
RAD51C_Untre	32129209	RAP2C	57826	0|3	3	1.5	0.00819672	2	0|1	1	0.5	183
RAD51C_Untre	291084742	PDHA1	5160	0|7	7	3.5	0.00817757	2	0|5	5	2.5	428
RAD51C_Untre	6005872	SEC63	11231	4|7	11	5.5	0.00723684	2	3|3	6	3	760
RAD51C_Untre	119395716	FOXC1	2296	5|4	9	4.5	0.00813743	2	4|2	6	3	553
RAD51C_Untre	NP_003192.1	TFAM	7019	0|4	4	2	0.00813008	2	0|2	2	1	246
RAD51C_Untre	302699237	EIF4G1	1981	0|26	26	13	0.008125	2	0|18	18	9	1600
RAD51C_Untre	116517313	MPDU1	9526	2|2	4	2	0.00809717	2	1|1	2	1	247
RAD51C_Untre	321267477	NIPSNAP2	2631	0|4	4	2	0.00809717	2	0|1	1	0.5	247
RAD51C_Untre	7706635	CRNN	49860	0|8	8	4	0.00808081	2	0|6	6	3	495
RAD51C_Untre	14917109	AP2M1	1173	0|7	7	3.5	0.00804598	2	0|5	5	2.5	435
RAD51C_Untre	5453844	TAF6L	10629	7|3	10	5	0.00803859	2	5|3	8	4	622
RAD51C_Untre	15147219	PURB	5814	2|3	5	2.5	0.00801282	2	1|2	3	1.5	312
RAD51C_Untre	23308607	HM13	81502	2|4	6	3	0.00795756	2	2|3	5	2.5	377
RAD51C_Untre	19923559	EMSY	56946	15|6	21	10.5	0.00794251	2	11|5	16	8	1322
RAD51C_Untre	115430112	REEP5	7905	0|3	3	1.5	0.00793651	2	0|1	1	0.5	189
RAD51C_Untre	22165431	ANXA11	311	0|8	8	4	0.00792079	2	0|4	4	2	505
RAD51C_Untre	225545550	TELO2	9894	6|5	11	5.5	0.00657109	2	4|4	8	4	837
RAD51C_Untre	61676188	HUWE1	10075	37|32	69	34.5	0.00788752	2	24|23	47	23.5	4374
RAD51C_Untre	68348723	ZNF711	7552	10|2	12	6	0.00788436	2	7|1	8	4	761
RAD51C_Untre	47419909	TRIM24	8805	11|5	16	8	0.00787402	2	9|4	13	6.5	1016
RAD51C_Untre	259013532	TMEM41B	440026	0|2	2	1	0.00787402	2	0|1	1	0.5	127
RAD51C_Untre	223029410	TLN1	7094	4|36	40	20	0.00787092	2	4|19	23	11.5	2541
RAD51C_Untre	190014623	DIS3	22894	0|15	15	7.5	0.00782881	2	0|10	10	5	958
RAD51C_Untre	18034690	AAR2	25980	2|4	6	3	0.0078125	2	2|2	4	2	384
RAD51C_Untre	21361454	PYCR2	29920	0|5	5	2.5	0.0078125	2	0|3	3	1.5	320
RAD51C_Untre	13569843	NOL7	51406	0|4	4	2	0.0077821	2	0|2	2	1	257
RAD51C_Untre	31541941	HSPA4L	22824	0|11	11	5.5	0.00655542	2	0|6	6	3	839
RAD51C_Untre	4502861	AP3S1	1176	0|3	3	1.5	0.00777202	2	0|2	2	1	193
RAD51C_Untre	17017988	COX5B	1329	0|2	2	1	0.00775194	2	0|1	1	0.5	129
RAD51C_Untre	16950603	MRPS35	60488	0|5	5	2.5	0.00773994	2	0|3	3	1.5	323
RAD51C_Untre	4505541	USO1	8615	0|11	11	5.5	0.00571726	2	0|5	5	2.5	962
RAD51C_Untre	22027554	CACNG6	59285	0|4	4	2	0.00769231	2	0|1	1	0.5	260
RAD51C_Untre	116235460	YTHDF3	253943	0|9	9	4.5	0.00769231	2	0|2	2	1	585
RAD51C_Untre	264681410	LEMD3	23592	4|10	14	7	0.00769231	2	3|5	8	4	910
RAD51C_Untre	18378731	BBX	56987	11|3	14	7	0.00768386	2	9|2	11	5.5	911
RAD51C_Untre	5453974	PKN2	5586	0|11	11	5.5	0.00558943	2	0|6	6	3	984
RAD51C_Untre	313151224	UIMC1	51720	11|0	11	5.5	0.00764951	2	4|0	4	2	719
RAD51C_Untre	32698866	SPC24	147841	0|3	3	1.5	0.00761421	2	0|3	3	1.5	197
RAD51C_Untre	66392146	PHAX	51808	4|2	6	3	0.00761421	2	2|2	4	2	394
RAD51C_Untre	186928854	MRPS31	10240	0|6	6	3	0.00759494	2	0|5	5	2.5	395
RAD51C_Untre	213972634	TP53BP1	7158	15|15	30	15	0.00759494	2	12|9	21	10.5	1975
RAD51C_Untre	166795250	KIF2C	11004	4|7	11	5.5	0.00758621	2	3|4	7	3.5	725
RAD51C_Untre	14042968	SPNS1	83985	3|5	8	4	0.00757576	2	3|3	6	3	528
RAD51C_Untre	75709204	SAR1B	51128	0|3	3	1.5	0.00757576	2	0|1	1	0.5	198
RAD51C_Untre	67782356	CDSN	1041	6|2	8	4	0.00756144	2	2|2	4	2	529
RAD51C_Untre	145386566	ZNF148	7707	9|3	12	6	0.00755668	2	7|2	9	4.5	794
RAD51C_Untre	284413746	ZEB2	9839	11|0	11	5.5	0.00462185	2	8|0	8	4	1190
RAD51C_Untre	153070260	MARCKS	4082	0|5	5	2.5	0.00753012	2	0|3	3	1.5	332
RAD51C_Untre	236459851	UBN2	254048	9|2	11	5.5	0.00408315	2	5|1	6	3	1347
RAD51C_Untre	23110935	PSMA1	5682	0|4	4	2	0.00743494	2	0|3	3	1.5	269
RAD51C_Untre	348041302	PI4KA	5297	0|11	11	5.5	0.00261656	2	0|6	6	3	2102
RAD51C_Untre	9966849	TIGAR	57103	0|4	4	2	0.00740741	2	0|3	3	1.5	270
RAD51C_Untre	312284072	RPS17L	100505503	0|2	2	1	0.00740741	2	0|1	1	0.5	135
RAD51C_Untre	38788260	BPTF	2186	20|23	43	21.5	0.00740613	2	14|16	30	15	2903
RAD51C_Untre	50409691	ARL6IP4	51329	3|2	5	2.5	0.00739645	2	1|1	2	1	338
RAD51C_Untre	4505357	NDUFA4	4697	4|6	10	5	0.0617284	2	2|3	5	2.5	81
RAD51C_Untre	109148508	OTUB1	55611	0|4	4	2	0.00738007	2	0|4	4	2	271
RAD51C_Untre	197333761	CPNE1	8904	0|8	8	4	0.00738007	2	0|4	4	2	542
RAD51C_Untre	25470886	DAZAP1	26528	0|6	6	3	0.00737101	2	0|2	2	1	407
RAD51C_Untre	5453946	PPP1R2	5504	1|2	3	1.5	0.00731707	2	1|1	2	1	205
RAD51C_Untre	68299795	CHD1	1105	11|14	25	12.5	0.00730994	2	7|8	15	7.5	1710
RAD51C_Untre	4504011	GCLM	2730	2|2	4	2	0.00729927	2	1|1	2	1	274
RAD51C_Untre	21265093	MRPL41	64975	0|2	2	1	0.00729927	2	0|2	2	1	137
RAD51C_Untre	4557581	FABP5	2171	4|6	10	5	0.037037	2	2|4	6	3	135
RAD51C_Untre	189458896	PMS1	5378	7|6	13	6.5	0.00727884	2	5|3	8	4	893
RAD51C_Untre	20357552	CTTN	2017	8|0	8	4	0.00727273	2	6|0	6	3	550
RAD51C_Untre	4557894	LYZ	4069	3|7	10	5	0.0337838	2	2|3	5	2.5	148
RAD51C_Untre	11321591	HMGB2	3148	0|3	3	1.5	0.00717703	2	0|1	1	0.5	209
RAD51C_Untre	13435356	HAX1	10456	0|4	4	2	0.00716846	2	0|4	4	2	279
RAD51C_Untre	14717407	TAF7	6879	5|0	5	2.5	0.00716332	2	3|0	3	1.5	349
RAD51C_Untre	4885105	CHAF1B	8208	4|4	8	4	0.00715564	2	3|3	6	3	559
RAD51C_Untre	156631005	PSMD8	5714	0|5	5	2.5	0.00714286	2	0|4	4	2	350
RAD51C_Untre	334724463	TWF1	5756	0|5	5	2.5	0.00714286	2	0|4	4	2	350
RAD51C_Untre	256222019	RAB10	10890	0|10	10	5	0.025	2	0|4	4	2	200
RAD51C_Untre	40807447	PRCC	5546	3|4	7	3.5	0.00712831	2	3|3	6	3	491
RAD51C_Untre	196115141	CIZ1	25792	6|6	12	6	0.00712589	2	6|4	10	5	842
RAD51C_Untre	149944433	MSL1	339287	5|0	5	2.5	0.00712251	2	4|0	4	2	351
RAD51C_Untre	42716280	HDLBP	3069	4|14	18	9	0.00709779	2	3|10	13	6.5	1268
RAD51C_Untre	255918129	LMF2	91289	0|10	10	5	0.00707214	2	0|7	7	3.5	707
RAD51C_Untre	224451133	SCAF4	57466	9|7	16	8	0.00706714	2	5|5	10	5	1132
RAD51C_Untre	116256489	SEPTIN9	10801	3|5	8	4	0.00704225	2	2|4	6	3	568
RAD51C_Untre	NP_066972.1	COTL1	23406	0|2	2	1	0.00704225	2	0|1	1	0.5	142
RAD51C_Untre	284813531	MSH3	4437	10|6	16	8	0.00703606	2	6|5	11	5.5	1137
RAD51C_Untre	66348045	ZC3HC1	51530	5|2	7	3.5	0.00697211	2	4|2	6	3	502
RAD51C_Untre	5803135	RAB35	11021	0|10	10	5	0.0248756	2	0|5	5	2.5	201
RAD51C_Untre	4505257	MSN	4478	0|8	8	4	0.00693241	2	0|6	6	3	577
RAD51C_Untre	156627575	UAP1	6675	0|7	7	3.5	0.00693069	2	0|3	3	1.5	505
RAD51C_Untre	4758158	SEPTIN2	4735	0|5	5	2.5	0.00692521	2	0|4	4	2	361
RAD51C_Untre	32483377	PRDX3	10935	0|10	10	5	0.0210084	2	0|5	5	2.5	238
RAD51C_Untre	4505255	MSI1	4440	2|3	5	2.5	0.00690608	2	1|2	3	1.5	362
RAD51C_Untre	7656879	AFF4	27125	12|4	16	8	0.00687876	2	5|3	8	4	1163
RAD51C_Untre	4503243	CYP51A1	1595	0|7	7	3.5	0.00687623	2	0|5	5	2.5	509
RAD51C_Untre	197927284	NFIA	4774	7|0	7	3.5	0.00687623	2	5|0	5	2.5	509
RAD51C_Untre	51173724	BYSL	705	0|6	6	3	0.00686499	2	0|4	4	2	437
RAD51C_Untre	153791570	ZNF146	7705	4|0	4	2	0.00684932	2	2|0	2	1	292
RAD51C_Untre	6912582	PEF1	553115	6|4	10	5	0.0176056	2	5|2	7	3.5	284
RAD51C_Untre	40807477	RAI1	10743	18|8	26	13	0.00682057	2	7|5	12	6	1906
RAD51C_Untre	194306567	RFC5	5985	0|10	10	5	0.015674	2	0|7	7	3.5	319
RAD51C_Untre	4758796	DRG1	4733	0|5	5	2.5	0.00681199	2	0|3	3	1.5	367
RAD51C_Untre	253970500	EWSR1	2130	0|9	9	4.5	0.00680787	2	0|5	5	2.5	661
RAD51C_Untre	22219465	NUDT2	318	0|2	2	1	0.00680272	2	0|1	1	0.5	147
RAD51C_Untre	215276969	ALG5	29880	2|2	4	2	0.00680272	2	2|2	4	2	294
RAD51C_Untre	108773793	G6PD	2539	0|7	7	3.5	0.00679612	2	0|5	5	2.5	515
RAD51C_Untre	306482646	SRSF2	6427	0|3	3	1.5	0.00678733	2	0|2	2	1	221
RAD51C_Untre	5031975	PAK4	10298	0|8	8	4	0.00676819	2	0|6	6	3	591
RAD51C_Untre	7706057	MRPL27	51264	0|2	2	1	0.00675676	2	0|1	1	0.5	148
RAD51C_Untre	26051204	CAMK2B	816	0|9	9	4.5	0.00675676	2	0|5	5	2.5	666
RAD51C_Untre	157388945	ELOVL2	54898	0|4	4	2	0.00675676	2	0|2	2	1	296
RAD51C_Untre	20143480	CDS2	8760	2|4	6	3	0.00674157	2	1|3	4	2	445
RAD51C_Untre	34485722	KPNA3	3839	1|6	7	3.5	0.00671785	2	1|5	6	3	521
RAD51C_Untre	24497603	NUP62	23636	4|3	7	3.5	0.00670498	2	3|2	5	2.5	522
RAD51C_Untre	22538431	CTSB	1508	7|3	10	5	0.0147493	2	4|2	6	3	339
RAD51C_Untre	38569480	MRTFB	57496	11|3	14	7	0.00667302	2	9|2	11	5.5	1049
RAD51C_Untre	31543091	MAK16	84549	0|4	4	2	0.00666667	2	0|3	3	1.5	300
RAD51C_Untre	19920317	CKAP4	10970	0|8	8	4	0.00664452	2	0|5	5	2.5	602
RAD51C_Untre	118442828	TBCE	6905	0|7	7	3.5	0.00664137	2	0|4	4	2	527
RAD51C_Untre	21359873	PLK1	5347	4|4	8	4	0.0066335	2	2|3	5	2.5	603
RAD51C_Untre	29789283	WDR75	84128	0|11	11	5.5	0.00662651	2	0|8	8	4	830
RAD51C_Untre	117676403	KRR1	11103	0|10	10	5	0.0131234	2	0|5	5	2.5	381
RAD51C_Untre	4502735	CDK4	1019	0|4	4	2	0.00660066	2	0|2	2	1	303
RAD51C_Untre	24307983	CMTR1	23070	0|11	11	5.5	0.00658683	2	0|8	8	4	835
RAD51C_Untre	5579478	MAP2K1	5604	0|10	10	5	0.0127226	2	0|6	6	3	393
RAD51C_Untre	209571582	FDPS	2224	0|10	10	5	0.0119332	2	0|5	5	2.5	419
RAD51C_Untre	8922701	AGK	55750	0|10	10	5	0.0118483	2	0|6	6	3	422
RAD51C_Untre	270132929	RREB1	6239	13|9	22	11	0.00652045	2	8|5	13	6.5	1687
RAD51C_Untre	4506027	PPP4C	5531	2|2	4	2	0.00651466	2	1|1	2	1	307
RAD51C_Untre	9966764	LYPLA2	11313	0|3	3	1.5	0.00649351	2	0|2	2	1	231
RAD51C_Untre	12408675	PFDN2	5202	0|2	2	1	0.00649351	2	0|1	1	0.5	154
RAD51C_Untre	31880783	PELO	53918	3|2	5	2.5	0.00649351	2	2|2	4	2	385
RAD51C_Untre	51317370	NDUFA6	4700	0|2	2	1	0.00649351	2	0|1	1	0.5	154
RAD51C_Untre	157384982	TLE3	7090	8|2	10	5	0.00647668	2	6|1	7	3.5	772
RAD51C_Untre	4506017	PPP2CA	5515	0|4	4	2	0.00647249	2	0|2	2	1	309
RAD51C_Untre	20149709	HNRNPLL	92906	0|7	7	3.5	0.00645756	2	0|5	5	2.5	542
RAD51C_Untre	118402578	CDC16	8881	6|2	8	4	0.00645161	2	5|2	7	3.5	620
RAD51C_Untre	154448892	XPO7	23039	6|8	14	7	0.00643974	2	3|5	8	4	1087
RAD51C_Untre	8923532	CLN6	54982	0|4	4	2	0.00643087	2	0|2	2	1	311
RAD51C_Untre	116089325	SREK1	140890	0|8	8	4	0.00641026	2	0|4	4	2	624
RAD51C_Untre	21359945	NCAPG	64151	4|9	13	6.5	0.00640394	2	3|5	8	4	1015
RAD51C_Untre	39725634	LARP1	23367	5|8	13	6.5	0.0063788	2	3|6	9	4.5	1019
RAD51C_Untre	14150114	WDR83	84292	3|1	4	2	0.00634921	2	2|1	3	1.5	315
RAD51C_Untre	21264565	ARID1A	8289	16|13	29	14.5	0.00634573	2	15|9	24	12	2285
RAD51C_Untre	7662647	PTDSS1	9791	2|4	6	3	0.00634249	2	2|2	4	2	473
RAD51C_Untre	4557471	AP1S1	1174	0|2	2	1	0.00632911	2	0|1	1	0.5	158
RAD51C_Untre	20270367	TAMM41	132001	0|4	4	2	0.00632911	2	0|4	4	2	316
RAD51C_Untre	189409120	GK	2710	0|7	7	3.5	0.00632911	2	0|3	3	1.5	553
RAD51C_Untre	28557709	PRPS1L1	221823	4|0	4	2	0.00628931	2	2|0	2	1	318
RAD51C_Untre	334085209	IKZF1	10320	0|6	6	3	0.00628931	2	0|2	2	1	477
RAD51C_Untre	31455614	DERL2	51009	0|3	3	1.5	0.00627615	2	0|2	2	1	239
RAD51C_Untre	18201905	GPI	2821	0|7	7	3.5	0.0062724	2	0|4	4	2	558
RAD51C_Untre	34577075	ACOT8	10005	0|4	4	2	0.00626959	2	0|2	2	1	319
RAD51C_Untre	256418993	STAU2	27067	0|6	6	3	0.00626305	2	0|4	4	2	479
RAD51C_Untre	5453601	CRTAP	10491	0|5	5	2.5	0.00623441	2	0|3	3	1.5	401
RAD51C_Untre	171906582	CCDC47	57003	0|6	6	3	0.00621118	2	0|3	3	1.5	483
RAD51C_Untre	4557269	ADSL	158	0|6	6	3	0.00619835	2	0|4	4	2	484
RAD51C_Untre	308737003	ORC3	23595	0|7	7	3.5	0.00616197	2	0|3	3	1.5	568
RAD51C_Untre	20149619	DHRS7B	25979	0|4	4	2	0.00615385	2	0|2	2	1	325
RAD51C_Untre	238859557	RFX1	5989	10|2	12	6	0.0061287	2	6|1	7	3.5	979
RAD51C_Untre	17999539	DHX38	9785	5|10	15	7.5	0.00611247	2	3|6	9	4.5	1227
RAD51C_Untre	31712030	AUP1	550	0|5	5	2.5	0.00609756	2	0|3	3	1.5	410
RAD51C_Untre	166795299	SLC2A1	6513	0|6	6	3	0.00609756	2	0|2	2	1	492
RAD51C_Untre	171184400	ABCB10	23456	2|7	9	4.5	0.00609756	2	1|4	5	2.5	738
RAD51C_Untre	56243583	WDR18	57418	0|10	10	5	0.0115741	2	0|6	6	3	432
RAD51C_Untre	201860300	AIP	9049	1|3	4	2	0.00606061	2	1|2	3	1.5	330
RAD51C_Untre	23397653	PIGT	51604	0|7	7	3.5	0.00605536	2	0|4	4	2	578
RAD51C_Untre	10835073	NMT1	4836	0|6	6	3	0.00604839	2	0|1	1	0.5	496
RAD51C_Untre	28875797	CHTOP	26097	0|3	3	1.5	0.00604839	2	0|2	2	1	248
RAD51C_Untre	8923040	CDKN2AIP	55602	7|0	7	3.5	0.00603448	2	3|0	3	1.5	580
RAD51C_Untre	NP_848927.2	MTDH	92140	0|7	7	3.5	0.00601375	2	0|4	4	2	582
RAD51C_Untre	24308115	IRF2BP1	26145	5|2	7	3.5	0.00599315	2	3|1	4	2	584
RAD51C_Untre	47132585	PRKAR2B	5577	0|5	5	2.5	0.00598086	2	0|1	1	0.5	418
RAD51C_Untre	221316689	CTPS2	56474	0|7	7	3.5	0.0059727	2	0|4	4	2	586
RAD51C_Untre	10190746	RDH14	57665	0|4	4	2	0.00595238	2	0|2	2	1	336
RAD51C_Untre	41327715	TP53RK	112858	0|3	3	1.5	0.00592885	2	0|2	2	1	253
RAD51C_Untre	209364547	ECD	11319	0|8	8	4	0.00590842	2	0|6	6	3	677
RAD51C_Untre	7705300	UFM1	51569	0|1	1	0.5	0.00588235	2	0|1	1	0.5	85
RAD51C_Untre	11055998	GNB4	59345	0|4	4	2	0.00588235	2	0|2	2	1	340
RAD51C_Untre	332000015	PRKAG1	5571	0|4	4	2	0.00588235	2	0|3	3	1.5	340
RAD51C_Untre	NP_001976.1	ETFB	2109	0|3	3	1.5	0.00588235	2	0|2	2	1	255
RAD51C_Untre	21618338	STAT3	6774	2|7	9	4.5	0.00585176	2	1|5	6	3	769
RAD51C_Untre	16554611	MRPS15	64960	0|3	3	1.5	0.00583658	2	0|2	2	1	257
RAD51C_Untre	5902158	RNF113A	7737	4|0	4	2	0.0058309	2	3|0	3	1.5	343
RAD51C_Untre	133908629	SMARCD1	6602	0|6	6	3	0.00582524	2	0|4	4	2	515
RAD51C_Untre	195927037	DNMT1	1786	8|11	19	9.5	0.00582108	2	6|7	13	6.5	1632
RAD51C_Untre	32307161	CUL1	8454	2|7	9	4.5	0.00579897	2	2|4	6	3	776
RAD51C_Untre	8923900	CMAS	55907	0|10	10	5	0.0115207	2	0|4	4	2	434
RAD51C_Untre	22547212	PPIL2	23759	1|5	6	3	0.00576923	2	1|3	4	2	520
RAD51C_Untre	255982614	DHX16	8449	4|8	12	6	0.00576369	2	3|4	7	3.5	1041
RAD51C_Untre	13375746	ARMT1	79624	0|10	10	5	0.0113379	2	0|6	6	3	441
RAD51C_Untre	NP_006808.1	ERP29	10961	0|3	3	1.5	0.00574713	2	0|2	2	1	261
RAD51C_Untre	148352329	SEPTIN7	989	0|5	5	2.5	0.00573394	2	0|3	3	1.5	436
RAD51C_Untre	219283152	API5	8539	4|2	6	3	0.00572519	2	3|2	5	2.5	524
RAD51C_Untre	294832006	PPP2R2A	5520	0|10	10	5	0.0109409	2	0|5	5	2.5	457
RAD51C_Untre	15011918	ATP6AP2	10159	0|4	4	2	0.00571429	2	0|3	3	1.5	350
RAD51C_Untre	171906575	DBNL	28988	0|5	5	2.5	0.00569476	2	0|4	4	2	439
RAD51C_Untre	172073175	MASTL	84930	10|0	10	5	0.00569476	2	7|0	7	3.5	878
RAD51C_Untre	4826878	OXSR1	9943	0|6	6	3	0.0056926	2	0|2	2	1	527
RAD51C_Untre	4557843	RFX5	5993	7|0	7	3.5	0.00568182	2	5|0	5	2.5	616
RAD51C_Untre	153791313	SCO2	9997	0|3	3	1.5	0.0056391	2	0|2	2	1	266
RAD51C_Untre	11321583	SUCLA2	8803	0|10	10	5	0.0107991	2	0|5	5	2.5	463
RAD51C_Untre	164419758	BRD2	6046	0|9	9	4.5	0.00561798	2	0|5	5	2.5	801
RAD51C_Untre	190343006	SP110	3431	0|8	8	4	0.0056101	2	0|3	3	1.5	713
RAD51C_Untre	18379366	ZMPSTE24	10269	0|10	10	5	0.0105263	2	0|4	4	2	475
RAD51C_Untre	5453682	HEXIM1	10614	2|2	4	2	0.00557103	2	1|1	2	1	359
RAD51C_Untre	NP_077003.1	CCDC86	79080	0|4	4	2	0.00555556	2	0|2	2	1	360
RAD51C_Untre	20357585	TAF1	6872	17|4	21	10.5	0.00554675	2	10|3	13	6.5	1893
RAD51C_Untre	7661950	CTR9	9646	9|4	13	6.5	0.00554135	2	6|2	8	4	1173
RAD51C_Untre	7657441	PDAP1	11333	2|0	2	1	0.00552486	2	2|0	2	1	181
RAD51C_Untre	19923748	DLST	1743	0|5	5	2.5	0.00551876	2	0|3	3	1.5	453
RAD51C_Untre	93277122	RBM4	5936	0|4	4	2	0.00549451	2	0|3	3	1.5	364
RAD51C_Untre	166235169	PRPF38B	55119	0|6	6	3	0.00549451	2	0|4	4	2	546
RAD51C_Untre	4758762	NARS	4677	0|6	6	3	0.00547445	2	0|3	3	1.5	548
RAD51C_Untre	167466175	CDC27	996	9|0	9	4.5	0.00546117	2	7|0	7	3.5	824
RAD51C_Untre	122937211	ECPAS	23392	4|18	22	11	0.00545364	2	3|12	15	7.5	2017
RAD51C_Untre	215983058	MAGT1	84061	0|4	4	2	0.00544959	2	0|3	3	1.5	367
RAD51C_Untre	118402586	GLO1	2739	0|2	2	1	0.00543478	2	0|2	2	1	184
RAD51C_Untre	5174419	CLPP	8192	0|3	3	1.5	0.00541516	2	0|2	2	1	277
RAD51C_Untre	13489093	ELOVL1	64834	0|3	3	1.5	0.00537634	2	0|2	2	1	279
RAD51C_Untre	358439409	TBPL1	9519	2|0	2	1	0.00537634	2	2|0	2	1	186
RAD51C_Untre	122114651	USP36	57602	5|7	12	6	0.00534283	2	4|5	9	4.5	1123
RAD51C_Untre	21735596	PDCD4	27250	5|0	5	2.5	0.00533049	2	3|0	3	1.5	469
RAD51C_Untre	18644734	CTNNBL1	56259	0|6	6	3	0.0053286	2	0|4	4	2	563
RAD51C_Untre	45545411	NCKAP1	10787	0|12	12	6	0.00529101	2	0|7	7	3.5	1134
RAD51C_Untre	5454084	SPTLC1	10558	3|2	5	2.5	0.00528541	2	2|2	4	2	473
RAD51C_Untre	195927044	RTCA	8634	0|4	4	2	0.00527704	2	0|1	1	0.5	379
RAD51C_Untre	23111062	SFSWAP	6433	6|4	10	5	0.00525762	2	5|2	7	3.5	951
RAD51C_Untre	13027630	ESS2	8220	5|0	5	2.5	0.0052521	2	3|0	3	1.5	476
RAD51C_Untre	271398350	NDC1	55706	0|7	7	3.5	0.00519288	2	0|6	6	3	674
RAD51C_Untre	41872577	RFTN1	23180	0|6	6	3	0.00519031	2	0|6	6	3	578
RAD51C_Untre	157168362	PNP	4860	0|3	3	1.5	0.00519031	2	0|3	3	1.5	289
RAD51C_Untre	197333695	PARN	5073	2|4	6	3	0.00519031	2	2|4	6	3	578
RAD51C_Untre	6912630	IFIT5	24138	0|5	5	2.5	0.00518672	2	0|2	2	1	482
RAD51C_Untre	68563515	KPRP	448834	0|6	6	3	0.00518135	2	0|2	2	1	579
RAD51C_Untre	49574532	GSK3A	2931	1|4	5	2.5	0.00517598	2	1|3	4	2	483
RAD51C_Untre	5174731	TSNAX	7257	3|0	3	1.5	0.00517241	2	1|0	1	0.5	290
RAD51C_Untre	20070260	NELFB	25920	0|6	6	3	0.00517241	2	0|3	3	1.5	580
RAD51C_Untre	150417989	CCNK	8812	3|3	6	3	0.00517241	2	3|2	5	2.5	580
RAD51C_Untre	42544172	ELF2	1998	6|0	6	3	0.00516351	2	3|0	3	1.5	581
RAD51C_Untre	148491088	ZBTB21	49854	11|0	11	5.5	0.00515947	2	7|0	7	3.5	1066
RAD51C_Untre	4502011	AK1	203	0|2	2	1	0.00515464	2	0|1	1	0.5	194
RAD51C_Untre	10190682	CBX8	57332	1|3	4	2	0.00514139	2	1|3	4	2	389
RAD51C_Untre	82546830	EXOC4	60412	6|4	10	5	0.00513347	2	3|2	5	2.5	974
RAD51C_Untre	NP_006273.1	STK4	6789	0|5	5	2.5	0.00513347	2	0|2	2	1	487
RAD51C_Untre	106507301	POLA1	5422	9|6	15	7.5	0.00512996	2	5|5	10	5	1462
RAD51C_Untre	5803157	MSMO1	6307	0|3	3	1.5	0.00511945	2	0|1	1	0.5	293
RAD51C_Untre	9910362	SEMA3G	56920	2|6	8	4	0.00511509	2	2|2	4	2	782
RAD51C_Untre	40806173	SPG7	6687	0|5	5	2.5	0.00511247	2	0|2	2	1	489
RAD51C_Untre	4506411	RANGAP1	5905	0|6	6	3	0.00511073	2	0|5	5	2.5	587
RAD51C_Untre	33188447	SRPK2	6733	0|7	7	3.5	0.00508721	2	0|4	4	2	688
RAD51C_Untre	23199983	PIGK	10026	0|4	4	2	0.00506329	2	0|2	2	1	395
RAD51C_Untre	27436901	MRPL12	6182	0|2	2	1	0.00505051	2	0|1	1	0.5	198
RAD51C_Untre	45505147	C17orf75	64149	2|2	4	2	0.00505051	2	1|1	2	1	396
RAD51C_Untre	189458821	TGM3	7053	2|5	7	3.5	0.00505051	2	2|4	6	3	693
RAD51C_Untre	21361661	COMMD4	54939	2|0	2	1	0.00502513	2	2|0	2	1	199
RAD51C_Untre	49574529	UTP6	55813	0|6	6	3	0.00502513	2	0|4	4	2	597
RAD51C_Untre	225703033	MBOAT7	79143	0|4	4	2	0.00501253	2	0|2	2	1	399
RAD51C_Untre	4505293	MYBL2	4605	7|0	7	3.5	0.005	2	5|0	5	2.5	700
RAD51C_Untre	105990514	FLNB	2317	0|26	26	13	0.00499616	2	0|15	15	7.5	2602
RAD51C_Untre	203098753	PDHX	8050	0|5	5	2.5	0.00499002	2	0|3	3	1.5	501
RAD51C_Untre	7657585	SLC25A15	10166	3|0	3	1.5	0.00498339	2	3|0	3	1.5	301
RAD51C_Untre	260764001	LCORL	254251	6|0	6	3	0.00498339	2	4|0	4	2	602
RAD51C_Untre	40548378	SDC2	6383	0|2	2	1	0.00497512	2	0|1	1	0.5	201
RAD51C_Untre	112421108	CIC	23152	13|3	16	8	0.00497512	2	10|2	12	6	1608
RAD51C_Untre	189491739	NR2C1	7181	6|0	6	3	0.00497512	2	4|0	4	2	603
RAD51C_Untre	157739942	GEMIN5	25929	2|13	15	7.5	0.00497347	2	2|7	9	4.5	1508
RAD51C_Untre	238859541	ALDH4A1	8659	0|5	5	2.5	0.00497018	2	0|4	4	2	503
RAD51C_Untre	13376212	UBA5	79876	0|4	4	2	0.0049505	2	0|3	3	1.5	404
RAD51C_Untre	15029520	HARS2	23438	0|5	5	2.5	0.00494071	2	0|4	4	2	506
RAD51C_Untre	189571647	MSANTD2	79684	5|0	5	2.5	0.00493097	2	3|0	3	1.5	507
RAD51C_Untre	NP_001137325.1	PYM1	84305	0|2	2	1	0.00492611	2	0|1	1	0.5	203
RAD51C_Untre	13376840	WDR61	80349	3|0	3	1.5	0.00491803	2	3|0	3	1.5	305
RAD51C_Untre	21536301	STAT1	6772	0|7	7	3.5	0.00491573	2	0|4	4	2	712
RAD51C_Untre	8922764	MRGBP	55257	2|0	2	1	0.00490196	2	1|0	1	0.5	204
RAD51C_Untre	12408656	CAPN1	823	0|7	7	3.5	0.00490196	2	0|4	4	2	714
RAD51C_Untre	5453918	SLC25A17	10478	0|3	3	1.5	0.00488599	2	0|2	2	1	307
RAD51C_Untre	17921985	COX15	1355	0|4	4	2	0.00487805	2	0|2	2	1	410
RAD51C_Untre	31652226	MRPL21	219927	0|2	2	1	0.00487805	2	0|1	1	0.5	205
RAD51C_Untre	56243590	WDR33	55339	7|6	13	6.5	0.00486527	2	5|4	9	4.5	1336
RAD51C_Untre	119829191	VPS33B	26276	6|0	6	3	0.00486224	2	5|0	5	2.5	617
RAD51C_Untre	5031741	DNAJA2	10294	4|0	4	2	0.00485437	2	4|0	4	2	412
RAD51C_Untre	227499619	SLC27A2	11001	0|6	6	3	0.00483871	2	0|3	3	1.5	620
RAD51C_Untre	14149746	NR2F2	7026	0|4	4	2	0.00483092	2	0|3	3	1.5	414
RAD51C_Untre	NP_005720.1	PPIF	10105	0|2	2	1	0.00483092	2	0|1	1	0.5	207
RAD51C_Untre	24415404	MDN1	23195	6|48	54	27	0.00482487	2	6|32	38	19	5596
RAD51C_Untre	10190712	S100A14	57402	0|1	1	0.5	0.00480769	2	0|1	1	0.5	104
RAD51C_Untre	32880199	MKRN2	23609	0|4	4	2	0.00480769	2	0|2	2	1	416
RAD51C_Untre	89274169	CIAPIN1	57019	3|0	3	1.5	0.00480769	2	2|0	2	1	312
RAD51C_Untre	94536866	ZG16B	124220	2|0	2	1	0.00480769	2	1|0	1	0.5	208
RAD51C_Untre	14589860	ASPH	444	0|3	3	1.5	0.00479233	2	0|2	2	1	313
RAD51C_Untre	260436860	AP1B1	162	0|9	9	4.5	0.00479233	2	0|4	4	2	939
RAD51C_Untre	20336305	BCL11A	53335	8|0	8	4	0.00479042	2	5|0	5	2.5	835
RAD51C_Untre	5031573	ACTR3	10096	0|4	4	2	0.00478469	2	0|3	3	1.5	418
RAD51C_Untre	117168250	PLCE1	51196	10|12	22	11	0.00477845	2	7|5	12	6	2302
RAD51C_Untre	152963644	PITX1	5307	3|0	3	1.5	0.00477707	2	2|0	2	1	314
RAD51C_Untre	31881779	GMPPA	29926	0|4	4	2	0.0047619	2	0|3	3	1.5	420
RAD51C_Untre	38570115	ZNF362	149076	4|0	4	2	0.0047619	2	2|0	2	1	420
RAD51C_Untre	347582593	ARID5B	84159	9|0	9	4.5	0.0047619	2	8|0	8	4	945
RAD51C_Untre	NP_149073.1	SARNP	84324	0|2	2	1	0.0047619	2	0|1	1	0.5	210
RAD51C_Untre	374248661	C19orf47	126526	2|2	4	2	0.00473934	2	2|2	4	2	422
RAD51C_Untre	NP_008854.2	SDF2	6388	0|2	2	1	0.00473934	2	0|1	1	0.5	211
RAD51C_Untre	197333809	SUZ12	23512	0|7	7	3.5	0.00473613	2	0|4	4	2	739
RAD51C_Untre	48255889	PRKCSH	5589	0|5	5	2.5	0.00473485	2	0|3	3	1.5	528
RAD51C_Untre	23238222	COPS3	8533	0|4	4	2	0.00472813	2	0|2	2	1	423
RAD51C_Untre	72255571	ZNF451	26036	8|2	10	5	0.00471254	2	5|2	7	3.5	1061
RAD51C_Untre	156564401	NSF	4905	0|7	7	3.5	0.0047043	2	0|4	4	2	744
RAD51C_Untre	61743963	CBX2	84733	5|0	5	2.5	0.00469925	2	4|0	4	2	532
RAD51C_Untre	33946291	LPCAT1	79888	2|3	5	2.5	0.00468165	2	1|2	3	1.5	534
RAD51C_Untre	223555963	HBS1L	10767	0|6	6	3	0.0046729	2	0|4	4	2	642
RAD51C_Untre	31542652	YJU2	55702	2|1	3	1.5	0.00464396	2	1|1	2	1	323
RAD51C_Untre	21361337	EIF5	1983	2|2	4	2	0.00464037	2	1|1	2	1	431
RAD51C_Untre	194733742	NELFA	7469	5|0	5	2.5	0.00463822	2	5|0	5	2.5	539
RAD51C_Untre	5803177	SNTB2	6645	2|3	5	2.5	0.00462963	2	1|2	3	1.5	540
RAD51C_Untre	25777615	PSMD7	5713	0|3	3	1.5	0.00462963	2	0|2	2	1	324
RAD51C_Untre	157779135	SUCLG2	8801	0|4	4	2	0.00462963	2	0|2	2	1	432
RAD51C_Untre	224493972	TXNDC5	81567	0|3	3	1.5	0.00462963	2	0|2	2	1	324
RAD51C_Untre	14591902	RECQL	5965	0|6	6	3	0.0046225	2	0|3	3	1.5	649
RAD51C_Untre	166197683	PLD3	23646	0|10	10	5	0.0102041	2	0|5	5	2.5	490
RAD51C_Untre	21361340	GSK3B	2932	0|4	4	2	0.00461894	2	0|3	3	1.5	433
RAD51C_Untre	15011916	GAR1	54433	0|2	2	1	0.00460829	2	0|1	1	0.5	217
RAD51C_Untre	105990539	NEFL	4747	0|5	5	2.5	0.00460405	2	0|2	2	1	543
RAD51C_Untre	17998700	PIGU	128869	0|4	4	2	0.0045977	2	0|2	2	1	435
RAD51C_Untre	4504483	HPRT1	3251	2|0	2	1	0.00458716	2	2|0	2	1	218
RAD51C_Untre	5454106	TAF10	6881	2|0	2	1	0.00458716	2	1|0	1	0.5	218
RAD51C_Untre	7706369	MPC1	51660	0|1	1	0.5	0.00458716	2	0|1	1	0.5	109
RAD51C_Untre	226509740	SCAF1	58506	1|11	12	6	0.00457317	2	1|6	7	3.5	1312
RAD51C_Untre	19923750	RAB3B	5865	2|0	2	1	0.00456621	2	1|0	1	0.5	219
RAD51C_Untre	147903302	MAP7D3	79649	8|0	8	4	0.00456621	2	5|0	5	2.5	876
RAD51C_Untre	15088795	PIGS	94005	2|8	10	5	0.00900901	2	1|5	6	3	555
RAD51C_Untre	4885457	SMAD4	4089	2|3	5	2.5	0.00452899	2	2|2	4	2	552
RAD51C_Untre	4826690	DHX8	1659	3|8	11	5.5	0.0045082	2	3|4	7	3.5	1220
RAD51C_Untre	54112403	CHD7	55636	18|9	27	13.5	0.0045045	2	12|5	17	8.5	2997
RAD51C_Untre	112382377	UBE2S	27338	0|2	2	1	0.0045045	2	0|1	1	0.5	222
RAD51C_Untre	16554627	WDR5	11091	3|0	3	1.5	0.00449102	2	2|0	2	1	334
RAD51C_Untre	56676399	NTMT1	28989	0|2	2	1	0.0044843	2	0|1	1	0.5	223
RAD51C_Untre	237820620	GRWD1	83743	3|1	4	2	0.0044843	2	2|1	3	1.5	446
RAD51C_Untre	4506067	PRKCA	5578	0|6	6	3	0.00446429	2	0|4	4	2	672
RAD51C_Untre	28827795	CHMP4B	128866	0|2	2	1	0.00446429	2	0|2	2	1	224
RAD51C_Untre	289176996	PEG10	23089	3|4	7	3.5	0.00446429	2	2|3	5	2.5	784
RAD51C_Untre	66348165	TMEM209	84928	0|5	5	2.5	0.00445633	2	0|3	3	1.5	561
RAD51C_Untre	62912453	ADD3	120	0|6	6	3	0.00445104	2	0|4	4	2	674
RAD51C_Untre	145553971	MORC4	79710	8|0	8	4	0.00444444	2	6|0	6	3	900
RAD51C_Untre	219842262	COPS2	9318	0|4	4	2	0.00444444	2	0|2	2	1	450
RAD51C_Untre	7662074	ZBTB5	9925	6|0	6	3	0.00443131	2	6|0	6	3	677
RAD51C_Untre	7661872	LARS2	23395	2|6	8	4	0.00442968	2	1|6	7	3.5	903
RAD51C_Untre	109633028	STK26	51765	0|3	3	1.5	0.00442478	2	0|3	3	1.5	339
RAD51C_Untre	196123584	ATP6	6775074	0|2	2	1	0.00442478	2	0|1	1	0.5	226
RAD51C_Untre	62899047	RINT1	60561	0|7	7	3.5	0.00441919	2	0|4	4	2	792
RAD51C_Untre	24308039	UFL1	23376	1|6	7	3.5	0.00440806	2	1|4	5	2.5	794
RAD51C_Untre	148228819	GPR89A	653519	1|3	4	2	0.0043956	2	1|3	4	2	455
RAD51C_Untre	225007648	POP1	10940	6|3	9	4.5	0.00439453	2	4|2	6	3	1024
RAD51C_Untre	16579828	ZFP91	80829	3|2	5	2.5	0.00438596	2	2|2	4	2	570
RAD51C_Untre	18105063	VPS45	11311	0|5	5	2.5	0.00438596	2	0|4	4	2	570
RAD51C_Untre	183603929	PPP6C	5537	3|0	3	1.5	0.00438596	2	1|0	1	0.5	342
RAD51C_Untre	224809432	TMTC3	160418	2|6	8	4	0.00437637	2	1|3	4	2	914
RAD51C_Untre	12056971	ANAPC1	64682	8|9	17	8.5	0.00437243	2	6|6	12	6	1944
RAD51C_Untre	4505585	PAFAH1B2	5049	0|2	2	1	0.00436681	2	0|1	1	0.5	229
RAD51C_Untre	209180475	ZNF384	171017	5|0	5	2.5	0.00433276	2	3|0	3	1.5	577
RAD51C_Untre	50962882	GPATCH8	23131	10|3	13	6.5	0.00432756	2	8|2	10	5	1502
RAD51C_Untre	15147335	NCOA5	57727	0|5	5	2.5	0.00431779	2	0|3	3	1.5	579
RAD51C_Untre	41350216	ALG1	56052	0|4	4	2	0.00431034	2	0|3	3	1.5	464
RAD51C_Untre	13123776	DMAP1	55929	2|2	4	2	0.00428266	2	1|1	2	1	467
RAD51C_Untre	206597505	AGFG1	3267	0|5	5	2.5	0.00428082	2	0|2	2	1	584
RAD51C_Untre	4506181	PSMA2	5683	0|2	2	1	0.0042735	2	0|1	1	0.5	234
RAD51C_Untre	4557469	AP2B1	163	0|8	8	4	0.00426894	2	0|6	6	3	937
RAD51C_Untre	20544129	DHX35	60625	6|0	6	3	0.00426743	2	3|0	3	1.5	703
RAD51C_Untre	117553608	SLC39A7	7922	0|4	4	2	0.00426439	2	0|2	2	1	469
RAD51C_Untre	225543166	SAMM50	25813	0|4	4	2	0.00426439	2	0|2	2	1	469
RAD51C_Untre	27477041	AP2A2	161	0|8	8	4	0.00425985	2	0|6	6	3	939
RAD51C_Untre	153945728	MAP1B	4131	9|12	21	10.5	0.00425446	2	4|7	11	5.5	2468
RAD51C_Untre	47174861	PPAN	56342	4|0	4	2	0.00422833	2	3|0	3	1.5	473
RAD51C_Untre	209969830	FASTKD2	22868	4|2	6	3	0.00422535	2	3|2	5	2.5	710
RAD51C_Untre	118600975	STXBP3	6814	2|3	5	2.5	0.00422297	2	1|2	3	1.5	592
RAD51C_Untre	NP_005862.1	SMNDC1	10285	0|2	2	1	0.00420168	2	0|2	2	1	238
RAD51C_Untre	30410792	PSME2	5721	0|2	2	1	0.0041841	2	0|1	1	0.5	239
RAD51C_Untre	13699811	NSD3	54904	9|3	12	6	0.00417537	2	7|2	9	4.5	1437
RAD51C_Untre	187960100	UBE3C	9690	0|9	9	4.5	0.00415512	2	0|5	5	2.5	1083
RAD51C_Untre	21361370	PYGB	5834	0|7	7	3.5	0.00415184	2	0|4	4	2	843
RAD51C_Untre	31881687	RFC4	5984	0|3	3	1.5	0.00413223	2	0|2	2	1	363
RAD51C_Untre	145309300	CDK13	8621	5|7	12	6	0.00413223	2	3|3	6	3	1452
RAD51C_Untre	157388975	SPDL1	54908	5|0	5	2.5	0.00413223	2	4|0	4	2	605
RAD51C_Untre	NP_064539.1	EMC7	56851	0|2	2	1	0.00413223	2	0|1	1	0.5	242
RAD51C_Untre	190684675	XRCC1	7515	5|5	10	5	0.00789889	2	3|4	7	3.5	633
RAD51C_Untre	42741669	KLHL41	10324	0|5	5	2.5	0.00412541	2	0|2	2	1	606
RAD51C_Untre	266453619	PFKM	5213	0|7	7	3.5	0.00411281	2	0|3	3	1.5	851
RAD51C_Untre	24797067	HLA-A	3105	0|3	3	1.5	0.00410959	2	0|2	2	1	365
RAD51C_Untre	13540555	PTDSS2	81490	0|4	4	2	0.00410678	2	0|3	3	1.5	487
RAD51C_Untre	19424120	DPM3	54344	0|1	1	0.5	0.00409836	2	0|1	1	0.5	122
RAD51C_Untre	89145417	METTL7A	25840	0|2	2	1	0.00409836	2	0|1	1	0.5	244
RAD51C_Untre	110611218	RRBP1	6238	3|5	8	4	0.00409417	2	2|4	6	3	977
RAD51C_Untre	14149734	CORO1B	57175	2|2	4	2	0.00408998	2	1|2	3	1.5	489
RAD51C_Untre	73747799	VPS52	6293	4|6	10	5	0.00691563	2	1|5	6	3	723
RAD51C_Untre	4757702	EIF4E2	9470	0|2	2	1	0.00408163	2	0|1	1	0.5	245
RAD51C_Untre	153791372	CLK3	1198	0|4	4	2	0.00408163	2	0|3	3	1.5	490
RAD51C_Untre	188497756	UBAP2L	9898	3|5	8	4	0.00406918	2	2|4	6	3	983
RAD51C_Untre	5453634	DYNC1LI2	1783	0|4	4	2	0.00406504	2	0|3	3	1.5	492
RAD51C_Untre	102467481	SMPD4	55627	0|7	7	3.5	0.00404157	2	0|4	4	2	866
RAD51C_Untre	4506189	PSMA7	5688	0|2	2	1	0.00403226	2	0|1	1	0.5	248
RAD51C_Untre	13123772	CNOT10	25904	0|6	6	3	0.00403226	2	0|2	2	1	744
RAD51C_Untre	61835148	FXR1	8087	0|5	5	2.5	0.00402576	2	0|3	3	1.5	621
RAD51C_Untre	205277463	TKT	7086	0|5	5	2.5	0.00401284	2	0|3	3	1.5	623
RAD51C_Untre	169234719	LIN54	132660	3|3	6	3	0.00400534	2	2|3	5	2.5	749
RAD51C_Untre	189409128	ZEB1	6935	9|0	9	4.5	0.00400356	2	4|0	4	2	1124
RAD51C_Untre	301897118	BRIP1	83990	10|0	10	5	0.0040032	2	8|0	8	4	1249
RAD51C_Untre	4507499	TIAL1	7073	0|3	3	1.5	0.004	2	0|2	2	1	375
RAD51C_Untre	6005824	SEC23IP	11196	0|8	8	4	0.004	2	0|4	4	2	1000
RAD51C_Untre	NP_005960.1	NAP1L4	4676	0|3	3	1.5	0.004	2	0|1	1	0.5	375
RAD51C_Untre	7706735	GTF2A1	2957	3|0	3	1.5	0.00398936	2	2|0	2	1	376
RAD51C_Untre	13236516	DERL1	79139	0|2	2	1	0.00398406	2	0|1	1	0.5	251
RAD51C_Untre	19923796	NMD3	51068	2|2	4	2	0.00397614	2	1|1	2	1	503
RAD51C_Untre	20127553	ANAPC5	51433	5|1	6	3	0.00397351	2	3|1	4	2	755
RAD51C_Untre	68160937	TRIM25	7706	0|5	5	2.5	0.00396825	2	0|4	4	2	630
RAD51C_Untre	13489087	SERPINB1	1992	0|3	3	1.5	0.00395778	2	0|2	2	1	379
RAD51C_Untre	169636418	MRPL38	64978	0|3	3	1.5	0.00394737	2	0|2	2	1	380
RAD51C_Untre	189458817	TFRC	7037	0|6	6	3	0.00394737	2	0|3	3	1.5	760
RAD51C_Untre	13376429	FAM192A	80011	2|0	2	1	0.00393701	2	1|0	1	0.5	254
RAD51C_Untre	46852178	KCMF1	56888	2|1	3	1.5	0.00393701	2	1|1	2	1	381
RAD51C_Untre	4502315	ATP6V1C1	528	0|3	3	1.5	0.0039267	2	0|3	3	1.5	382
RAD51C_Untre	24850133	PIAS4	51588	4|0	4	2	0.00392157	2	2|0	2	1	510
RAD51C_Untre	NP_000134.2	FH	2271	0|4	4	2	0.00392157	2	0|3	3	1.5	510
RAD51C_Untre	11559927	MRPS14	63931	0|1	1	0.5	0.00390625	2	0|1	1	0.5	128
RAD51C_Untre	NP_001305124.1	NDUFA8	4702	0|1	1	0.5	0.00390625	2	0|1	1	0.5	128
RAD51C_Untre	32401427	YIPF5	81555	0|2	2	1	0.00389105	2	0|1	1	0.5	257
RAD51C_Untre	7662645	MRPS18B	28973	0|2	2	1	0.00387597	2	0|2	2	1	258
RAD51C_Untre	14150124	LLPH	84298	0|1	1	0.5	0.00387597	2	0|1	1	0.5	129
RAD51C_Untre	221136993	TMX2	51075	0|2	2	1	0.00387597	2	0|1	1	0.5	258
RAD51C_Untre	24497554	HOXA13	3209	3|0	3	1.5	0.00386598	2	2|0	2	1	388
RAD51C_Untre	8923421	SARS2	54938	0|4	4	2	0.003861	2	0|3	3	1.5	518
RAD51C_Untre	224465233	EHMT1	79813	5|5	10	5	0.00385208	2	3|2	5	2.5	1298
RAD51C_Untre	4885065	APLP1	333	0|5	5	2.5	0.00384615	2	0|2	2	1	650
RAD51C_Untre	24308410	TIMM29	90580	0|2	2	1	0.00384615	2	0|1	1	0.5	260
RAD51C_Untre	10864017	ENOPH1	58478	0|2	2	1	0.00383142	2	0|1	1	0.5	261
RAD51C_Untre	18699734	UCK2	7371	0|2	2	1	0.00383142	2	0|1	1	0.5	261
RAD51C_Untre	13376001	GEMIN7	79760	0|1	1	0.5	0.00381679	2	0|1	1	0.5	131
RAD51C_Untre	95113664	LRRC1	55227	0|4	4	2	0.00381679	2	0|1	1	0.5	524
RAD51C_Untre	108796056	RO60	6738	0|4	4	2	0.00380952	2	0|3	3	1.5	525
RAD51C_Untre	4501993	AGPS	8540	0|5	5	2.5	0.00379939	2	0|4	4	2	658
RAD51C_Untre	4758788	NDUFS3	4722	0|2	2	1	0.00378788	2	0|1	1	0.5	264
RAD51C_Untre	296040438	UGDH	7358	0|3	3	1.5	0.00377834	2	0|2	2	1	397
RAD51C_Untre	118442837	SALL1	6299	10|0	10	5	0.00377644	2	8|0	8	4	1324
RAD51C_Untre	41152093	ZNF644	84146	7|3	10	5	0.0037679	2	5|1	6	3	1327
RAD51C_Untre	375298717	TUBGCP2	10844	2|5	7	3.5	0.00376344	2	2|3	5	2.5	930
RAD51C_Untre	409971401	PPME1	51400	0|3	3	1.5	0.00375	2	0|2	2	1	400
RAD51C_Untre	4502897	CLPTM1	1209	0|5	5	2.5	0.00373692	2	0|2	2	1	669
RAD51C_Untre	82546879	GTPBP1	9567	2|3	5	2.5	0.00373692	2	1|2	3	1.5	669
RAD51C_Untre	21361745	STRBP	55342	0|5	5	2.5	0.00372024	2	0|3	3	1.5	672
RAD51C_Untre	24497517	HOXA5	3202	2|0	2	1	0.0037037	2	1|0	1	0.5	270
RAD51C_Untre	31377782	PRKCD	5580	2|3	5	2.5	0.00369822	2	1|2	3	1.5	676
RAD51C_Untre	4508007	ZNF174	7727	3|0	3	1.5	0.0036855	2	2|0	2	1	407
RAD51C_Untre	67782362	DHX29	54505	3|7	10	5	0.0036523	2	3|5	8	4	1369
RAD51C_Untre	71772942	AP1G1	164	0|6	6	3	0.00364964	2	0|4	4	2	822
RAD51C_Untre	300360496	SLC33A1	9197	0|4	4	2	0.00364299	2	0|2	2	1	549
RAD51C_Untre	221136753	CDYL	9425	3|0	3	1.5	0.00364078	2	2|0	2	1	412
RAD51C_Untre	260763910	SKA3	221150	3|0	3	1.5	0.00364078	2	1|0	1	0.5	412
RAD51C_Untre	262205273	EIF2B3	8891	0|3	3	1.5	0.00364078	2	0|2	2	1	412
RAD51C_Untre	6005842	PLPBP	11212	2|0	2	1	0.00363636	2	1|0	1	0.5	275
RAD51C_Untre	145553959	ELAC2	60528	3|3	6	3	0.00363196	2	2|2	4	2	826
RAD51C_Untre	115270970	CLCC1	23155	0|4	4	2	0.00362976	2	0|3	3	1.5	551
RAD51C_Untre	38683855	PTCD3	55037	0|5	5	2.5	0.00362845	2	0|4	4	2	689
RAD51C_Untre	17981694	CDKN2B	1030	0|1	1	0.5	0.00362319	2	0|1	1	0.5	138
RAD51C_Untre	316983154	NDUFS1	4719	1|4	5	2.5	0.00361795	2	1|4	5	2.5	691
RAD51C_Untre	6912638	RSU1	6251	0|2	2	1	0.00361011	2	0|1	1	0.5	277
RAD51C_Untre	56550077	RAB40A	142684	0|2	2	1	0.00361011	2	0|1	1	0.5	277
RAD51C_Untre	23199991	CSNK1E	1454	0|3	3	1.5	0.00360577	2	0|2	2	1	416
RAD51C_Untre	10334859	CKMT1B	1159	0|3	3	1.5	0.00359712	2	0|1	1	0.5	417
RAD51C_Untre	410171507	IVL	3713	0|4	4	2	0.00358423	2	0|2	2	1	558
RAD51C_Untre	19913414	AP2A1	160	0|7	7	3.5	0.0035824	2	0|6	6	3	977
RAD51C_Untre	4506051	PRIM1	5557	0|3	3	1.5	0.00357143	2	0|3	3	1.5	420
RAD51C_Untre	7657013	AATF	26574	2|2	4	2	0.00357143	2	2|1	3	1.5	560
RAD51C_Untre	NP_001298132.1	CLTA	1211	0|1	1	0.5	0.00357143	2	0|1	1	0.5	140
RAD51C_Untre	110227866	SUN1	23353	3|2	5	2.5	0.00356125	2	2|2	4	2	702
RAD51C_Untre	311893396	ATP5MF-PTCD1	100526740	4|6	10	5	0.00667557	2	2|3	5	2.5	749
RAD51C_Untre	18860920	ESRRA	2101	0|3	3	1.5	0.0035461	2	0|2	2	1	423
RAD51C_Untre	20149698	L3MBTL2	83746	5|0	5	2.5	0.0035461	2	3|0	3	1.5	705
RAD51C_Untre	110227601	COASY	80347	0|4	4	2	0.0035461	2	0|3	3	1.5	564
RAD51C_Untre	148222745	RPP38	10557	0|2	2	1	0.00353357	2	0|1	1	0.5	283
RAD51C_Untre	259490226	DACH1	1602	5|0	5	2.5	0.00353107	2	4|0	4	2	708
RAD51C_Untre	26080431	ATAD5	79915	10|3	13	6.5	0.00352495	2	7|3	10	5	1844
RAD51C_Untre	13489073	EGLN1	54583	0|3	3	1.5	0.00352113	2	0|1	1	0.5	426
RAD51C_Untre	148612879	PHC3	80012	7|0	7	3.5	0.00351759	2	5|0	5	2.5	995
RAD51C_Untre	221136781	SRBD1	55133	2|5	7	3.5	0.00351759	2	2|4	6	3	995
RAD51C_Untre	55741677	SETD1A	9739	4|8	12	6	0.00351494	2	4|5	9	4.5	1707
RAD51C_Untre	148529014	DDB1	1642	0|8	8	4	0.00350877	2	0|5	5	2.5	1140
RAD51C_Untre	55770836	SCCPDH	51097	0|3	3	1.5	0.0034965	2	0|2	2	1	429
RAD51C_Untre	4557495	CSTF3	1479	0|5	5	2.5	0.00348675	2	0|3	3	1.5	717
RAD51C_Untre	7657236	IMPA2	3613	2|0	2	1	0.00347222	2	1|0	1	0.5	288
RAD51C_Untre	197100773	RARS2	57038	0|4	4	2	0.00346021	2	0|2	2	1	578
RAD51C_Untre	239582772	MAIP1	79568	0|2	2	1	0.00343643	2	0|1	1	0.5	291
RAD51C_Untre	119709822	CASZ1	54897	6|2	8	4	0.00343053	2	4|2	6	3	1166
RAD51C_Untre	7661948	MLEC	9761	0|2	2	1	0.00342466	2	0|1	1	0.5	292
RAD51C_Untre	5031863	LGALS3BP	3959	0|4	4	2	0.0034188	2	0|3	3	1.5	585
RAD51C_Untre	58331150	MRPS30	10884	0|3	3	1.5	0.00341686	2	0|3	3	1.5	439
RAD51C_Untre	77812670	EXOSC9	5393	3|0	3	1.5	0.00341686	2	1|0	1	0.5	439
RAD51C_Untre	190358532	SMARCAD1	56916	4|3	7	3.5	0.00340467	2	2|3	5	2.5	1028
RAD51C_Untre	24041020	EED	8726	0|3	3	1.5	0.00340136	2	0|2	2	1	441
RAD51C_Untre	NP_001035941.1	CARHSP1	23589	0|1	1	0.5	0.00340136	2	0|1	1	0.5	147
RAD51C_Untre	7657439	TAF5L	27097	4|0	4	2	0.00339559	2	2|0	2	1	589
RAD51C_Untre	84872173	ZNF131	7690	3|1	4	2	0.00339559	2	2|1	3	1.5	589
RAD51C_Untre	55769548	PHF14	9678	3|3	6	3	0.00337838	2	3|2	5	2.5	888
RAD51C_Untre	374671775	SSBP1	6742	0|1	1	0.5	0.00337838	2	0|1	1	0.5	148
RAD51C_Untre	188528689	STXBP2	6813	0|4	4	2	0.00337268	2	0|3	3	1.5	593
RAD51C_Untre	296434309	FLAD1	80308	0|3	3	1.5	0.00336323	2	0|2	2	1	446
RAD51C_Untre	18105056	VPS33A	65082	0|4	4	2	0.0033557	2	0|3	3	1.5	596
RAD51C_Untre	NP_057164.3	GLOD4	51031	2|0	2	1	0.0033557	2	1|0	1	0.5	298
RAD51C_Untre	133925811	TNPO1	3842	0|6	6	3	0.00334076	2	0|5	5	2.5	898
RAD51C_Untre	33598968	LMO7	4008	9|0	9	4.5	0.0033358	2	4|0	4	2	1349
RAD51C_Untre	14589953	POLR2H	5437	0|1	1	0.5	0.00333333	2	0|1	1	0.5	150
RAD51C_Untre	62899035	ESCO2	157570	4|0	4	2	0.00332779	2	3|0	3	1.5	601
RAD51C_Untre	148664216	SDE2	163859	3|0	3	1.5	0.00332594	2	3|0	3	1.5	451
RAD51C_Untre	48255957	ATP2B4	493	0|8	8	4	0.0033195	2	0|5	5	2.5	1205
RAD51C_Untre	19424132	NEK7	140609	2|0	2	1	0.00331126	2	1|0	1	0.5	302
RAD51C_Untre	63253298	SRM	6723	0|2	2	1	0.00331126	2	0|1	1	0.5	302
RAD51C_Untre	289577080	EIF4G2	1982	0|6	6	3	0.00330761	2	0|4	4	2	907
RAD51C_Untre	22538442	CTSZ	1522	0|2	2	1	0.00330033	2	0|1	1	0.5	303
RAD51C_Untre	4504205	GTF3C2	2976	0|6	6	3	0.00329308	2	0|3	3	1.5	911
RAD51C_Untre	NP_057152.2	FIS1	51024	0|1	1	0.5	0.00328947	2	0|1	1	0.5	152
RAD51C_Untre	315259084	INTS7	25896	3|3	6	3	0.00328587	2	1|2	3	1.5	913
RAD51C_Untre	196114999	SATB1	6304	5|0	5	2.5	0.00327654	2	5|0	5	2.5	763
RAD51C_Untre	4758876	PABPN1	8106	0|2	2	1	0.00326797	2	0|2	2	1	306
RAD51C_Untre	NP_001316422.1	EMC2	9694	0|2	2	1	0.00326797	2	0|1	1	0.5	306
RAD51C_Untre	10863903	TRIP12	9320	0|13	13	6.5	0.00326305	2	0|9	9	4.5	1992
RAD51C_Untre	18860839	MEN1	4221	2|2	4	2	0.00325203	2	1|1	2	1	615
RAD51C_Untre	36950991	NR2C2	7182	4|0	4	2	0.00325203	2	2|0	2	1	615
RAD51C_Untre	21361851	INTS12	57117	0|3	3	1.5	0.00324675	2	0|1	1	0.5	462
RAD51C_Untre	NP_000445.1	SOD1	6647	0|1	1	0.5	0.00324675	2	0|1	1	0.5	154
RAD51C_Untre	41281453	SLK	9748	0|8	8	4	0.00323887	2	0|6	6	3	1235
RAD51C_Untre	127138957	TSHZ3	57616	7|0	7	3.5	0.00323774	2	5|0	5	2.5	1081
RAD51C_Untre	24497618	ATAD2	29028	4|5	9	4.5	0.00323741	2	3|3	6	3	1390
RAD51C_Untre	122056474	CASP8	841	0|3	3	1.5	0.00323276	2	0|2	2	1	464
RAD51C_Untre	22035634	MGST1	4257	0|1	1	0.5	0.00322581	2	0|1	1	0.5	155
RAD51C_Untre	149999378	INF2	64423	0|8	8	4	0.00322581	2	0|5	5	2.5	1240
RAD51C_Untre	269973877	RFK	55312	0|1	1	0.5	0.00322581	2	0|1	1	0.5	155
RAD51C_Untre	38492356	POLD3	10714	3|0	3	1.5	0.00321888	2	2|0	2	1	466
RAD51C_Untre	38569475	MTX1	4580	0|3	3	1.5	0.00321888	2	0|2	2	1	466
RAD51C_Untre	7657069	ERO1A	30001	0|3	3	1.5	0.00320513	2	0|2	2	1	468
RAD51C_Untre	4505581	PRKRA	8575	0|2	2	1	0.00319489	2	0|1	1	0.5	313
RAD51C_Untre	NP_003012.1	SGTA	6449	0|2	2	1	0.00319489	2	0|1	1	0.5	313
RAD51C_Untre	303305009	PPIE	10450	2|0	2	1	0.00318471	2	1|0	1	0.5	314
RAD51C_Untre	NP_057501.2	GLRX5	51218	0|1	1	0.5	0.00318471	2	0|1	1	0.5	157
RAD51C_Untre	124378039	SEC16A	9919	5|10	15	7.5	0.00318201	2	3|6	9	4.5	2357
RAD51C_Untre	75677335	UTP25	27042	0|10	10	5	0.00661376	2	0|7	7	3.5	756
RAD51C_Untre	372266127	FLII	2314	0|8	8	4	0.00317965	2	0|5	5	2.5	1258
RAD51C_Untre	4757714	ACP1	52	0|1	1	0.5	0.00316456	2	0|1	1	0.5	158
RAD51C_Untre	NP_061924.1	MRPL50	54534	0|1	1	0.5	0.00316456	2	0|1	1	0.5	158
RAD51C_Untre	193083197	UBLCP1	134510	0|2	2	1	0.00314465	2	0|1	1	0.5	318
RAD51C_Untre	5803092	METAP2	10988	0|3	3	1.5	0.00313808	2	0|3	3	1.5	478
RAD51C_Untre	239787829	NOP53	29997	0|3	3	1.5	0.00313808	2	0|2	2	1	478
RAD51C_Untre	157384956	NUBPL	80224	0|2	2	1	0.0031348	2	0|2	2	1	319
RAD51C_Untre	4507835	UMPS	7372	0|3	3	1.5	0.003125	2	0|2	2	1	480
RAD51C_Untre	21071001	AMFR	267	0|4	4	2	0.00311042	2	0|3	3	1.5	643
RAD51C_Untre	74027249	TRIM33	51592	4|3	7	3.5	0.00310559	2	2|2	4	2	1127
RAD51C_Untre	148727286	ACOT2	10965	1|2	3	1.5	0.00310559	2	1|1	2	1	483
RAD51C_Untre	167555095	TENT2	167153	1|2	3	1.5	0.00309917	2	1|1	2	1	484
RAD51C_Untre	228480211	FHL1	2273	0|2	2	1	0.00309598	2	0|1	1	0.5	323
RAD51C_Untre	41327749	ANAPC4	29945	3|2	5	2.5	0.00309406	2	2|1	3	1.5	808
RAD51C_Untre	90652851	TRPS1	7227	4|4	8	4	0.00309119	2	4|3	7	3.5	1294
RAD51C_Untre	10863955	PSAT1	29968	0|2	2	1	0.00308642	2	0|1	1	0.5	324
RAD51C_Untre	27501458	CHTF18	63922	2|4	6	3	0.00307692	2	1|2	3	1.5	975
RAD51C_Untre	38570062	GET4	51608	0|2	2	1	0.0030581	2	0|1	1	0.5	327
RAD51C_Untre	NP_001268396.1	TRMT6	51605	0|2	2	1	0.0030581	2	0|2	2	1	327
RAD51C_Untre	NP_001036004.1	MAZ	4150	3|0	3	1.5	0.0030426	2	2|0	2	1	493
RAD51C_Untre	148612835	ZNF207	7756	0|3	3	1.5	0.00303644	2	0|1	1	0.5	494
RAD51C_Untre	223718097	OXA1L	5018	0|3	3	1.5	0.0030303	2	0|3	3	1.5	495
RAD51C_Untre	410515401	CNOT9	9125	0|2	2	1	0.00302115	2	0|1	1	0.5	331
RAD51C_Untre	194328734	PHF10	55274	0|3	3	1.5	0.00301205	2	0|1	1	0.5	498
RAD51C_Untre	300796323	RBBP5	5929	0|3	3	1.5	0.003	2	0|2	2	1	500
RAD51C_Untre	22094987	RPTOR	57521	5|3	8	4	0.00299625	2	4|1	5	2.5	1335
RAD51C_Untre	15721937	MRPS24	64951	0|1	1	0.5	0.00299401	2	0|1	1	0.5	167
RAD51C_Untre	31657129	PFAS	5198	0|8	8	4	0.00298954	2	0|5	5	2.5	1338
RAD51C_Untre	32880229	SELENOO	83642	0|4	4	2	0.00298954	2	0|2	2	1	669
RAD51C_Untre	49087132	SALL2	6297	6|0	6	3	0.00297915	2	4|0	4	2	1007
RAD51C_Untre	48255966	UGP2	7360	0|3	3	1.5	0.00295276	2	0|2	2	1	508
RAD51C_Untre	82880658	HSPA14	51182	0|3	3	1.5	0.00294695	2	0|3	3	1.5	509
RAD51C_Untre	283837894	ZMYM3	9203	4|4	8	4	0.00294551	2	3|3	6	3	1358
RAD51C_Untre	5031873	LMAN1	3998	1|2	3	1.5	0.00294118	2	1|2	3	1.5	510
RAD51C_Untre	17505907	DDX31	64794	0|5	5	2.5	0.00293772	2	0|4	4	2	851
RAD51C_Untre	343887347	CD2BP2	10421	0|2	2	1	0.00293255	2	0|1	1	0.5	341
RAD51C_Untre	118130815	MIER1	57708	3|0	3	1.5	0.00292969	2	1|0	1	0.5	512
RAD51C_Untre	108936958	DCAF7	10238	0|2	2	1	0.00292398	2	0|2	2	1	342
RAD51C_Untre	109948304	SMU1	55234	0|3	3	1.5	0.00292398	2	0|1	1	0.5	513
RAD51C_Untre	116734702	HOXD13	3239	2|0	2	1	0.00291545	2	1|0	1	0.5	343
RAD51C_Untre	24308324	FAR1	84188	0|3	3	1.5	0.00291262	2	0|3	3	1.5	515
RAD51C_Untre	NP_004539.1	NDUFB10	4716	0|1	1	0.5	0.00290698	2	0|1	1	0.5	172
RAD51C_Untre	260436831	EPB41	2035	0|5	5	2.5	0.00289352	2	0|3	3	1.5	864
RAD51C_Untre	156142197	EHMT2	10919	5|2	7	3.5	0.00289256	2	3|2	5	2.5	1210
RAD51C_Untre	41393561	LAP3	51056	0|3	3	1.5	0.00289017	2	0|1	1	0.5	519
RAD51C_Untre	14149669	TAB2	23118	0|4	4	2	0.002886	2	0|2	2	1	693
RAD51C_Untre	31543419	PNKP	11284	0|3	3	1.5	0.00287908	2	0|2	2	1	521
RAD51C_Untre	39995084	INTS3	65123	0|6	6	3	0.00287908	2	0|3	3	1.5	1042
RAD51C_Untre	19923597	SAP130	79595	6|0	6	3	0.0028626	2	4|0	4	2	1048
RAD51C_Untre	194394141	URB1	9875	3|10	13	6.5	0.00286218	2	2|7	9	4.5	2271
RAD51C_Untre	157389005	CAPN2	824	0|4	4	2	0.00285714	2	0|3	3	1.5	700
RAD51C_Untre	47578105	NIPBL	25836	4|12	16	8	0.00285307	2	3|8	11	5.5	2804
RAD51C_Untre	47078238	GPS1	2873	0|3	3	1.5	0.0028463	2	0|2	2	1	527
RAD51C_Untre	110618253	POLRMT	5442	1|6	7	3.5	0.00284553	2	1|4	5	2.5	1230
RAD51C_Untre	4503515	EIF3H	8667	0|2	2	1	0.00284091	2	0|1	1	0.5	352
RAD51C_Untre	19923939	KTI12	112970	2|0	2	1	0.00282486	2	2|0	2	1	354
RAD51C_Untre	150417999	UBE2Z	65264	0|2	2	1	0.00282486	2	0|1	1	0.5	354
RAD51C_Untre	217272861	P4HA2	8974	0|3	3	1.5	0.00281426	2	0|2	2	1	533
RAD51C_Untre	5803023	LMAN2	10960	0|2	2	1	0.00280899	2	0|2	2	1	356
RAD51C_Untre	NP_003282.2	TPP2	7174	0|7	7	3.5	0.00280224	2	0|5	5	2.5	1249
RAD51C_Untre	297374777	FMR1	2332	0|3	3	1.5	0.0027933	2	0|2	2	1	537
RAD51C_Untre	87299628	BOD1L1	259282	6|11	17	8.5	0.00278597	2	4|9	13	6.5	3051
RAD51C_Untre	313482818	CNOT2	4848	0|3	3	1.5	0.00277778	2	0|2	2	1	540
RAD51C_Untre	229892197	SGO2	151246	7|0	7	3.5	0.00277557	2	5|0	5	2.5	1261
RAD51C_Untre	38202255	TARS	6897	0|4	4	2	0.00276625	2	0|3	3	1.5	723
RAD51C_Untre	17986001	HLA-B	3106	0|2	2	1	0.00276243	2	0|2	2	1	362
RAD51C_Untre	187607323	EIF2B4	8890	0|3	3	1.5	0.00276243	2	0|2	2	1	543
RAD51C_Untre	NP_001265547.1	PTPN1	5770	0|2	2	1	0.00276243	2	0|2	2	1	362
RAD51C_Untre	33946282	VIRMA	25962	2|8	10	5	0.00275938	2	1|6	7	3.5	1812
RAD51C_Untre	27363457	COQ8B	79934	2|1	3	1.5	0.00275735	2	1|1	2	1	544
RAD51C_Untre	212276121	MCTS1	28985	0|1	1	0.5	0.00274725	2	0|1	1	0.5	182
RAD51C_Untre	4757836	BAP1	8314	4|0	4	2	0.00274348	2	2|0	2	1	729
RAD51C_Untre	11024698	OGA	10724	0|5	5	2.5	0.00272926	2	0|3	3	1.5	916
RAD51C_Untre	49533617	SOAT1	6646	0|3	3	1.5	0.00272727	2	0|2	2	1	550
RAD51C_Untre	295821200	CBS	875	0|3	3	1.5	0.00272232	2	0|2	2	1	551
RAD51C_Untre	355390313	SCRIB	23513	1|8	9	4.5	0.00271903	2	1|5	6	3	1655
RAD51C_Untre	46877068	PRKAA2	5563	0|3	3	1.5	0.00271739	2	0|2	2	1	552
RAD51C_Untre	186928835	P3H1	64175	0|4	4	2	0.00271739	2	0|2	2	1	736
RAD51C_Untre	33356550	GPATCH4	54865	2|0	2	1	0.0027027	2	1|0	1	0.5	370
RAD51C_Untre	298358598	DGCR8	54487	2|2	4	2	0.0027027	2	1|2	3	1.5	740
RAD51C_Untre	21396500	HIRIP3	8479	3|0	3	1.5	0.00269784	2	3|0	3	1.5	556
RAD51C_Untre	31542711	SLC35F6	54978	0|2	2	1	0.00269542	2	0|1	1	0.5	371
RAD51C_Untre	4758894	GATB	5188	0|3	3	1.5	0.002693	2	0|2	2	1	557
RAD51C_Untre	296011010	TASOR2	54906	9|4	13	6.5	0.0026749	2	4|4	8	4	2430
RAD51C_Untre	157739940	NUDT19	390916	0|2	2	1	0.00266667	2	0|1	1	0.5	375
RAD51C_Untre	171543895	ATXN2	6311	4|3	7	3.5	0.00266565	2	3|2	5	2.5	1313
RAD51C_Untre	93141204	METTL2B	55798	0|2	2	1	0.0026455	2	0|1	1	0.5	378
RAD51C_Untre	4507869	VASP	7408	0|2	2	1	0.00263158	2	0|1	1	0.5	380
RAD51C_Untre	39930375	ENAH	55740	0|3	3	1.5	0.00263158	2	0|2	2	1	570
RAD51C_Untre	296179431	BCORL1	63035	9|0	9	4.5	0.00263004	2	5|0	5	2.5	1711
RAD51C_Untre	NP_001263218.1	PRKAR1A	5573	0|2	2	1	0.00262467	2	0|1	1	0.5	381
RAD51C_Untre	71143156	C6orf120	387263	1|0	1	0.5	0.0026178	2	1|0	1	0.5	191
RAD51C_Untre	22035606	MAP4K4	9448	3|7	10	5	0.00412541	2	1|3	4	2	1212
RAD51C_Untre	14591924	SEC23B	10483	0|4	4	2	0.00260756	2	0|2	2	1	767
RAD51C_Untre	226497574	RBM19	9904	0|5	5	2.5	0.00260417	2	0|3	3	1.5	960
RAD51C_Untre	4557493	CSTF2	1478	0|3	3	1.5	0.00259965	2	0|3	3	1.5	577
RAD51C_Untre	38372919	BSG	682	0|2	2	1	0.0025974	2	0|1	1	0.5	385
RAD51C_Untre	7706657	CDC40	51362	0|3	3	1.5	0.00259067	2	0|3	3	1.5	579
RAD51C_Untre	8392875	CFAP20	29105	0|1	1	0.5	0.00259067	2	0|1	1	0.5	193
RAD51C_Untre	10835049	RHOA	387	0|1	1	0.5	0.00259067	2	0|1	1	0.5	193
RAD51C_Untre	21327685	YME1L1	10730	0|4	4	2	0.00258732	2	0|3	3	1.5	773
RAD51C_Untre	38327615	ERGIC3	51614	0|2	2	1	0.00257732	2	0|1	1	0.5	388
RAD51C_Untre	190194365	MTPAP	55149	3|0	3	1.5	0.00257732	2	2|0	2	1	582
RAD51C_Untre	NP_064505.1	UGGT1	56886	0|8	8	4	0.00257235	2	0|7	7	3.5	1555
RAD51C_Untre	56699485	EIF2D	1939	0|3	3	1.5	0.00256849	2	0|3	3	1.5	584
RAD51C_Untre	261878478	DHX40	79665	0|4	4	2	0.00256739	2	0|3	3	1.5	779
RAD51C_Untre	4501867	ACO2	50	0|4	4	2	0.0025641	2	0|2	2	1	780
RAD51C_Untre	15451779	PML	5371	3|0	3	1.5	0.0025641	2	3|0	3	1.5	585
RAD51C_Untre	21070976	DIABLO	56616	0|1	1	0.5	0.0025641	2	0|1	1	0.5	195
RAD51C_Untre	55770870	L3MBTL3	84456	4|0	4	2	0.0025641	2	3|0	3	1.5	780
RAD51C_Untre	34101288	CPSF2	53981	2|2	4	2	0.00255754	2	1|1	2	1	782
RAD51C_Untre	190014578	SACM1L	22908	0|3	3	1.5	0.00255537	2	0|2	2	1	587
RAD51C_Untre	116089337	IQGAP2	10788	0|8	8	4	0.00253968	2	0|7	7	3.5	1575
RAD51C_Untre	5031571	ACTR2	10097	0|2	2	1	0.00253807	2	0|1	1	0.5	394
RAD51C_Untre	207028748	NDRG1	10397	0|2	2	1	0.00253807	2	0|2	2	1	394
RAD51C_Untre	150378545	POM121C	100101267	0|5	5	2.5	0.00253293	2	0|2	2	1	987
RAD51C_Untre	120587029	SCUBE1	80274	0|5	5	2.5	0.00253036	2	0|3	3	1.5	988
RAD51C_Untre	93102371	PBRM1	55193	0|8	8	4	0.00252845	2	0|6	6	3	1582
RAD51C_Untre	4506749	RRM1	6240	0|4	4	2	0.00252525	2	0|3	3	1.5	792
RAD51C_Untre	NP_001257460.1	WTAP	9589	0|2	2	1	0.00252525	2	0|1	1	0.5	396
RAD51C_Untre	148539872	ACAT2	39	0|2	2	1	0.00251889	2	0|2	2	1	397
RAD51C_Untre	167614485	ACAA2	10449	0|2	2	1	0.00251889	2	0|1	1	0.5	397
RAD51C_Untre	269846807	SBNO1	55206	3|4	7	3.5	0.00251437	2	2|3	5	2.5	1392
RAD51C_Untre	70166599	PUS1	80324	0|2	2	1	0.00250627	2	0|1	1	0.5	399
RAD51C_Untre	33620747	MYEF2	50804	0|3	3	1.5	0.0025	2	0|2	2	1	600
RAD51C_Untre	118722349	RBM12B	389677	0|5	5	2.5	0.0024975	2	0|2	2	1	1001
RAD51C_Untre	14211540	MOV10	4343	0|5	5	2.5	0.00249252	2	0|4	4	2	1003
RAD51C_Untre	148224884	PTPMT1	114971	0|1	1	0.5	0.00248756	2	0|1	1	0.5	201
RAD51C_Untre	237681121	BRCA1	672	6|3	9	4.5	0.00247797	2	4|3	7	3.5	1816
RAD51C_Untre	256985100	TMED7-TICAM2	100302736	0|2	2	1	0.00247525	2	0|1	1	0.5	404
RAD51C_Untre	51479192	RING1	6015	0|2	2	1	0.00246305	2	0|2	2	1	406
RAD51C_Untre	195539337	AHCYL2	23382	0|3	3	1.5	0.00245902	2	0|2	2	1	610
RAD51C_Untre	158534059	FNBP4	23360	5|0	5	2.5	0.00245821	2	3|0	3	1.5	1017
RAD51C_Untre	197276594	RBM20	282996	6|0	6	3	0.00244499	2	6|0	6	3	1227
RAD51C_Untre	19913424	ATP6V1A	523	0|3	3	1.5	0.00243112	2	0|2	2	1	617
RAD51C_Untre	33946329	RALA	5898	0|1	1	0.5	0.00242718	2	0|1	1	0.5	206
RAD51C_Untre	56676371	CPSF1	29894	5|2	7	3.5	0.0024255	2	3|2	5	2.5	1443
RAD51C_Untre	32307128	NCOA6	23054	4|6	10	5	0.00242365	2	4|4	8	4	2063
RAD51C_Untre	51093861	CARD10	29775	5|0	5	2.5	0.00242248	2	4|0	4	2	1032
RAD51C_Untre	28416436	ARFGAP1	55738	0|2	2	1	0.00241546	2	0|2	2	1	414
RAD51C_Untre	42558246	LCLAT1	253558	0|2	2	1	0.00241546	2	0|2	2	1	414
RAD51C_Untre	52630449	USP48	84196	2|3	5	2.5	0.00241546	2	2|2	4	2	1035
RAD51C_Untre	215422338	PDK3	5165	0|2	2	1	0.00240964	2	0|2	2	1	415
RAD51C_Untre	17975755	MSL3	10943	0|2	2	1	0.00240385	2	0|1	1	0.5	416
RAD51C_Untre	116875765	TJP1	7082	0|8	8	4	0.00239808	2	0|4	4	2	1668
RAD51C_Untre	30795227	DTD1	92675	0|1	1	0.5	0.00239234	2	0|1	1	0.5	209
RAD51C_Untre	88703041	SNX6	58533	0|2	2	1	0.00239234	2	0|1	1	0.5	418
RAD51C_Untre	117676384	SCAF11	9169	5|2	7	3.5	0.00239234	2	3|2	5	2.5	1463
RAD51C_Untre	339895853	AKT2	208	0|2	2	1	0.00238663	2	0|1	1	0.5	419
RAD51C_Untre	209862851	PLS3	5358	0|3	3	1.5	0.00238095	2	0|3	3	1.5	630
RAD51C_Untre	NP_001013455.1	SEH1L	81929	0|2	2	1	0.0023753	2	0|1	1	0.5	421
RAD51C_Untre	5803048	KDELR1	10945	0|1	1	0.5	0.00235849	2	0|1	1	0.5	212
RAD51C_Untre	7706333	MRPL48	51642	0|1	1	0.5	0.00235849	2	0|1	1	0.5	212
RAD51C_Untre	NP_001258824.1	TARS2	80222	3|0	3	1.5	0.00235849	2	3|0	3	1.5	636
RAD51C_Untre	124028529	SYMPK	8189	0|6	6	3	0.00235479	2	0|5	5	2.5	1274
RAD51C_Untre	119220557	PAICS	10606	0|2	2	1	0.00235294	2	0|2	2	1	425
RAD51C_Untre	166235184	PALD1	27143	0|4	4	2	0.00233645	2	0|2	2	1	856
RAD51C_Untre	23308722	TTK	7272	4|0	4	2	0.00233372	2	3|0	3	1.5	857
RAD51C_Untre	61097912	NOM1	64434	1|3	4	2	0.00232558	2	1|2	3	1.5	860
RAD51C_Untre	192449449	UBE2O	63893	0|6	6	3	0.00232198	2	0|5	5	2.5	1292
RAD51C_Untre	27597090	SUPT6H	6830	0|8	8	4	0.0023175	2	0|6	6	3	1726
RAD51C_Untre	82659109	UBR4	23352	13|11	24	12	0.00231526	2	8|10	18	9	5183
RAD51C_Untre	56682962	LGMN	5641	0|2	2	1	0.00230947	2	0|2	2	1	433
RAD51C_Untre	24850117	MINK1	50488	0|6	6	3	0.00230238	2	0|2	2	1	1303
RAD51C_Untre	4505689	PDK1	5163	0|2	2	1	0.00229358	2	0|2	2	1	436
RAD51C_Untre	112293287	TDRD7	23424	5|0	5	2.5	0.00227687	2	4|0	4	2	1098
RAD51C_Untre	209862871	TRMT1	55621	0|3	3	1.5	0.00227618	2	0|2	2	1	659
RAD51C_Untre	31563338	FOXK2	3607	0|3	3	1.5	0.00227273	2	0|3	3	1.5	660
RAD51C_Untre	13376854	UBXN6	80700	0|2	2	1	0.00226757	2	0|2	2	1	441
RAD51C_Untre	10864049	SINHCAF	58516	0|1	1	0.5	0.00226244	2	0|1	1	0.5	221
RAD51C_Untre	156416003	SDHA	6389	0|3	3	1.5	0.00225904	2	0|2	2	1	664
RAD51C_Untre	38454194	TUBGCP4	27229	0|3	3	1.5	0.00225225	2	0|1	1	0.5	666
RAD51C_Untre	157779137	DYM	54808	2|1	3	1.5	0.00224215	2	1|1	2	1	669
RAD51C_Untre	153792633	FAM169A	26049	0|3	3	1.5	0.00223881	2	0|2	2	1	670
RAD51C_Untre	7549793	TBL2	26608	0|2	2	1	0.00223714	2	0|1	1	0.5	447
RAD51C_Untre	39652628	FAM120A	23196	3|2	5	2.5	0.00223614	2	2|2	4	2	1118
RAD51C_Untre	148539846	DSC3	1825	0|4	4	2	0.00223214	2	0|2	2	1	896
RAD51C_Untre	239049591	GYS1	2997	3|0	3	1.5	0.00222883	2	2|0	2	1	673
RAD51C_Untre	259013556	FXR2	9513	0|3	3	1.5	0.00222883	2	0|2	2	1	673
RAD51C_Untre	13435364	DSC2	1824	4|0	4	2	0.00221976	2	1|0	1	0.5	901
RAD51C_Untre	21536359	TAF6	6878	3|0	3	1.5	0.00221566	2	3|0	3	1.5	677
RAD51C_Untre	57164942	CKAP5	9793	4|5	9	4.5	0.00221457	2	2|3	5	2.5	2032
RAD51C_Untre	4758606	ILK	3611	0|2	2	1	0.00221239	2	0|1	1	0.5	452
RAD51C_Untre	155030232	PELP1	27043	0|5	5	2.5	0.00221239	2	0|4	4	2	1130
RAD51C_Untre	116805342	HIVEP1	3096	10|2	12	6	0.00220832	2	5|1	6	3	2717
RAD51C_Untre	22748641	CHMP7	91782	0|2	2	1	0.00220751	2	0|1	1	0.5	453
RAD51C_Untre	24308263	PRUNE1	58497	0|2	2	1	0.00220751	2	0|2	2	1	453
RAD51C_Untre	7657134	GNPAT	8443	0|3	3	1.5	0.00220588	2	0|1	1	0.5	680
RAD51C_Untre	156546894	PHF21A	51317	3|0	3	1.5	0.00220588	2	2|0	2	1	680
RAD51C_Untre	214832074	LMO2	4005	0|1	1	0.5	0.00220264	2	0|1	1	0.5	227
RAD51C_Untre	308818209	GABPA	2551	2|0	2	1	0.00220264	2	2|0	2	1	454
RAD51C_Untre	387849239	PDPK1	5170	0|2	2	1	0.00220264	2	0|1	1	0.5	454
RAD51C_Untre	NP_066923.3	NFS1	9054	0|2	2	1	0.00218818	2	0|1	1	0.5	457
RAD51C_Untre	226371636	KAT8	84148	2|0	2	1	0.00218341	2	1|0	1	0.5	458
RAD51C_Untre	145309326	LAMC1	3915	0|7	7	3.5	0.00217526	2	0|7	7	3.5	1609
RAD51C_Untre	29029601	DHX37	57647	0|5	5	2.5	0.00216076	2	0|4	4	2	1157
RAD51C_Untre	313747582	GBF1	8729	1|7	8	4	0.00215517	2	1|4	5	2.5	1856
RAD51C_Untre	110227619	RIOX2	84864	0|2	2	1	0.00215054	2	0|1	1	0.5	465
RAD51C_Untre	241666462	TSC1	7248	0|5	5	2.5	0.00214961	2	0|3	3	1.5	1163
RAD51C_Untre	19923345	RBM12	10137	0|4	4	2	0.00214592	2	0|2	2	1	932
RAD51C_Untre	42542403	EEF1AKNMT	51603	0|3	3	1.5	0.00214592	2	0|2	2	1	699
RAD51C_Untre	308199413	KMT2A	4297	11|6	17	8.5	0.00213998	2	8|6	14	7	3972
RAD51C_Untre	28872812	MORC3	23515	3|1	4	2	0.00212993	2	2|1	3	1.5	939
RAD51C_Untre	29725607	UNC45A	55898	4|0	4	2	0.00211864	2	3|0	3	1.5	944
RAD51C_Untre	62751417	RABL3	285282	0|1	1	0.5	0.00211864	2	0|1	1	0.5	236
RAD51C_Untre	150456432	ULK3	25989	0|2	2	1	0.00211864	2	0|1	1	0.5	472
RAD51C_Untre	4759276	RRP9	9136	0|2	2	1	0.00210526	2	0|2	2	1	475
RAD51C_Untre	271398239	CNDP2	55748	0|2	2	1	0.00210526	2	0|1	1	0.5	475
RAD51C_Untre	41406097	DVL3	1857	3|0	3	1.5	0.00209497	2	2|0	2	1	716
RAD51C_Untre	50513245	CHAF1A	10036	0|4	4	2	0.00209205	2	0|2	2	1	956
RAD51C_Untre	149158690	PRRC2A	7916	6|3	9	4.5	0.00208623	2	6|3	9	4.5	2157
RAD51C_Untre	62241011	AKT1	207	0|2	2	1	0.00208333	2	0|1	1	0.5	480
RAD51C_Untre	10190706	CLK4	57396	0|2	2	1	0.002079	2	0|1	1	0.5	481
RAD51C_Untre	4506193	PSMB1	5689	0|1	1	0.5	0.00207469	2	0|1	1	0.5	241
RAD51C_Untre	31542656	DDX49	54555	0|2	2	1	0.00207039	2	0|2	2	1	483
RAD51C_Untre	6912286	CASP14	23581	1|0	1	0.5	0.00206612	2	1|0	1	0.5	242
[truncated: 342 more rows]

## Sheet: RAD51D BioID
Bait	Prey	PreyGene	Entrez_ID	Spec	SpecSum	AvgSpec	SAF	NumReplicates	UniqueSpec	UniqueSpecSum	UniqueAvgSpec	PreySequenceLength
RAD51D_Unt	11415030	HIST1H4J	8363	159|103	262	131	1.27184	2	34|28	62	31	103
RAD51D_Unt	11545863	MCCC2	64087	738|321	1059	529.5	0.940497	2	98|91	189	94.5	563
RAD51D_Unt	119943100	PCCB	5096	538|379	917	458.5	0.850649	2	72|67	139	69.5	539
RAD51D_Unt	106049292	PC	5091	1100|857	1957	978.5	0.830645	2	221|207	428	214	1178
RAD51D_Unt	65506442	PCCA	5095	632|399	1031	515.5	0.708104	2	125|110	235	117.5	728
RAD51D_Unt	116805327	MCCC1	56922	553|429	982	491	0.677241	2	120|114	234	117	725
RAD51D_Unt	106775678	HIST2H2AA4	723790	54|67	121	60.5	0.465385	2	9|12	21	10.5	130
RAD51D_Unt	120407068	TP53	7157	209|150	359	179.5	0.456743	2	61|52	113	56.5	393
RAD51D_Unt	208022622	RPS27A	6233	23|106	129	64.5	0.413462	2	5|12	17	8.5	156
RAD51D_Unt	4503571	ENO1	2023	163|161	324	162	0.373272	2	55|52	107	53.5	434
RAD51D_Unt	5453555	RAN	5901	74|76	150	75	0.347222	2	24|19	43	21.5	216
RAD51D_Unt	4506741	RPS7	6201	74|56	130	65	0.335052	2	24|23	47	23.5	194
RAD51D_Unt	296179376	ZBTB33	10009	243|207	450	225	0.334821	2	78|72	150	75	672
RAD51D_Unt	38679960	ACACA	31	872|686	1558	779	0.326899	2	264|213	477	238.5	2383
RAD51D_Unt	225543215	MKI67	4288	973|843	1816	908	0.313536	2	376|322	698	349	2896
RAD51D_Unt	114155142	TPR	7175	695|641	1336	668	0.282691	2	238|223	461	230.5	2363
RAD51D_Unt	4506621	RPL26	6154	38|37	75	37.5	0.258621	2	16|15	31	15.5	145
RAD51D_Unt	4504259	HIST1H2BL	8340	36|28	64	32	0.253968	2	4|5	9	4.5	126
RAD51D_Unt	16117791	RPL35A	6165	28|26	54	27	0.245455	2	11|12	23	11.5	110
RAD51D_Unt	221307584	PHB2	11331	69|69	138	69	0.230769	2	25|26	51	25.5	299
RAD51D_Unt	48762932	CCT8	10694	143|99	242	121	0.220803	2	46|33	79	39.5	548
RAD51D_Unt	11415026	RPL18A	6142	34|43	77	38.5	0.21875	2	12|11	23	11.5	176
RAD51D_Unt	20127519	TPX2	22974	149|165	314	157	0.210174	2	62|56	118	59	747
RAD51D_Unt	5901926	NUDT21	11051	56|38	94	47	0.207048	2	25|15	40	20	227
RAD51D_Unt	13904866	RPL28	6158	31|25	56	28	0.20438	2	11|10	21	10.5	137
RAD51D_Unt	41327773	DDX46	9879	248|172	420	210	0.203686	2	81|71	152	76	1031
RAD51D_Unt	4506711	RPS27	6232	20|14	34	17	0.202381	2	8|6	14	7	84
RAD51D_Unt	4506651	RPL36AL	6166	7|35	42	21	0.198113	2	4|3	7	3.5	106
RAD51D_Unt	4506619	RPL24	6152	29|33	62	31	0.197452	2	12|13	25	12.5	157
RAD51D_Unt	7657381	PRPF19	27339	108|91	199	99.5	0.197421	2	40|37	77	38.5	504
RAD51D_Unt	50659095	DDX21	9188	162|147	309	154.5	0.197318	2	60|62	122	61	783
RAD51D_Unt	215490089	SAP18	10284	36|30	66	33	0.19186	2	17|15	32	16	172
RAD51D_Unt	10440560	HIST1H3F	8968	19|32	51	25.5	0.1875	2	5|10	15	7.5	136
RAD51D_Unt	187960037	CBX1	10951	39|30	69	34.5	0.186486	2	14|14	28	14	185
RAD51D_Unt	345197228	TRA2B	6434	47|23	70	35	0.18617	2	9|7	16	8	188
RAD51D_Unt	57863257	TCP1	6950	114|91	205	102.5	0.184353	2	36|36	72	36	556
RAD51D_Unt	15082258	CBX3	11335	36|31	67	33.5	0.18306	2	12|11	23	11.5	183
RAD51D_Unt	71361682	NUMA1	4926	409|362	771	385.5	0.18227	2	179|163	342	171	2115
RAD51D_Unt	34147630	TUFM	7284	85|73	158	79	0.173626	2	36|31	67	33.5	455
RAD51D_Unt	4503529	EIF4A1	1973	83|57	140	70	0.172414	2	36|27	63	31.5	406
RAD51D_Unt	55770906	XAB2	56949	149|143	292	146	0.17076	2	58|45	103	51.5	855
RAD51D_Unt	4502709	CDK1	983	55|46	101	50.5	0.170034	2	23|20	43	21.5	297
RAD51D_Unt	325651836	SMARCA5	8467	189|167	356	178	0.169202	2	76|73	149	74.5	1052
RAD51D_Unt	4506701	RPS23	6228	23|25	48	24	0.167832	2	7|7	14	7	143
RAD51D_Unt	5174669	SCML2	10389	129|102	231	115.5	0.165	2	41|38	79	39.5	700
RAD51D_Unt	51599156	CHD4	1108	319|308	627	313.5	0.163964	2	137|128	265	132.5	1912
RAD51D_Unt	4502643	CCT6A	908	87|87	174	87	0.163842	2	29|34	63	31.5	531
RAD51D_Unt	4504253	H2AFX	3014	25|21	46	23	0.160839	2	7|7	14	7	143
RAD51D_Unt	50726968	MFAP1	4236	92|49	141	70.5	0.160592	2	26|17	43	21.5	439
RAD51D_Unt	117938251	BCLAF1	9774	151|127	278	139	0.159954	2	55|59	114	57	869
RAD51D_Unt	148596949	NOLC1	9221	120|102	222	111	0.158798	2	40|31	71	35.5	699
RAD51D_Unt	28173554	HIST3H2BB	128312	17|23	40	20	0.15873	2	4|4	8	4	126
RAD51D_Unt	14916501	RPS24	6229	22|19	41	20.5	0.157692	2	7|7	14	7	130
RAD51D_Unt	13128992	TRIR	79002	32|23	55	27.5	0.15625	2	14|11	25	12.5	176
RAD51D_Unt	115527080	MTA1	9112	114|109	223	111.5	0.155944	2	43|49	92	46	715
RAD51D_Unt	13128860	HDAC1	3065	76|71	147	73.5	0.15249	2	34|31	65	32.5	482
RAD51D_Unt	11545813	CXorf56	63932	35|31	66	33	0.148649	2	9|9	18	9	222
RAD51D_Unt	4506613	RPL22	6146	18|20	38	19	0.148438	2	7|8	15	7.5	128
RAD51D_Unt	122937227	U2SURP	23350	167|135	302	151	0.146744	2	67|54	121	60.5	1029
RAD51D_Unt	14211889	DPY30	84661	17|12	29	14.5	0.146465	2	4|2	6	3	99
RAD51D_Unt	9966827	PCNP	57092	25|27	52	26	0.146067	2	10|11	21	10.5	178
RAD51D_Unt	14670392	BAZ1B	9031	208|215	423	211.5	0.142616	2	87|79	166	83	1483
RAD51D_Unt	5902076	SRSF1	6426	33|35	68	34	0.137097	2	10|11	21	10.5	248
RAD51D_Unt	12056465	FBL	2091	45|43	88	44	0.137072	2	20|19	39	19.5	321
RAD51D_Unt	4505813	DYNLL1	8655	10|14	24	12	0.134831	2	4|4	8	4	89
RAD51D_Unt	52138513	SIN3B	23309	157|155	312	156	0.134251	2	67|61	128	64	1162
RAD51D_Unt	4557581	FABP5	2171	6|30	36	18	0.133333	2	2|6	8	4	135
RAD51D_Unt	378404908	GAPDH	2597	28|50	78	39	0.133106	2	13|18	31	15.5	293
RAD51D_Unt	4506625	RPL27A	6157	23|16	39	19.5	0.131757	2	8|7	15	7.5	148
RAD51D_Unt	293336691	HDAC2	3066	69|58	127	63.5	0.130123	2	30|23	53	26.5	488
RAD51D_Unt	306482694	SRSF7	6432	34|24	58	29	0.128319	2	14|10	24	12	226
RAD51D_Unt	4759158	SNRPD2	6633	12|18	30	15	0.127119	2	4|8	12	6	118
RAD51D_Unt	12056468	JUP	3728	72|116	188	94	0.126174	2	32|39	71	35.5	745
RAD51D_Unt	7657234	C11orf58	10944	26|20	46	23	0.125683	2	9|10	19	9.5	183
RAD51D_Unt	50593002	SNRPA1	6627	35|28	63	31.5	0.123529	2	17|14	31	15.5	255
RAD51D_Unt	13514831	DDX10	1662	119|96	215	107.5	0.122857	2	52|42	94	47	875
RAD51D_Unt	5031923	MRE11	4361	97|76	173	86.5	0.122175	2	40|35	75	37.5	708
RAD51D_Unt	12229217	ADNP	23394	125|141	266	133	0.12069	2	56|55	111	55.5	1102
RAD51D_Unt	19913406	TOP2A	7153	194|164	358	179	0.116917	2	91|80	171	85.5	1531
RAD51D_Unt	219555707	EIF5A	1984	27|16	43	21.5	0.116848	2	11|8	19	9.5	184
RAD51D_Unt	13775200	SF3B5	83443	13|7	20	10	0.116279	2	6|4	10	5	86
RAD51D_Unt	4758638	PRDX6	9588	32|20	52	26	0.116071	2	14|11	25	12.5	224
RAD51D_Unt	7706326	SF3B6	51639	17|12	29	14.5	0.116	2	6|5	11	5.5	125
RAD51D_Unt	4505775	SLC25A3	5250	44|38	82	41	0.113573	2	14|15	29	14.5	361
RAD51D_Unt	4502491	C1QBP	708	40|23	63	31.5	0.111702	2	17|10	27	13.5	282
RAD51D_Unt	111607441	KNOP1	400506	61|41	102	51	0.111354	2	31|23	54	27	458
RAD51D_Unt	5031653	BCAS2	10286	28|22	50	25	0.111111	2	16|12	28	14	225
RAD51D_Unt	32171175	BUD31	8896	13|19	32	16	0.111111	2	7|10	17	8.5	144
RAD51D_Unt	63162572	CCT3	7203	61|60	121	60.5	0.111009	2	26|29	55	27.5	545
RAD51D_Unt	11067747	CDC5L	988	96|82	178	89	0.110973	2	46|43	89	44.5	802
RAD51D_Unt	208879465	VDAC3	7419	39|24	63	31.5	0.110915	2	16|10	26	13	284
RAD51D_Unt	27262628	NASP	4678	93|78	171	85.5	0.108503	2	49|41	90	45	788
RAD51D_Unt	7661920	EIF4A3	9775	43|46	89	44.5	0.108273	2	18|20	38	19	411
RAD51D_Unt	221316723	NAT10	55226	125|95	220	110	0.107317	2	55|42	97	48.5	1025
RAD51D_Unt	118498359	RSL1D1	26156	58|47	105	52.5	0.107143	2	26|24	50	25	490
RAD51D_Unt	33469968	MCM7	4176	79|74	153	76.5	0.106398	2	37|36	73	36.5	719
RAD51D_Unt	7662274	TOX4	9878	67|64	131	65.5	0.105475	2	24|24	48	24	621
RAD51D_Unt	38455427	CCT4	10575	64|49	113	56.5	0.104824	2	28|28	56	28	539
RAD51D_Unt	9994179	SAP30BP	29115	35|29	64	32	0.103896	2	13|13	26	13	308
RAD51D_Unt	4506635	RPL32	6161	20|8	28	14	0.103704	2	8|4	12	6	135
RAD51D_Unt	4506641	RPL37	6167	7|13	20	10	0.103093	2	3|4	7	3.5	97
RAD51D_Unt	217272892	EFTUD2	9343	115|83	198	99	0.101852	2	53|39	92	46	972
RAD51D_Unt	6912676	SNW1	22938	60|49	109	54.5	0.101679	2	33|28	61	30.5	536
RAD51D_Unt	18379334	RNPS1	10921	26|36	62	31	0.101639	2	10|14	24	12	305
RAD51D_Unt	55749531	SF3B2	10992	100|81	181	90.5	0.101117	2	46|42	88	44	895
RAD51D_Unt	7661952	SART3	9733	108|86	194	97	0.100727	2	48|42	90	45	963
RAD51D_Unt	125988409	IK	3550	54|58	112	56	0.100539	2	28|22	50	25	557
RAD51D_Unt	37595750	LBR	3930	69|54	123	61.5	0.1	2	30|24	54	27	615
RAD51D_Unt	56118310	NUCKS1	64710	25|23	48	24	0.0987654	2	14|12	26	13	243
RAD51D_Unt	7019419	GNL2	29889	78|66	144	72	0.0984952	2	41|34	75	37.5	731
RAD51D_Unt	58530840	DSP	1832	137|427	564	282	0.0982236	2	71|182	253	126.5	2871
RAD51D_Unt	162329583	CPSF6	11052	63|43	106	53	0.0961887	2	14|14	28	14	551
RAD51D_Unt	4507357	TAGLN2	8407	26|12	38	19	0.0954774	2	12|7	19	9.5	199
RAD51D_Unt	157694492	MYBBP1A	10514	155|98	253	126.5	0.095256	2	60|50	110	55	1328
RAD51D_Unt	33286418	PKM	5315	47|54	101	50.5	0.0951036	2	26|26	52	26	531
RAD51D_Unt	4885079	ATP5F1C	509	27|29	56	28	0.0942761	2	11|12	23	11.5	297
RAD51D_Unt	73760405	TMPO	7112	45|40	85	42.5	0.0936123	2	24|17	41	20.5	454
RAD51D_Unt	24431950	PRPF4	9128	55|42	97	48.5	0.0929119	2	19|19	38	19	522
RAD51D_Unt	4507133	SNRPG	6637	7|7	14	7	0.0921053	2	3|3	6	3	76
RAD51D_Unt	4506753	RUVBL1	8607	42|41	83	41.5	0.0910088	2	17|20	37	18.5	456
RAD51D_Unt	24307939	CCT5	22948	53|44	97	48.5	0.0896488	2	26|22	48	24	541
RAD51D_Unt	21361368	ALDH18A1	5832	81|61	142	71	0.0893082	2	34|29	63	31.5	795
RAD51D_Unt	4502201	ARF1	375	16|16	32	16	0.0883978	2	9|8	17	8.5	181
RAD51D_Unt	147904340	WDR82	80335	32|23	55	27.5	0.0878594	2	12|10	22	11	313
RAD51D_Unt	18093112	ESF1	51575	74|74	148	74	0.0869565	2	43|37	80	40	851
RAD51D_Unt	14249678	RBM17	84991	41|28	69	34.5	0.0860349	2	20|17	37	18.5	401
RAD51D_Unt	21218438	GATAD2B	57459	52|49	101	50.5	0.0851602	2	24|23	47	23.5	593
RAD51D_Unt	17298690	PUF60	22827	52|40	92	46	0.0848708	2	24|19	43	21.5	542
RAD51D_Unt	55770900	BRIX1	55299	34|25	59	29.5	0.0835694	2	18|15	33	16.5	353
RAD51D_Unt	4758024	COIL	8161	51|45	96	48	0.0833333	2	24|25	49	24.5	576
RAD51D_Unt	4506685	RPS13	6207	12|13	25	12.5	0.0827815	2	8|8	16	8	151
RAD51D_Unt	301171467	DDX3X	1654	52|57	109	54.5	0.0824508	2	22|21	43	21.5	661
RAD51D_Unt	23618867	SFXN1	94081	28|25	53	26.5	0.0822981	2	13|16	29	14.5	322
RAD51D_Unt	132626688	MDC1	9656	180|163	343	171.5	0.0820967	2	79|67	146	73	2089
RAD51D_Unt	32483374	NOP56	10528	56|40	96	48	0.0808081	2	30|22	52	26	594
RAD51D_Unt	21389315	SLC25A1	6576	31|19	50	25	0.0803859	2	12|10	22	11	311
RAD51D_Unt	21626466	MATR3	9782	76|60	136	68	0.0802834	2	32|26	58	29	847
RAD51D_Unt	194097365	FTSJ3	117246	81|55	136	68	0.0802834	2	36|25	61	30.5	847
RAD51D_Unt	25777612	PSMD3	5709	53|32	85	42.5	0.079588	2	29|19	48	24	534
RAD51D_Unt	20336746	H2AFY	9555	34|23	57	28.5	0.0772358	2	14|11	25	12.5	369
RAD51D_Unt	4505773	PHB	5245	25|17	42	21	0.0772059	2	12|7	19	9.5	272
RAD51D_Unt	16117787	RPL34	6164	8|10	18	9	0.0769231	2	3|4	7	3.5	117
RAD51D_Unt	41872631	FASN	2194	213|172	385	192.5	0.0766627	2	97|85	182	91	2511
RAD51D_Unt	24475816	TECR	9524	27|20	47	23.5	0.0762987	2	13|10	23	11.5	308
RAD51D_Unt	4506587	RPA3	6119	10|8	18	9	0.0743802	2	6|5	11	5.5	121
RAD51D_Unt	116812573	CWC15	51503	18|16	34	17	0.0742358	2	9|9	18	9	229
RAD51D_Unt	13654237	PRKDC	5591	350|260	610	305	0.0738857	2	155|126	281	140.5	4128
RAD51D_Unt	19913408	TOP2B	7155	122|115	237	118.5	0.073103	2	61|57	118	59	1621
RAD51D_Unt	10645195	HIST1H2AE	3012	10|9	19	9.5	0.0730769	2	2|4	6	3	130
RAD51D_Unt	4758488	GTF2F2	2963	23|13	36	18	0.0722892	2	13|7	20	10	249
RAD51D_Unt	5453830	ORC2	4999	48|35	83	41.5	0.0719237	2	21|17	38	19	577
RAD51D_Unt	8922301	WDR70	55100	54|40	94	47	0.0718654	2	25|23	48	24	654
RAD51D_Unt	40217847	SNRNP200	23020	186|119	305	152.5	0.0713951	2	85|60	145	72.5	2136
RAD51D_Unt	4758556	PRPF3	9129	52|45	97	48.5	0.0710102	2	29|23	52	26	683
RAD51D_Unt	56699409	RBMX	27316	30|25	55	27.5	0.0703325	2	13|13	26	13	391
RAD51D_Unt	4506901	SRSF3	6428	13|10	23	11.5	0.070122	2	7|8	15	7.5	164
RAD51D_Unt	164519146	GATAD2A	54815	47|41	88	44	0.0695103	2	21|19	40	20	633
RAD51D_Unt	56788356	TFIP11	24144	71|44	115	57.5	0.0686977	2	37|23	60	30	837
RAD51D_Unt	5174447	RACK1	10399	22|21	43	21.5	0.0678233	2	13|13	26	13	317
RAD51D_Unt	4885153	CRKL	1399	26|15	41	20.5	0.0676568	2	13|7	20	10	303
RAD51D_Unt	33356174	PNN	5411	56|41	97	48.5	0.067643	2	19|14	33	16.5	717
RAD51D_Unt	194097487	RANBP3	8498	43|33	76	38	0.0676157	2	19|15	34	17	562
RAD51D_Unt	115298668	SNRNP40	9410	27|21	48	24	0.0672269	2	14|11	25	12.5	357
RAD51D_Unt	40556376	GLYR1	84656	43|31	74	37	0.0669078	2	20|17	37	18.5	553
RAD51D_Unt	6005721	ERLIN2	11160	24|21	45	22.5	0.0663717	2	10|9	19	9.5	339
RAD51D_Unt	7706339	PPIL1	51645	16|6	22	11	0.0662651	2	10|3	13	6.5	166
RAD51D_Unt	259906018	ACIN1	22985	116|59	175	87.5	0.0658886	2	51|27	78	39	1328
RAD51D_Unt	14141170	MTA2	9219	52|36	88	44	0.0658683	2	24|20	44	22	668
RAD51D_Unt	31657117	PPP4R3A	55671	58|48	106	53	0.0646341	2	30|23	53	26.5	820
RAD51D_Unt	190014586	PSIP1	11168	24|19	43	21.5	0.0645646	2	13|9	22	11	333
RAD51D_Unt	114842410	ZC3H11A	9877	61|43	104	52	0.0641975	2	26|22	48	24	810
RAD51D_Unt	7706501	WBP11	51729	46|36	82	41	0.0639626	2	24|18	42	21	641
RAD51D_Unt	24497447	NUP50	10762	38|18	56	28	0.0636364	2	18|12	30	15	440
RAD51D_Unt	4505119	MBD3	53615	20|17	37	18.5	0.0635739	2	7|8	15	7.5	291
RAD51D_Unt	4506439	RBBP7	5931	32|22	54	27	0.0635294	2	12|9	21	10.5	425
RAD51D_Unt	9910382	TOMM22	56993	11|7	18	9	0.0633803	2	4|3	7	3.5	142
RAD51D_Unt	154800441	PRH1	5554	7|14	21	10.5	0.063253	2	6|10	16	8	166
RAD51D_Unt	46094060	BEX3	27018	5|9	14	7	0.0630631	2	5|7	12	6	111
RAD51D_Unt	217330646	SUB1	10923	9|7	16	8	0.0629921	2	5|4	9	4.5	127
RAD51D_Unt	7657455	PES1	23481	43|31	74	37	0.0629252	2	22|16	38	19	588
RAD51D_Unt	157743245	WDR43	23160	34|51	85	42.5	0.062777	2	14|19	33	16.5	677
RAD51D_Unt	7706254	NOP58	51602	36|30	66	33	0.0623819	2	15|14	29	14.5	529
RAD51D_Unt	120587019	ZNF318	24149	159|125	284	142	0.062308	2	77|63	140	70	2279
RAD51D_Unt	119226260	CHERP	10523	63|50	113	56.5	0.0616812	2	29|26	55	27.5	916
RAD51D_Unt	145580615	KRI1	65095	48|39	87	43.5	0.061354	2	21|22	43	21.5	709
RAD51D_Unt	5031749	HMGN2	3151	0|11	11	5.5	0.0611111	2	0|5	5	2.5	90
RAD51D_Unt	5031977	NAMPT	10135	32|28	60	30	0.0610998	2	17|17	34	17	491
RAD51D_Unt	164419749	SMARCA1	6594	68|59	127	63.5	0.0609405	2	30|30	60	30	1042
RAD51D_Unt	55953087	GTPBP4	23560	39|38	77	38.5	0.0607256	2	19|18	37	18.5	634
RAD51D_Unt	156104891	GTF2F1	2962	42|20	62	31	0.0599613	2	21|11	32	16	517
RAD51D_Unt	25777671	PPP1R10	5514	71|41	112	56	0.0595745	2	34|24	58	29	940
RAD51D_Unt	4885371	H1F0	3005	4|19	23	11.5	0.0592784	2	3|2	5	2.5	194
RAD51D_Unt	224282117	SUGP2	10147	74|54	128	64	0.0591497	2	41|34	75	37.5	1082
RAD51D_Unt	4504279	H3F3A	3020	16|0	16	8	0.0588235	2	4|0	4	2	136
RAD51D_Unt	109948279	LGALS7B	653499	1|15	16	8	0.0588235	2	1|8	9	4.5	136
RAD51D_Unt	281604136	PGAM5	192111	18|16	34	17	0.0588235	2	11|10	21	10.5	289
RAD51D_Unt	4506687	RPS15	6209	10|7	17	8.5	0.0586207	2	6|4	10	5	145
RAD51D_Unt	91176325	BAZ2A	11176	114|109	223	111.5	0.0585302	2	53|54	107	53.5	1905
RAD51D_Unt	24432106	CCAR2	57805	61|47	108	54	0.0585049	2	27|23	50	25	923
RAD51D_Unt	4504195	GTF2E2	2961	21|13	34	17	0.0584192	2	10|7	17	8.5	291
RAD51D_Unt	325652033	ELOC	6921	7|6	13	6.5	0.0580357	2	4|3	7	3.5	112
RAD51D_Unt	5031877	LMNB1	4001	39|29	68	34	0.0580205	2	22|19	41	20.5	586
RAD51D_Unt	5453603	CCT2	10576	30|32	62	31	0.0579439	2	17|19	36	18	535
RAD51D_Unt	20149598	SLC25A10	1468	18|15	33	16.5	0.0574913	2	10|9	19	9.5	287
RAD51D_Unt	4557553	EMD	2010	18|11	29	14.5	0.0570866	2	6|6	12	6	254
RAD51D_Unt	98986457	HCFC1	3054	140|91	231	115.5	0.0567568	2	48|39	87	43.5	2035
RAD51D_Unt	14141166	PCBP2	5094	23|18	41	20.5	0.0566298	2	10|7	17	8.5	362
RAD51D_Unt	4504517	HSPB1	3315	5|18	23	11.5	0.0560976	2	3|8	11	5.5	205
RAD51D_Unt	410173185	LOC101060252	101060252	9|8	17	8.5	0.0559211	2	4|4	8	4	152
RAD51D_Unt	300244569	SRSF11	9295	32|22	54	27	0.0559006	2	15|12	27	13.5	483
RAD51D_Unt	33469917	MCM4	4173	51|45	96	48	0.0556199	2	25|22	47	23.5	863
RAD51D_Unt	45446743	DDX42	11325	56|48	104	52	0.0554371	2	33|29	62	31	938
RAD51D_Unt	155722983	TRAP1	10131	40|38	78	39	0.0553977	2	19|19	38	19	704
RAD51D_Unt	66346679	SERBP1	26135	24|21	45	22.5	0.0551471	2	15|13	28	14	408
RAD51D_Unt	4759156	SNRPA	6626	17|14	31	15.5	0.0549645	2	8|7	15	7.5	282
RAD51D_Unt	13569962	RAB1B	81876	11|11	22	11	0.0547264	2	4|6	10	5	201
RAD51D_Unt	221316599	CHGB	1114	43|31	74	37	0.0546529	2	3|2	5	2.5	677
RAD51D_Unt	378744165	PAF1	54623	29|24	53	26.5	0.0546392	2	16|13	29	14.5	485
RAD51D_Unt	24430146	NUP153	9972	96|65	161	80.5	0.0545763	2	45|35	80	40	1475
RAD51D_Unt	31543831	TUBG1	7283	33|16	49	24.5	0.0543237	2	21|11	32	16	451
RAD51D_Unt	41327712	CRK	1398	20|13	33	16.5	0.0542763	2	12|6	18	9	304
RAD51D_Unt	262359929	AHCTF1	25909	126|119	245	122.5	0.0538462	2	66|67	133	66.5	2275
RAD51D_Unt	38044290	ZCCHC8	55596	51|25	76	38	0.0537482	2	27|15	42	21	707
RAD51D_Unt	70995211	ECH1	1891	19|16	35	17.5	0.0533537	2	9|7	16	8	328
RAD51D_Unt	38149981	SNRPB2	6629	14|10	24	12	0.0533333	2	8|5	13	6.5	225
RAD51D_Unt	208022641	ELOA	6924	56|29	85	42.5	0.0532581	2	26|18	44	22	798
RAD51D_Unt	4758302	ERH	2079	4|7	11	5.5	0.0528846	2	2|4	6	3	104
RAD51D_Unt	5453638	ARID3B	10620	31|28	59	29.5	0.0526786	2	14|16	30	15	560
RAD51D_Unt	7706657	CDC40	51362	43|18	61	30.5	0.052677	2	22|12	34	17	579
RAD51D_Unt	18375623	DDX39B	7919	23|22	45	22.5	0.0525701	2	11|10	21	10.5	428
RAD51D_Unt	4507131	SNRPF	6636	5|4	9	4.5	0.0523256	2	2|2	4	2	86
RAD51D_Unt	5032087	SF3A1	10291	45|37	82	41	0.0517024	2	23|21	44	22	793
RAD51D_Unt	119703744	DSG1	1828	25|83	108	54	0.0514776	2	14|37	51	25.5	1049
RAD51D_Unt	19557702	SURF6	6838	20|17	37	18.5	0.0512465	2	10|10	20	10	361
RAD51D_Unt	21361114	SLC25A11	8402	17|15	32	16	0.0509554	2	11|9	20	10	314
RAD51D_Unt	5454154	PPIH	10465	13|5	18	9	0.0508475	2	7|3	10	5	177
RAD51D_Unt	38327634	DDX18	8886	37|31	68	34	0.0507463	2	15|16	31	15.5	670
RAD51D_Unt	11225260	TOP1	7150	44|33	77	38.5	0.0503268	2	19|16	35	17.5	765
RAD51D_Unt	320118865	PLRG1	5356	24|26	50	25	0.049505	2	15|14	29	14.5	505
RAD51D_Unt	23097240	LRWD1	222229	36|28	64	32	0.049459	2	16|14	30	15	647
RAD51D_Unt	201023339	FIP1L1	81608	32|26	58	29	0.0493197	2	14|13	27	13.5	588
RAD51D_Unt	385198059	NOP2	4839	47|33	80	40	0.0492611	2	23|18	41	20.5	812
RAD51D_Unt	55741709	RBM25	58517	51|32	83	41.5	0.0492289	2	23|20	43	21.5	843
RAD51D_Unt	14670350	GTF2I	2969	59|39	98	49	0.0490982	2	32|23	55	27.5	998
RAD51D_Unt	38201714	ELAVL1	1994	19|13	32	16	0.0490798	2	11|8	19	9.5	326
RAD51D_Unt	10346135	MAPRE2	10982	15|17	32	16	0.0489297	2	8|10	18	9	327
RAD51D_Unt	78000181	RPL14	9045	12|9	21	10.5	0.0488372	2	5|5	10	5	215
RAD51D_Unt	7427519	MCM6	4175	42|38	80	40	0.0487211	2	20|22	42	21	821
RAD51D_Unt	209862831	ANXA2	302	5|28	33	16.5	0.0486726	2	3|15	18	9	339
RAD51D_Unt	29570791	CSNK2A1	1457	22|16	38	19	0.0485934	2	12|8	20	10	391
RAD51D_Unt	4504733	IRS4	8471	71|50	121	60.5	0.0481305	2	34|28	62	31	1257
RAD51D_Unt	38569480	MRTFB	57496	54|46	100	50	0.0476644	2	29|24	53	26.5	1049
RAD51D_Unt	4506903	SRSF9	8683	13|8	21	10.5	0.0475113	2	8|5	13	6.5	221
RAD51D_Unt	4507241	SSRP1	6749	33|34	67	33.5	0.0472496	2	19|17	36	18	709
RAD51D_Unt	5032069	SF3B4	10262	20|20	40	20	0.0471698	2	6|9	15	7.5	424
RAD51D_Unt	215599015	DKC1	1736	29|19	48	24	0.0471513	2	14|9	23	11.5	509
RAD51D_Unt	7706425	LSM8	51691	7|2	9	4.5	0.046875	2	4|2	6	3	96
RAD51D_Unt	62241042	EPRS	2058	68|73	141	70.5	0.046627	2	34|40	74	37	1512
RAD51D_Unt	24308171	ZNF280C	55609	38|30	68	34	0.046133	2	18|16	34	17	737
RAD51D_Unt	6005757	SUPT16H	11198	58|38	96	48	0.0458453	2	33|20	53	26.5	1047
RAD51D_Unt	20149304	ISY1	57461	17|9	26	13	0.045614	2	6|5	11	5.5	285
RAD51D_Unt	223941782	SIN3A	25942	67|49	116	58	0.0455617	2	39|31	70	35	1273
RAD51D_Unt	45593130	GNL3	26354	31|19	50	25	0.0455373	2	17|11	28	14	549
RAD51D_Unt	33946297	ZNF326	284695	28|25	53	26.5	0.0455326	2	16|15	31	15.5	582
RAD51D_Unt	14277700	RPS12	6206	6|6	12	6	0.0454545	2	2|3	5	2.5	132
RAD51D_Unt	30581135	SMC1A	8243	58|54	112	56	0.0454177	2	33|30	63	31.5	1233
RAD51D_Unt	18426902	WRNIP1	56897	37|23	60	30	0.0451128	2	20|14	34	17	665
RAD51D_Unt	21281677	WDR36	134430	44|41	85	42.5	0.0446898	2	26|23	49	24.5	951
RAD51D_Unt	209869993	GART	2618	48|42	90	45	0.0445545	2	22|23	45	22.5	1010
RAD51D_Unt	21040371	DDX39A	10212	21|17	38	19	0.0444965	2	10|7	17	8.5	427
RAD51D_Unt	109637795	E2F6	1876	12|13	25	12.5	0.044484	2	6|7	13	6.5	281
RAD51D_Unt	17158005	MUCL1	118430	2|6	8	4	0.0444444	2	1|2	3	1.5	90
RAD51D_Unt	77812674	NHP2	55651	6|2	8	4	0.0444444	2	2|1	3	1.5	90
RAD51D_Unt	4885399	SMC3	9126	69|39	108	54	0.0443714	2	36|25	61	30.5	1217
RAD51D_Unt	39930469	RPF2	84154	16|11	27	13.5	0.0441176	2	9|7	16	8	306
RAD51D_Unt	18490987	MRTO4	51154	13|8	21	10.5	0.0439331	2	8|5	13	6.5	239
RAD51D_Unt	4557894	LYZ	4069	5|8	13	6.5	0.0439189	2	3|4	7	3.5	148
RAD51D_Unt	166362719	CDK2	1017	16|7	23	11.5	0.0435606	2	8|5	13	6.5	264
RAD51D_Unt	269784729	PQBP1	10084	13|10	23	11.5	0.0435606	2	4|4	8	4	264
RAD51D_Unt	231570121	ZC3H14	79882	39|25	64	32	0.0435374	2	23|14	37	18.5	735
RAD51D_Unt	4506643	RPL37A	6168	3|5	8	4	0.0434783	2	1|1	2	1	92
RAD51D_Unt	325301072	SSR4	6748	6|10	16	8	0.0434783	2	3|5	8	4	184
RAD51D_Unt	17978466	CCNT1	904	35|28	63	31.5	0.0433884	2	21|17	38	19	726
RAD51D_Unt	7705855	HSD17B12	51144	16|11	27	13.5	0.0432692	2	9|7	16	8	312
RAD51D_Unt	4759274	TXNL1	9352	16|9	25	12.5	0.0432526	2	10|5	15	7.5	289
RAD51D_Unt	255918139	CHAMP1	283489	39|31	70	35	0.0431034	2	23|18	41	20.5	812
RAD51D_Unt	17402896	RAD51C	5889	21|11	32	16	0.0425532	2	11|6	17	8.5	376
RAD51D_Unt	14719402	RRS1	23212	18|13	31	15.5	0.0424658	2	9|9	18	9	365
RAD51D_Unt	28557677	PHF6	84295	14|17	31	15.5	0.0424658	2	7|8	15	7.5	365
RAD51D_Unt	48526509	TIMM50	92609	23|15	38	19	0.0416667	2	10|7	17	8.5	456
RAD51D_Unt	32967603	BAZ1A	11177	78|51	129	64.5	0.0414524	2	43|30	73	36.5	1556
RAD51D_Unt	21396480	RALY	22913	12|12	24	12	0.0413793	2	8|8	16	8	290
RAD51D_Unt	17158023	FAM207A	85395	13|6	19	9.5	0.0413043	2	6|3	9	4.5	230
RAD51D_Unt	10863889	SART1	9092	41|25	66	33	0.04125	2	20|14	34	17	800
RAD51D_Unt	27477111	SLU7	10569	28|20	48	24	0.0409556	2	15|14	29	14.5	586
RAD51D_Unt	4506629	RPL29	6159	6|7	13	6.5	0.0408805	2	2|2	4	2	159
RAD51D_Unt	4503117	CSTB	1476	0|8	8	4	0.0408163	2	0|5	5	2.5	98
RAD51D_Unt	4885165	CSTA	1475	0|8	8	4	0.0408163	2	0|5	5	2.5	98
RAD51D_Unt	4507879	VDAC1	7416	12|11	23	11.5	0.040636	2	5|5	10	5	283
RAD51D_Unt	116256458	C12orf45	121053	8|7	15	7.5	0.0405405	2	2|3	5	2.5	185
RAD51D_Unt	32189392	PRDX2	7001	6|10	16	8	0.040404	2	4|6	10	5	198
RAD51D_Unt	21361794	CAND1	55832	61|38	99	49.5	0.0402439	2	30|22	52	26	1230
RAD51D_Unt	21361348	UTP14A	10813	37|25	62	31	0.0402075	2	20|15	35	17.5	771
RAD51D_Unt	19924129	RAD50	10111	62|42	104	52	0.0396341	2	37|27	64	32	1312
RAD51D_Unt	168229174	RBM27	54439	47|37	84	42	0.0396226	2	24|23	47	23.5	1060
RAD51D_Unt	193211480	MTREX	23517	54|28	82	41	0.0393474	2	24|13	37	18.5	1042
RAD51D_Unt	18087855	DYNLL2	140735	4|3	7	3.5	0.0393258	2	2|2	4	2	89
RAD51D_Unt	21327715	TCERG1	10915	48|38	86	43	0.0391621	2	27|23	50	25	1098
RAD51D_Unt	19557691	SURF4	6836	13|8	21	10.5	0.0390335	2	4|4	8	4	269
RAD51D_Unt	9558733	TRA2A	29896	9|13	22	11	0.0390071	2	4|5	9	4.5	282
RAD51D_Unt	291084505	NKRF	55922	30|25	55	27.5	0.0390071	2	18|15	33	16.5	705
RAD51D_Unt	21264355	SMARCE1	6605	22|10	32	16	0.0389294	2	14|8	22	11	411
RAD51D_Unt	148470397	HNRNPF	3185	19|13	32	16	0.0385542	2	10|7	17	8.5	415
RAD51D_Unt	39995082	NSUN2	54888	34|25	59	29.5	0.0384615	2	17|15	32	16	767
RAD51D_Unt	54633315	DNTTIP2	30836	33|25	58	29	0.0383598	2	16|16	32	16	756
RAD51D_Unt	4507129	SNRPE	6635	3|4	7	3.5	0.0380435	2	2|2	4	2	92
RAD51D_Unt	10835067	SSB	6741	15|16	31	15.5	0.0379902	2	10|10	20	10	408
RAD51D_Unt	170763498	SET	6418	13|8	21	10.5	0.0379061	2	4|4	8	4	277
RAD51D_Unt	217330644	WDR12	55759	22|10	32	16	0.0378251	2	12|6	18	9	423
RAD51D_Unt	151301215	WIZ	58525	35|25	60	30	0.0377834	2	16|13	29	14.5	794
RAD51D_Unt	237649019	SLC25A13	10165	26|25	51	25.5	0.0377219	2	18|10	28	14	676
RAD51D_Unt	118600981	JMJD1C	221037	121|70	191	95.5	0.0375984	2	60|41	101	50.5	2540
RAD51D_Unt	33620716	RBBP6	5930	76|56	132	66	0.0375427	2	38|32	70	35	1758
RAD51D_Unt	14249158	HDGFL2	84717	26|24	50	25	0.0373134	2	12|12	24	12	670
RAD51D_Unt	157151755	RPP30	10556	12|12	24	12	0.0372671	2	8|7	15	7.5	322
RAD51D_Unt	148491070	CTPS1	1503	26|18	44	22	0.037225	2	12|10	22	11	591
RAD51D_Unt	118572613	SRRM2	23524	115|89	204	102	0.037064	2	55|47	102	51	2752
RAD51D_Unt	6912280	AHSA1	10598	12|13	25	12.5	0.0369822	2	7|7	14	7	338
RAD51D_Unt	57863269	RRP1B	23076	29|27	56	28	0.0369393	2	15|15	30	15	758
RAD51D_Unt	24762236	PRPF38A	84950	16|7	23	11.5	0.036859	2	10|4	14	7	312
RAD51D_Unt	23097250	TIPRL	261726	15|5	20	10	0.0367647	2	6|3	9	4.5	272
RAD51D_Unt	114326455	CHD8	57680	92|77	169	84.5	0.0367072	2	49|46	95	47.5	2302
RAD51D_Unt	194363758	SRP9	6726	2|4	6	3	0.0365854	2	1|2	3	1.5	82
RAD51D_Unt	21361684	GPATCH1	55094	40|28	68	34	0.0365199	2	26|18	44	22	931
RAD51D_Unt	33469964	SUGP1	57794	29|18	47	23.5	0.0364341	2	15|13	28	14	645
RAD51D_Unt	119395734	BRCA2	675	141|108	249	124.5	0.0364248	2	81|68	149	74.5	3418
RAD51D_Unt	4758504	HSD17B10	3028	9|10	19	9.5	0.0363985	2	6|7	13	6.5	261
RAD51D_Unt	207113160	TCOF1	6949	54|54	108	54	0.0362903	2	14|11	25	12.5	1488
RAD51D_Unt	NP_001264003.1	CCDC12	151903	6|6	12	6	0.0361446	2	4|4	8	4	166
RAD51D_Unt	4502205	ARF4	378	7|6	13	6.5	0.0361111	2	3|3	6	3	180
RAD51D_Unt	4502209	ARF5	381	9|4	13	6.5	0.0361111	2	4|3	7	3.5	180
RAD51D_Unt	4503507	EIF2S3	1968	14|20	34	17	0.0360169	2	7|10	17	8.5	472
RAD51D_Unt	301601658	ADAR	103	41|26	67	33.5	0.0359828	2	21|17	38	19	931
RAD51D_Unt	295054210	RIF1	55183	92|84	176	88	0.0359771	2	46|41	87	43.5	2446
RAD51D_Unt	154355000	KHSRP	8570	30|21	51	25.5	0.035865	2	16|13	29	14.5	711
RAD51D_Unt	14165466	PTBP1	5725	21|17	38	19	0.0357815	2	15|11	26	13	531
RAD51D_Unt	4506717	RPS29	6235	2|2	4	2	0.0357143	2	1|1	2	1	56
RAD51D_Unt	350276247	PPP1CC	5501	19|5	24	12	0.0356083	2	9|3	12	6	337
RAD51D_Unt	29540531	SULT1A1	6817	13|8	21	10.5	0.0355932	2	7|4	11	5.5	295
RAD51D_Unt	32490557	PAPOLA	10914	28|25	53	26.5	0.0355705	2	18|15	33	16.5	745
RAD51D_Unt	183396783	BCOR	54880	72|50	122	61	0.0354445	2	40|29	69	34.5	1721
RAD51D_Unt	30410794	PSME3	10197	13|5	18	9	0.0354331	2	6|3	9	4.5	254
RAD51D_Unt	4505117	MBD2	8932	12|17	29	14.5	0.0352798	2	7|6	13	6.5	411
RAD51D_Unt	22027538	PDCD6IP	10015	38|23	61	30.5	0.0351382	2	19|16	35	17.5	868
RAD51D_Unt	332164729	GTF3C3	9330	20|9	29	14.5	0.035109	2	13|6	19	9.5	413
RAD51D_Unt	75677351	SUDS3	64426	12|11	23	11.5	0.035061	2	7|7	14	7	328
RAD51D_Unt	94721239	IARS	3376	54|34	88	44	0.0348653	2	30|18	48	24	1262
RAD51D_Unt	46048234	NOL8	55035	52|29	81	40.5	0.0347044	2	30|21	51	25.5	1167
RAD51D_Unt	4885585	SAE1	10055	12|12	24	12	0.0346821	2	7|7	14	7	346
RAD51D_Unt	170763506	GTF3C5	9328	19|17	36	18	0.0346821	2	10|10	20	10	519
RAD51D_Unt	116686122	KIF4A	24137	44|41	85	42.5	0.0344968	2	26|24	50	25	1232
RAD51D_Unt	410171311	LOC101060541	101060541	6|6	12	6	0.0344828	2	4|3	7	3.5	174
RAD51D_Unt	4826686	DDX1	1653	30|21	51	25.5	0.0344595	2	17|10	27	13.5	740
RAD51D_Unt	14043022	MARS	4141	33|29	62	31	0.0344444	2	19|14	33	16.5	900
RAD51D_Unt	98986464	TMED10	10972	9|6	15	7.5	0.0342466	2	4|4	8	4	219
RAD51D_Unt	21700763	JPT2	90861	7|6	13	6.5	0.0342105	2	5|3	8	4	190
RAD51D_Unt	16418383	NACC1	112939	19|17	36	18	0.0341556	2	12|10	22	11	527
RAD51D_Unt	296317337	VDAC2	7417	14|7	21	10.5	0.0339806	2	7|4	11	5.5	309
RAD51D_Unt	209862881	CPSF7	79869	16|16	32	16	0.0339703	2	7|7	14	7	471
RAD51D_Unt	24638454	ATP2A2	488	39|31	70	35	0.0335893	2	17|17	34	17	1042
RAD51D_Unt	11863154	ARCN1	372	20|14	34	17	0.0332681	2	11|8	19	9.5	511
RAD51D_Unt	20336205	ATRX	546	91|72	163	81.5	0.0332111	2	42|37	79	39.5	2454
RAD51D_Unt	42542379	SRRM1	10250	22|38	60	30	0.0331858	2	11|13	24	12	904
RAD51D_Unt	76781492	REXO4	57109	20|8	28	14	0.0331754	2	11|4	15	7.5	422
RAD51D_Unt	224589071	BMS1	9790	54|31	85	42.5	0.0331513	2	29|19	48	24	1282
RAD51D_Unt	117168248	HACD3	51495	13|11	24	12	0.0331492	2	7|5	12	6	362
RAD51D_Unt	17402904	EXOSC6	118460	11|7	18	9	0.0330882	2	8|5	13	6.5	272
RAD51D_Unt	124256489	CRNKL1	51340	28|28	56	28	0.0330189	2	17|16	33	16.5	848
RAD51D_Unt	29826282	PPM1G	5496	18|18	36	18	0.032967	2	9|10	19	9.5	546
RAD51D_Unt	58761496	HNRNPA1L2	144983	0|21	21	10.5	0.0328125	2	0|12	12	6	320
RAD51D_Unt	4503363	DPM1	8813	9|8	17	8.5	0.0326923	2	6|5	11	5.5	260
RAD51D_Unt	4506341	ABCD3	5825	17|26	43	21.5	0.0326252	2	12|10	22	11	659
RAD51D_Unt	33239451	PCNA	5111	10|7	17	8.5	0.032567	2	6|5	11	5.5	261
RAD51D_Unt	4505917	EXOSC10	5394	32|24	56	28	0.0325581	2	18|15	33	16.5	860
RAD51D_Unt	33356172	NBN	4683	30|19	49	24.5	0.0324934	2	15|10	25	12.5	754
RAD51D_Unt	33468965	KIAA1143	57456	5|5	10	5	0.0324675	2	3|3	6	3	154
RAD51D_Unt	34098946	YBX1	4904	12|9	21	10.5	0.0324074	2	9|7	16	8	324
RAD51D_Unt	6912486	LSM4	25804	5|4	9	4.5	0.0323741	2	3|2	5	2.5	139
RAD51D_Unt	31652264	RBM26	64062	42|21	63	31.5	0.0321429	2	22|11	33	16.5	980
RAD51D_Unt	261399877	CCT7	10574	21|11	32	16	0.0320641	2	13|7	20	10	499
RAD51D_Unt	42734325	WAPL	23063	51|25	76	38	0.0319328	2	30|17	47	23.5	1190
RAD51D_Unt	23308577	PHGDH	26227	14|20	34	17	0.0318949	2	8|9	17	8.5	533
RAD51D_Unt	5031645	COX17	10063	2|2	4	2	0.031746	2	1|1	2	1	63
RAD51D_Unt	21536320	HNRNPUL1	11100	25|23	48	24	0.031746	2	15|12	27	13.5	756
RAD51D_Unt	40217790	ZNF512	84450	22|14	36	18	0.031746	2	9|6	15	7.5	567
RAD51D_Unt	13569879	ANP32E	81611	8|9	17	8.5	0.0317164	2	4|5	9	4.5	268
RAD51D_Unt	316983124	RPL36A	6173	3|6	9	4.5	0.0316901	2	1|2	3	1.5	142
RAD51D_Unt	5729962	SMR3B	10879	0|5	5	2.5	0.0316456	2	0|2	2	1	79
RAD51D_Unt	4758356	FEN1	2237	15|9	24	12	0.0315789	2	8|5	13	6.5	380
RAD51D_Unt	10863977	LSM2	57819	3|3	6	3	0.0315789	2	2|2	4	2	95
RAD51D_Unt	192807314	SMARCA4	6597	57|45	102	51	0.0315399	2	33|24	57	28.5	1617
RAD51D_Unt	117676403	KRR1	11103	14|10	24	12	0.0314961	2	8|7	15	7.5	381
RAD51D_Unt	183396804	RPRD2	23248	52|40	92	46	0.0314853	2	32|24	56	28	1461
RAD51D_Unt	118344456	UTP18	51096	17|18	35	17.5	0.0314748	2	11|11	22	11	556
RAD51D_Unt	13129006	DDX50	79009	18|28	46	23	0.0312076	2	9|11	20	10	737
RAD51D_Unt	10947139	ARG1	383	1|19	20	10	0.0310559	2	1|8	9	4.5	322
RAD51D_Unt	13129068	NOC4L	79050	22|10	32	16	0.0310078	2	10|6	16	8	516
RAD51D_Unt	4502747	CDK9	1025	14|9	23	11.5	0.030914	2	6|5	11	5.5	372
RAD51D_Unt	145309298	ZNF830	91603	15|8	23	11.5	0.030914	2	9|6	15	7.5	372
RAD51D_Unt	19718731	BRD4	23476	46|38	84	42	0.030837	2	22|22	44	22	1362
RAD51D_Unt	4503519	EIF3F	8665	12|10	22	11	0.0308123	2	6|5	11	5.5	357
RAD51D_Unt	4757834	BAG2	9532	6|7	13	6.5	0.0308057	2	3|5	8	4	211
RAD51D_Unt	312433975	EIF3C	8663	27|29	56	28	0.0306681	2	15|15	30	15	913
RAD51D_Unt	14790190	SPEN	23013	123|101	224	112	0.0305677	2	73|58	131	65.5	3664
RAD51D_Unt	14277126	PPIL3	53938	6|4	10	5	0.030303	2	3|3	6	3	165
RAD51D_Unt	37620206	C1orf52	148423	5|6	11	5.5	0.0302198	2	3|3	6	3	182
RAD51D_Unt	5729953	NUDC	10726	12|8	20	10	0.0302115	2	6|4	10	5	331
RAD51D_Unt	5453994	RAD21	5885	19|19	38	19	0.0301109	2	9|10	19	9.5	631
RAD51D_Unt	5803167	SF3A3	10946	18|12	30	15	0.0299401	2	10|8	18	9	501
RAD51D_Unt	7705706	RPS27L	51065	5|0	5	2.5	0.0297619	2	3|0	3	1.5	84
RAD51D_Unt	115298657	S100A7	6278	0|6	6	3	0.029703	2	0|4	4	2	101
RAD51D_Unt	151301228	PRPF40A	55660	33|22	55	27.5	0.0295699	2	17|11	28	14	930
RAD51D_Unt	21264343	SAFB	6294	33|21	54	27	0.0295082	2	17|14	31	15.5	915
RAD51D_Unt	15147337	UBR5	51366	103|62	165	82.5	0.0294748	2	55|36	91	45.5	2799
RAD51D_Unt	4506583	RPA1	6117	21|15	36	18	0.0292208	2	12|8	20	10	616
RAD51D_Unt	56676330	HP1BP3	50809	17|15	32	16	0.0289331	2	11|8	19	9.5	553
RAD51D_Unt	4502101	ANXA1	301	7|13	20	10	0.0289017	2	4|7	11	5.5	346
RAD51D_Unt	33239445	EIF3B	8662	33|14	47	23.5	0.0288698	2	13|8	21	10.5	814
RAD51D_Unt	15149476	RARS	5917	23|15	38	19	0.0287879	2	13|10	23	11.5	660
RAD51D_Unt	20143967	KIF23	9493	36|19	55	27.5	0.0286458	2	19|14	33	16.5	960
RAD51D_Unt	58761544	KDM1A	23028	29|21	50	25	0.0285388	2	15|13	28	14	876
RAD51D_Unt	35493916	RPN2	6185	26|10	36	18	0.0285261	2	18|6	24	12	631
RAD51D_Unt	91199540	DLD	1738	13|16	29	14.5	0.0284872	2	6|7	13	6.5	509
RAD51D_Unt	4504897	KPNA2	3838	18|12	30	15	0.0283554	2	9|7	16	8	529
RAD51D_Unt	164419743	DDX54	79039	30|20	50	25	0.0283447	2	16|13	29	14.5	882
RAD51D_Unt	397138385	LOC100996852	100996852	6|0	6	3	0.0283019	2	4|0	4	2	106
RAD51D_Unt	157426877	RCL1	10171	9|12	21	10.5	0.0281501	2	5|7	12	6	373
RAD51D_Unt	11125770	AIMP2	7965	10|8	18	9	0.028125	2	6|6	12	6	320
RAD51D_Unt	49472822	EIF3G	8666	9|9	18	9	0.028125	2	6|7	13	6.5	320
RAD51D_Unt	163965364	NACA	4666	4|8	12	6	0.027907	2	2|3	5	2.5	215
RAD51D_Unt	4758216	DVL2	1856	24|17	41	20.5	0.0278533	2	15|9	24	12	736
RAD51D_Unt	109240550	PSPC1	55269	18|11	29	14.5	0.0277247	2	13|6	19	9.5	523
RAD51D_Unt	237649012	EBNA1BP2	10969	13|7	20	10	0.0277008	2	4|5	9	4.5	361
RAD51D_Unt	5454064	RBM14	10432	17|20	37	18.5	0.0276532	2	8|10	18	9	669
RAD51D_Unt	222136639	MTHFD1	4522	24|27	51	25.5	0.0272727	2	14|13	27	13.5	935
RAD51D_Unt	148727341	STRAP	11171	11|8	19	9.5	0.0271429	2	8|4	12	6	350
RAD51D_Unt	301129165	DIDO1	11083	73|48	121	60.5	0.0270089	2	32|26	58	29	2240
RAD51D_Unt	115583685	SLC16A1	6566	12|15	27	13.5	0.027	2	7|9	16	8	500
RAD51D_Unt	21614544	S100A8	6279	0|5	5	2.5	0.0268817	2	0|3	3	1.5	93
RAD51D_Unt	108773810	LARS	51520	33|30	63	31.5	0.0267857	2	19|19	38	19	1176
RAD51D_Unt	16905517	SRSF10	10772	7|7	14	7	0.0267176	2	5|4	9	4.5	262
RAD51D_Unt	22035565	PAXBP1	94104	33|16	49	24.5	0.0267176	2	17|10	27	13.5	917
RAD51D_Unt	148763345	CDK11A	728642	29|12	41	20.5	0.0266234	2	16|7	23	11.5	770
RAD51D_Unt	109134349	COPG2	26958	25|21	46	23	0.0264064	2	16|14	30	15	871
RAD51D_Unt	32454741	SERPINH1	871	15|7	22	11	0.0263158	2	10|4	14	7	418
RAD51D_Unt	34147416	BRMS1L	84312	9|8	17	8.5	0.0263158	2	7|4	11	5.5	323
RAD51D_Unt	20806097	NOC3L	64318	28|14	42	21	0.02625	2	19|10	29	14.5	800
RAD51D_Unt	186910300	RACGAP1	29127	15|18	33	16.5	0.0261076	2	8|8	16	8	632
RAD51D_Unt	11056044	PPA1	5464	8|7	15	7.5	0.0259516	2	5|4	9	4.5	289
RAD51D_Unt	5031981	PSMD14	10213	6|10	16	8	0.0258065	2	4|5	9	4.5	310
RAD51D_Unt	18860916	XRN2	22803	31|18	49	24.5	0.0257895	2	15|13	28	14	950
RAD51D_Unt	4557761	MSH2	4436	29|19	48	24	0.0256959	2	15|10	25	12.5	934
RAD51D_Unt	31652242	TCF20	6942	62|37	99	49.5	0.0255418	2	39|22	61	30.5	1938
RAD51D_Unt	4503607	ETFA	2108	6|11	17	8.5	0.0255255	2	4|2	6	3	333
RAD51D_Unt	163838631	TASOR	23272	43|34	77	38.5	0.025463	2	25|19	44	22	1512
RAD51D_Unt	6857818	NPM3	10360	4|5	9	4.5	0.0252809	2	2|3	5	2.5	178
RAD51D_Unt	20149629	DDX47	51202	13|10	23	11.5	0.0252747	2	5|6	11	5.5	455
RAD51D_Unt	118402596	CDC23	8697	17|13	30	15	0.0251256	2	9|9	18	9	597
RAD51D_Unt	208609990	NUP93	9688	24|17	41	20.5	0.0250305	2	15|11	26	13	819
RAD51D_Unt	8922328	RBM22	55696	10|11	21	10.5	0.025	2	6|8	14	7	420
RAD51D_Unt	14670268	NELFE	7936	10|9	19	9.5	0.025	2	7|4	11	5.5	380
RAD51D_Unt	310923196	PPAN-P2RY11	692312	15|11	26	13	0.025	2	9|8	17	8.5	520
RAD51D_Unt	44890068	ZMYM4	9202	45|32	77	38.5	0.0248708	2	26|20	46	23	1548
RAD51D_Unt	126362983	RRP15	51018	3|11	14	7	0.0248227	2	3|6	9	4.5	282
RAD51D_Unt	15451779	PML	5371	3|26	29	14.5	0.0247863	2	2|2	4	2	585
RAD51D_Unt	7657015	RTCB	51493	13|12	25	12.5	0.0247525	2	10|8	18	9	505
RAD51D_Unt	20127499	SRSF6	6431	9|8	17	8.5	0.0247093	2	5|5	10	5	344
RAD51D_Unt	146134388	YLPM1	56252	57|49	106	53	0.0246971	2	30|27	57	28.5	2146
RAD51D_Unt	4505357	NDUFA4	4697	4|0	4	2	0.0246914	2	2|0	2	1	81
RAD51D_Unt	221316630	COPB1	1315	24|23	47	23.5	0.024659	2	15|15	30	15	953
RAD51D_Unt	6912752	ZNF281	23528	26|18	44	22	0.024581	2	17|14	31	15.5	895
RAD51D_Unt	4885193	ARID3A	1820	22|7	29	14.5	0.0244519	2	14|5	19	9.5	593
RAD51D_Unt	219842247	PPHLN1	51535	6|11	17	8.5	0.0244253	2	3|7	10	5	348
RAD51D_Unt	24308382	LENG8	114823	22|17	39	19.5	0.024375	2	13|11	24	12	800
RAD51D_Unt	14717407	TAF7	6879	11|6	17	8.5	0.0243553	2	7|4	11	5.5	349
RAD51D_Unt	224589127	TMEM33	55161	9|3	12	6	0.0242915	2	4|2	6	3	247
RAD51D_Unt	50592988	UQCRC2	7385	15|7	22	11	0.0242826	2	10|4	14	7	453
RAD51D_Unt	4506209	PSMC2	5701	11|10	21	10.5	0.0242494	2	6|8	14	7	433
RAD51D_Unt	7019415	SEC61A1	29927	15|8	23	11.5	0.0241597	2	8|3	11	5.5	476
RAD51D_Unt	34013528	ZNF512B	57473	27|16	43	21.5	0.0241031	2	16|9	25	12.5	892
RAD51D_Unt	151301219	PRMT1	3276	11|6	17	8.5	0.0240793	2	6|3	9	4.5	353
RAD51D_Unt	94536866	ZG16B	124220	3|7	10	5	0.0240385	2	2|3	5	2.5	208
RAD51D_Unt	157694511	NOC2L	26155	17|19	36	18	0.024032	2	9|9	18	9	749
RAD51D_Unt	28559039	MED1	5469	56|19	75	37.5	0.0237192	2	31|11	42	21	1581
RAD51D_Unt	300192959	ZMYM2	7750	36|29	65	32.5	0.023602	2	23|18	41	20.5	1377
RAD51D_Unt	40018640	CDC73	79577	16|9	25	12.5	0.0235405	2	8|6	14	7	531
RAD51D_Unt	21327667	BOP1	23246	24|11	35	17.5	0.0234584	2	16|9	25	12.5	746
RAD51D_Unt	47419914	WARS	7453	14|8	22	11	0.0233546	2	6|4	10	5	471
RAD51D_Unt	8392875	CFAP20	29105	4|5	9	4.5	0.0233161	2	2|3	5	2.5	193
RAD51D_Unt	68563515	KPRP	448834	0|27	27	13.5	0.0233161	2	0|3	3	1.5	579
RAD51D_Unt	63079718	TREX2	11219	5|6	11	5.5	0.0233051	2	2|2	4	2	236
RAD51D_Unt	21361633	LRRC40	55631	14|14	28	14	0.0232558	2	8|8	16	8	602
RAD51D_Unt	83776600	AURKB	9212	8|8	16	8	0.0232558	2	4|5	9	4.5	344
RAD51D_Unt	55749769	CWC22	57703	21|21	42	21	0.0231278	2	9|10	19	9.5	908
RAD51D_Unt	4507793	UBE2N	7334	4|3	7	3.5	0.0230263	2	2|2	4	2	152
RAD51D_Unt	6678271	TARDBP	23435	12|7	19	9.5	0.0229469	2	6|4	10	5	414
RAD51D_Unt	5803207	U2AF1	7307	8|3	11	5.5	0.0229167	2	5|3	8	4	240
RAD51D_Unt	56550086	WDHD1	11169	32|14	46	23	0.0228628	2	18|8	26	13	1006
RAD51D_Unt	89276756	PRPF4B	8899	31|15	46	23	0.0228401	2	14|8	22	11	1007
RAD51D_Unt	302699211	POGZ	23126	37|23	60	30	0.0228137	2	22|13	35	17.5	1315
RAD51D_Unt	28372531	PPP4R2	151987	14|5	19	9.5	0.0227818	2	9|4	13	6.5	417
RAD51D_Unt	33350932	DYNC1H1	1778	123|87	210	105	0.0226001	2	77|61	138	69	4646
RAD51D_Unt	256017159	MGA	23269	77|51	128	64	0.022409	2	48|33	81	40.5	2856
RAD51D_Unt	4557365	BLM	641	33|30	63	31.5	0.0222301	2	20|16	36	18	1417
RAD51D_Unt	283436222	ATAD3A	55210	14|12	26	13	0.0221843	2	9|8	17	8.5	586
RAD51D_Unt	10937869	SMN2	6607	10|3	13	6.5	0.0221088	2	5|3	8	4	294
RAD51D_Unt	4502227	ARL1	400	4|4	8	4	0.0220994	2	1|2	3	1.5	181
RAD51D_Unt	34335262	ZMYND8	23613	28|24	52	26	0.0218855	2	16|15	31	15.5	1188
RAD51D_Unt	163792194	TRMT1L	81627	20|12	32	16	0.0218281	2	10|7	17	8.5	733
RAD51D_Unt	15487670	NXF1	10482	16|11	27	13.5	0.0218094	2	9|8	17	8.5	619
RAD51D_Unt	151301053	RBM33	155435	32|19	51	25.5	0.0217949	2	17|10	27	13.5	1170
RAD51D_Unt	20270337	LEO1	123169	20|9	29	14.5	0.0217718	2	11|6	17	8.5	666
RAD51D_Unt	21327708	NAP1L1	4673	9|8	17	8.5	0.0217391	2	4|4	8	4	391
RAD51D_Unt	21626468	ZNF638	27332	52|34	86	43	0.0217391	2	28|21	49	24.5	1978
RAD51D_Unt	6005884	SSR3	6747	4|4	8	4	0.0216216	2	2|2	4	2	185
RAD51D_Unt	33356550	GPATCH4	54865	10|6	16	8	0.0216216	2	5|4	9	4.5	370
RAD51D_Unt	5729991	PSMC4	5704	11|7	18	9	0.0215311	2	8|4	12	6	418
RAD51D_Unt	6681764	NDUFA9	4704	10|6	16	8	0.0212202	2	5|5	10	5	377
RAD51D_Unt	23308693	ZBTB9	221504	13|7	20	10	0.0211416	2	7|4	11	5.5	473
RAD51D_Unt	10716563	CANX	821	18|7	25	12.5	0.0211149	2	8|3	11	5.5	592
RAD51D_Unt	21327701	TAF15	8148	10|15	25	12.5	0.0211149	2	5|8	13	6.5	592
RAD51D_Unt	209969703	RCC2	55920	13|9	22	11	0.0210728	2	9|6	15	7.5	522
RAD51D_Unt	119943112	DHCR7	1717	12|8	20	10	0.0210526	2	4|2	6	3	475
RAD51D_Unt	47271406	MEPCE	56257	16|13	29	14.5	0.021045	2	10|8	18	9	689
RAD51D_Unt	134142062	ACACB	32	65|38	103	51.5	0.020952	2	36|25	61	30.5	2458
RAD51D_Unt	372266146	KIF22	3835	14|11	25	12.5	0.020938	2	11|6	17	8.5	597
RAD51D_Unt	6912286	CASP14	23581	2|8	10	5	0.0206612	2	2|7	9	4.5	242
RAD51D_Unt	150418007	RANBP2	5903	70|62	132	66	0.0204715	2	45|36	81	40.5	3224
RAD51D_Unt	110347418	SMC2	10592	30|19	49	24.5	0.0204678	2	19|14	33	16.5	1197
RAD51D_Unt	122937392	CACTIN	58509	18|13	31	15.5	0.0204485	2	9|7	16	8	758
RAD51D_Unt	20357585	TAF1	6872	49|28	77	38.5	0.0203381	2	26|15	41	20.5	1893
RAD51D_Unt	20911035	PPIL4	85313	13|7	20	10	0.0203252	2	9|4	13	6.5	492
RAD51D_Unt	21328448	YWHAB	7529	8|2	10	5	0.0203252	2	3|1	4	2	246
RAD51D_Unt	40807485	PRPF6	24148	19|19	38	19	0.0201913	2	11|12	23	11.5	941
RAD51D_Unt	5803221	WDR3	10885	28|10	38	19	0.0201485	2	14|6	20	10	943
RAD51D_Unt	224593278	DDX27	55661	19|13	32	16	0.0201005	2	9|8	17	8.5	796
RAD51D_Unt	5453567	CFDP1	10428	6|6	12	6	0.0200669	2	5|3	8	4	299
RAD51D_Unt	38569505	DDX52	11056	16|8	24	12	0.0200334	2	12|4	16	8	599
RAD51D_Unt	4503513	EIF3I	8668	9|4	13	6.5	0.02	2	6|3	9	4.5	325
RAD51D_Unt	51173873	HMGXB4	10042	13|11	24	12	0.0199667	2	8|7	15	7.5	601
RAD51D_Unt	9966799	UTP3	57050	13|6	19	9.5	0.019833	2	8|4	12	6	479
RAD51D_Unt	187960109	RBM28	55131	18|12	30	15	0.0197628	2	10|8	18	9	759
RAD51D_Unt	17998551	SERPINB12	89777	3|13	16	8	0.0197531	2	2|6	8	4	405
RAD51D_Unt	4505409	NME2	4831	6|0	6	3	0.0197368	2	5|0	5	2.5	152
RAD51D_Unt	11321607	TRIP13	9319	12|5	17	8.5	0.0196759	2	6|3	9	4.5	432
RAD51D_Unt	54607053	GCN1	10985	70|35	105	52.5	0.0196556	2	38|23	61	30.5	2671
RAD51D_Unt	7657315	LSM3	27258	2|2	4	2	0.0196078	2	1|1	2	1	102
RAD51D_Unt	13435361	DSC1	1823	12|23	35	17.5	0.0195749	2	7|11	18	9	894
RAD51D_Unt	189458821	TGM3	7053	2|25	27	13.5	0.0194805	2	2|15	17	8.5	693
RAD51D_Unt	51479156	ATP5MG	10632	0|4	4	2	0.0194175	2	0|3	3	1.5	103
RAD51D_Unt	50980309	UTP15	84135	14|6	20	10	0.019305	2	9|3	12	6	518
RAD51D_Unt	226530908	PCMT1	5110	6|5	11	5.5	0.0192982	2	5|4	9	4.5	285
RAD51D_Unt	45643123	NVL	4931	20|13	33	16.5	0.0192757	2	11|7	18	9	856
RAD51D_Unt	226529917	TPI1	7167	3|8	11	5.5	0.0192308	2	3|5	8	4	286
RAD51D_Unt	4758220	FAM50A	9130	6|7	13	6.5	0.019174	2	3|5	8	4	339
RAD51D_Unt	223468564	SLC1A5	6510	8|4	12	6	0.0191693	2	4|2	6	3	313
RAD51D_Unt	4503523	EIF3D	8664	12|9	21	10.5	0.0191606	2	7|6	13	6.5	548
RAD51D_Unt	21040314	SON	6651	46|42	88	44	0.0191055	2	27|24	51	25.5	2303
RAD51D_Unt	150378533	USP7	7874	28|14	42	21	0.0190563	2	15|10	25	12.5	1102
RAD51D_Unt	5032041	RHEB	6009	3|4	7	3.5	0.0190217	2	1|2	3	1.5	184
RAD51D_Unt	4507351	TAF9	6880	7|3	10	5	0.0189394	2	5|2	7	3.5	264
RAD51D_Unt	171460958	NOL10	79954	15|11	26	13	0.0188953	2	8|8	16	8	688
RAD51D_Unt	9994185	RBM7	10179	6|4	10	5	0.018797	2	4|3	7	3.5	266
RAD51D_Unt	222352111	NIFK	84365	6|5	11	5.5	0.0187713	2	5|3	8	4	293
RAD51D_Unt	42741682	ZRANB2	9406	8|4	12	6	0.01875	2	4|3	7	3.5	320
RAD51D_Unt	4507677	HSP90B1	7184	17|13	30	15	0.01868	2	11|8	19	9.5	803
RAD51D_Unt	9966805	DDX24	57062	21|11	32	16	0.0186263	2	9|4	13	6.5	859
RAD51D_Unt	319996623	RBM15	64783	16|20	36	18	0.0185759	2	10|10	20	10	969
RAD51D_Unt	19923559	EMSY	56946	29|20	49	24.5	0.0185325	2	19|14	33	16.5	1322
RAD51D_Unt	11034845	RPRD1B	58490	6|6	12	6	0.0184049	2	4|4	8	4	326
RAD51D_Unt	4758486	GTF2A2	2958	0|4	4	2	0.0183486	2	0|2	2	1	109
RAD51D_Unt	24497620	SRP68	6730	16|7	23	11.5	0.0183413	2	10|5	15	7.5	627
RAD51D_Unt	33620755	YEATS2	55689	27|25	52	26	0.0182841	2	17|17	34	17	1422
RAD51D_Unt	46389550	ENSA	2029	0|5	5	2.5	0.0182482	2	0|2	2	1	137
RAD51D_Unt	10863927	PPIA	5478	4|2	6	3	0.0181818	2	4|2	6	3	165
RAD51D_Unt	27545326	SMARCB1	6598	8|6	14	7	0.0181818	2	5|3	8	4	385
RAD51D_Unt	4504191	MSH6	2956	28|21	49	24.5	0.0180147	2	15|12	27	13.5	1360
RAD51D_Unt	4507947	YARS	8565	12|7	19	9.5	0.0179924	2	7|4	11	5.5	528
RAD51D_Unt	291575128	LDHB	3945	6|6	12	6	0.0179641	2	3|3	6	3	334
RAD51D_Unt	20070280	TAF9B	51616	9|0	9	4.5	0.0179283	2	5|0	5	2.5	251
RAD51D_Unt	38570115	ZNF362	149076	3|12	15	7.5	0.0178571	2	2|8	10	5	420
RAD51D_Unt	73747829	LIG3	3980	19|17	36	18	0.0178394	2	12|11	23	11.5	1009
RAD51D_Unt	29837655	POLDIP3	84271	8|7	15	7.5	0.0178147	2	5|4	9	4.5	421
RAD51D_Unt	196115141	CIZ1	25792	21|9	30	15	0.0178147	2	14|6	20	10	842
RAD51D_Unt	194363725	SMARCC2	6601	23|18	41	20.5	0.0177951	2	14|11	25	12.5	1152
RAD51D_Unt	5803225	YWHAE	7531	6|3	9	4.5	0.0176471	2	4|2	6	3	255
RAD51D_Unt	303305009	PPIE	10450	3|8	11	5.5	0.0175159	2	2|3	5	2.5	314
RAD51D_Unt	73695475	HEATR1	55127	56|19	75	37.5	0.0174907	2	33|13	46	23	2144
RAD51D_Unt	238859597	RBM34	23029	9|6	15	7.5	0.0174419	2	5|5	10	5	430
RAD51D_Unt	4506407	RANBP1	5902	3|4	7	3.5	0.0174129	2	2|2	4	2	201
RAD51D_Unt	14149734	CORO1B	57175	10|7	17	8.5	0.0173824	2	6|5	11	5.5	489
RAD51D_Unt	10947137	ABCF2	10061	19|3	22	11	0.0173502	2	12|3	15	7.5	634
RAD51D_Unt	22748615	TMEM263	90488	4|0	4	2	0.0172414	2	2|0	2	1	116
RAD51D_Unt	239787838	TEX10	54881	22|10	32	16	0.0172228	2	13|6	19	9.5	929
RAD51D_Unt	7662018	PHF3	23469	48|22	70	35	0.0171653	2	30|14	44	22	2039
RAD51D_Unt	223278387	CALML5	51806	0|5	5	2.5	0.0171233	2	0|3	3	1.5	146
RAD51D_Unt	161169023	SUPT5H	6829	28|9	37	18.5	0.0170193	2	15|8	23	11.5	1087
RAD51D_Unt	4503509	EIF3A	8661	28|19	47	23.5	0.0170043	2	18|12	30	15	1382
RAD51D_Unt	158420731	CHD3	1107	38|32	70	35	0.0169985	2	25|19	44	22	2059
RAD51D_Unt	166295179	NCBP3	55421	8|13	21	10.5	0.0169355	2	4|6	10	5	620
RAD51D_Unt	101943240	GTF3C1	2975	43|28	71	35.5	0.0168326	2	28|16	44	22	2109
RAD51D_Unt	44890050	STMN1	3925	3|2	5	2.5	0.0167785	2	2|2	4	2	149
RAD51D_Unt	28827782	ZHX3	23051	25|7	32	16	0.0167364	2	12|5	17	8.5	956
RAD51D_Unt	4502923	CNN3	1266	8|3	11	5.5	0.0167173	2	7|3	10	5	329
RAD51D_Unt	207029415	RBBP4	5928	9|5	14	7	0.0165094	2	4|2	6	3	424
RAD51D_Unt	4506675	RPN1	6184	12|8	20	10	0.0164745	2	7|5	12	6	607
RAD51D_Unt	38372909	KDM3B	51780	41|17	58	29	0.0164679	2	19|10	29	14.5	1761
RAD51D_Unt	40217805	NOL9	79707	12|11	23	11.5	0.0163818	2	9|7	16	8	702
RAD51D_Unt	6005747	RNF2	6045	7|4	11	5.5	0.016369	2	4|3	7	3.5	336
RAD51D_Unt	312434011	KAT7	11143	12|7	19	9.5	0.0163511	2	8|4	12	6	581
RAD51D_Unt	283135173	FUS	2521	9|8	17	8.5	0.0162835	2	5|5	10	5	522
RAD51D_Unt	23503295	CSNK2B	1460	5|2	7	3.5	0.0162791	2	3|2	5	2.5	215
RAD51D_Unt	15011974	ARHGEF2	9181	21|10	31	15.5	0.0161795	2	10|4	14	7	958
RAD51D_Unt	38788372	AQR	9716	32|16	48	24	0.0161616	2	18|11	29	14.5	1485
RAD51D_Unt	346223458	ATF3	467	4|0	4	2	0.016129	2	2|0	2	1	124
RAD51D_Unt	23397429	EIF3M	10480	8|4	12	6	0.0160428	2	5|3	8	4	374
RAD51D_Unt	296531349	PHF8	23133	19|15	34	17	0.0160377	2	11|8	19	9.5	1060
RAD51D_Unt	38788260	BPTF	2186	55|38	93	46.5	0.0160179	2	31|26	57	28.5	2903
RAD51D_Unt	125656165	THOC2	57187	31|20	51	25.5	0.0160075	2	18|13	31	15.5	1593
RAD51D_Unt	148839305	SMCHD1	23347	32|32	64	32	0.0159601	2	20|21	41	20.5	2005
RAD51D_Unt	410651502	NSA2	10412	4|2	6	3	0.015873	2	3|1	4	2	189
RAD51D_Unt	112293277	DNAJC8	22826	4|4	8	4	0.0158103	2	2|2	4	2	253
RAD51D_Unt	189571647	MSANTD2	79684	11|5	16	8	0.0157791	2	7|3	10	5	507
RAD51D_Unt	380692328	DDX56	54606	8|8	16	8	0.0157791	2	5|4	9	4.5	507
RAD51D_Unt	167466175	CDC27	996	19|7	26	13	0.0157767	2	13|5	18	9	824
RAD51D_Unt	83641874	CPVL	54504	9|6	15	7.5	0.0157563	2	5|4	9	4.5	476
RAD51D_Unt	55769587	NOP14	8602	17|10	27	13.5	0.0157526	2	11|6	17	8.5	857
RAD51D_Unt	336176064	RBM39	9584	6|10	16	8	0.015748	2	3|5	8	4	508
RAD51D_Unt	188035908	CBX5	23468	4|2	6	3	0.0157068	2	2|2	4	2	191
RAD51D_Unt	4826860	SNU13	4809	2|2	4	2	0.015625	2	1|1	2	1	128
RAD51D_Unt	205360838	DNAJA3	9093	8|7	15	7.5	0.015625	2	6|5	11	5.5	480
RAD51D_Unt	7661922	RAB21	23011	7|0	7	3.5	0.0155556	2	4|0	4	2	225
RAD51D_Unt	46370095	AP3M1	26985	9|4	13	6.5	0.0155502	2	6|3	9	4.5	418
RAD51D_Unt	4502861	AP3S1	1176	3|3	6	3	0.015544	2	2|2	4	2	193
RAD51D_Unt	5032007	PURA	5813	6|4	10	5	0.015528	2	4|3	7	3.5	322
RAD51D_Unt	25121987	NCAPH	23397	15|8	23	11.5	0.0155196	2	11|6	17	8.5	741
RAD51D_Unt	70980549	PDCD11	22984	32|26	58	29	0.0154997	2	18|19	37	18.5	1871
RAD51D_Unt	31542652	YJU2	55702	8|2	10	5	0.0154799	2	5|1	6	3	323
RAD51D_Unt	109809739	LARP7	51574	14|4	18	9	0.0154639	2	10|2	12	6	582
RAD51D_Unt	222352151	PCBP1	5093	8|3	11	5.5	0.0154494	2	5|3	8	4	356
RAD51D_Unt	223278379	RRP12	23223	27|13	40	20	0.0154202	2	14|9	23	11.5	1297
RAD51D_Unt	25777602	PSMD2	5708	17|11	28	14	0.0154185	2	9|5	14	7	908
RAD51D_Unt	7705612	EXOSC1	51013	3|3	6	3	0.0153846	2	3|2	5	2.5	195
RAD51D_Unt	169234719	LIN54	132660	15|8	23	11.5	0.0153538	2	10|5	15	7.5	749
RAD51D_Unt	21361468	NOL11	25926	15|7	22	11	0.015299	2	9|4	13	6.5	719
RAD51D_Unt	260099723	LDHA	3939	8|3	11	5.5	0.0152355	2	3|2	5	2.5	361
RAD51D_Unt	4885281	GLUD1	2746	9|8	17	8.5	0.015233	2	7|5	12	6	558
RAD51D_Unt	13236559	C1orf35	79169	4|4	8	4	0.0152091	2	2|3	5	2.5	263
RAD51D_Unt	42542392	CEBPZ	10153	21|11	32	16	0.0151803	2	13|9	22	11	1054
RAD51D_Unt	21361376	SF3A2	8175	10|4	14	7	0.0150862	2	6|3	9	4.5	464
RAD51D_Unt	160707950	MECP2	4204	8|7	15	7.5	0.0150602	2	5|5	10	5	498
RAD51D_Unt	341915867	LOC100652741	100652741	19|17	36	18	0.0149875	2	9|8	17	8.5	1201
RAD51D_Unt	16554627	WDR5	11091	6|4	10	5	0.0149701	2	5|2	7	3.5	334
RAD51D_Unt	295842330	SF1	7536	11|9	20	10	0.0148588	2	5|6	11	5.5	673
RAD51D_Unt	19923142	KPNB1	3837	11|15	26	13	0.0148402	2	5|7	12	6	876
RAD51D_Unt	24430151	PSMC1	5700	9|4	13	6.5	0.0147727	2	5|3	8	4	440
RAD51D_Unt	6912540	NUBP2	10101	5|3	8	4	0.0147601	2	4|2	6	3	271
RAD51D_Unt	23111062	SFSWAP	6433	17|11	28	14	0.0147213	2	11|7	18	9	951
RAD51D_Unt	149999611	SRP14	6727	2|2	4	2	0.0147059	2	1|1	2	1	136
RAD51D_Unt	31317305	MPHOSPH10	10199	10|10	20	10	0.0146843	2	5|6	11	5.5	681
RAD51D_Unt	18105007	CAD	790	34|31	65	32.5	0.0146067	2	19|17	36	18	2225
RAD51D_Unt	110349727	NCBP2	22916	0|3	3	1.5	0.0145631	2	0|2	2	1	103
RAD51D_Unt	53729344	PKP1	5317	0|21	21	10.5	0.0144628	2	0|11	11	5.5	726
RAD51D_Unt	14141157	HNRNPH3	3189	5|5	10	5	0.0144509	2	3|4	7	3.5	346
RAD51D_Unt	115529449	UBTF	7343	10|11	21	10.5	0.0144429	2	6|8	14	7	727
RAD51D_Unt	56118219	IGF2BP2	10644	10|6	16	8	0.0143885	2	4|4	8	4	556
RAD51D_Unt	14110407	HNRNPDL	9987	6|6	12	6	0.0142857	2	3|3	6	3	420
RAD51D_Unt	4826960	QARS	5859	14|8	22	11	0.0141935	2	10|4	14	7	775
RAD51D_Unt	44681484	CDCA2	157313	23|6	29	14.5	0.014174	2	13|4	17	8.5	1023
RAD51D_Unt	4885487	MLF2	8079	6|1	7	3.5	0.0141129	2	4|1	5	2.5	248
RAD51D_Unt	4758768	NDUFA10	4705	6|4	10	5	0.0140845	2	4|2	6	3	355
RAD51D_Unt	63252898	TPM1	7168	3|5	8	4	0.0140845	2	2|3	5	2.5	284
RAD51D_Unt	148491088	ZBTB21	49854	19|11	30	15	0.0140713	2	10|7	17	8.5	1066
RAD51D_Unt	66392146	PHAX	51808	6|5	11	5.5	0.0139594	2	2|3	5	2.5	394
RAD51D_Unt	222144293	KPNA1	3836	10|5	15	7.5	0.0139405	2	3|3	6	3	538
RAD51D_Unt	209976986	PCID2	55795	6|5	11	5.5	0.0137845	2	4|3	7	3.5	399
RAD51D_Unt	39725634	LARP1	23367	14|14	28	14	0.013739	2	8|10	18	9	1019
RAD51D_Unt	4759034	ETF1	2107	5|7	12	6	0.01373	2	2|3	5	2.5	437
RAD51D_Unt	4759276	RRP9	9136	8|5	13	6.5	0.0136842	2	5|3	8	4	475
RAD51D_Unt	151101404	PTMA	5757	3|0	3	1.5	0.0136364	2	2|0	2	1	110
RAD51D_Unt	410169889	LOC101060751	101060751	0|5	5	2.5	0.013587	2	0|3	3	1.5	184
RAD51D_Unt	4885377	HIST1H1D	3007	2|4	6	3	0.0135747	2	1|2	3	1.5	221
RAD51D_Unt	44955926	GSE1	23199	18|15	33	16.5	0.0135579	2	11|10	21	10.5	1217
RAD51D_Unt	38488727	RSRC1	51319	6|3	9	4.5	0.0134731	2	3|2	5	2.5	334
RAD51D_Unt	126723060	ZC3H4	23211	20|15	35	17.5	0.0134305	2	11|10	21	10.5	1303
RAD51D_Unt	4503483	EEF2	1938	9|14	23	11.5	0.0134033	2	5|7	12	6	858
RAD51D_Unt	28827795	CHMP4B	128866	2|4	6	3	0.0133929	2	1|1	2	1	224
RAD51D_Unt	122114651	USP36	57602	19|11	30	15	0.0133571	2	12|8	20	10	1123
RAD51D_Unt	256223453	DDX20	11218	12|10	22	11	0.0133495	2	7|6	13	6.5	824
RAD51D_Unt	31543091	MAK16	84549	3|5	8	4	0.0133333	2	2|3	5	2.5	300
RAD51D_Unt	23308697	SRPRA	6734	10|7	17	8.5	0.0133229	2	8|5	13	6.5	638
RAD51D_Unt	148277064	CUX1	1523	26|14	40	20	0.013289	2	16|9	25	12.5	1505
RAD51D_Unt	4507955	YY1	7528	9|2	11	5.5	0.013285	2	5|1	6	3	414
RAD51D_Unt	4503253	DAD1	1603	3|0	3	1.5	0.0132743	2	2|0	2	1	113
RAD51D_Unt	20127553	ANAPC5	51433	16|4	20	10	0.013245	2	13|3	16	8	755
RAD51D_Unt	40807447	PRCC	5546	8|5	13	6.5	0.0132383	2	5|5	10	5	491
RAD51D_Unt	332000015	PRKAG1	5571	7|2	9	4.5	0.0132353	2	2|1	3	1.5	340
RAD51D_Unt	4506773	S100A9	6280	0|3	3	1.5	0.0131579	2	0|2	2	1	114
RAD51D_Unt	32528306	RFC1	5981	16|14	30	15	0.0130776	2	13|9	22	11	1147
RAD51D_Unt	6912478	KPNA6	23633	8|6	14	7	0.0130597	2	4|4	8	4	536
RAD51D_Unt	4506585	RPA2	6118	5|2	7	3.5	0.012963	2	4|1	5	2.5	270
RAD51D_Unt	30089997	ACTL6A	86	8|2	10	5	0.0129199	2	6|2	8	4	387
RAD51D_Unt	29029559	CSE1L	1434	18|7	25	12.5	0.0128733	2	11|5	16	8	971
RAD51D_Unt	56118234	CENPV	201161	3|4	7	3.5	0.0128676	2	3|3	6	3	272
RAD51D_Unt	14150171	THOC3	84321	5|4	9	4.5	0.0128205	2	3|2	5	2.5	351
RAD51D_Unt	27436946	LMNA	4000	7|10	17	8.5	0.0128012	2	3|8	11	5.5	664
RAD51D_Unt	32484979	AP3B1	8546	21|7	28	14	0.0127971	2	12|5	17	8.5	1094
RAD51D_Unt	21735596	PDCD4	27250	7|5	12	6	0.0127932	2	5|3	8	4	469
RAD51D_Unt	17402871	BCCIP	56647	4|4	8	4	0.0127389	2	4|2	6	3	314
RAD51D_Unt	195976782	RTF1	23168	9|9	18	9	0.0126761	2	7|6	13	6.5	710
RAD51D_Unt	255652953	ZC3H18	124245	14|10	24	12	0.0125918	2	8|6	14	7	953
RAD51D_Unt	11559929	COPG1	22820	15|7	22	11	0.0125858	2	9|4	13	6.5	874
RAD51D_Unt	21361437	HTATSF1	27336	10|9	19	9.5	0.0125828	2	5|6	11	5.5	755
RAD51D_Unt	31377750	YTHDF1	54915	7|7	14	7	0.0125224	2	7|4	11	5.5	559
RAD51D_Unt	13489054	MAP2K2	5605	5|5	10	5	0.0125	2	5|3	8	4	400
RAD51D_Unt	307078123	CLINT1	9685	7|9	16	8	0.0124417	2	4|5	9	4.5	643
RAD51D_Unt	7657269	PDS5B	23047	24|12	36	18	0.0124395	2	17|8	25	12.5	1447
RAD51D_Unt	4503521	EIF3E	3646	7|4	11	5.5	0.0123596	2	4|3	7	3.5	445
RAD51D_Unt	67782356	CDSN	1041	0|13	13	6.5	0.0122873	2	0|4	4	2	529
RAD51D_Unt	171460914	DNM1L	10059	9|9	18	9	0.0122283	2	6|7	13	6.5	736
RAD51D_Unt	5453946	PPP1R2	5504	3|2	5	2.5	0.0121951	2	2|1	3	1.5	205
RAD51D_Unt	50053872	RPL7L1	285855	4|2	6	3	0.0121951	2	2|2	4	2	246
RAD51D_Unt	4557493	CSTF2	1478	9|5	14	7	0.0121317	2	5|3	8	4	577
RAD51D_Unt	48255898	SMARCA2	6595	20|18	38	19	0.0120865	2	12|9	21	10.5	1572
RAD51D_Unt	7662292	SUPT7L	9913	5|5	10	5	0.0120773	2	3|2	5	2.5	414
RAD51D_Unt	68299795	CHD1	1105	21|20	41	20.5	0.0119883	2	12|13	25	12.5	1710
RAD51D_Unt	5292161	PSMD4	5710	5|4	9	4.5	0.0119363	2	3|3	6	3	377
RAD51D_Unt	17738285	ZKSCAN4	387032	10|3	13	6.5	0.0119266	2	8|3	11	5.5	545
RAD51D_Unt	122939157	GEMIN4	50628	15|10	25	12.5	0.0118147	2	7|6	13	6.5	1058
RAD51D_Unt	4502337	AZGP1	563	0|7	7	3.5	0.011745	2	0|4	4	2	298
RAD51D_Unt	13569843	NOL7	51406	6|0	6	3	0.0116732	2	4|0	4	2	257
RAD51D_Unt	5902158	RNF113A	7737	6|2	8	4	0.0116618	2	3|1	4	2	343
RAD51D_Unt	50658063	SMC4	10051	18|12	30	15	0.011646	2	13|8	21	10.5	1288
RAD51D_Unt	19923262	RAB5A	5868	5|0	5	2.5	0.0116279	2	2|0	2	1	215
RAD51D_Unt	106507301	POLA1	5422	23|11	34	17	0.0116279	2	14|6	20	10	1462
RAD51D_Unt	23111038	SNX2	6643	8|4	12	6	0.0115607	2	6|3	9	4.5	519
RAD51D_Unt	15811782	GPKOW	27238	7|4	11	5.5	0.0115546	2	5|3	8	4	476
RAD51D_Unt	109389358	TFAP2A	7020	6|4	10	5	0.0115473	2	3|2	5	2.5	433
RAD51D_Unt	4504901	KPNA4	3840	9|3	12	6	0.0115163	2	4|1	5	2.5	521
RAD51D_Unt	13994257	MRPS21	54460	2|0	2	1	0.0114943	2	1|0	1	0.5	87
RAD51D_Unt	116812577	LUC7L2	51631	9|0	9	4.5	0.0114796	2	3|0	3	1.5	392
RAD51D_Unt	56676371	CPSF1	29894	22|11	33	16.5	0.0114345	2	13|8	21	10.5	1443
RAD51D_Unt	213972634	TP53BP1	7158	26|19	45	22.5	0.0113924	2	17|11	28	14	1975
RAD51D_Unt	4504511	DNAJA1	3301	9|0	9	4.5	0.011335	2	5|0	5	2.5	397
RAD51D_Unt	306482646	SRSF2	6427	3|2	5	2.5	0.0113122	2	2|2	4	2	221
RAD51D_Unt	4885075	ATOH1	474	8|0	8	4	0.0112994	2	3|0	3	1.5	354
RAD51D_Unt	114326453	ADAM7	8756	9|8	17	8.5	0.0112732	2	3|4	7	3.5	754
RAD51D_Unt	20336290	DHX30	22907	13|13	26	13	0.0112554	2	7|10	17	8.5	1155
RAD51D_Unt	30795212	IGF2BP3	10643	13|0	13	6.5	0.0112263	2	5|0	5	2.5	579
RAD51D_Unt	150417989	CCNK	8812	8|5	13	6.5	0.0112069	2	6|4	10	5	580
RAD51D_Unt	154146193	PNISR	25957	10|8	18	9	0.0111801	2	5|5	10	5	805
RAD51D_Unt	7656879	AFF4	27125	17|9	26	13	0.011178	2	9|7	16	8	1163
RAD51D_Unt	34101286	ZFR	51663	14|10	24	12	0.0111732	2	7|7	14	7	1074
RAD51D_Unt	68508961	CENPC	1060	13|8	21	10.5	0.0111347	2	8|5	13	6.5	943
RAD51D_Unt	157817023	CDK12	51755	27|6	33	16.5	0.0110738	2	13|5	18	9	1490
RAD51D_Unt	28373192	ADRM1	11047	0|9	9	4.5	0.0110565	2	0|2	2	1	407
RAD51D_Unt	4506129	PRPS2	5634	0|7	7	3.5	0.0110063	2	0|4	4	2	318
RAD51D_Unt	21618347	MAP2K3	5606	7|0	7	3.5	0.0110063	2	4|0	4	2	318
RAD51D_Unt	19923586	NSD1	64324	28|31	59	29.5	0.0109421	2	18|19	37	18.5	2696
RAD51D_Unt	7706523	WWOX	51741	6|3	9	4.5	0.0108696	2	5|2	7	3.5	414
RAD51D_Unt	31415882	EXOSC8	11340	4|2	6	3	0.0108696	2	1|2	3	1.5	276
RAD51D_Unt	7661824	CNIH4	29097	3|0	3	1.5	0.0107914	2	2|0	2	1	139
RAD51D_Unt	13699811	NSD3	54904	19|12	31	15.5	0.0107864	2	12|7	19	9.5	1437
RAD51D_Unt	47717100	ATP6V1H	51606	8|2	10	5	0.0107527	2	5|1	6	3	465
RAD51D_Unt	190885495	ARHGEF3	50650	12|0	12	6	0.0107527	2	2|0	2	1	558
RAD51D_Unt	4507943	XPO1	7514	10|13	23	11.5	0.0107376	2	5|7	12	6	1071
RAD51D_Unt	333033798	DHPS	1725	5|2	7	3.5	0.0107034	2	3|1	4	2	327
RAD51D_Unt	4757880	BUB3	9184	5|2	7	3.5	0.0106707	2	4|2	6	3	328
RAD51D_Unt	217272851	P4HA1	5033	7|4	11	5.5	0.0106589	2	3|2	5	2.5	516
RAD51D_Unt	7661950	CTR9	9646	17|8	25	12.5	0.0106564	2	11|5	16	8	1173
RAD51D_Unt	5031569	ACTR1A	10121	6|2	8	4	0.0106383	2	4|1	5	2.5	376
RAD51D_Unt	7706735	GTF2A1	2957	6|2	8	4	0.0106383	2	5|1	6	3	376
RAD51D_Unt	88758580	CCNL2	81669	5|6	11	5.5	0.0105769	2	3|4	7	3.5	520
RAD51D_Unt	13129130	C11orf49	79096	5|2	7	3.5	0.010574	2	4|2	6	3	331
RAD51D_Unt	164607124	FANCI	55215	25|3	28	14	0.0105422	2	13|3	16	8	1328
RAD51D_Unt	24308227	ZNF687	57592	10|16	26	13	0.0105093	2	5|8	13	6.5	1237
RAD51D_Unt	71143156	C6orf120	387263	1|3	4	2	0.0104712	2	1|2	3	1.5	191
RAD51D_Unt	167555110	KIFC1	3833	7|7	14	7	0.0104012	2	4|5	9	4.5	673
RAD51D_Unt	224465233	EHMT1	79813	19|8	27	13.5	0.0104006	2	9|5	14	7	1298
RAD51D_Unt	299758394	DNM2	1785	9|9	18	9	0.0103567	2	5|7	12	6	869
RAD51D_Unt	156119605	GTF3C4	9329	11|6	17	8.5	0.0103406	2	5|2	7	3.5	822
RAD51D_Unt	22538431	CTSB	1508	4|3	7	3.5	0.0103245	2	2|2	4	2	339
RAD51D_Unt	189083688	EXOSC7	23016	6|0	6	3	0.0103093	2	3|0	3	1.5	291
RAD51D_Unt	153791570	ZNF146	7705	2|4	6	3	0.010274	2	2|2	4	2	292
RAD51D_Unt	9966881	NUP107	57122	14|5	19	9.5	0.0102703	2	9|4	13	6.5	925
RAD51D_Unt	343887347	CD2BP2	10421	4|3	7	3.5	0.0102639	2	4|2	6	3	341
RAD51D_Unt	186928847	UTP4	84916	10|4	14	7	0.0102041	2	7|2	9	4.5	686
RAD51D_Unt	41152093	ZNF644	84146	17|10	27	13.5	0.0101733	2	10|8	18	9	1327
RAD51D_Unt	260436922	SBSN	374897	4|8	12	6	0.0101695	2	2|4	6	3	590
RAD51D_Unt	56243590	WDR33	55339	16|11	27	13.5	0.0101048	2	10|10	20	10	1336
RAD51D_Unt	155030216	PDS5A	23244	13|14	27	13.5	0.0100972	2	7|9	16	8	1337
RAD51D_Unt	237820620	GRWD1	83743	4|5	9	4.5	0.0100897	2	3|3	6	3	446
RAD51D_Unt	5454052	SFN	2810	0|5	5	2.5	0.0100806	2	0|3	3	1.5	248
RAD51D_Unt	4885111	CALML3	810	0|3	3	1.5	0.0100671	2	0|2	2	1	149
RAD51D_Unt	21389511	ZMAT2	153527	4|0	4	2	0.0100503	2	2|0	2	1	199
RAD51D_Unt	4503097	CSNK2A2	1459	5|2	7	3.5	0.01	2	4|2	6	3	350
RAD51D_Unt	117647226	TRMT10C	54931	8|0	8	4	0.00992556	2	3|0	3	1.5	403
RAD51D_Unt	41327749	ANAPC4	29945	10|6	16	8	0.00990099	2	5|4	9	4.5	808
RAD51D_Unt	4758648	KIF5B	3799	14|5	19	9.5	0.00986501	2	9|5	14	7	963
RAD51D_Unt	14149807	NSRP1	84081	7|4	11	5.5	0.00985663	2	4|3	7	3.5	558
RAD51D_Unt	24497435	PSMC5	5705	4|4	8	4	0.00985222	2	2|2	4	2	406
RAD51D_Unt	4505753	PGAM1	5223	0|5	5	2.5	0.00984252	2	0|3	3	1.5	254
RAD51D_Unt	48928058	SUMO3	6612	2|0	2	1	0.00970874	2	1|0	1	0.5	103
RAD51D_Unt	57634534	NUP205	23165	28|11	39	19.5	0.00969185	2	17|7	24	12	2012
RAD51D_Unt	148227842	MYSM1	114803	10|6	16	8	0.00966184	2	6|3	9	4.5	828
RAD51D_Unt	7657198	DIMT1	27292	6|0	6	3	0.00958466	2	4|0	4	2	313
RAD51D_Unt	21361499	SENP3	26168	7|4	11	5.5	0.00958188	2	5|2	7	3.5	574
RAD51D_Unt	20336305	BCL11A	53335	7|9	16	8	0.00958084	2	4|4	8	4	835
RAD51D_Unt	4504341	HAT1	8520	6|2	8	4	0.00954654	2	4|1	5	2.5	419
RAD51D_Unt	NP_149073.1	SARNP	84324	4|0	4	2	0.00952381	2	3|0	3	1.5	210
RAD51D_Unt	190610012	ZNF24	7572	4|3	7	3.5	0.00951087	2	3|2	5	2.5	368
RAD51D_Unt	112789526	STAG2	10735	11|13	24	12	0.00946372	2	7|9	16	8	1268
RAD51D_Unt	7661936	SAFB2	9667	5|13	18	9	0.00944386	2	4|10	14	7	953
RAD51D_Unt	394582093	MCM3	4172	8|8	16	8	0.00937866	2	4|6	10	5	853
RAD51D_Unt	22208967	HMGA1	3159	0|2	2	1	0.00934579	2	0|1	1	0.5	107
RAD51D_Unt	21361337	EIF5	1983	7|1	8	4	0.00928074	2	4|1	5	2.5	431
RAD51D_Unt	19923485	LUC7L3	51747	3|5	8	4	0.00925926	2	2|4	6	3	432
RAD51D_Unt	32528282	ACOT7	11332	5|2	7	3.5	0.00921053	2	2|1	3	1.5	380
RAD51D_Unt	5454106	TAF10	6881	2|2	4	2	0.00917431	2	1|1	2	1	218
RAD51D_Unt	4503423	DUT	1854	3|0	3	1.5	0.00914634	2	2|0	2	1	164
RAD51D_Unt	189409150	CHMP5	51510	4|0	4	2	0.00913242	2	2|0	2	1	219
RAD51D_Unt	144922725	GTF2E1	2960	8|0	8	4	0.00911162	2	4|0	4	2	439
RAD51D_Unt	33946327	NUP214	8021	25|13	38	19	0.00909091	2	15|9	24	12	2090
RAD51D_Unt	41406097	DVL3	1857	3|10	13	6.5	0.00907821	2	2|5	7	3.5	716
RAD51D_Unt	148664186	PKP2	5318	9|6	15	7.5	0.00896057	2	6|5	11	5.5	837
RAD51D_Unt	169234630	RBM11	54033	2|3	5	2.5	0.0088968	2	2|3	5	2.5	281
RAD51D_Unt	13654270	LAS1L	81887	7|6	13	6.5	0.00885559	2	6|4	10	5	734
RAD51D_Unt	27436910	PALB2	79728	16|5	21	10.5	0.00885329	2	11|4	15	7.5	1186
RAD51D_Unt	33354279	GPALPP1	55425	5|1	6	3	0.00882353	2	3|1	4	2	340
RAD51D_Unt	21361181	ATP1A1	476	8|10	18	9	0.00879765	2	5|6	11	5.5	1023
RAD51D_Unt	20070197	DDOST	1650	2|6	8	4	0.00877193	2	1|3	4	2	456
RAD51D_Unt	9506545	DLL4	54567	0|12	12	6	0.00875912	2	0|7	7	3.5	685
RAD51D_Unt	282165814	TMED5	50999	2|2	4	2	0.00873362	2	2|2	4	2	229
RAD51D_Unt	156142197	EHMT2	10919	11|10	21	10.5	0.00867769	2	7|7	14	7	1210
RAD51D_Unt	117553580	AP3D1	8943	15|5	20	10	0.00867303	2	8|2	10	5	1153
RAD51D_Unt	19913369	TBL3	10607	9|5	14	7	0.00866337	2	6|4	10	5	808
RAD51D_Unt	26051235	NUP133	55746	13|7	20	10	0.00865052	2	8|4	12	6	1156
RAD51D_Unt	145580575	CTBP2	1488	12|5	17	8.5	0.00862944	2	9|4	13	6.5	985
RAD51D_Unt	91823271	XDH	7498	23|0	23	11.5	0.00862716	2	2|0	2	1	1333
RAD51D_Unt	321117084	RPS10-NUDT3	100529239	3|2	5	2.5	0.00859107	2	2|1	3	1.5	291
RAD51D_Unt	49472841	AKAP8L	26993	7|4	11	5.5	0.00851393	2	4|3	7	3.5	646
RAD51D_Unt	19923279	SEMA4F	10505	13|0	13	6.5	0.00844156	2	4|0	4	2	770
RAD51D_Unt	4506489	RFC3	5983	2|4	6	3	0.00842697	2	2|2	4	2	356
RAD51D_Unt	13027630	ESS2	8220	5|3	8	4	0.00840336	2	4|2	6	3	476
RAD51D_Unt	22538461	NCOR1	9611	22|19	41	20.5	0.00840164	2	14|13	27	13.5	2440
RAD51D_Unt	189458896	PMS1	5378	10|5	15	7.5	0.00839866	2	6|4	10	5	893
RAD51D_Unt	31455614	DERL2	51009	2|2	4	2	0.0083682	2	1|2	3	1.5	239
RAD51D_Unt	190358532	SMARCAD1	56916	9|8	17	8.5	0.00826848	2	6|7	13	6.5	1028
RAD51D_Unt	193794814	ALDOA	226	1|5	6	3	0.00824176	2	1|3	4	2	364
RAD51D_Unt	12056971	ANAPC1	64682	25|7	32	16	0.00823045	2	15|5	20	10	1944
RAD51D_Unt	23510448	MCM5	4174	6|6	12	6	0.00817439	2	5|5	10	5	734
RAD51D_Unt	31543385	PCYT1A	5130	4|2	6	3	0.00817439	2	3|1	4	2	367
RAD51D_Unt	9506689	EXOSC4	54512	4|0	4	2	0.00816327	2	2|0	2	1	245
RAD51D_Unt	31563378	EIF6	3692	0|4	4	2	0.00816327	2	0|2	2	1	245
RAD51D_Unt	103471995	SRFBP1	153443	7|0	7	3.5	0.00815851	2	4|0	4	2	429
RAD51D_Unt	188536047	SMARCC1	6599	9|9	18	9	0.0081448	2	6|6	12	6	1105
RAD51D_Unt	4506027	PPP4C	5531	3|2	5	2.5	0.00814332	2	2|1	3	1.5	307
RAD51D_Unt	24119203	TPM3	7170	4|0	4	2	0.00806452	2	3|0	3	1.5	248
RAD51D_Unt	224586882	YBX3	8531	5|1	6	3	0.00806452	2	4|1	5	2.5	372
RAD51D_Unt	4885105	CHAF1B	8208	6|3	9	4.5	0.00805009	2	3|2	5	2.5	559
RAD51D_Unt	14917109	AP2M1	1173	3|4	7	3.5	0.00804598	2	2|4	6	3	435
RAD51D_Unt	354721184	RAB5C	5878	0|4	4	2	0.00803213	2	0|2	2	1	249
RAD51D_Unt	72255571	ZNF451	26036	10|7	17	8.5	0.00801131	2	9|5	14	7	1061
RAD51D_Unt	4759224	PDCD5	9141	2|0	2	1	0.008	2	1|0	1	0.5	125
RAD51D_Unt	145309309	USP9X	8239	25|16	41	20.5	0.00797665	2	13|10	23	11.5	2570
RAD51D_Unt	77812670	EXOSC9	5393	3|4	7	3.5	0.00797267	2	1|2	3	1.5	439
RAD51D_Unt	8923448	MRPL16	54948	4|0	4	2	0.00796813	2	3|0	3	1.5	251
RAD51D_Unt	10047140	PNO1	56902	4|0	4	2	0.00793651	2	2|0	2	1	252
RAD51D_Unt	389565483	PDCD6	10016	0|3	3	1.5	0.00793651	2	0|2	2	1	189
RAD51D_Unt	284813531	MSH3	4437	10|8	18	9	0.00791557	2	7|6	13	6.5	1137
RAD51D_Unt	5730027	KHDRBS1	10657	5|2	7	3.5	0.00790068	2	3|2	5	2.5	443
RAD51D_Unt	4507309	SUPT3H	8464	2|3	5	2.5	0.00788644	2	1|2	3	1.5	317
RAD51D_Unt	68348723	ZNF711	7552	8|4	12	6	0.00788436	2	5|3	8	4	761
RAD51D_Unt	21264565	ARID1A	8289	13|23	36	18	0.00787746	2	9|17	26	13	2285
RAD51D_Unt	4758340	FARSA	2193	4|4	8	4	0.00787402	2	3|3	6	3	508
RAD51D_Unt	197927284	NFIA	4774	7|1	8	4	0.00785855	2	4|1	5	2.5	509
RAD51D_Unt	4505293	MYBL2	4605	7|4	11	5.5	0.00785714	2	5|2	7	3.5	700
RAD51D_Unt	46852388	CCAR1	55749	10|8	18	9	0.00782609	2	6|5	11	5.5	1150
RAD51D_Unt	225007648	POP1	10940	13|3	16	8	0.0078125	2	8|2	10	5	1024
RAD51D_Unt	209180475	ZNF384	171017	2|7	9	4.5	0.00779896	2	1|4	5	2.5	577
RAD51D_Unt	157384982	TLE3	7090	8|4	12	6	0.00777202	2	5|3	8	4	772
RAD51D_Unt	315259111	NEDD8-MDP1	100528064	3|0	3	1.5	0.00777202	2	1|0	1	0.5	193
RAD51D_Unt	8923040	CDKN2AIP	55602	9|0	9	4.5	0.00775862	2	4|0	4	2	580
RAD51D_Unt	283837894	ZMYM3	9203	15|6	21	10.5	0.00773196	2	10|4	14	7	1358
RAD51D_Unt	7661862	PPM1F	9647	4|3	7	3.5	0.00770925	2	3|2	5	2.5	454
RAD51D_Unt	12597653	NT5DC2	64943	3|5	8	4	0.00769231	2	3|3	6	3	520
RAD51D_Unt	34485722	KPNA3	3839	3|5	8	4	0.00767754	2	2|3	5	2.5	521
RAD51D_Unt	34101288	CPSF2	53981	9|3	12	6	0.00767263	2	6|3	9	4.5	782
RAD51D_Unt	84872173	ZNF131	7690	5|4	9	4.5	0.00764007	2	2|2	4	2	589
RAD51D_Unt	13376259	NUP85	79902	4|6	10	5	0.00762195	2	2|5	7	3.5	656
RAD51D_Unt	301897118	BRIP1	83990	17|2	19	9.5	0.00760608	2	11|2	13	6.5	1249
RAD51D_Unt	263191589	MLH1	4292	6|4	10	5	0.00759878	2	4|3	7	3.5	658
RAD51D_Unt	4505343	NCBP1	4686	6|6	12	6	0.00759494	2	3|3	6	3	790
RAD51D_Unt	26080431	ATAD5	79915	18|10	28	14	0.00759219	2	14|7	21	10.5	1844
RAD51D_Unt	4506003	PPP1CA	5499	2|3	5	2.5	0.00757576	2	1|2	3	1.5	330
RAD51D_Unt	238776833	ALYREF	10189	4|0	4	2	0.00757576	2	2|0	2	1	264
RAD51D_Unt	50727002	PUS7	54517	5|5	10	5	0.0075643	2	3|5	8	4	661
RAD51D_Unt	148612879	PHC3	80012	9|6	15	7.5	0.00753769	2	5|3	8	4	995
RAD51D_Unt	237858656	RNF170	81790	3|0	3	1.5	0.0075	2	1|0	1	0.5	200
RAD51D_Unt	157694499	ZBTB10	65986	9|4	13	6.5	0.00746269	2	8|4	12	6	871
RAD51D_Unt	5729939	CPSF4	10898	3|1	4	2	0.00743494	2	2|1	3	1.5	269
RAD51D_Unt	34996489	PHIP	55023	22|5	27	13.5	0.00741351	2	11|5	16	8	1821
RAD51D_Unt	172073175	MASTL	84930	8|5	13	6.5	0.00740319	2	5|3	8	4	878
RAD51D_Unt	33620745	PCF11	51585	12|11	23	11.5	0.0073955	2	9|8	17	8.5	1555
RAD51D_Unt	148612849	KIF2A	3796	6|5	11	5.5	0.00739247	2	4|3	7	3.5	744
RAD51D_Unt	6005926	U2AF2	11338	4|3	7	3.5	0.00736842	2	4|3	7	3.5	475
RAD51D_Unt	397139371	TIMM23B	653252	0|2	2	1	0.00735294	2	0|1	1	0.5	136
RAD51D_Unt	40807477	RAI1	10743	19|9	28	14	0.00734523	2	13|6	19	9.5	1906
RAD51D_Unt	8922886	DDX19A	55308	5|2	7	3.5	0.00732218	2	3|2	5	2.5	478
RAD51D_Unt	7706427	CPSF3	51692	8|2	10	5	0.00730994	2	5|2	7	3.5	684
RAD51D_Unt	266453278	ATXN10	25814	2|4	6	3	0.00729927	2	1|3	4	2	411
RAD51D_Unt	16950633	ASS1	445	6|0	6	3	0.00728155	2	4|0	4	2	412
RAD51D_Unt	8051636	XPOT	11260	10|4	14	7	0.00727651	2	6|3	9	4.5	962
RAD51D_Unt	20357552	CTTN	2017	5|3	8	4	0.00727273	2	3|3	6	3	550
RAD51D_Unt	7662046	KMT2B	9757	25|14	39	19.5	0.00718232	2	15|9	24	12	2715
RAD51D_Unt	4506051	PRIM1	5557	6|0	6	3	0.00714286	2	4|0	4	2	420
RAD51D_Unt	7657013	AATF	26574	6|2	8	4	0.00714286	2	5|2	7	3.5	560
RAD51D_Unt	215820626	FLYWCH2	114984	0|2	2	1	0.00714286	2	0|1	1	0.5	140
RAD51D_Unt	270132929	RREB1	6239	13|11	24	12	0.00711322	2	8|10	18	9	1687
RAD51D_Unt	224451133	SCAF4	57466	10|6	16	8	0.00706714	2	6|4	10	5	1132
RAD51D_Unt	87299628	BOD1L1	259282	29|14	43	21.5	0.00704687	2	17|10	27	13.5	3051
RAD51D_Unt	6912734	TNPO3	23534	8|5	13	6.5	0.00704225	2	6|3	9	4.5	923
RAD51D_Unt	5453682	HEXIM1	10614	2|3	5	2.5	0.00696379	2	1|2	3	1.5	359
RAD51D_Unt	19923796	NMD3	51068	3|4	7	3.5	0.00695825	2	2|3	5	2.5	503
RAD51D_Unt	156766043	GIGYF2	26058	11|7	18	9	0.00692841	2	8|5	13	6.5	1299
RAD51D_Unt	5174731	TSNAX	7257	4|0	4	2	0.00689655	2	1|0	1	0.5	290
RAD51D_Unt	198041777	IPO11	51194	12|2	14	7	0.00689655	2	6|1	7	3.5	1015
RAD51D_Unt	338753397	HLCS	3141	8|2	10	5	0.00688705	2	6|1	7	3.5	726
RAD51D_Unt	72534750	YTHDC1	91746	7|3	10	5	0.00687758	2	4|3	7	3.5	727
RAD51D_Unt	47419936	SRPK1	6732	6|3	9	4.5	0.00687023	2	4|3	7	3.5	655
RAD51D_Unt	192807332	SRRT	51593	6|6	12	6	0.00685714	2	5|3	8	4	875
RAD51D_Unt	19923403	EXOSC2	23404	2|2	4	2	0.00682594	2	1|1	2	1	293
RAD51D_Unt	20149635	NSFL1C	55968	5|0	5	2.5	0.00675676	2	3|0	3	1.5	370
RAD51D_Unt	55749577	SLC25A4	291	4|0	4	2	0.00671141	2	2|0	2	1	298
RAD51D_Unt	41327771	DDX23	9416	6|5	11	5.5	0.00670732	2	4|3	7	3.5	820
RAD51D_Unt	49574529	UTP6	55813	4|4	8	4	0.00670017	2	2|3	5	2.5	597
RAD51D_Unt	29789283	WDR75	84128	8|3	11	5.5	0.00662651	2	6|1	7	3.5	830
RAD51D_Unt	195927044	RTCA	8634	2|3	5	2.5	0.00659631	2	1|2	3	1.5	379
RAD51D_Unt	4557367	BLMH	642	0|6	6	3	0.00659341	2	0|2	2	1	455
RAD51D_Unt	151301098	ZDBF2	57683	17|14	31	15.5	0.00658454	2	11|10	21	10.5	2354
RAD51D_Unt	61743963	CBX2	84733	7|0	7	3.5	0.00657895	2	5|0	5	2.5	532
RAD51D_Unt	158937236	NPEPPS	9520	8|4	12	6	0.00652884	2	6|3	9	4.5	919
RAD51D_Unt	195976805	HYOU1	10525	9|4	13	6.5	0.00650651	2	6|3	9	4.5	999
RAD51D_Unt	9966764	LYPLA2	11313	3|0	3	1.5	0.00649351	2	2|0	2	1	231
RAD51D_Unt	28178821	IDH3B	3420	2|3	5	2.5	0.00649351	2	2|2	4	2	385
RAD51D_Unt	38327552	G3BP1	10146	3|3	6	3	0.00643777	2	2|2	4	2	466
RAD51D_Unt	38492356	POLD3	10714	4|2	6	3	0.00643777	2	3|2	5	2.5	466
RAD51D_Unt	119709822	CASZ1	54897	12|3	15	7.5	0.00643225	2	10|2	12	6	1166
RAD51D_Unt	21071032	DDX41	51428	5|3	8	4	0.00643087	2	3|3	6	3	622
RAD51D_Unt	205277463	TKT	7086	3|5	8	4	0.00642055	2	3|3	6	3	623
RAD51D_Unt	116089325	SREK1	140890	6|2	8	4	0.00641026	2	4|1	5	2.5	624
RAD51D_Unt	312261267	ARPIN-AP3S2	100526783	2|3	5	2.5	0.00634518	2	2|2	4	2	394
RAD51D_Unt	54112403	CHD7	55636	24|14	38	19	0.00633967	2	15|11	26	13	2997
RAD51D_Unt	30794376	DOLPP1	57171	3|0	3	1.5	0.00630252	2	1|0	1	0.5	238
RAD51D_Unt	NP_005862.1	SMNDC1	10285	3|0	3	1.5	0.00630252	2	2|0	2	1	238
RAD51D_Unt	4507127	SNRPC	6631	2|0	2	1	0.00628931	2	1|0	1	0.5	159
RAD51D_Unt	217035105	DNAJC11	55735	4|3	7	3.5	0.00626118	2	2|2	4	2	559
RAD51D_Unt	25777711	SKP1	6500	0|2	2	1	0.00625	2	0|2	2	1	160
RAD51D_Unt	23943880	MRI1	84245	0|4	4	2	0.00621118	2	0|2	2	1	322
RAD51D_Unt	18379328	WAC	51322	3|5	8	4	0.00618238	2	2|3	5	2.5	647
RAD51D_Unt	34147522	COQ8A	56997	4|4	8	4	0.00618238	2	3|2	5	2.5	647
RAD51D_Unt	7662092	ZNF536	9745	8|8	16	8	0.00615385	2	6|6	12	6	1300
RAD51D_Unt	7706322	RTRAF	51637	3|0	3	1.5	0.00614754	2	2|0	2	1	244
RAD51D_Unt	34878904	SYCP1	6847	12|0	12	6	0.00614754	2	4|0	4	2	976
RAD51D_Unt	4508007	ZNF174	7727	5|0	5	2.5	0.00614251	2	3|0	3	1.5	407
RAD51D_Unt	17388799	DNAJB6	10049	0|4	4	2	0.00613497	2	0|2	2	1	326
RAD51D_Unt	208973238	YWHAZ	7534	1|2	3	1.5	0.00612245	2	1|1	2	1	245
RAD51D_Unt	24497618	ATAD2	29028	7|10	17	8.5	0.00611511	2	5|7	12	6	1390
RAD51D_Unt	6005900	TFDP1	7027	5|0	5	2.5	0.00609756	2	4|0	4	2	410
RAD51D_Unt	148747556	PINX1	54984	4|0	4	2	0.00609756	2	3|0	3	1.5	328
RAD51D_Unt	82659083	STAU1	6780	6|0	6	3	0.00604839	2	4|0	4	2	496
RAD51D_Unt	264681410	LEMD3	23592	8|3	11	5.5	0.00604396	2	6|3	9	4.5	910
RAD51D_Unt	205277392	DCTN1	1639	8|7	15	7.5	0.00598563	2	5|5	10	5	1253
RAD51D_Unt	13236516	DERL1	79139	0|3	3	1.5	0.0059761	2	0|2	2	1	251
RAD51D_Unt	21914927	HELLS	3070	6|4	10	5	0.00596659	2	3|2	5	2.5	838
RAD51D_Unt	123173757	RAVER1	125950	6|3	9	4.5	0.00595238	2	4|2	6	3	756
RAD51D_Unt	61676188	HUWE1	10075	31|21	52	26	0.00594422	2	21|14	35	17.5	4374
RAD51D_Unt	7657439	TAF5L	27097	7|0	7	3.5	0.00594228	2	4|0	4	2	589
RAD51D_Unt	13027640	AASS	10157	5|6	11	5.5	0.00593952	2	2|3	5	2.5	926
RAD51D_Unt	13376429	FAM192A	80011	2|1	3	1.5	0.00590551	2	1|1	2	1	254
RAD51D_Unt	350529396	NFIC	4782	4|2	6	3	0.00590551	2	2|1	3	1.5	508
RAD51D_Unt	158534059	FNBP4	23360	10|2	12	6	0.00589971	2	7|2	9	4.5	1017
RAD51D_Unt	145275187	TRMT5	57570	4|2	6	3	0.00589391	2	2|1	3	1.5	509
RAD51D_Unt	156564398	TOE1	114034	6|0	6	3	0.00588235	2	3|0	3	1.5	510
RAD51D_Unt	40254482	AMY1A	276	0|6	6	3	0.00587084	2	0|4	4	2	511
RAD51D_Unt	117676384	SCAF11	9169	7|10	17	8.5	0.00580998	2	3|4	7	3.5	1463
RAD51D_Unt	308199413	KMT2A	4297	27|19	46	23	0.00579053	2	18|14	32	16	3972
RAD51D_Unt	42560246	POLR1C	9533	3|1	4	2	0.00578035	2	2|1	3	1.5	346
RAD51D_Unt	48762920	PFKL	5211	7|2	9	4.5	0.00576923	2	4|2	6	3	780
RAD51D_Unt	255982614	DHX16	8449	6|6	12	6	0.00576369	2	3|4	7	3.5	1041
RAD51D_Unt	38146107	RSRC2	65117	4|1	5	2.5	0.00576037	2	3|1	4	2	434
RAD51D_Unt	9910362	SEMA3G	56920	5|4	9	4.5	0.00575448	2	3|3	6	3	782
RAD51D_Unt	62955803	NUP188	23511	13|7	20	10	0.00571755	2	8|6	14	7	1749
RAD51D_Unt	4502211	ARF6	382	0|2	2	1	0.00571429	2	0|1	1	0.5	175
RAD51D_Unt	24308400	MCU	90550	4|0	4	2	0.00569801	2	3|0	3	1.5	351
RAD51D_Unt	81295404	ACOT9	23597	5|0	5	2.5	0.00569476	2	3|0	3	1.5	439
RAD51D_Unt	4503381	DR1	1810	2|0	2	1	0.00568182	2	1|0	1	0.5	176
RAD51D_Unt	118402578	CDC16	8881	6|1	7	3.5	0.00564516	2	4|1	5	2.5	620
RAD51D_Unt	24308113	KIF1BP	26128	7|0	7	3.5	0.00563607	2	5|0	5	2.5	621
RAD51D_Unt	18079218	OSBPL8	114882	7|3	10	5	0.0056243	2	5|2	7	3.5	889
RAD51D_Unt	38016914	SAMHD1	25939	4|3	7	3.5	0.00559105	2	2|2	4	2	626
RAD51D_Unt	313151224	UIMC1	51720	8|0	8	4	0.00556328	2	7|0	7	3.5	719
RAD51D_Unt	127138957	TSHZ3	57616	7|5	12	6	0.00555042	2	6|4	10	5	1081
RAD51D_Unt	5454158	VARS	7407	9|5	14	7	0.00553797	2	5|4	9	4.5	1264
RAD51D_Unt	21361361	ILVBL	10994	6|1	7	3.5	0.00553797	2	4|1	5	2.5	632
RAD51D_Unt	7657441	PDAP1	11333	2|0	2	1	0.00552486	2	2|0	2	1	181
RAD51D_Unt	18378731	BBX	56987	10|0	10	5	0.00548847	2	6|0	6	3	911
RAD51D_Unt	4757836	BAP1	8314	6|2	8	4	0.00548697	2	2|1	3	1.5	729
RAD51D_Unt	4504011	GCLM	2730	2|1	3	1.5	0.00547445	2	1|1	2	1	274
RAD51D_Unt	117190342	PHF2	5253	7|5	12	6	0.00547445	2	5|5	10	5	1096
RAD51D_Unt	163644321	UQCRFS1	7386	0|3	3	1.5	0.00547445	2	0|2	2	1	274
RAD51D_Unt	14702171	POLR2C	5432	3|0	3	1.5	0.00545455	2	2|0	2	1	275
RAD51D_Unt	4758796	DRG1	4733	2|2	4	2	0.00544959	2	1|1	2	1	367
RAD51D_Unt	157364934	FBRS	64319	5|0	5	2.5	0.00543478	2	3|0	3	1.5	460
RAD51D_Unt	209977080	RCOR3	55758	4|2	6	3	0.00542495	2	3|1	4	2	553
RAD51D_Unt	156616275	POLD1	5424	10|2	12	6	0.00542005	2	7|2	9	4.5	1107
RAD51D_Unt	22748937	XPO5	57510	13|0	13	6.5	0.00539867	2	8|0	8	4	1204
RAD51D_Unt	358439409	TBPL1	9519	2|0	2	1	0.00537634	2	1|0	1	0.5	186
RAD51D_Unt	47578105	NIPBL	25836	20|10	30	15	0.0053495	2	15|8	23	11.5	2804
RAD51D_Unt	311893396	ATP5MF-PTCD1	100526740	4|4	8	4	0.00534045	2	2|2	4	2	749
RAD51D_Unt	51873031	NCLN	56926	2|4	6	3	0.0053286	2	2|3	5	2.5	563
RAD51D_Unt	15100175	AGPAT1	10554	1|2	3	1.5	0.00530035	2	1|1	2	1	283
RAD51D_Unt	27544931	ZSCAN21	7589	5|0	5	2.5	0.00528541	2	3|0	3	1.5	473
RAD51D_Unt	40018633	IDI1	3422	3|0	3	1.5	0.00528169	2	2|0	2	1	284
RAD51D_Unt	197313748	SETD2	29072	18|9	27	13.5	0.00526521	2	9|8	17	8.5	2564
RAD51D_Unt	6005872	SEC63	11231	4|4	8	4	0.00526316	2	3|2	5	2.5	760
RAD51D_Unt	94681057	YARS2	51067	5|0	5	2.5	0.00524109	2	4|0	4	2	477
RAD51D_Unt	7661822	DYNLRB1	83658	1|0	1	0.5	0.00520833	2	1|0	1	0.5	96
RAD51D_Unt	236459851	UBN2	254048	7|7	14	7	0.00519673	2	4|4	8	4	1347
RAD51D_Unt	148727286	ACOT2	10965	3|2	5	2.5	0.00517598	2	2|1	3	1.5	483
RAD51D_Unt	17986273	MYL1	4632	0|2	2	1	0.00515464	2	0|1	1	0.5	194
RAD51D_Unt	4826675	CDK5	1020	3|0	3	1.5	0.00513699	2	2|0	2	1	292
RAD51D_Unt	261878478	DHX40	79665	6|2	8	4	0.00513479	2	4|2	6	3	779
RAD51D_Unt	55770870	L3MBTL3	84456	6|2	8	4	0.00512821	2	3|1	4	2	780
RAD51D_Unt	109633019	NSD2	7468	6|8	14	7	0.00512821	2	3|5	8	4	1365
RAD51D_Unt	148664201	CKAP2	26586	3|4	7	3.5	0.00512445	2	2|2	4	2	683
RAD51D_Unt	19923935	SGF29	112869	3|0	3	1.5	0.00511945	2	2|0	2	1	293
RAD51D_Unt	238859557	RFX1	5989	7|3	10	5	0.00510725	2	4|2	6	3	979
RAD51D_Unt	124378039	SEC16A	9919	15|9	24	12	0.00509122	2	9|7	16	8	2357
RAD51D_Unt	33589854	BLVRA	644	3|0	3	1.5	0.00506757	2	2|0	2	1	296
RAD51D_Unt	157388945	ELOVL2	54898	3|0	3	1.5	0.00506757	2	1|0	1	0.5	296
RAD51D_Unt	21361282	SRSF4	6429	0|5	5	2.5	0.00506073	2	0|4	4	2	494
RAD51D_Unt	4507903	VRK1	7443	0|4	4	2	0.00505051	2	0|3	3	1.5	396
RAD51D_Unt	45505147	C17orf75	64149	2|2	4	2	0.00505051	2	1|1	2	1	396
RAD51D_Unt	301898023	TTC27	55622	5|3	8	4	0.00504414	2	3|2	5	2.5	793
RAD51D_Unt	145386566	ZNF148	7707	8|0	8	4	0.00503778	2	6|0	6	3	794
RAD51D_Unt	212549736	ANAPC7	51434	5|1	6	3	0.00500835	2	3|1	4	2	599
RAD51D_Unt	41327779	DDX55	57696	6|0	6	3	0.005	2	4|0	4	2	600
RAD51D_Unt	66348045	ZC3HC1	51530	3|2	5	2.5	0.00498008	2	2|1	3	1.5	502
RAD51D_Unt	55741677	SETD1A	9739	6|11	17	8.5	0.0049795	2	4|7	11	5.5	1707
RAD51D_Unt	112421108	CIC	23152	12|4	16	8	0.00497512	2	10|3	13	6.5	1608
RAD51D_Unt	156105701	SENP6	26054	6|5	11	5.5	0.00494604	2	4|4	8	4	1112
RAD51D_Unt	NP_001137325.1	PYM1	84305	2|0	2	1	0.00492611	2	1|0	1	0.5	203
RAD51D_Unt	27597090	SUPT6H	6830	8|9	17	8.5	0.00492468	2	5|7	12	6	1726
RAD51D_Unt	170763479	MMS19	64210	6|4	10	5	0.00485437	2	4|2	6	3	1030
RAD51D_Unt	186928850	MRPS27	23107	2|2	4	2	0.00483092	2	2|1	3	1.5	414
RAD51D_Unt	5453844	TAF6L	10629	6|0	6	3	0.00482315	2	4|0	4	2	622
RAD51D_Unt	8923532	CLN6	54982	3|0	3	1.5	0.00482315	2	2|0	2	1	311
RAD51D_Unt	5729790	CTCF	10664	7|0	7	3.5	0.00481431	2	4|0	4	2	727
RAD51D_Unt	19923231	RAB6A	5870	0|2	2	1	0.00480769	2	0|1	1	0.5	208
RAD51D_Unt	89274169	CIAPIN1	57019	3|0	3	1.5	0.00480769	2	2|0	2	1	312
RAD51D_Unt	166795297	DYNC1LI1	51143	3|2	5	2.5	0.00478011	2	2|1	3	1.5	523
RAD51D_Unt	5032057	S100A11	6282	0|1	1	0.5	0.0047619	2	0|1	1	0.5	105
RAD51D_Unt	14589951	POLR2E	5434	1|1	2	1	0.0047619	2	1|1	2	1	210
RAD51D_Unt	108796056	RO60	6738	4|1	5	2.5	0.0047619	2	3|1	4	2	525
RAD51D_Unt	298358598	DGCR8	54487	5|2	7	3.5	0.00472973	2	2|1	3	1.5	740
RAD51D_Unt	50513245	CHAF1A	10036	9|0	9	4.5	0.00470711	2	5|0	5	2.5	956
RAD51D_Unt	5453906	CDIPT	10423	0|2	2	1	0.00469484	2	0|1	1	0.5	213
RAD51D_Unt	21396489	LONP1	9361	6|3	9	4.5	0.00469239	2	6|3	9	4.5	959
RAD51D_Unt	302699237	EIF4G1	1981	11|4	15	7.5	0.0046875	2	8|3	11	5.5	1600
RAD51D_Unt	4505941	POLR2B	5431	10|1	11	5.5	0.00468484	2	4|1	5	2.5	1174
RAD51D_Unt	295986608	IGLL5	100423062	0|2	2	1	0.0046729	2	0|1	1	0.5	214
RAD51D_Unt	4504425	HMGB1	3146	0|2	2	1	0.00465116	2	0|2	2	1	215
RAD51D_Unt	194733742	NELFA	7469	5|0	5	2.5	0.00463822	2	4|0	4	2	539
RAD51D_Unt	32189371	TMEM165	55858	2|1	3	1.5	0.00462963	2	1|1	2	1	324
RAD51D_Unt	17998700	PIGU	128869	3|1	4	2	0.0045977	2	3|1	4	2	435
RAD51D_Unt	33383235	MCM10	55388	4|4	8	4	0.00457666	2	3|2	5	2.5	874
RAD51D_Unt	57222568	MLLT6	4302	7|3	10	5	0.00457457	2	4|2	6	3	1093
RAD51D_Unt	37594464	NUDT5	11164	2|0	2	1	0.00456621	2	2|0	2	1	219
RAD51D_Unt	22094135	DOT1L	84444	7|7	14	7	0.00455433	2	5|6	11	5.5	1537
RAD51D_Unt	24497536	HOXC13	3229	2|1	3	1.5	0.00454545	2	1|1	2	1	330
RAD51D_Unt	422398832	PSMD6	9861	2|2	4	2	0.00452489	2	1|2	3	1.5	442
RAD51D_Unt	119395716	FOXC1	2296	5|0	5	2.5	0.0045208	2	3|0	3	1.5	553
RAD51D_Unt	29826335	EIF2S2	8894	1|2	3	1.5	0.0045045	2	1|2	3	1.5	333
RAD51D_Unt	315434255	BCL2L2-PABPN1	100529063	2|1	3	1.5	0.0045045	2	1|1	2	1	333
RAD51D_Unt	16596696	TADA1	117143	0|3	3	1.5	0.00447761	2	0|3	3	1.5	335
RAD51D_Unt	145309300	CDK13	8621	10|3	13	6.5	0.00447658	2	7|2	9	4.5	1452
RAD51D_Unt	148539846	DSC3	1825	2|6	8	4	0.00446429	2	1|4	5	2.5	896
RAD51D_Unt	110349772	COL1A1	1277	5|8	13	6.5	0.00443989	2	4|3	7	3.5	1464
RAD51D_Unt	183603929	PPP6C	5537	2|1	3	1.5	0.00438596	2	1|1	2	1	342
RAD51D_Unt	100816392	FUBP3	8939	5|0	5	2.5	0.00437063	2	4|0	4	2	572
RAD51D_Unt	42716280	HDLBP	3069	8|3	11	5.5	0.00433754	2	6|3	9	4.5	1268
RAD51D_Unt	32698936	BCL9L	283149	0|13	13	6.5	0.00433622	2	0|13	13	6.5	1499
RAD51D_Unt	21361851	INTS12	57117	4|0	4	2	0.004329	2	3|0	3	1.5	462
RAD51D_Unt	8922633	HMG20A	10363	3|0	3	1.5	0.00432277	2	2|0	2	1	347
RAD51D_Unt	157739942	GEMIN5	25929	7|6	13	6.5	0.00431034	2	5|5	10	5	1508
RAD51D_Unt	375298717	TUBGCP2	10844	5|3	8	4	0.00430108	2	4|1	5	2.5	930
RAD51D_Unt	195927037	DNMT1	1786	11|3	14	7	0.00428922	2	7|2	9	4.5	1632
RAD51D_Unt	10835029	RAD51B	5890	3|0	3	1.5	0.00428571	2	2|0	2	1	350
RAD51D_Unt	4506181	PSMA2	5683	0|2	2	1	0.0042735	2	0|2	2	1	234
RAD51D_Unt	164698438	TK1	7083	2|0	2	1	0.0042735	2	1|0	1	0.5	234
RAD51D_Unt	31563534	RFC2	5982	3|0	3	1.5	0.00423729	2	2|0	2	1	354
RAD51D_Unt	207452735	EPPK1	83481	20|23	43	21.5	0.00422397	2	12|17	29	14.5	5090
RAD51D_Unt	93141033	PAXIP1	22976	8|1	9	4.5	0.00420954	2	5|1	6	3	1069
RAD51D_Unt	110735439	WRN	7486	9|3	12	6	0.00418994	2	5|3	8	4	1432
RAD51D_Unt	20149496	EFHD1	80303	1|1	2	1	0.0041841	2	1|1	2	1	239
RAD51D_Unt	21264365	NUP98	4928	8|7	15	7.5	0.00416667	2	5|5	10	5	1800
RAD51D_Unt	38788333	RSF1	51773	9|3	12	6	0.00416378	2	6|2	8	4	1441
RAD51D_Unt	262399389	RBM6	10180	5|0	5	2.5	0.00415973	2	3|0	3	1.5	601
RAD51D_Unt	55743132	RPP40	10799	3|0	3	1.5	0.00413223	2	1|0	1	0.5	363
RAD51D_Unt	148536853	COPA	1314	10|0	10	5	0.00408497	2	6|0	6	3	1224
RAD51D_Unt	4506399	RAE1	8480	1|2	3	1.5	0.00407609	2	1|1	2	1	368
RAD51D_Unt	17999539	DHX38	9785	10|0	10	5	0.00407498	2	7|0	7	3.5	1227
RAD51D_Unt	197276594	RBM20	282996	6|4	10	5	0.00407498	2	4|2	6	3	1227
RAD51D_Unt	212549753	CAMK2D	817	4|0	4	2	0.00406504	2	3|0	3	1.5	492
RAD51D_Unt	150378545	POM121C	100101267	4|4	8	4	0.00405268	2	3|3	6	3	987
RAD51D_Unt	256818821	RAD18	56852	4|0	4	2	0.0040404	2	3|0	3	1.5	495
RAD51D_Unt	14249338	BUD13	84811	5|0	5	2.5	0.00403877	2	3|0	3	1.5	619
RAD51D_Unt	324711009	XIAP	331	2|2	4	2	0.00402414	2	2|1	3	1.5	497
RAD51D_Unt	14211540	MOV10	4343	5|3	8	4	0.00398804	2	4|3	7	3.5	1003
RAD51D_Unt	120587023	UTP20	27340	13|9	22	11	0.00394973	2	10|4	14	7	2785
RAD51D_Unt	55769548	PHF14	9678	3|4	7	3.5	0.00394144	2	3|4	7	3.5	888
RAD51D_Unt	47419909	TRIM24	8805	8|0	8	4	0.00393701	2	6|0	6	3	1016
RAD51D_Unt	219521872	MPC2	25874	1|0	1	0.5	0.00393701	2	1|0	1	0.5	127
RAD51D_Unt	46049114	KIF20B	9585	10|4	14	7	0.00393258	2	7|3	10	5	1780
RAD51D_Unt	45387945	ESYT2	57488	3|4	7	3.5	0.00391937	2	3|3	6	3	893
RAD51D_Unt	296011010	TASOR2	54906	8|11	19	9.5	0.00390947	2	7|6	13	6.5	2430
RAD51D_Unt	339275831	EIF3L	51386	4|0	4	2	0.00387597	2	3|0	3	1.5	516
RAD51D_Unt	31711992	DLAT	1737	2|3	5	2.5	0.00386399	2	2|3	5	2.5	647
RAD51D_Unt	5902072	SERPINB3	6317	0|3	3	1.5	0.00384615	2	0|3	3	1.5	390
RAD51D_Unt	74048514	KNL1	57082	8|10	18	9	0.00384287	2	6|7	13	6.5	2342
RAD51D_Unt	331284125	EP400	57634	14|10	24	12	0.00384246	2	9|6	15	7.5	3123
RAD51D_Unt	5454004	DPF2	5977	3|0	3	1.5	0.00383632	2	2|0	2	1	391
RAD51D_Unt	32307148	OGT	8473	8|0	8	4	0.00382409	2	5|0	5	2.5	1046
RAD51D_Unt	48762926	PWP2	5822	4|3	7	3.5	0.00380849	2	3|2	5	2.5	919
RAD51D_Unt	9945320	CCNL1	57018	4|0	4	2	0.00380228	2	3|0	3	1.5	526
RAD51D_Unt	148536864	SMARCD2	6603	0|4	4	2	0.00376648	2	0|2	2	1	531
RAD51D_Unt	164419758	BRD2	6046	3|3	6	3	0.00374532	2	3|2	5	2.5	801
RAD51D_Unt	21735569	CLSPN	63967	9|1	10	5	0.00373413	2	6|1	7	3.5	1339
RAD51D_Unt	195539395	PSMC6	5706	2|1	3	1.5	0.00372208	2	2|1	3	1.5	403
RAD51D_Unt	11968023	ZNF106	64397	11|3	14	7	0.00371747	2	8|3	11	5.5	1883
RAD51D_Unt	284795266	SRPRB	58477	2|0	2	1	0.00369004	2	1|0	1	0.5	271
RAD51D_Unt	14149627	USP15	9958	5|2	7	3.5	0.00367647	2	3|1	4	2	952
RAD51D_Unt	37655165	PCGF6	84108	2|0	2	1	0.00363636	2	2|0	2	1	275
RAD51D_Unt	47825361	NCCRP1	342897	0|2	2	1	0.00363636	2	0|2	2	1	275
RAD51D_Unt	7662340	MORC2	22880	7|0	7	3.5	0.00360825	2	4|0	4	2	970
RAD51D_Unt	15088795	PIGS	94005	4|0	4	2	0.0036036	2	2|0	2	1	555
RAD51D_Unt	82546830	EXOC4	60412	4|3	7	3.5	0.00359343	2	2|2	4	2	974
RAD51D_Unt	237681121	BRCA1	672	8|5	13	6.5	0.0035793	2	5|3	8	4	1816
RAD51D_Unt	126722969	CENPT	80152	0|4	4	2	0.00356506	2	0|3	3	1.5	561
RAD51D_Unt	374248661	C19orf47	126526	3|0	3	1.5	0.0035545	2	2|0	2	1	422
RAD51D_Unt	22749415	STT3A	3703	0|5	5	2.5	0.0035461	2	0|3	3	1.5	705
RAD51D_Unt	119395758	DIAPH1	1729	9|0	9	4.5	0.00353774	2	7|0	7	3.5	1272
RAD51D_Unt	148839382	RNF169	254225	2|3	5	2.5	0.00353107	2	2|3	5	2.5	708
RAD51D_Unt	149363685	ICE1	23379	9|7	16	8	0.00353045	2	6|4	10	5	2266
RAD51D_Unt	197276600	MAP4	4134	4|4	8	4	0.00352423	2	2|2	4	2	1135
RAD51D_Unt	18644728	NOL6	65083	7|1	8	4	0.0034904	2	4|1	5	2.5	1146
RAD51D_Unt	13994259	MRPS5	64969	3|0	3	1.5	0.00348837	2	2|0	2	1	430
RAD51D_Unt	4503579	EPB41L2	2037	3|4	7	3.5	0.00348259	2	3|2	5	2.5	1005
RAD51D_Unt	49087132	SALL2	6297	4|3	7	3.5	0.00347567	2	2|2	4	2	1007
RAD51D_Unt	7657236	IMPA2	3613	1|1	2	1	0.00347222	2	1|1	2	1	288
RAD51D_Unt	56243583	WDR18	57418	3|0	3	1.5	0.00347222	2	2|0	2	1	432
RAD51D_Unt	73747799	VPS52	6293	4|1	5	2.5	0.00345781	2	1|1	2	1	723
RAD51D_Unt	21359945	NCAPG	64151	7|0	7	3.5	0.00344828	2	5|0	5	2.5	1015
RAD51D_Unt	54111428	WIPI2	26100	2|1	3	1.5	0.00344037	2	1|1	2	1	436
RAD51D_Unt	153792536	ATAD2B	54454	5|5	10	5	0.00342936	2	4|5	9	4.5	1458
RAD51D_Unt	74272284	MAGI1	9223	10|0	10	5	0.00341997	2	2|0	2	1	1462
RAD51D_Unt	82546824	FOXK1	221937	0|5	5	2.5	0.00341064	2	0|2	2	1	733
RAD51D_Unt	289547596	SATB2	23314	0|5	5	2.5	0.00341064	2	0|3	3	1.5	733
RAD51D_Unt	17505234	NUSAP1	51203	3|0	3	1.5	0.00340909	2	1|0	1	0.5	440
RAD51D_Unt	29826319	ADD1	118	5|0	5	2.5	0.00339213	2	4|0	4	2	737
RAD51D_Unt	59859885	RPSA	3921	0|2	2	1	0.00338983	2	0|1	1	0.5	295
RAD51D_Unt	171184400	ABCB10	23456	3|2	5	2.5	0.00338753	2	3|2	5	2.5	738
RAD51D_Unt	197333809	SUZ12	23512	3|2	5	2.5	0.00338295	2	2|1	3	1.5	739
RAD51D_Unt	11140823	EDA2R	60401	0|2	2	1	0.003367	2	0|2	2	1	297
RAD51D_Unt	19923597	SAP130	79595	7|0	7	3.5	0.00333969	2	6|0	6	3	1048
RAD51D_Unt	133925803	RBFOX2	23543	0|3	3	1.5	0.00332594	2	0|3	3	1.5	451
RAD51D_Unt	148664216	SDE2	163859	3|0	3	1.5	0.00332594	2	2|0	2	1	451
RAD51D_Unt	7110593	FLI1	2313	3|0	3	1.5	0.00331858	2	2|0	2	1	452
RAD51D_Unt	7705851	CHCHD2	51142	1|0	1	0.5	0.00331126	2	1|0	1	0.5	151
RAD51D_Unt	19387846	MAGED2	10916	4|0	4	2	0.00330033	2	3|0	3	1.5	606
RAD51D_Unt	77404397	SND1	27044	3|3	6	3	0.0032967	2	2|2	4	2	910
RAD51D_Unt	8922563	DNAJC17	55192	2|0	2	1	0.00328947	2	1|0	1	0.5	304
RAD51D_Unt	13376840	WDR61	80349	2|0	2	1	0.00327869	2	2|0	2	1	305
RAD51D_Unt	51317370	NDUFA6	4700	1|0	1	0.5	0.00324675	2	1|0	1	0.5	154
RAD51D_Unt	108773787	RB1	5925	4|2	6	3	0.00323276	2	3|1	4	2	928
RAD51D_Unt	5729812	ELL	8178	4|0	4	2	0.00322061	2	2|0	2	1	621
RAD51D_Unt	32490572	EPB41L3	23136	3|4	7	3.5	0.00321987	2	2|4	6	3	1087
RAD51D_Unt	134142826	PCM1	5108	9|4	13	6.5	0.00321146	2	7|3	10	5	2024
RAD51D_Unt	215490009	AIMP1	9255	2|0	2	1	0.00320513	2	1|0	1	0.5	312
RAD51D_Unt	24307969	CYFIP1	23191	8|0	8	4	0.00319234	2	4|0	4	2	1253
RAD51D_Unt	11321601	PFKP	5214	2|3	5	2.5	0.00318878	2	2|2	4	2	784
RAD51D_Unt	152963644	PITX1	5307	2|0	2	1	0.00318471	2	1|0	1	0.5	314
RAD51D_Unt	14150114	WDR83	84292	2|0	2	1	0.0031746	2	1|0	1	0.5	315
RAD51D_Unt	223029410	TLN1	7094	10|6	16	8	0.00314837	2	6|4	10	5	2541
RAD51D_Unt	15529978	ZNF622	90441	0|3	3	1.5	0.00314465	2	0|2	2	1	477
RAD51D_Unt	193083197	UBLCP1	134510	2|0	2	1	0.00314465	2	1|0	1	0.5	318
RAD51D_Unt	239787829	NOP53	29997	3|0	3	1.5	0.00313808	2	3|0	3	1.5	478
RAD51D_Unt	39652628	FAM120A	23196	5|2	7	3.5	0.00313059	2	2|1	3	1.5	1118
RAD51D_Unt	11321634	CD2AP	23607	4|0	4	2	0.00312989	2	2|0	2	1	639
RAD51D_Unt	18860835	OPA1	4976	4|2	6	3	0.00312175	2	2|2	4	2	961
RAD51D_Unt	6912630	IFIT5	24138	3|0	3	1.5	0.00311203	2	2|0	2	1	482
RAD51D_Unt	74027249	TRIM33	51592	2|5	7	3.5	0.00310559	2	1|3	4	2	1127
RAD51D_Unt	NP_001093634.1	PHACTR2	9749	0|4	4	2	0.00310078	2	0|2	2	1	645
RAD51D_Unt	16950603	MRPS35	60488	0|2	2	1	0.00309598	2	0|2	2	1	323
RAD51D_Unt	171846268	TSFM	10102	2|0	2	1	0.00307692	2	1|0	1	0.5	325
RAD51D_Unt	113205089	ZMYM1	79830	6|1	7	3.5	0.0030648	2	4|1	5	2.5	1142
RAD51D_Unt	153791372	CLK3	1198	2|1	3	1.5	0.00306122	2	2|1	3	1.5	490
RAD51D_Unt	50511939	EXOSC3	51010	0|1	1	0.5	0.00304878	2	0|1	1	0.5	164
RAD51D_Unt	12597635	BCL11B	64919	5|0	5	2.5	0.00303767	2	4|0	4	2	823
RAD51D_Unt	33946282	VIRMA	25962	7|4	11	5.5	0.00303532	2	6|3	9	4.5	1812
RAD51D_Unt	31563338	FOXK2	3607	4|0	4	2	0.0030303	2	3|0	3	1.5	660
RAD51D_Unt	56549668	ARID2	196528	5|6	11	5.5	0.00299728	2	4|5	9	4.5	1835
RAD51D_Unt	50962882	GPATCH8	23131	9|0	9	4.5	0.00299601	2	6|0	6	3	1502
RAD51D_Unt	24307983	CMTR1	23070	3|2	5	2.5	0.00299401	2	2|2	4	2	835
RAD51D_Unt	38027923	COPS5	10987	0|2	2	1	0.00299401	2	0|1	1	0.5	334
RAD51D_Unt	82546879	GTPBP1	9567	2|2	4	2	0.00298954	2	1|1	2	1	669
RAD51D_Unt	21361370	PYGB	5834	4|1	5	2.5	0.0029656	2	3|1	4	2	843
RAD51D_Unt	4503179	OFD1	8481	6|0	6	3	0.00296443	2	4|0	4	2	1012
RAD51D_Unt	50409691	ARL6IP4	51329	2|0	2	1	0.00295858	2	1|0	1	0.5	338
RAD51D_Unt	5453690	DNAJB1	3337	2|0	2	1	0.00294118	2	2|0	2	1	340
RAD51D_Unt	19913371	TBL1XR1	79718	3|0	3	1.5	0.00291829	2	2|0	2	1	514
RAD51D_Unt	153791300	SDAD1	55153	2|2	4	2	0.00291121	2	1|1	2	1	687
RAD51D_Unt	33188447	SRPK2	6733	1|3	4	2	0.00290698	2	1|2	3	1.5	688
RAD51D_Unt	52630449	USP48	84196	4|2	6	3	0.00289855	2	2|1	3	1.5	1035
RAD51D_Unt	5453998	IPO7	10527	6|0	6	3	0.00289017	2	5|0	5	2.5	1038
RAD51D_Unt	22547212	PPIL2	23759	2|1	3	1.5	0.00288462	2	1|1	2	1	520
RAD51D_Unt	36029914	VCPIP1	80124	4|3	7	3.5	0.00286416	2	3|2	5	2.5	1222
RAD51D_Unt	4557014	CAT	847	0|3	3	1.5	0.0028463	2	0|2	2	1	527
RAD51D_Unt	93102371	PBRM1	55193	5|4	9	4.5	0.0028445	2	5|3	8	4	1582
RAD51D_Unt	4505241	MPV17	4358	1|0	1	0.5	0.00284091	2	1|0	1	0.5	176
RAD51D_Unt	27262645	ATXN2L	11273	6|0	6	3	0.00282486	2	4|0	4	2	1062
RAD51D_Unt	7305503	STOML2	30968	2|0	2	1	0.00280899	2	2|0	2	1	356
RAD51D_Unt	46276868	KIAA0355	9710	0|6	6	3	0.00280374	2	0|2	2	1	1070
RAD51D_Unt	21359965	CLPTM1L	81037	2|1	3	1.5	0.0027881	2	1|1	2	1	538
RAD51D_Unt	42794752	ACSL3	2181	4|0	4	2	0.00277778	2	3|0	3	1.5	720
RAD51D_Unt	31377644	ATAD1	84896	2|0	2	1	0.00277008	2	1|0	1	0.5	361
RAD51D_Unt	54112380	KDM2B	84678	3|4	7	3.5	0.0027668	2	2|3	5	2.5	1265
RAD51D_Unt	10863903	TRIP12	9320	5|6	11	5.5	0.00276104	2	3|6	9	4.5	1992
RAD51D_Unt	11067749	BRD3	8019	4|0	4	2	0.00275482	2	3|0	3	1.5	726
RAD51D_Unt	124028529	SYMPK	8189	5|2	7	3.5	0.00274725	2	3|1	4	2	1274
RAD51D_Unt	12025678	ACTN4	81	3|2	5	2.5	0.00274424	2	2|1	3	1.5	911
RAD51D_Unt	224809432	TMTC3	160418	3|2	5	2.5	0.00273523	2	1|1	2	1	914
RAD51D_Unt	19923570	RPS6KA2	6196	0|4	4	2	0.00272851	2	0|2	2	1	733
RAD51D_Unt	102467235	INCENP	3619	3|2	5	2.5	0.00272331	2	2|1	3	1.5	918
RAD51D_Unt	19743894	TADA3	10474	2|0	2	1	0.00271003	2	2|0	2	1	369
RAD51D_Unt	151301171	TAF3	83860	2|3	5	2.5	0.00269107	2	2|2	4	2	929
RAD51D_Unt	118601081	HNRNPUL2	221092	4|0	4	2	0.00267738	2	2|0	2	1	747
RAD51D_Unt	31657094	ANLN	54443	2|4	6	3	0.00266904	2	1|3	4	2	1124
RAD51D_Unt	226509740	SCAF1	58506	7|0	7	3.5	0.00266768	2	6|0	6	3	1312
RAD51D_Unt	23308607	HM13	81502	0|2	2	1	0.00265252	2	0|2	2	1	377
RAD51D_Unt	194394141	URB1	9875	10|2	12	6	0.00264201	2	7|2	9	4.5	2271
RAD51D_Unt	16579828	ZFP91	80829	1|2	3	1.5	0.00263158	2	1|1	2	1	570
RAD51D_Unt	148529014	DDB1	1642	6|0	6	3	0.00263158	2	5|0	5	2.5	1140
RAD51D_Unt	165905589	LIMA1	51474	4|0	4	2	0.00263158	2	3|0	3	1.5	760
RAD51D_Unt	296179431	BCORL1	63035	3|6	9	4.5	0.00263004	2	2|4	6	3	1711
RAD51D_Unt	190014623	DIS3	22894	3|2	5	2.5	0.0026096	2	2|1	3	1.5	958
RAD51D_Unt	190194365	MTPAP	55149	3|0	3	1.5	0.00257732	2	3|0	3	1.5	582
RAD51D_Unt	22748747	LSM12	124801	1|0	1	0.5	0.0025641	2	1|0	1	0.5	195
RAD51D_Unt	34878777	RNF20	56254	5|0	5	2.5	0.0025641	2	4|0	4	2	975
RAD51D_Unt	8393009	VPS51	738	2|2	4	2	0.00255754	2	1|1	2	1	782
RAD51D_Unt	5031571	ACTR2	10097	0|2	2	1	0.00253807	2	0|2	2	1	394
RAD51D_Unt	32698866	SPC24	147841	1|0	1	0.5	0.00253807	2	1|0	1	0.5	197
RAD51D_Unt	124494254	PA2G4	5036	0|2	2	1	0.00253807	2	0|1	1	0.5	394
RAD51D_Unt	5174529	MAT2A	4144	2|0	2	1	0.00253165	2	1|0	1	0.5	395
RAD51D_Unt	42716275	CNOT1	23019	10|2	12	6	0.00252525	2	7|2	9	4.5	2376
RAD51D_Unt	24430149	NUP155	9631	7|0	7	3.5	0.00251618	2	6|0	6	3	1391
RAD51D_Unt	62899035	ESCO2	157570	3|0	3	1.5	0.00249584	2	2|0	2	1	601
RAD51D_Unt	21359873	PLK1	5347	3|0	3	1.5	0.00248756	2	2|0	2	1	603
RAD51D_Unt	305855090	RAB9A	9367	0|1	1	0.5	0.00248756	2	0|1	1	0.5	201
RAD51D_Unt	10947135	ABCF1	23	0|4	4	2	0.00247831	2	0|4	4	2	807
RAD51D_Unt	20070349	VMP1	81671	0|2	2	1	0.00246305	2	0|1	1	0.5	406
RAD51D_Unt	255653002	PYGL	5836	4|0	4	2	0.00246002	2	3|0	3	1.5	813
RAD51D_Unt	5032031	RBM5	10181	4|0	4	2	0.00245399	2	3|0	3	1.5	815
RAD51D_Unt	NP_060439.2	IWS1	55677	0|4	4	2	0.002442	2	0|3	3	1.5	819
RAD51D_Unt	36950991	NR2C2	7182	3|0	3	1.5	0.00243902	2	2|0	2	1	615
RAD51D_Unt	54859722	NUP160	23279	4|3	7	3.5	0.00243733	2	3|2	5	2.5	1436
RAD51D_Unt	262205273	EIF2B3	8891	0|2	2	1	0.00242718	2	0|1	1	0.5	412
RAD51D_Unt	375340329	MELK	9833	3|0	3	1.5	0.00242326	2	2|0	2	1	619
RAD51D_Unt	388240801	LMNB2	84823	3|0	3	1.5	0.00241935	2	1|0	1	0.5	620
RAD51D_Unt	122937295	BEND3	57673	4|0	4	2	0.00241546	2	3|0	3	1.5	828
RAD51D_Unt	117938759	GNAS	2778	3|2	5	2.5	0.0024108	2	2|1	3	1.5	1037
RAD51D_Unt	168229156	NKAP	79576	2|0	2	1	0.00240964	2	2|0	2	1	415
RAD51D_Unt	67782311	SKIV2L	6499	6|0	6	3	0.0024077	2	4|0	4	2	1246
RAD51D_Unt	40254986	HSDL2	84263	2|0	2	1	0.00239234	2	1|0	1	0.5	418
RAD51D_Unt	18860920	ESRRA	2101	2|0	2	1	0.00236407	2	1|0	1	0.5	423
RAD51D_Unt	91208435	ELP4	26610	2|0	2	1	0.00235849	2	1|0	1	0.5	424
RAD51D_Unt	119220557	PAICS	10606	2|0	2	1	0.00235294	2	2|0	2	1	425
RAD51D_Unt	17505907	DDX31	64794	4|0	4	2	0.00235018	2	3|0	3	1.5	851
RAD51D_Unt	5031699	FLOT1	10211	2|0	2	1	0.00234192	2	1|0	1	0.5	427
RAD51D_Unt	295789135	SCN8A	6334	5|4	9	4.5	0.00232078	2	4|2	6	3	1939
RAD51D_Unt	149158690	PRRC2A	7916	7|3	10	5	0.00231803	2	4|3	7	3.5	2157
RAD51D_Unt	4501859	ACADSB	36	2|0	2	1	0.00231481	2	2|0	2	1	432
RAD51D_Unt	291219913	BRD7	29117	3|0	3	1.5	0.00230061	2	2|0	2	1	652
RAD51D_Unt	61743954	AHNAK	79026	19|8	27	13.5	0.00229202	2	12|5	17	8.5	5890
RAD51D_Unt	147903302	MAP7D3	79649	2|2	4	2	0.00228311	2	1|1	2	1	876
RAD51D_Unt	5031973	PDIA6	10130	2|0	2	1	0.00227273	2	1|0	1	0.5	440
RAD51D_Unt	24041020	EED	8726	2|0	2	1	0.00226757	2	1|0	1	0.5	441
RAD51D_Unt	203098098	SHROOM3	57619	5|4	9	4.5	0.00225451	2	3|2	5	2.5	1996
RAD51D_Unt	122937211	ECPAS	23392	4|5	9	4.5	0.00223104	2	2|4	6	3	2017
RAD51D_Unt	153945728	MAP1B	4131	8|3	11	5.5	0.00222853	2	6|2	8	4	2468
RAD51D_Unt	27477136	ZC3HAV1	56829	0|4	4	2	0.00221729	2	0|1	1	0.5	902
RAD51D_Unt	21536359	TAF6	6878	2|1	3	1.5	0.00221566	2	1|1	2	1	677
RAD51D_Unt	209364547	ECD	11319	3|0	3	1.5	0.00221566	2	2|0	2	1	677
RAD51D_Unt	33636719	TIMM44	10469	2|0	2	1	0.00221239	2	2|0	2	1	452
RAD51D_Unt	156546894	PHF21A	51317	2|1	3	1.5	0.00220588	2	1|1	2	1	680
RAD51D_Unt	5729838	YEATS4	8089	0|1	1	0.5	0.00220264	2	0|1	1	0.5	227
RAD51D_Unt	205277386	GFPT1	2673	2|1	3	1.5	0.00220264	2	1|1	2	1	681
RAD51D_Unt	194328685	MYO1B	4430	5|0	5	2.5	0.0022007	2	3|0	3	1.5	1136
RAD51D_Unt	4885217	ERCC4	2072	2|2	4	2	0.00218341	2	2|1	3	1.5	916
RAD51D_Unt	11024698	OGA	10724	0|4	4	2	0.00218341	2	0|3	3	1.5	916
RAD51D_Unt	5031579	AKAP8	10270	2|1	3	1.5	0.00216763	2	1|1	2	1	692
RAD51D_Unt	11321583	SUCLA2	8803	2|0	2	1	0.00215983	2	2|0	2	1	463
RAD51D_Unt	20149698	L3MBTL2	83746	3|0	3	1.5	0.00212766	2	2|0	2	1	705
RAD51D_Unt	21450775	TOR1AIP2	163590	2|0	2	1	0.00212766	2	2|0	2	1	470
RAD51D_Unt	71725360	ZNF609	23060	6|0	6	3	0.00212615	2	4|0	4	2	1411
RAD51D_Unt	20336302	DHX33	56919	3|0	3	1.5	0.00212164	2	2|0	2	1	707
RAD51D_Unt	12669909	ACSL4	2182	0|3	3	1.5	0.0021097	2	0|2	2	1	711
RAD51D_Unt	32483377	PRDX3	10935	0|1	1	0.5	0.00210084	2	0|1	1	0.5	238
RAD51D_Unt	284413746	ZEB2	9839	5|0	5	2.5	0.00210084	2	4|0	4	2	1190
RAD51D_Unt	157671949	RLF	6018	5|3	8	4	0.00208986	2	3|3	6	3	1914
RAD51D_Unt	49574532	GSK3A	2931	2|0	2	1	0.00207039	2	1|0	1	0.5	483
RAD51D_Unt	304571975	DCXR	51181	1|0	1	0.5	0.00206612	2	1|0	1	0.5	242
RAD51D_Unt	4826690	DHX8	1659	5|0	5	2.5	0.00204918	2	3|0	3	1.5	1220
RAD51D_Unt	76880486	ASCC3	10973	4|5	9	4.5	0.0020436	2	2|4	6	3	2202
RAD51D_Unt	337756501	MTHFD1L	25902	4|0	4	2	0.0020429	2	3|0	3	1.5	979
RAD51D_Unt	253970412	GTSE1	51512	3|0	3	1.5	0.00202977	2	2|0	2	1	739
RAD51D_Unt	291621647	PGRMC2	10424	1|0	1	0.5	0.00202429	2	1|0	1	0.5	247
RAD51D_Unt	399154157	STRIP1	85369	3|0	3	1.5	0.00202156	2	2|0	2	1	742
RAD51D_Unt	4506189	PSMA7	5688	0|1	1	0.5	0.00201613	2	0|1	1	0.5	248
RAD51D_Unt	4758822	NPHS1	4868	5|0	5	2.5	0.0020145	2	3|0	3	1.5	1241
RAD51D_Unt	87116683	ZFC3H1	196441	5|3	8	4	0.00201106	2	3|3	6	3	1989
RAD51D_Unt	29826287	MRPL47	57129	1|0	1	0.5	0.002	2	1|0	1	0.5	250
RAD51D_Unt	300796323	RBBP5	5929	0|2	2	1	0.002	2	0|1	1	0.5	500
RAD51D_Unt	116805788	CYFIP2	26999	0|5	5	2.5	0.00199521	2	0|3	3	1.5	1253
RAD51D_Unt	196114999	SATB1	6304	0|3	3	1.5	0.00196592	2	0|2	2	1	763
RAD51D_Unt	24415404	MDN1	23195	16|6	22	11	0.00196569	2	15|3	18	9	5596
RAD51D_Unt	312836818	ZBBX	79740	3|0	3	1.5	0.00194553	2	1|0	1	0.5	771
RAD51D_Unt	32307128	NCOA6	23054	8|0	8	4	0.00193892	2	6|0	6	3	2063
RAD51D_Unt	NP_000683.3	ALDH1B1	219	2|0	2	1	0.00193424	2	1|0	1	0.5	517
RAD51D_Unt	21361659	IPO9	55705	4|0	4	2	0.00192123	2	4|0	4	2	1041
RAD51D_Unt	28274686	ZFP82	284406	2|0	2	1	0.0018797	2	1|0	1	0.5	532
RAD51D_Unt	156139122	TET1	80312	8|0	8	4	0.00187266	2	6|0	6	3	2136
RAD51D_Unt	38683851	RSBN1	54665	3|0	3	1.5	0.00187032	2	2|0	2	1	802
RAD51D_Unt	62460637	IPO4	79711	4|0	4	2	0.00185014	2	2|0	2	1	1081
RAD51D_Unt	197333761	CPNE1	8904	0|2	2	1	0.00184502	2	0|1	1	0.5	542
RAD51D_Unt	NP_001034554.1	SRSF5	6430	0|1	1	0.5	0.00183824	2	0|1	1	0.5	272
RAD51D_Unt	134152674	RABEP1	9135	3|0	3	1.5	0.00180941	2	2|0	2	1	829
RAD51D_Unt	34452732	PREX1	57580	6|0	6	3	0.00180832	2	4|0	4	2	1659
RAD51D_Unt	387942371	KIF18B	146909	0|3	3	1.5	0.00180072	2	0|2	2	1	833
RAD51D_Unt	NP_001157739.1	WDR46	9277	2|0	2	1	0.00179856	2	2|0	2	1	556
RAD51D_Unt	24797086	IPO5	3843	4|0	4	2	0.00179372	2	3|0	3	1.5	1115
RAD51D_Unt	32996737	LIN9	286826	2|0	2	1	0.00179211	2	2|0	2	1	558
RAD51D_Unt	21361272	MLLT1	4298	0|2	2	1	0.00178891	2	0|1	1	0.5	559
RAD51D_Unt	379056369	CDCA8	55143	0|1	1	0.5	0.00178571	2	0|1	1	0.5	280
RAD51D_Unt	27532984	PIAS2	9063	2|0	2	1	0.00174825	2	2|0	2	1	572
RAD51D_Unt	198041662	PYCR3	65263	1|0	1	0.5	0.00174825	2	1|0	1	0.5	286
RAD51D_Unt	269847874	YTHDC2	64848	5|0	5	2.5	0.00174825	2	4|0	4	2	1430
RAD51D_Unt	114326552	MON2	23041	6|0	6	3	0.00174723	2	3|0	3	1.5	1717
RAD51D_Unt	197313665	CDC7	8317	2|0	2	1	0.00174216	2	2|0	2	1	574
RAD51D_Unt	197333695	PARN	5073	2|0	2	1	0.0017301	2	1|0	1	0.5	578
RAD51D_Unt	122937229	ZNF629	23361	3|0	3	1.5	0.00172612	2	3|0	3	1.5	869
RAD51D_Unt	123173766	TPGS1	91978	1|0	1	0.5	0.00172414	2	1|0	1	0.5	290
RAD51D_Unt	42544172	ELF2	1998	2|0	2	1	0.00172117	2	2|0	2	1	581
RAD51D_Unt	5031863	LGALS3BP	3959	0|2	2	1	0.0017094	2	0|1	1	0.5	585
RAD51D_Unt	4506411	RANGAP1	5905	2|0	2	1	0.00170358	2	2|0	2	1	587
RAD51D_Unt	190194386	TM9SF3	56889	2|0	2	1	0.00169779	2	1|0	1	0.5	589
RAD51D_Unt	170763513	AGTPBP1	23287	4|0	4	2	0.00168634	2	1|0	1	0.5	1186
RAD51D_Unt	20127448	POLA2	23649	2|0	2	1	0.00167224	2	1|0	1	0.5	598
RAD51D_Unt	339275974	AKAP1	8165	3|0	3	1.5	0.00166113	2	2|0	2	1	903
RAD51D_Unt	100913202	DDX11	1663	3|0	3	1.5	0.00165563	2	2|0	2	1	906
RAD51D_Unt	157388975	SPDL1	54908	2|0	2	1	0.00165289	2	1|0	1	0.5	605
RAD51D_Unt	121114298	CUL4B	8450	3|0	3	1.5	0.00164294	2	3|0	3	1.5	913
RAD51D_Unt	22202629	AIFM1	9131	0|2	2	1	0.00164204	2	0|2	2	1	609
RAD51D_Unt	119466532	LAMA2	3908	0|10	10	5	0.00160359	2	0|6	6	3	3118
RAD51D_Unt	28872812	MORC3	23515	0|3	3	1.5	0.00159744	2	0|2	2	1	939
RAD51D_Unt	157412280	ASH2L	9070	0|2	2	1	0.00159236	2	0|2	2	1	628
RAD51D_Unt	38202257	GANAB	23193	3|0	3	1.5	0.00158898	2	3|0	3	1.5	944
RAD51D_Unt	68160937	TRIM25	7706	2|0	2	1	0.0015873	2	1|0	1	0.5	630
RAD51D_Unt	109255228	CEP170	9859	5|0	5	2.5	0.00157828	2	3|0	3	1.5	1584
RAD51D_Unt	149193319	GRSF1	2926	1|0	1	0.5	0.00157233	2	1|0	1	0.5	318
RAD51D_Unt	343403794	NUB1	51667	2|0	2	1	0.00156495	2	2|0	2	1	639
RAD51D_Unt	33469966	SCFD1	23256	2|0	2	1	0.00155763	2	2|0	2	1	642
RAD51D_Unt	13375983	SLC25A22	79751	1|0	1	0.5	0.00154799	2	1|0	1	0.5	323
RAD51D_Unt	192449449	UBE2O	63893	4|0	4	2	0.00154799	2	3|0	3	1.5	1292
RAD51D_Unt	110611903	MYH4	4622	0|6	6	3	0.00154719	2	0|4	4	2	1939
RAD51D_Unt	82659109	UBR4	23352	11|5	16	8	0.00154351	2	7|4	11	5.5	5183
RAD51D_Unt	219802034	NFRKB	4798	4|0	4	2	0.00153965	2	2|0	2	1	1299
RAD51D_Unt	7706637	PIAS1	8554	2|0	2	1	0.0015361	2	1|0	1	0.5	651
RAD51D_Unt	24850117	MINK1	50488	4|0	4	2	0.00153492	2	3|0	3	1.5	1303
RAD51D_Unt	NP_001268396.1	TRMT6	51605	1|0	1	0.5	0.00152905	2	1|0	1	0.5	327
RAD51D_Unt	188497756	UBAP2L	9898	0|3	3	1.5	0.00152594	2	0|3	3	1.5	983
RAD51D_Unt	156142180	CXXC1	30827	0|2	2	1	0.00152439	2	0|1	1	0.5	656
RAD51D_Unt	324715041	BIVM-ERCC5	100533467	5|0	5	2.5	0.00152439	2	3|0	3	1.5	1640
RAD51D_Unt	75709192	BABAM1	29086	0|1	1	0.5	0.00151976	2	0|1	1	0.5	329
RAD51D_Unt	118442837	SALL1	6299	4|0	4	2	0.00151057	2	4|0	4	2	1324
RAD51D_Unt	4506787	IQGAP1	8826	5|0	5	2.5	0.00150875	2	4|0	4	2	1657
RAD51D_Unt	371874306	ANKRD11	29123	8|0	8	4	0.00150207	2	7|0	7	3.5	2663
RAD51D_Unt	4557663	IGBP1	3476	1|0	1	0.5	0.00147493	2	1|0	1	0.5	339
RAD51D_Unt	21536485	HIRA	7290	3|0	3	1.5	0.00147493	2	2|0	2	1	1017
RAD51D_Unt	67782362	DHX29	54505	2|2	4	2	0.00146092	2	2|1	3	1.5	1369
RAD51D_Unt	316983154	NDUFS1	4719	0|2	2	1	0.00144718	2	0|2	2	1	691
RAD51D_Unt	32698730	NUFIP2	57532	2|0	2	1	0.00143885	2	2|0	2	1	695
RAD51D_Unt	39725938	POLR3A	11128	2|2	4	2	0.00143885	2	1|1	2	1	1390
RAD51D_Unt	45827771	EDC4	23644	4|0	4	2	0.00142755	2	3|0	3	1.5	1401
RAD51D_Unt	21536301	STAT1	6772	2|0	2	1	0.00140449	2	1|0	1	0.5	712
RAD51D_Unt	68800243	IRAK1	3654	2|0	2	1	0.00140449	2	1|0	1	0.5	712
RAD51D_Unt	39725952	AGGF1	55109	2|0	2	1	0.00140056	2	1|0	1	0.5	714
RAD51D_Unt	262527223	CAAP1	79886	1|0	1	0.5	0.00138504	2	1|0	1	0.5	361
RAD51D_Unt	24307961	TTI1	9675	2|1	3	1.5	0.00137741	2	2|1	3	1.5	1089
RAD51D_Unt	38373669	SEC24C	9632	3|0	3	1.5	0.00137112	2	2|0	2	1	1094
RAD51D_Unt	183227703	MTO1	25821	2|0	2	1	0.00136612	2	1|0	1	0.5	732
RAD51D_Unt	40254834	KIF1C	10749	3|0	3	1.5	0.00135993	2	2|0	2	1	1103
RAD51D_Unt	24431933	RTN4	57142	1|0	1	0.5	0.00134048	2	1|0	1	0.5	373
RAD51D_Unt	189409128	ZEB1	6935	2|1	3	1.5	0.00133452	2	2|1	3	1.5	1124
RAD51D_Unt	411147363	ABCB7	22	2|0	2	1	0.00132979	2	2|0	2	1	752
RAD51D_Unt	28557745	ZADH2	284273	1|0	1	0.5	0.00132626	2	1|0	1	0.5	377
RAD51D_Unt	153945755	ZNF608	57507	4|0	4	2	0.00132275	2	2|0	2	1	1512
RAD51D_Unt	154354962	IMMT	10989	2|0	2	1	0.001321	2	1|0	1	0.5	757
RAD51D_Unt	224591430	LYAR	55646	1|0	1	0.5	0.00131926	2	1|0	1	0.5	379
RAD51D_Unt	21618338	STAT3	6774	2|0	2	1	0.00130039	2	1|0	1	0.5	769
RAD51D_Unt	19923615	MYO19	80179	2|0	2	1	0.0012987	2	1|0	1	0.5	770
RAD51D_Unt	32307161	CUL1	8454	2|0	2	1	0.00128866	2	1|0	1	0.5	776
RAD51D_Unt	116805342	HIVEP1	3096	7|0	7	3.5	0.00128819	2	4|0	4	2	2717
RAD51D_Unt	150170718	ZNF292	23036	4|3	7	3.5	0.00128535	2	3|2	5	2.5	2723
RAD51D_Unt	19923191	MCM3AP	8888	3|2	5	2.5	0.00126263	2	2|2	4	2	1980
RAD51D_Unt	24308127	DNAJC10	54431	2|0	2	1	0.00126103	2	2|0	2	1	793
RAD51D_Unt	89257348	MNX1	3110	0|1	1	0.5	0.00124688	2	0|1	1	0.5	401
RAD51D_Unt	6005942	VCP	7415	2|0	2	1	0.00124069	2	2|0	2	1	806
RAD51D_Unt	22035606	MAP4K4	9448	0|3	3	1.5	0.00123762	2	0|3	3	1.5	1212
RAD51D_Unt	38373690	COPS4	51138	1|0	1	0.5	0.00123153	2	1|0	1	0.5	406
RAD51D_Unt	38569471	LRRC41	10489	2|0	2	1	0.00123153	2	1|0	1	0.5	812
RAD51D_Unt	61102723	SLX4IP	128710	1|0	1	0.5	0.00122549	2	1|0	1	0.5	408
RAD51D_Unt	110618253	POLRMT	5442	3|0	3	1.5	0.00121951	2	2|0	2	1	1230
RAD51D_Unt	221139764	PHRF1	57661	2|2	4	2	0.00121359	2	1|1	2	1	1648
RAD51D_Unt	90819233	AFDN	4301	4|0	4	2	0.00121139	2	3|0	3	1.5	1651
RAD51D_Unt	225545550	TELO2	9894	2|0	2	1	0.00119474	2	1|0	1	0.5	837
RAD51D_Unt	157502225	JAKMIP3	282973	2|0	2	1	0.00118483	2	2|0	2	1	844
RAD51D_Unt	108860697	ZNF592	9640	3|0	3	1.5	0.0011839	2	2|0	2	1	1267
RAD51D_Unt	226371667	DLGAP5	9787	2|0	2	1	0.00118203	2	2|0	2	1	846
RAD51D_Unt	38261962	ATF7IP	55729	3|0	3	1.5	0.0011811	2	2|0	2	1	1270
RAD51D_Unt	90652851	TRPS1	7227	3|0	3	1.5	0.0011592	2	3|0	3	1.5	1294
RAD51D_Unt	260436831	EPB41	2035	2|0	2	1	0.00115741	2	2|0	2	1	864
RAD51D_Unt	8923900	CMAS	55907	0|1	1	0.5	0.00115207	2	0|1	1	0.5	434
RAD51D_Unt	157384971	GAK	2580	3|0	3	1.5	0.00114416	2	2|0	2	1	1311
RAD51D_Unt	194578921	SPAG9	9043	3|0	3	1.5	0.00114416	2	2|0	2	1	1311
RAD51D_Unt	21361144	PSMC3	5702	1|0	1	0.5	0.00113895	2	1|0	1	0.5	439
RAD51D_Unt	46409304	ERICH1	157697	1|0	1	0.5	0.00112867	2	1|0	1	0.5	443
RAD51D_Unt	22094987	RPTOR	57521	3|0	3	1.5	0.0011236	2	1|0	1	0.5	1335
RAD51D_Unt	24797106	FAF2	23197	0|1	1	0.5	0.0011236	2	0|1	1	0.5	445
RAD51D_Unt	33356547	MCM2	4171	0|2	2	1	0.00110619	2	0|2	2	1	904
RAD51D_Unt	12751473	DNMT3A	1788	2|0	2	1	0.00109649	2	1|0	1	0.5	912
RAD51D_Unt	315259084	INTS7	25896	0|2	2	1	0.00109529	2	0|1	1	0.5	913
RAD51D_Unt	294832006	PPP2R2A	5520	1|0	1	0.5	0.00109409	2	1|0	1	0.5	457
RAD51D_Unt	4503475	EEF1A2	1917	0|1	1	0.5	0.00107991	2	0|1	1	0.5	463
RAD51D_Unt	269846807	SBNO1	55206	3|0	3	1.5	0.00107759	2	3|0	3	1.5	1392
RAD51D_Unt	189217425	LAMA3	3909	0|7	7	3.5	0.00106805	2	0|5	5	2.5	3277
RAD51D_Unt	187828568	POLD2	5425	1|0	1	0.5	0.0010661	2	1|0	1	0.5	469
RAD51D_Unt	224809295	XPC	7508	2|0	2	1	0.00106383	2	2|0	2	1	940
RAD51D_Unt	29725607	UNC45A	55898	2|0	2	1	0.00105932	2	1|0	1	0.5	944
RAD51D_Unt	64276486	CWC27	10283	1|0	1	0.5	0.00105932	2	1|0	1	0.5	472
RAD51D_Unt	166295192	CHEK1	1111	1|0	1	0.5	0.00105042	2	1|0	1	0.5	476
RAD51D_Unt	167555095	TENT2	167153	1|0	1	0.5	0.00103306	2	1|0	1	0.5	484
RAD51D_Unt	27501458	CHTF18	63922	2|0	2	1	0.00102564	2	2|0	2	1	975
RAD51D_Unt	5729858	NCOA2	10499	0|3	3	1.5	0.00102459	2	0|3	3	1.5	1464
RAD51D_Unt	110611218	RRBP1	6238	2|0	2	1	0.00102354	2	1|0	1	0.5	977
RAD51D_Unt	327199314	SLC19A1	6573	1|0	1	0.5	0.00102249	2	1|0	1	0.5	489
RAD51D_Unt	194328734	PHF10	55274	1|0	1	0.5	0.00100402	2	1|0	1	0.5	498
RAD51D_Unt	14249342	INA	9118	1|0	1	0.5	0.001002	2	1|0	1	0.5	499
RAD51D_Unt	114431236	ZNF462	58499	0|5	5	2.5	0.000997606	2	0|4	4	2	2506
RAD51D_Unt	51100974	MYO1D	4642	2|0	2	1	0.000994036	2	1|0	1	0.5	1006
RAD51D_Unt	122937263	FTO	79068	1|0	1	0.5	0.000990099	2	1|0	1	0.5	505
RAD51D_Unt	194440707	VRK2	7444	1|0	1	0.5	0.000984252	2	1|0	1	0.5	508
RAD51D_Unt	10280622	AMY2B	280	1|0	1	0.5	0.000978474	2	1|0	1	0.5	511
RAD51D_Unt	24308324	FAR1	84188	1|0	1	0.5	0.000970874	2	1|0	1	0.5	515
RAD51D_Unt	133908629	SMARCD1	6602	0|1	1	0.5	0.000970874	2	0|1	1	0.5	515
RAD51D_Unt	45439359	TRIO	7204	2|4	6	3	0.000968679	2	1|3	4	2	3097
RAD51D_Unt	39995084	INTS3	65123	2|0	2	1	0.000959693	2	1|0	1	0.5	1042
RAD51D_Unt	56118214	VEZF1	7716	1|0	1	0.5	0.000959693	2	1|0	1	0.5	521
RAD51D_Unt	219283152	API5	8539	0|1	1	0.5	0.000954198	2	0|1	1	0.5	524
RAD51D_Unt	33946291	LPCAT1	79888	0|1	1	0.5	0.00093633	2	0|1	1	0.5	534
RAD51D_Unt	12962937	AAAS	8086	1|0	1	0.5	0.000915751	2	1|0	1	0.5	546
RAD51D_Unt	116174780	SEC24A	10802	1|1	2	1	0.000914913	2	1|1	2	1	1093
RAD51D_Unt	156151413	MUS81	80198	0|1	1	0.5	0.000907441	2	0|1	1	0.5	551
RAD51D_Unt	14149680	ESYT1	23344	2|0	2	1	0.000905797	2	2|0	2	1	1104
RAD51D_Unt	13375695	CARS2	79587	1|0	1	0.5	0.000886525	2	1|0	1	0.5	564
RAD51D_Unt	115647981	QSER1	79832	2|1	3	1.5	0.000864553	2	1|1	2	1	1735
RAD51D_Unt	15147335	NCOA5	57727	1|0	1	0.5	0.000863558	2	1|0	1	0.5	579
RAD51D_Unt	20070260	NELFB	25920	1|0	1	0.5	0.000862069	2	1|0	1	0.5	580
RAD51D_Unt	7662010	ZNF516	9658	2|0	2	1	0.000859845	2	2|0	2	1	1163
RAD51D_Unt	222136585	TIMELESS	8914	2|0	2	1	0.000827815	2	1|0	1	0.5	1208
RAD51D_Unt	38788319	GNL1	2794	1|0	1	0.5	0.000823723	2	1|0	1	0.5	607
RAD51D_Unt	48255945	ATP2B1	490	0|2	2	1	0.000819672	2	0|2	2	1	1220
RAD51D_Unt	63176661	ZSCAN2	54993	0|1	1	0.5	0.000814332	2	0|1	1	0.5	614
RAD51D_Unt	27477070	BTAF1	9044	3|0	3	1.5	0.000811249	2	3|0	3	1.5	1849
RAD51D_Unt	224028289	TTC28	23331	4|0	4	2	0.000806127	2	3|0	3	1.5	2481
RAD51D_Unt	153792012	REV3L	5980	5|0	5	2.5	0.000798722	2	4|0	4	2	3130
RAD51D_Unt	269847398	WDR76	79968	1|0	1	0.5	0.000798722	2	1|0	1	0.5	626
RAD51D_Unt	92859701	MYO6	4646	2|0	2	1	0.00077821	2	1|0	1	0.5	1285
RAD51D_Unt	17402900	FUBP1	8880	1|0	1	0.5	0.000776398	2	1|0	1	0.5	644
RAD51D_Unt	146219843	SRCAP	10847	5|0	5	2.5	0.000773994	2	3|0	3	1.5	3230
RAD51D_Unt	225735591	RPAP3	79657	0|1	1	0.5	0.00075188	2	0|1	1	0.5	665
RAD51D_Unt	57164942	CKAP5	9793	3|0	3	1.5	0.000738189	2	2|0	2	1	2032
RAD51D_Unt	21359972	KBTBD7	84078	1|0	1	0.5	0.000730994	2	1|0	1	0.5	684
RAD51D_Unt	348041302	PI4KA	5297	3|0	3	1.5	0.000713606	2	2|0	2	1	2102
RAD51D_Unt	110227866	SUN1	23353	1|0	1	0.5	0.000712251	2	1|0	1	0.5	702
RAD51D_Unt	22035554	APBB1	322	1|0	1	0.5	0.000706215	2	1|0	1	0.5	708
RAD51D_Unt	312596871	USP19	10869	2|0	2	1	0.000704722	2	2|0	2	1	1419
RAD51D_Unt	28558973	MED14	9282	2|0	2	1	0.000687758	2	1|0	1	0.5	1454
RAD51D_Unt	4758128	DCLK1	9201	1|0	1	0.5	0.000685871	2	1|0	1	0.5	729
RAD51D_Unt	186700623	RABL6	55684	1|0	1	0.5	0.000685871	2	1|0	1	0.5	729
RAD51D_Unt	45827701	DOP1B	9980	1|2	3	1.5	0.000652742	2	1|2	3	1.5	2298
RAD51D_Unt	148762969	KMT2D	8085	3|4	7	3.5	0.000632111	2	2|3	5	2.5	5537
RAD51D_Unt	155722990	SLC4A1AP	22950	1|0	1	0.5	0.000628141	2	1|0	1	0.5	796
RAD51D_Unt	56790919	HASPIN	83903	1|0	1	0.5	0.000626566	2	1|0	1	0.5	798
RAD51D_Unt	27886566	MALT1	10892	1|0	1	0.5	0.000615006	2	1|0	1	0.5	813
RAD51D_Unt	145553959	ELAC2	60528	1|0	1	0.5	0.000605327	2	1|0	1	0.5	826
RAD51D_Unt	38327039	HSPA4	3308	0|1	1	0.5	0.000595238	2	0|1	1	0.5	840
RAD51D_Unt	41055989	MPHOSPH8	54737	1|0	1	0.5	0.000581395	2	1|0	1	0.5	860
RAD51D_Unt	61097912	NOM1	64434	1|0	1	0.5	0.000581395	2	1|0	1	0.5	860
RAD51D_Unt	23097308	SYNE1	23345	5|5	10	5	0.000571494	2	4|5	9	4.5	8749
RAD51D_Unt	119372317	XIRP2	129446	0|4	4	2	0.000563539	2	0|2	2	1	3549
RAD51D_Unt	41322908	PLEC	5339	5|0	5	2.5	0.000552486	2	4|0	4	2	4525
RAD51D_Unt	231573214	LTN1	26046	2|0	2	1	0.000551876	2	1|0	1	0.5	1812
RAD51D_Unt	4504205	GTF3C2	2976	1|0	1	0.5	0.000548847	2	1|0	1	0.5	911
RAD51D_Unt	163644283	PSME4	23198	0|2	2	1	0.000542594	2	0|1	1	0.5	1843
RAD51D_Unt	57863271	VWA8	23078	0|2	2	1	0.000524934	2	0|1	1	0.5	1905
RAD51D_Unt	119220575	MED24	9862	1|0	1	0.5	0.000512295	2	1|0	1	0.5	976
RAD51D_Unt	62422577	NBEA	26960	3|0	3	1.5	0.000509165	2	2|0	2	1	2946
RAD51D_Unt	5453974	PKN2	5586	1|0	1	0.5	0.00050813	2	1|0	1	0.5	984
RAD51D_Unt	4505939	POLR2A	5430	2|0	2	1	0.000507614	2	2|0	2	1	1970
RAD51D_Unt	110832843	TAF4	6874	0|1	1	0.5	0.000460829	2	0|1	1	0.5	1085
RAD51D_Unt	160948599	INTS1	26173	2|0	2	1	0.000456621	2	1|0	1	0.5	2190
RAD51D_Unt	403501448	OBSCN	84033	0|6	6	3	0.000453172	2	0|5	5	2.5	6620
RAD51D_Unt	297139703	ARID1B	57492	2|0	2	1	0.000447227	2	1|0	1	0.5	2236
RAD51D_Unt	226246554	CCDC168	643677	6|0	6	3	0.000423669	2	5|0	5	2.5	7081
RAD51D_Unt	331284176	NCOR2	9612	2|0	2	1	0.000406835	2	2|0	2	1	2458
RAD51D_Unt	42544121	VPS13C	54832	3|0	3	1.5	0.000404313	2	2|0	2	1	3710
RAD51D_Unt	229892197	SGO2	151246	1|0	1	0.5	0.000396511	2	1|0	1	0.5	1261
RAD51D_Unt	22035677	ARID4B	51742	0|1	1	0.5	0.000381098	2	0|1	1	0.5	1312
RAD51D_Unt	38569394	ELP1	8518	1|0	1	0.5	0.000375375	2	1|0	1	0.5	1332
RAD51D_Unt	95147335	ITPR2	3709	2|0	2	1	0.000370233	2	1|0	1	0.5	2701
RAD51D_Unt	119874201	FRYL	285527	2|0	2	1	0.000331895	2	1|0	1	0.5	3013
RAD51D_Unt	31657092	ABCA13	154664	3|0	3	1.5	0.00029656	2	2|0	2	1	5058
RAD51D_Unt	19924175	KIF1A	547	0|1	1	0.5	0.000295858	2	0|1	1	0.5	1690
RAD51D_Unt	103471997	POLR1A	25885	0|1	1	0.5	0.000290698	2	0|1	1	0.5	1720
RAD51D_Unt	212549532	CASP8AP2	9994	1|0	1	0.5	0.00025227	2	1|0	1	0.5	1982
RAD51D_Unt	110347429	MED12	9968	0|1	1	0.5	0.000229674	2	0|1	1	0.5	2177
RAD51D_Unt	153945846	ITPR3	3710	0|1	1	0.5	0.000187196	2	0|1	1	0.5	2671
RAD51D_Unt	90903231	HTT	3064	1|0	1	0.5	0.000159033	2	1|0	1	0.5	3144

## Sheet: XRCC2 BioID
Bait	Prey	PreyGene	Entrez_ID	Spec	SpecSum	AvgSpec	SAF	NumReplicates	UniqueSpec	UniqueSpecSum	UniqueAvgSpec	PreySequenceLength
XRCC2_Untre	116805327	MCCC1	56922	2359|537	2896	1448	1.99724	2	185|117	302	151	725
XRCC2_Untre	106049292	PC	5091	2023|831	2854	1427	1.21138	2	276|199	475	237.5	1178
XRCC2_Untre	11545863	MCCC2	64087	1765|717	2482	1241	2.20426	2	157|89	246	123	563
XRCC2_Untre	65506442	PCCA	5095	2027|425	2452	1226	1.68407	2	180|117	297	148.5	728
XRCC2_Untre	119943100	PCCB	5096	1795|453	2248	1124	2.08534	2	89|67	156	78	539
XRCC2_Untre	11415030	HIST1H4J	8363	76|89	165	82.5	0.800971	2	23|26	49	24.5	103
XRCC2_Untre	4503571	ENO1	2023	79|281	360	180	0.414747	2	32|76	108	54	434
XRCC2_Untre	4506741	RPS7	6201	91|64	155	77.5	0.399485	2	31|24	55	27.5	194
XRCC2_Untre	5453555	RAN	5901	101|64	165	82.5	0.381944	2	27|29	56	28	216
XRCC2_Untre	33350932	DYNC1H1	1778	318|229	547	273.5	0.0588678	2	142|123	265	132.5	4646
XRCC2_Untre	58530840	DSP	1832	30|379	409	204.5	0.0712295	2	21|160	181	90.5	2871
XRCC2_Untre	4506621	RPL26	6154	48|48	96	48	0.331034	2	24|16	40	20	145
XRCC2_Untre	120407068	TP53	7157	117|141	258	129	0.328244	2	45|55	100	50	393
XRCC2_Untre	33286418	PKM	5315	174|167	341	170.5	0.321092	2	46|52	98	49	531
XRCC2_Untre	106775678	HIST2H2AA4	723790	6|73	79	39.5	0.303846	2	1|10	11	5.5	130
XRCC2_Untre	21626466	MATR3	9782	224|88	312	156	0.184179	2	60|40	100	50	847
XRCC2_Untre	13904866	RPL28	6158	42|35	77	38.5	0.281022	2	15|10	25	12.5	137
XRCC2_Untre	221307584	PHB2	11331	84|76	160	80	0.267559	2	30|30	60	30	299
XRCC2_Untre	4503529	EIF4A1	1973	99|98	197	98.5	0.242611	2	39|47	86	43	406
XRCC2_Untre	16117791	RPL35A	6165	32|20	52	26	0.236364	2	11|10	21	10.5	110
XRCC2_Untre	4506613	RPL22	6146	43|13	56	28	0.21875	2	11|6	17	8.5	128
XRCC2_Untre	62241042	EPRS	2058	185|101	286	143	0.0945767	2	79|51	130	65	1512
XRCC2_Untre	4502201	ARF1	375	26|48	74	37	0.20442	2	9|12	21	10.5	181
XRCC2_Untre	50659095	DDX21	9188	197|117	314	157	0.200511	2	70|52	122	61	783
XRCC2_Untre	34147630	TUFM	7284	108|74	182	91	0.2	2	39|28	67	33.5	455
XRCC2_Untre	14916501	RPS24	6229	33|18	51	25.5	0.196154	2	11|8	19	9.5	130
XRCC2_Untre	4507677	HSP90B1	7184	118|116	234	117	0.145704	2	50|45	95	47.5	803
XRCC2_Untre	4506635	RPL32	6161	33|19	52	26	0.192593	2	9|8	17	8.5	135
XRCC2_Untre	222136639	MTHFD1	4522	140|79	219	109.5	0.117112	2	58|35	93	46.5	935
XRCC2_Untre	4506711	RPS27	6232	20|12	32	16	0.190476	2	9|6	15	7.5	84
XRCC2_Untre	4506619	RPL24	6152	45|14	59	29.5	0.187898	2	15|5	20	10	157
XRCC2_Untre	4504733	IRS4	8471	161|46	207	103.5	0.0823389	2	74|24	98	49	1257
XRCC2_Untre	38679960	ACACA	31	458|403	861	430.5	0.180655	2	139|166	305	152.5	2383
XRCC2_Untre	11415026	RPL18A	6142	26|37	63	31.5	0.178977	2	12|12	24	12	176
XRCC2_Untre	108773810	LARS	51520	129|74	203	101.5	0.0863095	2	48|36	84	42	1176
XRCC2_Untre	77404397	SND1	27044	133|57	190	95	0.104396	2	59|32	91	45.5	910
XRCC2_Untre	4502709	CDK1	983	69|33	102	51	0.171717	2	24|19	43	21.5	297
XRCC2_Untre	155722983	TRAP1	10131	101|81	182	91	0.129261	2	44|37	81	40.5	704
XRCC2_Untre	38455427	CCT4	10575	120|62	182	91	0.168831	2	27|30	57	28.5	539
XRCC2_Untre	208879465	VDAC3	7419	54|41	95	47.5	0.167254	2	18|14	32	16	284
XRCC2_Untre	301171467	DDX3X	1654	140|81	221	110.5	0.167171	2	43|30	73	36.5	661
XRCC2_Untre	134142062	ACACB	32	105|73	178	89	0.0362083	2	26|39	65	32.5	2458
XRCC2_Untre	14165466	PTBP1	5725	15|157	172	86	0.161959	2	5|62	67	33.5	531
[truncated: 2,282 more rows]

## Sheet: XRCC3 BioID
Bait	Prey	PreyGene	Entrez_ID	Spec	SpecSum	AvgSpec	SAF	NumReplicates	UniqueSpec	UniqueSpecSum	UniqueAvgSpec	PreySequenceLength
[truncated: 1,980 more rows]
