# Supplementary material for: Systematic proximal mapping of the classical RAD51 paralogs unravel functionally and clinically relevant interactors for genome stability
Source: PLoS Genet. 2022 Nov 14;18(11):e1010495. doi: 10.1371/journal.pgen.1010495 (PMC9718398; doi:10.1371/journal.pgen.1010495)
Supplement: S2 Table — (XLSX) [file pgen.1010495.s007.xlsx]

## Sheet: Distribution Preys
[RAD51C] and [RAD51D] and [XRCC3]	[RAD51D] and [XRCC3]	[RAD51C] and [RAD51D] and [XRCC2] and [XRCC3]	[RAD51D] and [XRCC2] and [XRCC3]	[RAD51D] and [XRCC2]	[RAD51C] and [XRCC2]	[RAD51C] and [RAD51D] and [XRCC2]	[RAD51B] and [RAD51C] and [RAD51D] and [XRCC2]	[RAD51B] and [RAD51C] and [RAD51D] and [XRCC2] and [XRCC3]	[RAD51B] and [RAD51C]	[RAD51B] and [RAD51D]	[RAD51B] and [RAD51C] and [RAD51D]	[RAD51B] and [RAD51C] and [RAD51D] and [XRCC3]	[RAD51B] and [RAD51C] and [XRCC3]	[RAD51B] and [RAD51C] and [XRCC2] and [XRCC3]	[RAD51C] and [XRCC2] and [XRCC3]	[RAD51C] and [XRCC3]	[RAD51B] and [XRCC2] and [XRCC3]	[RAD51B] and [XRCC2]	[RAD51B] and [RAD51D] and [XRCC2]	[RAD51B] and [RAD51D] and [XRCC2] and [XRCC3]	[XRCC2] and [XRCC3]	[RAD51B] and [XRCC3]	[RAD51B] and [RAD51D] and [XRCC3]	[RAD51B] and [RAD51C] and [XRCC2]	[RAD51B]	[RAD51C]	[RAD51D]	[XRCC2]	[XRCC3]	[RAD51C] and [RAD51D]
UTP3	NEDD8-MDP1	YARS2	RPS10-NUDT3	SEMA4F	MICOS13	HIST1H2BL	HIST1H1D	MCCC2	RBM3	ACTL6A	BCAS2	MRTFB	CFL2	CALR	STT3B	UBE2D3	RPS21	MYO5A	LOC100996852	PCM1	MTCH1	EFHD2	EFHD1	SHMT2	HIST2H2BF	HMGN3	DYNLL2	HIST1H2AD	HIST1H2AA	RAD51B
NFRKB	TTC27	MRPS21	ARPIN-AP3S2	CPSF4	ATAD3C	HNRNPA1L2	H2AFX	MCCC1	PPIF	ALDH1B1	SARNP	DNAJA1	NAP1L4	PDIA3	ATP1A3	PTMAP12	LTA4H	ACTN1	CKAP2	ATXN2L	NME1	GDI1	RPAP3	P4HB	HIST1H2BO	CYCS	ZNF830	HIST1H1A	SBDS	LOC101060751
EXOSC8	BCL2L2-PABPN1	ACSL4	TRMT5	FLYWCH2	MTA3	H1F0	CHGB	PCCA	ERP29	NME2	TAF1	PPM1G	FH	OAT	GNA11	SUPT4H1	ST13	DES	ARID2	CYFIP2	CAND2	PIN4	ZNF24	HSPE1	LOC102724334	SPRR3	S100A7	HIST2H3D	DLG1	EXOSC1
EXOSC3	BCL9L	RAB5A	ELP4	DOT1L	TIMM23	ENSA	FUBP1	PCCB	TFAM	THOC3	CALML5	UBAP2L	AIP	UBA1	EEF1E1	NIPSNAP2	H2AFY2	ALDH7A1	CHMP5	RBM22	PCK2	PDLIM1	CD2AP	HMGB2	POTEF	ATP2A3	TREX2	LAD1	COPS6	GTF2A2
TFDP1	WIPI2	AAAS	ASH2L	BUD13	ELMOD2	NCBP2	TPI1	TPR	SOD1	TPGS1	BRMS1L	PRRC2A	ADSL	PDIA4	SEC11A	ALG5	APRT	DEK	TAF4	BABAM1	ARMC6	YWHAH	DNAJB1	PARK7	HIST2H4B	RPP14	ATF3	MED12L	AP2S1	SAFB2
RPA2	FOXK1	CPVL	MYO19	NCCRP1	MRPS16	KIAA1143	PGAM1	MKI67	SEC61B	CALML3	MUCL1	C1orf52	RFC4	PGK 1.00	PTBP3	CTPS2	HDGF	ECHS1	NSA2	MRI1	SLC25A12	SUGT1	GPALPP1	MARCKSL1	POTEI	IER3IP1	RSRC1	PINK1	RBBP9	NSRP1
BBX	SATB2	NOL11	POLD2	NUSAP1	SDR39U1	SNRPC	YEATS2	FASN	SGTA	PCYT1A	SFN	DVL3	UGGT1	CACYBP	RAP1B	PDHX	RBM14-RBM4	IMPDH2		MNX1	ANKFY1	DPYSL3	SNRPE	ATP5PD	HIST1H2AB	MTFP1	ATOH1	SARM1	CWF19L1	EXOSC4
UIMC1	COPS5	MORC2	TRIO	ANLN	POP4	MRPL16	YBX3	DSP	RCOR1	SMR3B	BRIP1	DNAJC8	IARS2	LRPPRC	TMED2	DNAJA2	SUMO2	CDKN2A		RAD51C	PLCG1	HIST1H2BB	GPKOW	FKBP3	MYL6B	FNDC4	ZMAT2	RAB3GAP1	ABCC9	SUMO3
PARN	PYCR3	DDX41	GNL1	DHX33	SFXN2	CDIPT	HMGA1	ENO1	ELOB	DPF2	PRH1	ADAM7	TPP2	ACLY	RRAS2	MKRN2	GSPT1	COX4I1			MAD2L1	PITRM1	CSTB	RPS5	HINT1	VAMP7	MYSM1	EP300	FSIP2	TAF9
SMNDC1	NUB1	MRPS27	HTT	KIF18B	MRPS25	MCU	ANXA1	TP53	CLTA	NUDT5	PCF11	PPHLN1	COPS8	H2AFZ	DSTN	HBS1L	HIST1H2BD	NUP35			MAP1S	CDV3	C11orf49	PRKCSH	LRRC15	RAP2C	GTF2E1	NEB	DTYMK	YEATS4
SGO2	PIAS1	TM9SF3	TMED5	PIAS2	ND1	ZKSCAN4	PTMA	PRKDC	GLOD4	CCDC12	EXOSC6	SURF6	PRKAR1A	UCHL1	NAA50	ATP6V1C1	PRRC2C	ACADM			MRPL10	PRKAR2A		LRRC59	RDX	CRNN	SMARCC1	MRPS17	PDXP	NKAP
RSF1	SPAG9	NOL10		ZNF292	EMG1	RAB9A	RBM7	PKM	AKAP12	WWOX	UBTF	SNRPD2	CTBP1	CKAP4	MRPS2	ENOPH1	CLIC4	POF1B			DNAH14	TES		SDHA	HIST2H3A	CACNG6	SUPT3H	MRM3	CAMK2G	ZEB2
KNL1	FTO	YTHDC1		CARS2	IPO8	CDCA8	LGALS7B	CCT8	LRPAP1	RNF20	AZGP1	PDAP1	ATP5MD	EZR	MRPL22	MAIP1	GIT2	CAPNS1			SUMO1	NANS		ACTR3	BCAP31	SAR1B	RNF170	GSPT2	TMEM97	ELOVL2
KDM2B	KBTBD7	CDK5		ABCA13	NDUFS8	SMARCA2	SRSF9	ZBTB33	DIABLO	S100A9	SALL1	DLL4	NEFL	ANXA5	MRPL13	CASP8	STUB1	SNX9			PPP1R7	RPUSD4		TBCA	ENO2	MSL1	SYCP1	EIF2B5	COPS7B	WDR83
WAC	OBSCN	AQR		MED12	GNA13	ZNF148	RBM11	GAPDH	NDUFA5	NBEA	PRCC	RPS29	TWF2	PPIB	RAB2B	UBE2Z	FKBP8	TERF2			ORC4	PDLIM5		PPP2CA	MYO5B	COTL1	DNAJB6	ATP12A	GCLC	TBPL1
XPC	ARHGEF3	PUS7		DHPS	MRPL53	UBN2	ZNF512	ACACA	EMC2	SGF29	NCBP3	MBD2	POLR1B	AK2	VPS26A	PTPN1	IMP3	FAM111B			TJP2	NUDCD2		GLO1	EIF1AX	MRPL27	PINX1	KIF16B	CSTF2T	IFIT5
REXO4		NOP14			ATP6	PI4KA	PKP2	NUMA1	GNAI1	RAD18	PYM1	KPNA4	COMMD4	EIF4A2	PHF5A	ERGIC3	PPP2R5D	SLC3A2			UBE2E3	TACO1		ATP6V1A	TXNDC12	IKZF1	AMY1A	HELZ	KIF21A	PITX1
		RAE1			CETN2	SMARCD1	PKP1	CHD4	CTNNA1	NHP2	SRSF5	NOL8	CUL4A	FKBP4	CHORDC1	PTPMT1	UBE2M	GPX1			MRPL3	NUDCD3		MRPL12	ANP32A	STAU2	FBRS	RPUSD3	SERPINB6	C19orf47
		KIF1A			COX7A2	USP36	MAT2A	CCT2	HIST1H2AC	LSM 3.00	SMARCAD1	TAF9B	STK4	GDI2	EBP	LCLAT1	ARL8B	GRPEL1			MAPK14	MPI		BASP1	AIF1L	PIGT	RCOR3	GNAQ	ARIH2	WDR5
		PLRG1			SEC61A2	CCNK	SBSN	CCT4	KMT2C	CWC27	ESS2	ELAC2	VPS33B	STIP1	GNAI2	SEH1L	CRYZ	SARS			ADPRHL2	SPART		VCL	ESD	MRPS15	ZSCAN21	LUC7L	NAA16	GPATCH8
		POLR2C			REEP5	ELF2	CASP14	EEF1A2	NDUFB10	BRD3	FAM192A	PHC3	TARS2	ANXA6	NSDHL	PALD1	DNAJC7	CPNE3			G3BP2	DPYSL5		ALDOC	CTSD	SP110	IDI1	ELMO2	PRDM5	SPDL1
		NFIC			SPNS1	SRPK2	ACTR2	EEF2	WTAP	USP19	EBNA1BP2	ZBTB21	NCAPD3	MSN	CLPB	UBXN6	PAK2	CHCHD3			SMG9	ATP5IF1		EIF3H	APMAP	CCDC86	MYL1	RPS6KA1	STAT5B	ZNF644
		DAD1			MRPL41	ZNF362	NCOA6	CCT5	KTN1	ZNF629	RPP30	PHF3	ETFB	RPS10	RPS6KA3	TUBGCP4	PICALM	NAPA			ATP13A1	CFAP298		PTMS	FMC1-LUC7L2	SLC25A15	SENP6	SOX6	SP140	ZNF174
		MRPS5			MSI1	CBX2	SKP1	TCP1	TOPBP1	AGTPBP1	CDC16	SETD2		HSD17B4	BABAM2	GNPAT	PLOD2	UBXN1			PPIP5K2	MAPK3		TPT1	ATP1A2	LCORL	S100A11	DNM1	ROCK2	AATF
		ASS1			CAMK2B	DHX8	EIF6	SIN3B	NR2C1	DR1	ZG16B	ATAD5		PFN1	RAB11B	GABPA	PPP5C	IGFN1			WDR62	SEPTIN11		RRP1	BOLA2	SDC2	IGLL5	ZC3H7B	APC	L3MBTL2
		DDX55			ACOT8	ZEB1	CDK9	CCT3	GATD3A	IWS1	CDC27	PHAX		PFAS	SPCS3	NFS1	FSCN1	PARG			RTL8C	FKBP5		HMGA2	PEBP1	HARS2	MLLT6	IQGAP3	UTRN	IMPA2
		HM13			CRTAP	CASZ1	SERPINB12	HIST3H2BB	XRCC2	TPM1	PHRF1	FAM50A		CS	PUM3	DDX49	RNPEP	MRPL4			MOB1A	NPLOC4		PGRMC1	USP5	MRGBP	HOXC13	UBR3	LRP2	ZNF131
		TRIM24			AUP1	EED	TMEM263	HSP90B1	PRPS1L1		NOL7	DDB1		ACAT1	MRPL37	ACBD3	QRICH1	DDAH1			PON2	UBE2I		ALDH2	CYB5B	ARID5B	TADA1	NAV2	KRTCAP2	ESCO2
		CIZ1			RDH14	PHF14	CSTF2	ACTN4	MTDH		TAF7	PPP6C		PGD	AP1M1	SLFN11	PDXDC1	FAM49B			TRNT1	CARM1		MARCKS	ARPC3	GAR1	COL1A1	NABP2	PSMF1	SDE2
		SCAF4			RBM4	GTF3C2	ERH	CCT6A	FBN3		ISY1	NSFL1C		BTF3	EIF1AY	VPS26B	CC2D1A	ADAM10			GPR180	POR		RAD51D	TMSB10	MPC1	RPP40	MRPL19	PPA2	NR2C2
		CTSB			PRPF38B	SATB1	EXOSC2	HIST2H2AA4	ZNF780A		TAF10	HEXIM1		TBCB	ITPA	HEATR3	TBC1D15	CNOT7			GORASP2	FERMT2		CALU	AKR1B1	RAB3B	SERPINB3	FYTTD1	DMRTB1	INTS12
		WDR75			MAGT1	TRPS1	POLA1	DDX46	DHX35		LARP7	KRR1		PPP2R1A	GALK1	CARS	LAGE3	ANKHD1-EIF4EBP3			MBD1	SDCBP		EWSR1	TXLNA	MORC4	CCNL1	BMI1	TTC4	PPIE
		CMTR1			ELOVL1	RBBP5	FABP5	PPIA	ENY2		LSM 2.00	SFSWAP		GMPS	PRKACA	DAP3	JAGN1	FAHD1			NR3C1	PPP1R8		PABPN1	SCIN	ALG1	ZNF106	LPGAT1	IFRD1	NOP53
		RREB1			RFTN1	TASOR2	CHMP4B	MATR3	S100A14		S100A8	PPIL4		GPI	MRPL45	PIP4K2C	HIGD1A	TMED9			PIK3C3	PAFAH1B1		ACAA2	TG	SAMM50	PCGF6	NOB1	DNAJC3	TENT2
		LYPLA2			PNP	L3MBTL3	MLH1	EIF4A1	NDUFA8		SUPT7L	SCAF11		MAPRE1	MRPL28	EFL1	RNASEH2C	MTHFD2			FBRSL1	ADSS		BSG	BTF3L4	PPAN	CENPT	UBAC2	PGM3	TRMT6
		NDUFA6			CBX8	POM121C	ZNF512B	DYNC1H1	SDF2		TAF5L	C12orf45		ACO2	ORC5	PRORP	RNASEH2B	GPT2			SMC5	PAFAH1B3		HARS	PIN1	KLHL41	RNF169	RPS6KB2	SATL1	PHF10
		CLN6			SPG7	RBM20	WDR33	DDX21	MAZ		DGCR8	PQBP1		SEC22B	MRPL39	AMER1	MTCH2	CTNND1			PPFIA1	TXNDC9		SARS2	ALDH9A1	TIAL1	MAGI1	NGLY1	PLOD3	ZMYM3
		NCAPG			PIGK	KIF20B	CDSN	RAN	MIER1		RRP9	CFDP1		DPYSL2	YIF1B	DHX57	VTA1	PFDN5			TBCD	MANF		UBE2L3	CAPRIN1	SERPINB1	EDA2R	ESRP2	VPS53	EHMT2
		RTCA			UBA5	MELK	RRBP1	RPS7	IRF2BP2		LGALS3BP	PMS1		SEPTIN2	YES1	PREP	UCHL5	TRMT112			ICMT	COPS7A		MYL12B	SCP2	LLPH	FLI1	OSBPL10	ADAMTS1	SAP130
		MYBL2			SLC25A17	NSD2	RAB6A	TCOF1	PIAS4		HMG20A	RNF113A		TALDO1	PDHA1	SP3	TRABD	PRAF2			MLLT11	SQSTM1		RAB18	RAP1A	HOXA13	DNAJC17	ITCH	COG1	GPATCH4
		SUZ12			MRPL21	WRN	INA	KHSRP	EMC7		TADA3	PALB2		UBA2	MPDU1	NPAT	ECI2	NTPCR			RRP8	CCDC6		COX5B	CCDC124	TIMM29	PHACTR2	PPP6R1	LOC101060700	CDC40
		SCAF1			NR2F2	MED14	DSC3	IRS4	ANGEL2		PPIL3	RSRC2		CAP1	TMEM41B	C1orf112	GXYLT1	MTX2			AURKAIP1	TRIP6		FAU	TMOD2	GEMIN7	OFD1	TMEM11	CHMP2A	FNBP4
		PIGS			GSK3B	ATAD2B	MEPCE	PHB2	COX5A		AKAP8	PPP4R2		HADHA	YTHDF3	OCRL	POGLUT3	SCO1			LOC100507855	SLC25A24		RAB35	TMOD1	STRBP	TBL1XR1	ICE2	BROX	MINK1
		POP1			HPRT1	ITPR2	CENPC	TUFM			CD2BP2	FAM207A		TOMM40	RPS17L	ERBIN	PRKAA1	SUMF2			RAB34	PDE12		NDUFS3	SYAP1	HOXA5	SDAD1	RABGAP1	STK3	HIVEP1
		CLK3			ADD3	AKAP1	PDCD4	ALDOA			LIN54	CTCF		YWHAQ	LMF2	DST	PLS1	SH3GL2			PRKAB1	FAF1		DAZAP1	DCTN2	CDYL	KIAA0355	MED23	GSR	PHF21A
		PSMA7			ZBTB5	DDX11	CHCHD2	CCT7			URB1	QSER1		CDC37	UAP1	RAB12	MRPL14	ERAL1			GAPVD1	MAP7D1		METAP2	ALDH1A2	SKA3	RPS6KA2	ANK3	SNX27	SLC19A1
		PRIM1			RINT1	VWA8	AFF4	BCLAF1			BRCA1	EXOSC9		PTGES3	CYP51A1		AK6	GCDH			HPF1	CLUH		LRRC47	ITGB1	CDKN2B	INCENP	MRPS28	C9	HIRA
		SUN1			GPR89A	INTS1	WDR61	ACACB			BAP1	PPP1R2		RAB10	RFC5		NXN	MOCS3			PDCD2L	RANBP6		MTPN	NRDE2	CKMT1B	TAF3	MRPS11	CPNE8	VEZF1
		ESRRA			SLC39A7	TIMELESS	LAMA2	LMNB1			MAP7D3	ZNF711		CYB5R3	NUDT2		SLC4A7	SLC38A2			SHPK	PIH1D1		STX7	C16orf96	IVL	BEND3	RPRD1A	COG6	TET1
		ATAD2			PSME2	ZNF592	TELO2	NASP			ARID4B	TSNAX		USP14	CDS2		HSPA2	ARHGAP17			EYA3	CDK6		DLST	S100A10	RPP38	RLF	TEX264	SIX4	JAKMIP3
		POLD3			UBE3C	APBB1	ZFC3H1	JUP			DDX31	CACTIN		YWHAG	AGK			STK11IP			APPL1	CELF1		PLD3	DCTPP1	DACH1	PGRMC2	SLC25A19	ABR	CDC7
		NIPBL			DPM3	FRYL	EP400	MCM7			NELFA	EXOSC7		HSPH1	HNRNPLL			YBEY			FARP2	ANKLE2		LAP3	VAPA	SRBD1	STRIP1	TSPYL1	PPP4R1	POLA2
		POLRMT			SMPD4	SCN8A	RCL1	JMJD1C			IGBP1	POLR3A		CTNNB1	AP1S1			SSR1			TBC1D9B	SLTM		CLPX	TOMM34	CARHSP1	NPHS1	BAIAP2L1	DHX36	ELL
		CFAP20			MRPL38	ZNF608	TGM3	MRE11			ANAPC5	ACOT2		RCC1	GK			NGDN			TBC1D4	SBF1		TJP1	HMOX2	LMO7	ZBBX	DHCR24	RAPGEF6	USP15
		PML			TMX2	KMT2D	ARID3A	PTBP1			MSANTD2	YJU2		PMPCB	IRF2BP1			JUN			TNRC6B	CIP2A		MRPL23	RCN1	NEK7	RSBN1	PIP5K1A	CUX2	ICE1
		PBRM1			APLP1	H3F3A	TAF6L	MDC 1.00			TAF6	CASP8AP2		AARS	GNB4			DFFB			NUDT4			DHRS7B	POLDIP2	CTSZ	RABEP1	SPTLC2	DMXL1	SHROOM3
		MOV10			LRRC1		PLK1	MTREX			SRFBP1	ZCCHC8		EIF4H	ARMT1			SLC35F1			PRMT6			NEDD8	PGM1	FIS1	PREX1	GNL3L	RPL26L1	CLSPN
		SYMPK			UGDH		SSR3	TMPO			ZBTB10			UQCRC1	ATP6AP2			MICU2			MRPS9			CIRBP	FKBP10	MGST1	WDR46	NUDCD1	LOC100996642	GTSE1
		RABL6			SLC33A1		FOXK2	EPRS			ZMYM1			ATIC	OXSR1			RNH1			FBXO7			ANP32B	WDR1	GLRX5	LIN9	DENND6A	CCDC43	BCL11B
		LTN1			RAB40A		ZNF146	SMARCA5			HASPIN			ASNS	RFX5			SLC39A14			SNX4			PSAT1	LETM1	MRPL50	MLLT1	TRMT2A	RAC2	MCM10
		ZNF536			RARS2		CAT	SRRM2			GTF2F1			TARS	NCKAP1			TPM4			INTS14			LMAN2	EDF1	NUBPL	MYH4	DTNB	COX3	BLMH
		ERCC4			VPS33A		NCOA5	BAZ1B						RPL35	MSMO1						RPS6KB1			HLA-A	SLIRP	GET4	CXXC1	RIOX1	GPN3	AMY2B
		MED24			ATP2B4		MECP2	RAD50						MAGOH	MBOAT7						PAPSS1			MYEF2	UBE2V1	ZNF207	BIVM-ERCC5	GRAMD1A	PGP	CCNL2
		VPS51			MEN1		SBNO1	EFTUD2						ATP5PO	COX15						TGFBI			DDX19B	RAB11A	CNOT9	AGGF1	GPHN	PTPA	ZFP82
		RBM5			RFK		SETD1A	NOLC1						AHCY	SLC27A2						PANK4			NUP62	RBM8A	MRPS24	CAAP1	DISC1	MAPK1	RBM6
		MPHOSPH8			UTP25		DOLPP1	ADNP						PSMD1	PLCE1						AUTS2			STK26	CNPY2	CAPN2	KIF1C	CBL	CEP41	NCOR2
		ELP1			AMFR		BCORL1	MTHFD1						PSMD11	SNTB2						DOCK7			PEF1	VAPB	HIRIP3	MCM3AP	HK2	BZW1	BRD7
		DNMT3A			OXA1L		MTPAP	ALDH18A1						TWF1	SMAD4						RHOG			ACAT2	GNB2	SLC35F6	SLX4IP	UBE3B	STK24	ARID1B
		SEC24A			DCAF7		PPIL2	SLC25A3						COX2	NTMT1						PITPNB			ZMPSTE24	MDH1	VASP	DLGAP5	SMC6	SLC29A1	ANKRD11
		TTC28			HOXD13		NDUFA4	TOP2A						PYCR2	PRKCA						FBXO17			GARS	CKMT1A	CARD10	ATF7IP	NCOA3	SMAP1	LSM8
		GAK			KTI12		LYAR	SNRNP200						PSMD7	UFL1						GLRX3			BRPF1	LSM14A	MSL3	ERICH1	ZFYVE16	KIF3A
		ZNF516			HLA-B		PHF2	PCNA						DBNL	VPS45						ILKAP			HMGN1	KPNA5	KDELR1	LAMA3	CENPE	DPP3
		HIST1H2AE			SOAT1		CHAF1A	DDX3X						ATP6V1B2	DMAP1						VANGL1			SRP19	DSG2	LGMN	NCOA2	VPS13A	TLK2
					PRKAA2		NOM1	HIST1H4J						NARS	AP2A2						FYN			PAFAH1B2	CPD	TDRD7	ZNF462	VPS13B	OSBPL11
					RBM19		DERL1	SMC1A						OTUB1	FASTKD2						SPATA5L1			TMCO1	VAMP3	SINHCAF	VRK2	DYNC2H1	ACAP2
					SCUBE1		IRAK1	CAD						CSRP2	STXBP3						TRAFD1			CNP	VAMP2	DSC2	MUS81	MIF	RASA2
					RALA		FOXC1	HCFC1						APEX1	PFKM						ANKRD28			NMT1	UBE2V2	CHMP7	ZSCAN2	MRPS12	TNPO2
					AKT2		RRP15	EIF5A						LMAN1	METTL7A						HDAC6			SMU1	HINT2	LMO2	REV3L	TMEM205	AGAP3
					PDK1		ZFP91	UBR5						OXCT1	EIF4E2						SORL1			RIOK2	ATP5F1D	PDPK1	WDR76	TMEM126A	ITPKB
					TRMT1		BUD31	U2SURP						SAR1A	CNOT10						COL6A5			RRM1	NDUFAF2	KAT8	SRCAP	PSMB5	THEM6
					FAM169A		EHMT1	MTA1						PMPCA	MRPS14									NOMO2	NOP16	TSC1	DOP1B	GUK1	FHOD1
					ILK		BCL11A	VCP						CDC42	YIPF5									PTDSS1	BAX	RABL3	SLC4A1AP	AK3	PARD3
					PELP1		LSM4	HNRNPF						ARHGDIA	PPME1									NDC1	PGLS	ULK3	MALT1	HACD2	CDC42BPA
					DHX37		SPC24	PRPF19						NNT	CLPTM1									CAPN1	COMT	PSMA6	SYNE1	ELOVL4	HERC2
					RIOX2		MRPL47	RUVBL1						RAB1A	AP1G1									NME1-NME2	SDHB	NAF1	XIRP2	ABHD11	BIRC6
					EEF1AKNMT		C1orf35	PHB						ATP5PB	PLPBP									SLC2A1	SMN1	PSME1	PSME4	SMAD3	AAMDC
					CLK4		CDK13	CANX						DDX6	RSU1									PTDSS2	MPST	POLE2	CCDC168	HSDL1	MAP1LC3B
					PSMB1		PIGU	SF3B2						CLPP	AP2A1									UQCRQ	SCAMP1	IDE	VPS13C	PTER	CA2
					ALDH3A2		DERL2	GANAB						RAB8A	SCCPDH									NDUFA13	SMS	SLC30A5	CSTA	SELENOI	SIRT5
					SETDB1		TSHZ3	GART						RAB7A	CSTF3									BID	HLA-C	STK33		ABHD12	EIF2B1
					PRCP		ECD	MCM4						RAB14	MRPS30									MRPS31	SCAMP2	HMGCS1		SLC37A4	TSEN34
					GFM2		PAXIP1	TRAP1						G6PD	STXBP2									BCKDHA	ECSIT	CDH20		TAB1	SPOUT1
					QRSL1		MPV17	CCAR2						PTBP2	FLAD1									SPTLC1	LRRC49	CCNH		SESN2	CSNK1D
					TPP1		CHEK1	NUDC						USO1	SRM									YME1L1	MYO5C	MPP6		TBC1D22A	SKP2
					ACSF3		KPRP	MCM6						ABCE1	MTX1									CBS	MYO9A	LPCAT2		USP30	SMAD2
					MTOR		MTO1	SERBP1						HADHB	PRKRA									MRPS18B	SRSF8	DHX34		TP73	ABI1
					ERAP2		TPM3	EIF4G1						FLNB	SELENOO									DYM	NUP88	NCAPG2		MAP7D2	UBP1
					TCF25			ZNF318						PFDN2	FMR1									EARS2	PIP	CCDC137		COG4	SOWAHC
					ATG7			HDAC1						RHOA	CNOT2									COQ8B	HMGB3	PARP2		CHD1L	RELA
					TAP2			SART3						ENAH	EIF2B4									MCTS1	ATP5ME	KIF20A		NFXL1	ARIH1
					LUZP1			TAGLN2						PLS3	SCRIB									VPS29	COX6C	CHD2		POM121	ZNF8
					SCD			RPSA						AFG3L2	P3H1									DTD1	PFDN1	TCAF1		UBE4A	EPS15
					HMBS			DHX30						TTC37	GATB									REEP4	MYDGF	MOXD1		KCNMA1	PTPN9
					ADGRE5			NAT10						PSMD12	ATXN2									MLEC	TPD52L2	SLC25A32		TUT4	LSG1
					FASTKD5			CDK1						VPS35	EIF2D									METTL2B	LGALS3	TMEM214		SPG11	MARK1
					ERCC3			ANXA2						PSMA1	RING1									TMED7-TICAM2	AKR1A1	VPS18		RPL39	USP37
					WASHC4			VDAC1						HDHD5	AHCYL2									ERO1A	SLC9A3R1	B3GAT3		COX6A1	EML4
					TMEM43			SMC3						TOR1AIP1	MRPL48									CLCC1	TIA1	AACS		NDUFB4	PTPN23
					TRRAP			RBMX						NSF	TBL2									TUBGCP3	POFUT1	HLTF		MRPL49	SELENOF
					HECTD3			TOP2B						HSPA4L	GBF1									POLE	NUCB2	SRR		FHL3	TRAPPC2
					PLXNB2			MYBBP1A						DHFR	FDXR									BANF1	POTEA	YY1AP1		KRAS	RAB38
					INTS4			CAND1						SEC23A	CUL2									CSNK1A1	SRP54	SEC24B		RER1	RAB4B
					EPHA2			DSG1						PEG10	SLC7A5									P4HA2	UBXN4	RSBN1L		ABHD14B	PSMD10
					RALGAPB			STMN1						UHRF1	CNOT11									OGFR	CD3EAP	EXOC1		SPCS2	APH1A
					HEXA			RANBP2						NCAPD2	PATL1									TAB2	ALDH5A1	CWF19L2		PSMB6	BPHL
					KIF14			LBR						NAA10	DNAJC21									MOGS	UBQLN1	ALDH3A1		BRI3BP	YIF1A
					NT5C2			VDAC2						NIP7	USP10									SLC12A2	FCHSD2	GTF2H4		APOOL	CDC123
					MSTO1			GCN1						UFM1	EHD4									MDH2	GSN	COL2A1		RRP7A	ERI1
					WDR6			BRCA2						PTRH2	ELP3										RAI14	NEDD4L		CCNC	WDR92
					WASHC5			EIF4A3						COPZ1	OSBPL9										BAG6	SETD5		TST	CHID1
					CDK5RAP1			RBBP7						ISOC2	ATG9A										UACA	NLE1		MACROD1	NUP42
					HAUS5			HDAC2						CLIC1	GLMN										EXOSC5	FANCA		COQ5	MPP1
					ABCB1			TPX2						CHTOP	SPATA5										THOC6	CLK2		MRPL44	NEK3
					LRP1B			ATP2A2						SCAMP3	GOLPH3										HMGN4	USP22		DNAJB11	B3GLCT
					PIK3R4			PSMD3						SEPTIN7	NISCH										ATP5PF	GTF2H1		FIBP	UGT8
					DROSHA			ATRX						AGPS	DUS3L										MRPL52	ATL1		ERGIC2	RTKN
					KDM6A			PCBP2						EMC1	TOR1A										PPP1R14B	PWWP2A		ATG4B	PDP1
					ZFHX3			PRDX6						LAMC1	RNF40										ARPC5	DNAJC2		SUV39H1	PANK2
					MFN2			PDIA6						TNIK	OSGEP										MZT2A	ALG13		CEPT1	BRAP
					TBC1D10B			YWHAE						RAB2A	LARP4										LAMTOR1	CDC42BPB		RNF44	EEFSEC
					EXOC2			PRDX2						GLS	UPF1										SNX12	HAUS3		MDM4	PRKCI
					MYCBP2			MYO6						DARS2	CNOT3										TRAPPC3	NPC1		GCAT	IQCB1
					PTPRF			HMGB1						JPT1	MARK3										TMX3	INTS9		NT5DC1	WDTC1
					THADA			ECH1						TNPO1	CUL5										ATP6V1E1	DDX51		CCDC71	ABCF3
					HEATR5B			PHGDH						CMPK1	VAC14										LXN	LMBRD2		MTF2	MARK2
					HIP1R			KPNB1						SUCLG1	PUM1										FAM3C	TENT4B		ANKH	TBK1
					ATAD3B			LARS						PRKAR2B	INTS2										DNAJC9	ZZEF1		PAK3	GIT1
								SND1						SNX6	TAP1										MRPL46	URB2		CLEC4F	FAM91A1
								BAZ2A						ANXA11	MAP2K7										ARPC2	ARNT		MPP7	RASA1
								YWHAB						CTNNBL1	LIG1										PPT1	JADE3		TOX3	CTDP1
								ADAR						COLGALT1	CORO7										KCTD12	ZSWIM8		SP140L	CCP110
								PSMC2						FXR2	RPAP1										ARG2	NF1		SLC27A4	XPO4
								ATP1A1						PTPN11	SCYL2										GNAO1	PRRC2B		SFXN4	PASK
								ACIN1						OLA1	PKN1										SORD	DNAJC13		LZTS2	CLASP1
								DDX39B						BYSL	NAA25										DEUP1	PKP4		LIMD1	XRCC3
								SF3A1						ANXA7	NEK9										IDH3A	CTNND2		EPB41L5
								PDCD6IP						TBRG4	FANCD2										SH3GL1	MMS22L		EXOC3
								FBL						ATP1B3	AARS2										SERPINB13	INO80		CPT1A
								RPN1						CSDE1	SLIT2										SH3GLB1	ARFGEF1		LONRF1
								PPP4R3A						SEPTIN9	HECTD1										VSIG8	RNF213		MAGED1
								DDX39A						DYNC1I2	WNK1										ACAA1	HIST1H1T		SNX29
								SCML2						RHOT2	LRBA										ZC3H15			BRAT1
								HSPA4						EIF4G2	ACAD9										NADK2			COG3
								GATAD2B						RAB5B	CUL3										RNMT			VPS16
								COPB1						GNAI3	SLC27A3										OXCT2			MAP4K5
								SERPINH1						NUDT19	NBAS										CALD1			PKN3
								RPL18A						PSMD13	DNAAF5										KLC2			PEX6
								NUP153						NDRG1	USP24										PPP2R1B			SMG8
								SMC2						DYNC1LI2	FARP1										CDC45			ANO2
								RPL24						ZYX	CACNA1D										EPN1			ANKRD18B
								SSB						GFM1	RAB3GAP2										NEDD1			MYO1E
								PCBP1						TFRC	UQCR10										SLC44A4			NFX1
								PUF60						SP1											MPRIP			JAK1
								MCM3						AP1B1											ZNFX1			HEATR6
								RPL28						OGDH											UBXN7			POLG
								VDAC3						NAA15											GNG12			ERCC6L
								ZNF326						MRPS34											CKS1B			MTR
								RPS13						PUS1											CYB5A			UPF2
								DDX1						PSMA4											MYCBP			UBE4B
								NPEPPS						FARSB											EIF4EBP1			DNMBP
								MYO1D						COPS3											SCOC			ABCA3
								CDC5L						HK1											MMGT1			TSC2
								HSPB1						CSNK1E											NDUFB5			FOCAD
								CTPS1						FAM98B											GSTZ1			PTPN13
								CHERP						XRCC1											MRPL43			NBEAL1
								NAMPT						PFN2											RAC1			ATP5MC3
								RBM14						EMC3											PDCD10			SNX3
								NBN						NIPSNAP1											SDF2L1			SCD5
								YBX1						PURB											TPD52			NECAP2
								PPA1						COPS2											HAGH			CLN8
								TOX4						UMPS											STX12			GULP1
								EIF3A						PLOD1											RTF2			C5orf51
								RPS15						AP2B1											DDRGK1			PLPP6
								KPNA2						NUP210											GRHPR			VPS26C
								PSMC4						CSK											DFFA			THAP11
								ETFA						MAP2K1											QKI			ABHD6
								MFAP1						TTLL12											MBNL1			RNGTT
								MTA2						TTK											NFYA			TFB1M
								CTTN						SPTBN2											RAD23B			RABGAP1L
								C1QBP						TSR1											MCAT			SNX30
								XAB2						VBP1											IVD			FADS2
								CPSF6						EIF4E											IDH1			SMAD9
								PDCD5						SCO2											FECH			NARS2
								RACK1						CDK4											CSTF1			WASL
								SMC4						ASPH											NDUFS2			RIC8A
								ELAVL1						ANXA4											UBA3			RFT1
								EIF3I						HADH											SLC2A7			TMEM87A
								TUBGCP2						IDH2											GNS			CBX4
								SET						TBCE											HEXB			INTS11
								SRSF1						USP39											SNX1			ZNF875
								NAP1L1						ARAF											TKFC			POLR3E
								SIN3A						FXR1											TOMM70			MTIF2
								RPL26						SRP72											KLC1			ZYG11B
								EIF3C						RBM12											GOLIM4			UHRF2
								YLPM1						SEC23IP											CLASRP			SCYL1
								NUDT21						INF2											CRMP1			ARHGEF1
								SLC25A13						SLK											GAS2L3			KNTC1
								CBX3						PAK4											KIF9			INTS5
								HNRNPH3						KIF2C											REPS1			COL6A1
								PAPOLA						COASY											PPP1R12A			LATS1
								MARS						AK1											PTK7			RECQL4
								H2AFY						DRG2											LAMB2			INPPL1
								PPP1R10						TYMS											SYNE2			PLCG2
								TIMM50						COPE											CIAO2B			SBNO2
								NUP214						AGFG1											PLIN3			DCAF1
								ATP5F1C						GPS1											PRKACB			ARHGEF12
								ATAD3A						FAM98A											APOBEC3C			PIK3C2A
								BCOR						SSBP1											CCNT2			KIDINS220
								PSMD2						PELO											WDR26			SVIL
								YWHAZ						ACP1											TMA7			DOCK9
								RBBP4						BLVRB											C18orf32			APOB
								NOP2						UBE2S											UQCRH			H2AFJ
								TUBG1						TP53RK											ATP5MF
								TLN1						UCK2											MRPS36
								PA2G4						PSMD8											NDUFS5
								RIF1						FDPS											SH3BGRL2
								MSH6						CNDP2											EIF1
								WBP11						EDC3											ATP6V1G1
								SLC25A1						UGP2											SSNA1
								PSIP1						HSPA14											CREM
								LMNA						PNKP											MAP1LC3B2
								GLUD1						PAPSS2											C12orf57
								TAF15						RECQL											PFDN4
								FTSJ3						SEC23B											PTRHD1
								NOP56						ZNF598											CZIB
								RSL1D1						EIF5B											GMFB
								SMARCA4						MCMBP											AGTRAP
								IK						YTHDF2											PLP2
								RPL22						RDH11											ARPC5L
								FUS						TIGAR											DNPH1
								SUPT5H						ORC3											VPS25
								HMGN2						DYNLT1											DUSP3
								SPEN						IQGAP2											MRPL11
								IARS						FLOT2											HDDC2
								SFXN1						PRKCD											BAK1
								RCC2						ARL6IP5											CLTB
								PSPC1						MRPL24											SNAP23
								PSMC5						PDK3											PRDX5
								GTF2I						GYS1											STX4
								WDR70						ZW10											ARL6IP6
								HSD17B10						AASDHPPT											UCHL3
								PSMC1						EIF2AK2											GPX4
								TARDBP						FLII											MESD
								SUGP2						MRPS22											MRPS7
								EPPK1						LARS2											DCUN1D1
								RPS24						DCP1A											MZT2B
								PRPF4						CCDC47											EMC10
								LRWD1						TMEM209											TMX1
								RAB1B						HAX1											DEGS1
								GNL2						GSTK1											MPG
								RBM26						TXNDC5											C12orf43
								RPS27						ERLIN1											RNASEH2A
								NUP93						KCMF1											TCEA1
								CBX1						ARFGAP1											FN3KRP
								PSMC3						EGLN1											AUH
								WARS						SUCLG2											COQ9
								TXNL1						PRUNE1											AKR7A2
								ALYREF						LTV1											SCARB2
								HNRNPDL						ALDH4A1											HIBADH
								RTCB						SACM1L											PAWR
								DDX10						USP11											MFF
								RANBP3						RBM12B											IBA57
								COPG2						MACF1											PVR
								SAP18						XPO7											PTGES2
								SNW1						POLR2H											NUP43
								RNPS1						AAR2											METAP1
								RPS23						TAMM41											ALKBH5
								SRSF3						FHL1											TERF2IP
								XRN2						GMPPA											LAMP1
								TKT						AKT1											TPBG
								LMNB2						PTCD3											CCNB1
								SMARCA1						CKB											RBM42
								G3BP1																	MICU1
								MCM5																	LEMD2
								DIDO1																	LCK
								ORC2																	COX1
								POGZ																	CCDC8
								GTF3C1																	MTMR14
								ARID3B																	DTNA
								RPN2																	MAP7
								PRPF40A																	LRRFIP1
								ARCN1																	LONP2
								USP7																	ATP6V0A1
								CRKL																	CDH2
								HDLBP																	GRID2
								YARS																	STON2
								MCM2																	CORO7-PAM16
								RARS																	HELQ
								RPL27A																	TBC1D8
								EIF3B																	MEGF6
								UQCRC2																	DOCK4
								C11orf58																	GINS1
								SNRPA1																	TIMM13
								RBM17																	UQCC2
								PNN																	AP1S2
								EIF3D																	MEA1
								SAP30BP																	TMEM9
								SAE1																	GGCT
								PRDX3																	UBE2E1
								NCAPH																	C7orf50
								COPG1																	DYNC2LI1
								SON																	C8orf33
								GTPBP4																	RAB23
								NSUN2																	GINS3
								NUP205																	CASP7
								RANBP1																	CCDC50
								HUWE1																	ARMC10
								COIL																	CNPY3
								TRIP13																	FGFR1OP
								RPL32																	RAD23A
								NUCKS1																	GMPPB
								SRRM1																	RRM2
								RBM27																	GTF2H2C_2
								DDX42																	ZNF566
								KIF4A																	LRRFIP2
								FUBP3																	GSDMA
								RBM25																	CTSC
								GNL3																	PCYOX1L
								TCERG1																	ADPGK
								CSNK2A1																	GALNT2
								SRSF7																	XPNPEP1
								SSRP1																	GPC4
								KDM1A																	RPAP2
								SNRPA																	APEH
								DCTN1																	LNPEP
								EPB41L2																	ITGA5
								COPA																	ACTC1
								HYOU1
								PRPF3
								ESF1
								TFIP11
								EIF3G
								GIGYF2
								LRRC40
								XDH
								WDR36
								CHD8
								TOP 1.00
								STOML2
								SUPT16H
								NOP58
								USP9X
								WAPL
								PCNP
								SART1
								EIF2S3
								HNRNPUL1
								SLC16A1
								MED1
								RALY
								SULT1A1
								STRAP
								CSE1L
								DDX47
								RBM39
								DLD
								KHDRBS1
								RPS12
								ZNF281
								LDHB
								TRA2B
								TRIR
								KDM3B
								MGA
								SLC25A11
								SAFB
								LDHA
								PSMD14
								EMD
								DVL2
								IMMT
								HACD3
								BUB3
								PES 1.00
								RANGAP1
								IGF2BP3
								DDX18
								SSR4
								BPTF
								QARS
								JPT2
								TECR
								ZNF638
								GATAD2A
								RRP1B
								CCNT1
								LENG8
								DNM1L
								CHAMP1
								PSME3
								VARS
								NXF1
								ZC3H11A
								PSMD4
								RPRD2
								MSH2
								SRP14
								PDS5B
								EPB41L3
								CRK
								MAP4
								KIF5B
								HIST1H3F
								SMCHD1
								CHD3
								MAPRE2
								DSC1
								SMARCE1
								PDCD11
								BRD4
								PFKP
								ABCD3
								TMED10
								RPL14
								RBBP6
								HSD17B12
								GPATCH1
								LONP1
								TCF20
								BLM
								MRTO4
								TRMT10C
								AHSA1
								IPO5
								DYNLL1
								MAP1B
								RPL29
								ARID1A
								WRNIP1
								THOC2
								AP3D1
								AP3B1
								EIF3F
								SNRNP40
								RBM15
								PSMC6
								ABCF2
								RAVER1
								SUB1
								RPL35A
								SRSF6
								ERLIN2
								TEX10
								PRPF6
								ELOA
								SRSF11
								TOMM22
								SF3A3
								DDOST
								DDX24
								SMARCC2
								FIP1L1
								ZC3H18
								KMT2A
								NUP50
								ZMYM4
								GTF3C5
								ZHX3
								IGF2BP2
								PAICS
								XPO1
								ZFR
								PRPS2
								ZC3H4
								IQGAP1
								RPS27A
								CXorf56
								RPA1
								TIPRL
								CPSF7
								EDC4
								MYO1B
								NACC1
								DDX56
								SLC1A5
								ACTR1A
								U2AF2
								ESYT1
								FARSA
								SRP68
								WDR43
								ZMYM2
								RPS27L
								DNTTIP2
								PGAM5
								EMSY
								SF3B4
								TP53BP1
								ZC3H14
								UBR4
								WDR82
								SLC25A10
								KRI1
								U2AF1
								KIF23
								AHCTF1
								NACA
								ELOC
								SRRT
								PLEC
								IPO4
								SUPT6H
								BRIX1
								NCOR1
								BOD1L1
								MAGED2
								BAG2
								PCMT1
								UTP14A
								PDS5A
								MBD3
								CWC22
								FEN1
								AHNAK
								RAB5C
								HDGFL2
								P4HA1
								CPNE1
								ACSL3
								CSNK2B
								SENP3
								CBX5
								SRSF10
								SURF4
								NELFE
								TASOR
								SEC61A1
								LARP1
								MLF 2.00
								DUT
								CDC73
								HTATSF1
								SF1
								PHF8
								OSBPL8
								NUBP2
								UBE2N
								ARF1
								SUDS3
								SF3B5
								NKRF
								XPO5
								PAF1
								FANCI
								SF3B6
								DNM2
								GTF2E2
								RAD21
								CORO1B
								ATXN10
								LEO1
								LUC7L2
								NUFIP2
								SRSF4
								ACADSB
								API5
								CIC
								GTF2F2
								IDH3B
								ARF4
								WDHD1
								RPL36A
								DDX19A
								KIF2A
								LIMA1
								DDX54
								PFKL
								ABCF1
								DDX50
								DHCR7
								NOC2L
								PPP2R2A
								HLCS
								NOC4L
								AURKB
								ANP32E
								PCID2
								RPL34
								AASS
								RBM33
								EIF3E
								DKC1
								TSFM
								ZNF687
								CWC15
								PPIL1
								GTF3C4
								RAB21
								AIMP2
								DDX52
								CDK2
								SNRPB2
								IPO11
								SNX2
								ATP2B1
								VRK1
								BRD2
								AIFM1
								CUL4B
								ARF5
								PNISR
								XPOT
								CHD7
								TBL3
								NDUFA9
								CHAF1B
								EIF5
								DNAJA3
								TLE3
								RAI1
								SRPRA
								CLINT1
								CCAR1
								POLR2B
								CTR9
								SF3A2
								PPIH
								TIMM44
								LOC100652741
								COPS4
								KIF1BP
								RRS1
								ATP5MG
								TRIP12
								RPL37
								ZMYND8
								ETF1
								MSH3
								LYZ
								RNF2
								MPHOSPH10
								SRP9
								RPA3
								STAT1
								FLOT1
								BAZ1A
								ZBTB9
								RTRAF
								YTHDF1
								TFAP2A
								GLYR1
								DIS3
								SUGP1
								UTP18
								EIF3L
								OGT
								PPP1CA
								NUP133
								GSE1
								CUX1
								GTF3C3
								DPY30
								SAMHD1
								CDK11A
								SRSF2
								PRMT1
								WDR18
								LOC101060252
								HNRNPUL2
								CPSF1
								POLDIP3
								POLD1
								GNAS
								BLVRA
								TMEM33
								BCCIP
								DPM1
								SNRPF
								SLU7
								PSMD6
								RPRD1B
								HEATR1
								NVL
								HAT1
								DNMT1
								MAP2K2
								NCBP1
								PPP1CC
								BMS1
								CRNKL1
								CNOT1
								WDR3
								DDX20
								ACOT7
								CDK12
								ILVBL
								PPAN-P2RY11
								DDX27
								RPL37A
								RFC1
								GEMIN5
								ATP6V1H
								TRMT1L
								WDR12
								PPM1F
								RPL7L1
								CAMK2D
								TNPO3
								CENPV
								VCPIP1
								DRG1
								LAS1L
								FAM120A
								SEC16A
								PYGL
								GTPBP1
								EXOSC10
								RTF1
								AP3S1
								BOP 1.00
								SNRPG
								DDX23
								SKIV2L
								NMD3
								HP1BP3
								CKAP5
								PURA
								AKAP8L
								NUP155
								ZRANB2
								PHF6
								NUP107
								ARHGEF2
								DYNC1LI1
								GRSF1
								DYNLRB1
								RO60
								UQCRFS1
								NDUFS1
								OPA1
								SRPK1
								STAG2
								RBM34
								EIF3M
								RPF2
								MTHFD1L
								CDKN2AIP
								AP3M1
								DIMT1
								ANAPC1
								ARL 1.00
								OGA
								PAXBP1
								PHIP
								ZNF280C
								CHD1
								ATP5MF-PTCD1
								GFPT1
								STT3A
								ECPAS
								EXOC4
								GRWD1
								WIZ
								ESYT2
								DHX40
								STAU1
								FAR1
								DCXR
								ZADH2
								CPSF3
								RBFOX2
								CUL1
								TOR1AIP2
								NT5DC2
								TRIM25
								SMARCD2
								RACGAP1
								LPCAT1
								KPNA1
								RFC3
								GSK3A
								HSDL2
								PYGB
								MDN1
								ZNF609
								DHX29
								MON2
								NUP188
								RFC2
								DNAJC11
								ZNF622
								SCFD1
								NOC3L
								BEX3
								TRA2A
								FAF2
								MAP4K4
								PRPF38A
								CTBP2
								SUCLA2
								RTN4
								CMAS
								ACOT9
								PDCD6
								AIMP1
								POLR2A
								KAT7
								KIFC1
								RPL36AL
								UTP6
								SNU13
								CEBPZ
								MASTL
								LUC7L3
								LRRC41
								AFDN
								AP2M1
								HMGXB4
								PWP2
								GEMIN4
								SMN2
								RHEB
								E2F6
								LSM 12.00
								DNAJC10
								KNOP1
								HELLS
								CSNK2A2
								PRPF4B
								IPO9
								MMS19
								CNN3
								RPTOR
								ARG1
								COQ8A
								ARF6
								CNIH4
								VMP1
								COX17
								CPSF2
								SLC25A4
								SEC63
								DCLK1
								KPNA6
								ANAPC4
								YY1
								NUP160
								NCLN
								PKN2
								POLR1C
								KIF22
								STAT3
								LEMD3
								CDCA2
								EIF2B3
								TRIM33
								CIAPIN1
								DIAPH1
								IPO7
								TOE1
								NDUFA10
								MORC3
								RRP12
								KPNA3
								NIFK
								SRPRB
								CDC23
								DLAT
								CLPTM1L
								RFX1
								NSD1
								DHX38
								RBM28
								ZC3HAV1
								KMT2B
								UTP20
								EIF2S2
								SMARCB1
								LIG3
								ADD1
								ZNF451
								POLR2E
								SEMA3G
								CEP170
								POLR1A
								VPS52
								UNC45A
								ZDBF2
								ANAPC7
								NOL6
								ADRM1
								MAK16
								NUP98
								MAP2K3
								ZC3HC1
								UBE2O
								TMTC3
								ITPR3
								SALL2
								NELFB
								USP48
								ASCC3
								AGPAT1
								TK1
								PNO1
								CHTF18
								TMEM165
								TIMM23B
								SREK1
								PRKAG1
								TTI1
								GTF2A1
								NSD3
								SEC24C
								ABCB10
								GCLM
								UBLCP1
								NPM3
								NUP85
								RB1
								INTS7
								INTS3
								ARL6IP4
								ATAD1
								C6orf120
								MPC2
								PSMA2
								MRPS35
								ZNF384
								NFIA
								BTAF1
								NOL9
								XIAP
								DHX16
								CYFIP1
								PPP4C
								UTP4
								VIRMA
								UTP15
								YTHDC2
								EPB41
								ABCB7
								C17orf75
								SLC25A22
								PC
