# Supplementary material for: Systematic proximal mapping of the classical RAD51 paralogs unravel functionally and clinically relevant interactors for genome stability
Source: PLoS Genet. 2022 Nov 14;18(11):e1010495. doi: 10.1371/journal.pgen.1010495 (PMC9718398; doi:10.1371/journal.pgen.1010495)
Supplement: S3 Table — (XLSX) [file pgen.1010495.s008.xlsx]

## Sheet: Reactome BCDX2 complex
term name	term id	p-value	log(p-value)	Number of proteins
Chromatin organization	R-HSA-4839726	0.000116296	3.93443	7/226
Cellular Senescence	R-HSA-2559583	0.00112811	2.94765	5/161
Transcriptional Regulation by TP53	R-HSA-3700989	0.00153002	2.8153	7/348
Cellular responses to stress	R-HSA-2262752	0.00206748	2.68456	7/367
Gene Expression	R-HSA-74160	0.0050876	2.29349	16/1631
Cell Cycle	R-HSA-1640170	0.00625009	2.20411	8/566
RHO GTPase Effectors	R-HSA-195258	0.00806668	2.09331	5/255
Chromosome Maintenance	R-HSA-73886	0.00846313	2.07247	3/86

## Sheet: GO Molecular Function
Term	P-value	Adjusted P-value	Odds Ratio	Combined Score	Genes
DNA binding (GO:0003677)	8.07018e-06	0.00127509	4.39093	51.4939	FOXC1;TSHZ3;HMGA1;FOXK2;ARID3A;MLH1;CENPC;CDK9;MECP2;POLA1;TAF6L;CHCHD2;FUBP1;LYAR;ZNF146
RNA binding (GO:0003723)	3.8982e-05	0.00292262	3.25184	33.0141	NOM1;NCOA5;CSTF2;MEPCE;RRBP1;LSM4;YBX3;MTO1;WDR33;MECP2;FUBP1;ERH;MTPAP;CDK13;RBM7;LYAR;EXOSC2;SRSF9;RBM11
snRNA binding (GO:0017069)	5.54927e-05	0.00292262	21.9068	214.67	CDK9;MEPCE;RBM7;LSM4
signal recognition particle binding (GO:0005047)	0.000481203	0.0190075	83.7811	640.022	DERL1;DERL2
7SK snRNA binding (GO:0097322)	0.000639578	0.0202107	69.814	513.461	CDK9;MEPCE
retinoid X receptor binding (GO:0046965)	0.00124445	0.0327705	46.5357	311.28	NCOA6;HMGA1
RNA polymerase II CTD heptapeptide repeat kinase activity (GO:0008353)	0.00148863	0.0336005	41.88	272.635	CDK9;CDK13
nuclear receptor coactivator activity (GO:0030374)	0.00217328	0.0429223	12.6721	77.6994	NCOA6;BUD31;HMGA1
retinoic acid receptor binding (GO:0042974)	0.00338616	0.0594459	26.1671	148.84	NCOA6;HMGA1
ubiquitin-specific protease binding (GO:1990381)	0.00460393	0.0725722	22.0321	118.551	DERL1;DERL2
cyclin-dependent protein kinase activity (GO:0097472)	0.00551182	0.0725722	19.9318	103.663	CDK9;CDK13
cyclin-dependent protein serine/threonine kinase activity (GO:0004693)	0.00551182	0.0725722	19.9318	103.663	CDK9;CDK13
methyl-CpG binding (GO:0008327)	0.00599399	0.0728501	19.0249	97.3503	MECP2;ERH
single-stranded DNA binding (GO:0003697)	0.0117364	0.132454	6.72555	29.8955	POLA1;FUBP1;MLH1
histone-lysine N-methyltransferase activity (GO:0018024)	0.0201305	0.167454	9.72338	37.9749	SETD1A;EHMT1
single-stranded RNA binding (GO:0003727)	0.0201305	0.167454	9.72338	37.9749	RBM7;RBM11
nuclear receptor binding (GO:0016922)	0.0206478	0.167454	5.39716	20.9418	NCOA6;BUD31;HMGA1
7S RNA binding (GO:0008312)	0.0240181	0.167454	51.8203	193.235	EXOSC2
cell adhesive protein binding involved in bundle of His cell-Purkinje myocyte communication (GO:0086083)	0.0240181	0.167454	51.8203	193.235	PKP2
methyltransferase activity (GO:0008168)	0.0245234	0.167454	8.70833	32.2916	MEPCE;EHMT1
protein serine/threonine kinase activity (GO:0004674)	0.0260873	0.167454	3.13646	11.4365	CDK9;IRAK1;CHEK1;PLK1;CDK13
transcription coregulator binding (GO:0001221)	0.0273297	0.167454	8.19484	29.4996	CDK9;EHMT1
RNA adenylyltransferase activity (GO:1990817)	0.0287528	0.167454	41.4542	147.122	MTPAP
chromo shadow domain binding (GO:0070087)	0.0287528	0.167454	41.4542	147.122	CHAF1A
peroxisome targeting sequence binding (GO:0000268)	0.0287528	0.167454	41.4542	147.122	CAT
double-stranded methylated DNA binding (GO:0010385)	0.0287528	0.167454	41.4542	147.122	MECP2
histone threonine kinase activity (GO:0035184)	0.0334648	0.167454	34.5434	117.353	CHEK1
peroxisome proliferator activated receptor binding (GO:0042975)	0.0334648	0.167454	34.5434	117.353	HMGA1
minor groove of adenine-thymine-rich DNA binding (GO:0003680)	0.0334648	0.167454	34.5434	117.353	HMGA1
MutSalpha complex binding (GO:0032407)	0.0334648	0.167454	34.5434	117.353	MLH1
GPI anchor binding (GO:0034235)	0.0334648	0.167454	34.5434	117.353	PIGU
magnesium ion binding (GO:0000287)	0.0341633	0.167454	4.41006	14.891	PLK1;FOXK2;MTPAP
protein homodimerization activity (GO:0042803)	0.035024	0.167454	2.38329	7.98812	CDSN;TPI1;IRAK1;CAT;CHMP4B;MTPAP;RBM11
protein kinase binding (GO:0019901)	0.0365716	0.167454	2.55864	8.46521	POLA1;IRAK1;PGAM1;PLK1;PKP2;TELO2
intramolecular oxidoreductase activity, interconverting aldoses and ketoses (GO:0016861)	0.0381541	0.167454	29.6071	96.7006	TPI1
pre-mRNA intronic binding (GO:0097157)	0.0381541	0.167454	29.6071	96.7006	RBM7
metal ion binding (GO:0046872)	0.0399348	0.169142	2.50214	8.05816	ANXA1;PLK1;FOXK2;MTPAP;TGM3;DSC3
ribonuclease activity (GO:0004540)	0.0408585	0.169142	6.52599	20.8678	RCL1;EXOSC2
intramolecular transferase activity, phosphotransferases (GO:0016868)	0.0428209	0.169142	25.9049	81.6195	PGAM1
protein-glutamine gamma-glutamyltransferase activity (GO:0003810)	0.0428209	0.169142	25.9049	81.6195	TGM3
histone methyltransferase activity (H3-K9 specific) (GO:0046974)	0.0474653	0.170443	23.0255	70.176	EHMT1
O-methyltransferase activity (GO:0008171)	0.0474653	0.170443	23.0255	70.176	MEPCE
phospholipase inhibitor activity (GO:0004859)	0.0474653	0.170443	23.0255	70.176	ANXA1
protein binding involved in heterotypic cell-cell adhesion (GO:0086080)	0.0474653	0.170443	23.0255	70.176	PKP2

## Sheet: PARPi Screens Zimmermann et al.
Gene	HeLa normZ	SUM149PT normZ	RPE1-hTERT normZ	Significant norm Z (<-1;>1)
HIST1H1D	N/A	N/A	N/A	N/A
H2AFX	N/A	N/A	N/A	N/A
TPI1	N/A	N/A	N/A	N/A
PGAM1	N/A	N/A	N/A	N/A
HMGA1	N/A	N/A	N/A	N/A
RBM7	N/A	N/A	N/A	N/A
LGALS7B	N/A	N/A	N/A	N/A
SRSF9	N/A	N/A	N/A	N/A
RBM11	N/A	N/A	N/A	N/A
ACTR2	N/A	N/A	N/A	N/A
SKP1	N/A	N/A	N/A	N/A
TMEM263	N/A	N/A	N/A	N/A
ERH	N/A	N/A	N/A	N/A
FABP5	N/A	N/A	N/A	N/A
CHMP4B	N/A	N/A	N/A	N/A
RAB6A	N/A	N/A	N/A	N/A
WDR61	N/A	N/A	N/A	N/A
SSR3	N/A	N/A	N/A	N/A
ZNF146	N/A	N/A	N/A	N/A
NDUFA4	N/A	N/A	N/A	N/A
TPM3	N/A	N/A	N/A	N/A
MECP2	-1.227	-1.718	-2.583	3
RAD51B	-6.008	-4.978	-2.347	3
BUD31	-1.512	3.76	-1.855	3
CHEK1	-2.579	1.223	-1.367	3
RAD51C	-9.809	-12.407	-1.201	3
FUBP1	1.291	-3.094	1.164	3
FOXK2	1.39	-1.734	1.196	3
NOM1	1.407	-2.51	1.941	3
ZNF512B	-3.413	-2.938	2.038	3
CHCHD2	-3.383	2.29	2.06	3
TELO2	1.098	-2.675	4.086	3
PPIL2	0.016	-2.135	-1.762	2
DERL1	1.657	0.074	-1.2	2
CSTF2	-0.813	-1.187	-1.162	2
PKP2	1.279	0.477	-1.071	2
RAD51D	-7.824	-4.805	-0.831	2
XRCC2	-5.141	-6.367	-0.809	2
BRCA2	-7.973	-5.018	-0.52	2
PDCD4	1.062	-1.194	-0.09	2
ZNF512	1.529	-1.009	0.503	2
MTO1	-3.039	1.901	0.586	2
CDK9	-3.974	-0.955	1.233	2
FOXC1	-2.052	0.459	1.375	2
TGM3	1.799	0.17	1.582	2
AFF4	1.346	0.21	1.807	2
INA	2.633	0.713	1.821	2
SBSN	1.423	0.453	1.892	2
CHAF1A	-0.442	-1.35	1.993	2
CDK13	-2.929	-0.262	2.061	2
EHMT1	-1.217	-0.501	2.077	2
PLK1	-3.827	-0.772	2.27	2
PTMA	0.933	-1.271	2.735	2
WDR33	-0.459	-1.268	2.796	2
SPC24	-0.879	-2.633	3.436	2
RRP15	0.889	-0.134	-3.471	1
BCORL1	-0.448	-0.932	-2.343	1
YEATS2	-0.114	0.24	-2.126	1
NCOA6	0.293	0.757	-2.033	1
CHGB	-0.839	-0.941	-2.007	1
EIF6	-0.048	0.246	-1.915	1
KPRP	-0.925	0.447	-1.841	1
CASP14	-0.058	0.781	-1.396	1
DSC3	-0.048	0.886	-1.272	1
ZFC3H1	-0.304	0.106	-1.2	1
SBNO1	0.765	-0.618	-1.162	1
ARID3A	-1.086	-0.651	-0.9	1
YBX3	-0.843	2.585	-0.562	1
LYAR	1.052	-0.299	-0.466	1
MEPCE	-2.067	-0.989	-0.288	1
CAT	-0.574	-1.725	-0.185	1
PIGU	0.517	1.313	-0.152	1
SETD1A	0.764	-3.756	-0.104	1
ZFP91	0.073	1.02	0.223	1
TSHZ3	1.074	0.184	0.269	1
ECD	-0.187	-1.295	0.395	1
ANXA1	1.14	-0.024	0.52	1
RCL1	1.11	-0.043	0.533	1
TAF6L	-0.279	-3.585	0.753	1
SERPINB12	2.307	-0.939	0.795	1
CENPC	2.351	0.504	0.902	1
MTPAP	-0.494	0.47	1.054	1
IRAK1	-0.085	0.53	1.278	1
RRBP1	0.776	0.721	1.283	1
POLA1	-0.639	-0.193	-0.957	0
MLH1	0.387	0.402	-0.555	0
NCOA5	0.551	-0.513	-0.512	0
PAXIP1	0.288	-0.046	-0.142	0
MPV17	0.632	0.469	-0.091	0
DOLPP1	-0.623	-0.892	-0.081	0
EP400	0.754	0.08	-0.052	0
MRPL47	-0.972	-0.1	0.023	0
LAMA2	-0.452	0.264	0.077	0
PHF2	0.067	0.583	0.212	0
EXOSC2	0.537	-0.266	0.248	0
LSM4	-0.886	-0.983	0.33	0
BCL11A	0.143	-0.59	0.482	0
PKP1	0.817	0.666	0.746	0
CDSN	-0.192	-0.443	0.794	0
C1orf35	-0.673	-0.092	0.803	0
DERL2	-0.121	-0.695	0.928	0
MAT2A	-0.12	-0.451	-0.334

## Sheet: Chemoscreens Olivieiri et al.
Gene	Cisplatin-1	Cisplatin-2	Cisplatin-3	CPT-1	CPT-2	IR	UV	Olaparib	AZD6738	Etoposide	Pyridostatin	Doxorubicin	Bleomycin	Formaldehyde	Duocarmycin	KBrO3	illudinS	MNNG	MMS	HU-chronic
RAD51B	-3.99	-12.88	-11.4	-3.64	-7.46	-2.15	-0.83	-4.69	-5.39	-5.63	-3.71	-4.14	-4.03	-1.86	-0.31	-3.58	-2.08	-3.75	-1.04	-1.01
RAD51C	-4.29	-3.56	-1.76	-2.03	-1.37	-0.52	-3.57	-2.32	-1.71	-2.97	-2.79	-3.26	-1.49	0.34	1.54	-0.95	-0.67	-0.59	-2.58	0.49
RAD51D	-2.56	-9.42	-7.88	-2.22	-5.73	-2.41	-2.46	-6.51	-0.36	-2.74	-2.2	-2.76	-3.39	-2.62	3.09	-4.3	-6.94	-6	-1.78	1.53
XRCC2	-4.94	-4.1	-4.68	-3.47	-4.74	-2.41	-1.31	-2.37	-0.62	-4.38	-3.02	-3.6	-1.16	-0.51	2.16	-3.16	-3.57	-3.48	-2.24	0.44
BRCA2	-2.86	-4.65	-6.49	-0.66	-3.26	0.09	-3.61	-4.85	-4.67	-5.95	-2.58	-0.45	-0.05	0.25	0.77	-2.29	-2.87	-2.15	-3.41	-4.38
CSTF2	0.53	1.41	0.69	-0.53	0.8	-0.53	-0.06	0.31	-0.56	0.1	0.88	1.94	-0.63	1.28	-0.52	0.33	0.5	-0.19	0.71	0.06
ZNF512B	1.56	0.13	0.58	2.11	-0.31	1.14	0.25	2.13	-1.01	1.61	0.07	0.9	0.9	0.82	-0.1	0.55	-0.47	-0.81	1.05	2.39
MECP2	1.94	-0.54	0.87	0.25	1.22	0.23	-1.19	-1.18	-0.08	0.53	-2.76	-0.94	-1.21	0.83	-0.96	0.39	0.11	-0.09	-0.16	0.6
PPIL2	0.24	-1.89	-2.08	-0.82	-3.81	0.47	-2.36	-0.38	0.25	-1.92	-1.41	-2.59	1.3	0.17	-0.78	-3.84	-3.37	-2.6	-2.49	1.05
BUD31	NA	NA	NA	NA	NA	NA	NA	NA	NA	NA	NA	NA	NA	NA	NA	NA	NA	NA	NA	NA
CHEK1	0.04	0.24	-0.9	NA	0.97	NA	-0.07	-0.84	-1.98	NA	0.24	0.87	0.7	-2.33	-1.11	0.42	0.29	0.89	-0.44	0.32

## Sheet: RAD51 foci Herr et al
Gene Symbol	GeneID	Gen Bank Accession No	% cells in S-G2 phase Repeat #1	Mean no. of RAD51 foci in S-G2 cells Repeat #1	% S-G2 cells with >9 RAD51 foci Repeat #1	% cells in S-G2 phase Repeat #2	Mean no. of RAD51 foci in S-G2 cells Repeat #2	% S-G2 cells with >9 RAD51 foci Repeat #2
CTRL	1506	NM_001907	58.046	10.4455	55.4455	56.2842	12.4563	69.9029
RAD51B	5890	NM_002877	59.1837	4.81609	18.9655	62.6316	3.26891	12.605
RAD51C	5889	NM_002876	33.1897	1.94805	5.19481	27.1739	1.8	4
RAD51D	5892	NM_002878	66.899	0.677083	0	78.8321	1.43519	2.77778
XRCC2	7516	NM_005431	60.6635	4.23047	14.8438	58.2707	5.48387	23.871
BRCA2	675	NM_000059	53.7791	0.264865	0	47.0588	0.211538	0
HIST1H1D	3007	NM_005320	75.0693	9.02583	41.3284	85.9922	7.45701	40.724
H2AFX	3014	NM_002105	62.931	1.35616	1.36986	40.2299	1.17143	2.85714
CHGB	1114	NM_001819	63.3962	14.0298	71.4286	71.3636	8.70064	47.1338
FUBP1	8880	NM_003902	72.9483	4.5625	16.25	51.7241	5.31667	18.3333
TPI1	7167	NM_000365	56.7857	5.28931	23.8994	40.2597	6.01613	25.8065
PGAM1	5223	NM_002629	64.7208	7.47843	36.8627	69.5906	12.6218	63.8655
YEATS2	55689	NM_018023	75.4789	3.48731	11.1675	47.7477	4.89623	21.6981
YBX3	8531	NM_003651	67.0455	10.2237	52.2034	72.3735	10.2043	51.6129
HMGA1	3159	NM_145903	73.7024	2.26761	5.6338	58.4034	2.55396	9.35252
ANXA1	301	NM_000700	74.8837	7.42236	32.2981	78.7356	7.08759	31.3869
PTMA	5757	NM_002823	66.1765	3.14074	11.8519	68.75	3.45455	16.3636
RBM7	10179	NM_016090	63.0435	6.04138	28.9655	55.1546	5.74766	28.0374
LGALS7B	653499	NM_001042507	61.7647	2.04762	6.34921	90.4762	0.578947	0
SRSF9	8683	NM_003769	69.0411	4.24603	12.6984	55.132	4.55851	14.8936
RBM11	54033	NM_144770	61.1722	6.38922	32.9341	45.7746	4.13846	13.8462
ZNF512	84450	NM_032434	63.3431	7.59722	35.1852	53.0233	6.28947	28.9474
PKP2	5318	NM_001005242	71.6049	7.62644	35.0575	75.9434	5.63975	24.8447
PKP1	5317	NM_001005337	50.8287	5.05435	21.7391	41.9355	3.17949	5.12821
MAT2A	4144	NM_005911	74.2188	1.86316	3.15789	71.134	2.15942	5.7971
SBSN	374897	NM_198538	62.8319	2.04225	8.4507	49.5575	2.69643	10.7143
CASP14	23581	NM_012114	57.4307	4.25877	11.8421	54.918	6.09701	26.1194
ACTR2	10097	NM_005722	60.3774	7.05625	31.875	42.8571	5.12745	21.5686
NCOA6	23054	NM_014071	72.3906	4.13488	16.7442	65.8537	2.61481	12.5926
SKP1	6500	NM_170679	82.0175	9.73797	36.3636	76.9784	9.71963	42.0561
EIF6	3692	NM_002212	79.3103	5.31104	26.7559	68.9655	4.43333	24.1667
CDK9	1025	NM_001261	69.6697	5.03448	18.9655	60	4	18.6667
SERPINB12	89777	NM_080474	53.7634	3.245	10.5	51.5152	5.4958	21.0084
TMEM263	90488	NM_152261	74.8718	2.31507	4.79452	53.3333	6.25893	30.3571
CSTF2	1478	NM_001325	73.2	5.68306	20.2186	70.625	6.65487	29.2035
ERH	2079	NM_004450	68.5106	2.6646	6.21118	73.494	1.92623	1.63934
EXOSC2	23404	NM_014285	68.5185	5.4009	21.6216	65.9091	7.18966	34.4828
POLA1	5422	NM_016937	83.5821	7.95089	33.9286	72.3982	5.41875	23.75
FABP5	2171	NM_001444	55.2356	7.02844	32.7014	61.2457	6.84746	32.2034
CHMP4B	128866	NM_176812	84.5588	3.32609	7.82609	56.3574	6.20732	25.6098
MLH1	4292	NM_000249	76.0518	9.87234	49.7872	66.5323	7.03636	30.303
ZNF512B	57473	NM_020713	64.2202	2.49286	5.71429	34.5133	5.17949	25.641
WDR33	55339	NM_001006622	65.3226	6.67901	30.8642	68.0723	4.89381	20.354
CDSN	1041	NM_001264	69.5312	7.82584	39.8876	42.4731	4.89873	17.7215
RRBP1	6238	NM_004587	64.9457	5.10879	18.8285	66.39	4.825	18.75
RAB6A	5870	NM_002869	67.7596	4.95565	18.1452	56.875	5.26374	25.2747
INA	9118	NM_032727	56.2341	7.38462	37.5566	54.5455	6.67593	35.1852
DSC3	1825	NM_001941	56.0345	8.30769	40	66.3934	5.64198	30.8642
MEPCE	56257	NM_019606	68.6916	1.30612	3.40136	69.5238	0.90411	1.36986
CENPC	1060	NM_001812	60.1375	5.86857	26.2857	68.2796	6.49606	29.1339
PDCD4	27250	NM_014456	61.8557	3.825	15	82.9787	4.42949	15.3846
CHCHD2	51142	NM_016139	77.4908	7.21905	34.2857	69.0722	8.09701	40.2985
AFF4	27125	NM_014423	58.1028	8.34694	42.8571	48.5149	9.40816	47.9592
WDR61	80349	NM_025234	71.8182	5.62025	24.0506	66.6667	6.07407	27.7778
LAMA2	3908	NM_001079823	70.6485	5.71014	25.1208	98.8889	4.89888	19.1011
TELO2	9894	NM_016111	66.3934	5.26543	20.3704	48.5149	7.91837	41.8367
ZFC3H1	196441	NM_144982	63.125	4.12871	11.8812	46.25	2.86486	12.1622
EP400	57634	NM_015409	57.2614	1.73913	2.89855	59.375	2.5614	7.01754
RCL1	10171	NM_005772	60.2871	9.10714	46.8254	69.4611	8.10345	42.6724
TGM3	7053	NM_003245	65.5462	2.76068	4.2735	67.3469	8.22727	43.1818
ARID3A	1820	NM_005224	69.0476	5.4181	18.5345	53.8462	7.05882	27.7311
TAF6L	10629	NM_006473	74.8175	8.31707	39.0244	60.515	9.7234	46.8085
PLK1	5347	NM_005030	80.7692	2.19048	7.14286	89.4737	4.64706	17.6471
SSR3	6747	NM_007107	85.7143	10.0042	53.75	78.3069	10.5743	48.6486
FOXK2	3607	NM_004514	70.1887	5.95699	24.1935	76.2931	3.87571	12.4294
ZNF146	7705	NM_001099639	67.9868	5.43204	17.9612	79.6	4.24623	8.0402
CAT	847	NM_001752	54.2683	12.1067	67.4157	50.289	11.8736	65.5172
NCOA5	57727	NM_020967	67.893	9.59113	46.798	58.3082	8.43005	42.487
MECP2	4204	NM_001110792	53.271	7.64035	31.5789	57.9832	4.05072	16.6667
SBNO1	55206	NM_018183	75.1351	8.52158	39.9281	87.037	5.26383	18.7234
SETD1A	9739	NM_014712	51.7564	4.91403	19.457	59.7458	8.28369	40.4255
DOLPP1	57171	NM_020438	66.2791	3.21053	12.2807	71.25	4.26316	15.7895
BCORL1	63035	NM_021946	58.1395	8.19429	38.2857	32.4873	6.34375	34.375
MTPAP	55149	NM_018109	64.7303	9.96795	53.2051	60.1744	8.9372	42.9952
PPIL2	23759	NM_148176	60.5392	5.84211	23.0769	63.4146	9.78205	48.0769
NDUFA4	4697	NM_002489	78.3051	7.25108	32.4675	74.8718	6.69178	31.5068
LYAR	55646	NM_017816	59.0698	4.37795	15.748	75.6522	3.35632	9.1954
PHF2	5253	NM_005392	62.2837	4.9	18.3333	56.9832	5.22549	24.5098
CHAF1A	10036	NM_005483	66.9421	1.44444	6.17284	41.8033	0.941176	1.96078
NOM1	64434	NM_138400	59.7884	1.33628	3.53982	45.3488	1.65385	6.41026
DERL1	79139	NM_024295	72.0207	5.4964	18.705	90	5.24747	20.202
IRAK1	3654	NM_001569	71.3483	5.51181	23.622	60.9195	5.20755	18.8679
FOXC1	2296	NM_001453	59.8985	4.77542	19.9153	45.9877	5.7651	20.8054
RRP15	51018	NM_016052	48.9865	4.01379	15.1724	35.7798	4.30769	23.0769
ZFP91	80829	NM_053023	66.5	4.88722	21.8045	46.7626	2.66154	3.07692
BUD31	8896	NM_003910	74.8918	5.65318	23.6994	67.094	6.70701	31.2102
EHMT1	79813	NM_024757	67.0732	5.17273	19.0909	62.1399	5.62252	25.8278
BCL11A	53335	NM_138559	78.626	8.96117	41.2621	67.5532	6.24409	25.1969
LSM4	25804	NM_012321	89.2216	2.05369	3.3557	78.6207	2	5.26316
SPC24	147841	NM_182513	58.5987	6.47283	29.3478	70.0461	4.45395	15.7895
MRPL47	57129	NM_177988	65.098	2.29518	5.42169	89.1089	1.64444	3.33333
C1orf35	79169	NM_024319	51.567	3.14917	7.18232	59.4828	8.91304	46.3768
CDK13	8621	NM_031267	64.1221	6.36905	25.7937	63.2075	5.1194	25.3731
PIGU	128869	NM_080476	70.8772	7.24257	33.1683	72.3502	5.75796	28.0255
DERL2	51009	NM_016041	51.7241	7.8	34.2857	60.8696	7.80714	35.7143
TSHZ3	57616	NM_020856	77.6786	7.97701	42.5287	49.4792	5.38947	21.0526
ECD	11319	NM_007265	72.7545	1.83128	2.88066	63.5659	1.13415	2.43902
PAXIP1	22976	NM_007349	45.2586	5.24762	20	38.2353	4.01099	10.989
MPV17	4358	NM_002437	76.8868	6.00613	22.6994	83.4395	6.98473	28.2443
CHEK1	1111	NM_001274	66.4773	1.15385	0	71.4286	0.111111	0
KPRP	448834	NM_001025231	71.0526	1.24074	3.7037	61.1765	0.923077	3.84615
MTO1	25821	NM_012123	65.9292	3.32886	14.7651	67.0807	2.65741	10.1852
TPM3	7170	NM_153649	70.8029	4.01546	14.433	70	6.00893	26.7857
