# Supplementary material for: Systematic proximal mapping of the classical RAD51 paralogs unravel functionally and clinically relevant interactors for genome stability
Source: PLoS Genet. 2022 Nov 14;18(11):e1010495. doi: 10.1371/journal.pgen.1010495 (PMC9718398; doi:10.1371/journal.pgen.1010495)
Supplement: S4 Table — (XLSX) [file pgen.1010495.s009.xlsx]

## Sheet: Chemoscreens Olivieiri et al.
Gene	Cisplatin-1	CPT-1	Etoposide	HU-chronic	Doxorubicin	MMS	Pyridostatin	UV	Bleomycin	Olaparib	AZD6738	Cisplatin-2	Cisplatin-3	ICRF-187	PhenDC3	Duocarmycin	Trabectedin	Calicheamicin	Gemcitabine	illudinS	MNNG	KBrO3	CD437	CPT-2	BPDE	HU-acute	PladB
RAB12	-0.99	-0.59	-0.01	-0.86	-1.49	-0.94	-0.94	-0.71	0.55	1.41	-1.38	-0.56	1.13	0.51	-0.24	-0.44	1.19	0.8	-0.5	-0.51	0.86	0.39	0.06	-0.25	1.05	0.2	-0.69
UBE2D3	-0.89	0.71	-0.81	-0.94	0.34	1.19	-0.21	1.29	NA	NA	NA	NA	NA	0.49	NA	NA	NA	NA	1.16	-1.66	0.3	0.62	-1.07	-0.89	1.09	1.47	0.28
PTMAP12	NA	NA	NA	NA	NA	NA	NA	NA	NA	NA	NA	NA	NA	NA	NA	NA	NA	NA	NA	NA	NA	NA	NA	NA	NA	NA	NA
SUPT4H1	-2.01	-1.03	-1.58	-0.96	0.41	-1	-0.19	-1.37	2.16	1.69	-1.25	-0.86	-0.9	-0.08	3.07	2.67	3.2	1.7	0.65	-2.17	-0.31	-0.54	-0.08	-1.25	1.56	0.85	-1.09
NIPSNAP2	-0.45	0.5	0.04	0.14	0.23	0.76	0.82	0.49	1.57	0.52	0.25	1.31	0.4	-1.14	0.35	0.19	-0.35	0.14	0.59	-0.3	-0.03	-0.89	-0.71	0.27	0.59	0.26	0.32
ALG5	-1.96	-0.18	-1.7	-2.06	-1.2	-1.61	-1.94	-0.19	-0.37	-1.34	1.98	-0.25	-1.25	0.88	1.89	1.27	0.22	0.57	0.3	-0.87	-0.17	0.27	-0.48	-0.21	0.94	0.94	0.46
CTPS2	-0.46	-2.33	-1.97	-0.61	-0.99	0.23	-1.64	-0.25	-1.37	-0.72	-0.07	1.38	-0.46	-1.52	-0.54	-0.16	0.33	0.13	-0.56	-0.13	0.32	-0.28	0.41	-0.1	-0.33	-0.31	-0.29
PDHX	0.46	-0.59	1.04	0.44	-0.12	0.39	-0.37	1.1	1.54	1.13	-0.89	0.11	-0.44	-0.28	0.65	-0.08	0.41	0.63	0.95	0.36	0.01	0.53	-0.72	-0.97	1.01	0.19	-0.19
DNAJA2	0.72	0.79	0.45	1.21	-0.19	0.96	-1.47	0.04	1.91	0.83	-0.52	0.21	-2.16	-0.62	0.13	0.11	-1.9	-2.28	-0.33	-0.15	-2.17	-1.38	-1.83	-0.38	0.34	1.72	0.27
MKRN2	0.82	0.63	1.15	1.32	0.17	-0.64	-0.83	-0.78	-0.29	-0.48	-0.2	0.69	-0.16	0.15	-0.4	-0.65	-0.38	-0.16	0.38	-0.82	-0.48	0.45	-0.88	-0.75	0.14	0.71	0.03
HBS1L	-0.64	-0.64	0.19	-0.16	0.51	0.08	-0.37	-0.26	-0.84	-0.62	1.02	-0.1	-0.37	-0.14	-0.74	2.38	1.75	1.57	-0.65	0.25	0.95	0.18	1.42	1.17	0.65	0.37	0.3
ATP6V1C1	0.39	-0.28	-0.15	-0.16	-1.91	-2.66	-2.78	-2.66	1.23	-0.35	-0.44	-1.12	-0.67	-0.91	-0.24	0.05	0.39	0.31	-2.07	0.25	-0.65	-1.32	0.16	-0.03	0.99	0.19	0.35
ENOPH1	0.45	1.05	1.53	1.03	2.43	1.45	2.27	-0.29	-0.39	-0.63	1.16	1.39	0.2	-0.24	-1.08	-0.43	0.39	0.36	-0.3	0.18	-0.49	0.12	-0.67	-0.3	-0.5	0.18	1.89
MAIP1	0.94	0.44	0.42	0.42	-1.36	-1.26	-0.91	-0.69	-0.12	-1.16	0	-0.08	-0.32	-0.21	-0.52	0.25	-0.65	-0.96	1.33	-0.17	-0.58	-0.12	-0.89	0.26	0.75	1.26	2.38
CASP8	-0.43	-1.34	-1.26	-1.28	-1.07	-1.21	-0.2	-1.23	0.02	-0.29	-0.94	0.11	-0.04	0.73	1.88	1.56	0.14	0.45	-0.81	0.04	-0.01	0.44	0.37	-0.89	0.09	0.02	-0.22
UBE2Z	0.05	1.29	0.6	0.71	-0.47	-0.71	-0.55	-0.75	-0.18	0.03	-1.12	-1.2	-2.06	0.84	-1.19	-1.23	-0.14	-0.58	0.12	-0.27	1.5	0.85	-0.84	-0.7	0.14	0.02	-1.54
PTPN1	-1.22	-0.62	-0.89	-1.54	0.33	-1.86	-1.01	-0.55	0.62	-1.03	0.95	-0.44	-1.25	0.11	0.89	1.55	1.27	1.53	2.09	-0.24	0.26	2.41	1.76	0.12	0.14	0.91	-0.21
ERGIC3	-0.57	-0.08	-0.74	-0.89	-1.72	-0.18	-1.56	-0.68	-0.23	0.41	1	-0.84	-0.38	1.5	-0.01	-0.33	-0.23	0.07	1.11	-0.61	0.72	0.28	0.28	-0.48	0.53	1.41	1.74
PTPMT1	-2.42	0.24	-0.15	-1.01	0.64	-0.9	-0.45	-0.8	1.23	0.04	1.76	0.21	-1.51	NA	0.71	5.73	5.91	4.83	1.76	0.08	-0.12	4.25	1.17	0.4	-0.88	-0.18	0.54
LCLAT1	0.22	-0.31	-0.58	-0.05	0.03	0.55	0.11	1.16	0.55	-1.18	-1.92	-0.92	-1.02	-0.89	-0.1	0.73	0.38	0.81	-0.53	-0.08	-0.07	1.15	0.24	-1.14	0.11	-0.88	-0.17
SEH1L	-0.16	-1.92	-1.19	-1.78	0.34	-0.95	-0.03	-0.32	0.03	-1.48	0.91	-0.33	-0.53	0.14	1.37	3.29	3.03	2.91	-0.53	0.05	0.58	0.75	1.78	-0.18	0.43	0.85	-1.01
PALD1	0.15	0.87	0.44	0.55	1.22	1.23	0.16	1.44	1.42	-0.26	0.99	0.45	-0.34	0.48	-1.73	-0.85	-0.07	-0.84	-0.75	1.09	-0.18	-1.39	0.25	-0.66	0.18	0.94	-0.14
UBXN6	-0.59	1.62	0.81	0.06	-0.01	-0.97	-0.2	0	0.31	2.43	-0.41	-1.08	0.27	0.6	1.26	0.76	-0.07	0.07	0.6	-1.13	-0.95	-1.2	-0.79	-0.28	-1.59	0.12	-0.55
TUBGCP4	1.28	0.28	0.73	-0.22	-0.82	-1.31	-1.02	0.28	-1.02	-0.84	0.45	0.22	0.79	-0.47	-0.18	1.69	1.37	0.65	-0.17	1.15	1.04	-0.27	-0.55	0.49	-0.16	-0.07	-0.59
GNPAT	-0.43	-0.56	-1.62	-1.02	0.81	0.37	0.46	-0.19	0.12	2.44	-0.37	-1.17	1.24	0.07	-0.01	-0.34	-0.3	-1.02	0.26	-1.32	0.07	-0.74	0.29	-0.25	0.45	0.89	-0.02
GABPA	0.53	0.92	1.37	-0.45	-1.66	-0.43	-2.29	-1.19	0.41	0.84	0.33	-1.34	-0.19	0.51	-1.06	2.14	1.87	0.91	-1.21	0.06	0.17	-0.2	-0.83	-0.27	0.18	0.78	-0.28
NFS1	NA	NA	NA	NA	NA	NA	NA	NA	NA	NA	NA	NA	NA	NA	NA	NA	NA	NA	NA	NA	NA	NA	NA	NA	NA	NA	NA
DDX49	-0.12	NA	0.08	NA	0.91	0.87	0.25	0.75	-0.96	0	-0.45	0.1	0.62	NA	0.02	4.13	4.99	5.2	-0.73	-0.29	-0.25	-0.98	-0.27	0.28	0.36	1.09	1.54
ACBD3	-0.21	-1.12	0.65	-0.49	-0.95	-0.82	-1.58	-0.8	0.55	1.5	1.71	-0.03	-1.51	1.81	1.36	0.4	0.5	0.6	-0.17	-0.43	-0.69	-0.1	-0.37	-0.38	-0.99	-0.75	1.03
SLFN11	1.32	0.15	0.6	0.73	-1.06	-0.94	-1.07	-1.06	-0.52	-0.55	-0.28	0.26	-1.09	-3.49	0.12	-0.96	-0.25	0.64	-0.26	-0.23	0.98	0.92	-0.65	-0.35	-0.86	-0.14	1.79
VPS26B	0.26	1.11	0.6	-0.96	-0.87	0.91	0.52	0.06	1.82	0.97	-0.26	-0.44	0.26	1.2	1.59	0.41	0.23	0.8	1.42	-0.04	1.32	1.22	1.36	-0.19	-0.34	-0.28	-0.09
HEATR3	-0.28	0.17	-0.31	0.01	0.64	-0.53	0.16	-1.79	-0.19	1.22	1.1	-1.03	-1.29	0.11	1.2	1.57	0.7	0.86	0.78	-0.33	-1.44	-0.24	1.02	-1.3	1.25	-1.4	1.14
CARS	-1.68	-1.37	-2.15	-0.95	0.09	-0.5	-0.25	-0.02	-1.4	0.63	-0.61	-0.09	-0.47	0.68	0.67	0.52	-0.53	-0.53	0.17	-0.86	-1.65	-1.35	-0.69	-0.24	-0.66	-1.84	-0.7
DAP3	0.35	0.75	1.56	0.68	-0.38	0.63	0.62	1.21	2.09	-0.06	-0.06	0.05	0.93	1.43	0.19	1.97	1.41	0.25	0.12	-1.31	1.41	1.19	0.57	1.79	-0.27	0.36	0.93
PIP4K2C	-0.48	-1.47	0.47	-1.41	-1.89	0.33	-0.48	-0.21	0.99	1.86	-0.94	-0.05	-0.62	0.3	-0.06	0.42	0.67	0.98	0.64	0.45	0.14	0.7	0.45	-1.56	0.73	-1.15	0.2
EFL1	NA	NA	NA	NA	NA	NA	NA	NA	NA	NA	NA	NA	NA	NA	NA	NA	NA	NA	NA	NA	NA	NA	NA	NA	NA	NA	NA
PRORP	1.11	0.34	-0.19	0.64	0.11	-0.01	0.48	1.47	-0.18	-1.67	0.67	0.58	0.31	0.23	1.53	0.37	1.09	0.5	0.42	-0.04	1.89	1.23	1.17	0.75	1.29	0.49	0.52
AMER1	1.52	0.95	-0.21	2.07	0.24	0.22	1.47	-0.4	0.63	0.46	-0.46	0.07	0.59	-0.62	1.25	0.05	-2	-2.34	-1.18	-0.7	-1.22	-0.77	0.27	1.93	0.34	-1.34	0.73
DHX57	0.95	-0.64	0.32	0.38	-1.58	-0.15	-1.27	-0.66	2.07	2.14	-0.21	0.66	-0.96	0.05	-0.76	0.28	1.07	0.07	0.13	0.94	1.89	1.07	1.29	-0.12	-0.03	0.07	-1.09
PREP	1.15	-0.27	0.08	-0.23	-1.2	-0.53	-0.61	-1.68	0.74	0.78	-0.13	0.37	0.33	-0.7	0.55	-1.03	-0.27	-0.04	-0.89	-0.46	-0.02	0.82	1.26	0.32	1.38	-0.02	2.53
SP3	-0.69	-1.03	-1.22	-2.56	-0.03	1.36	1.17	0.33	1.49	0.27	-1.73	-0.31	-0.01	-0.77	-0.65	-0.51	-0.27	-0.97	-0.16	1.07	2.64	0.26	0.34	-0.51	2.25	-0.62	1.75
NPAT	0.2	0.32	-0.15	0.28	-1.25	1.45	-0.38	0.11	-0.39	-1.13	-0.8	-0.42	-0.74	-0.15	-1.67	-0.62	0.4	-0.19	-1.15	0.52	0.1	0.39	0.23	0.66	1.08	1.14	1.54
C1orf112	-1.12	-0.76	-0.76	-1.08	-2.1	-1.97	-1.6	-1.69	0.77	-0.49	-2.33	-3.69	-4.5	0.74	0.01	0.12	0.64	0.1	-1.7	-0.55	-4.02	-2.68	1.5	-0.43	-1.18	0.39	1.12
OCRL	-0.19	-0.27	0.82	-0.91	-0.56	-0.04	-0.71	0.22	-2.03	-0.49	0.29	1.41	1.11	0.07	0.62	-0.4	-1.14	-0.38	0.07	2.1	0.77	1.33	1.77	0.41	-0.8	0.62	0.56
ERBIN	0.87	-0.41	0.75	0.58	1.09	-0.62	1.52	-1.19	0.08	-0.05	-0.38	-0.59	0.69	-0.96	-0.68	-1.16	-1.03	0.55	0.57	0.09	-0.25	0.95	0.65	-0.81	-1.16	-0.49	-0.29
DST	-1.25	-1.36	-1.79	-2.06	-0.72	-0.33	-1.28	-0.46	-0.17	-0.48	-0.09	0.22	-0.02	0.21	-0.06	-0.09	0.03	0.57	-1.26	1.51	0.68	0.64	0.54	0.05	-0.1	0.44	-1.24
XRCC3	-6.76	-4.03	-6.72	-2.23	-3.75	-2.37	-3.17	-3.29	-1.38	-5.25	1.82	-1.91	-3.27	0.05	1.26	2.04	1.61	1.69	1.2	-1.76	-2.47	-1.36	0.79	-1.41	-1.29	-1.01	-1.56
RAD51C	-4.29	-2.03	-2.97	0.49	-3.26	-2.58	-2.79	-3.57	-1.49	-2.32	-1.71	-3.56	-1.76	-1.3	1.86	1.54	0.25	0.55	0.74	-0.67	-0.59	-0.95	1.77	-1.37	-1.4	-0.29	-0.47

## Sheet: PARPi Screens Zimmermann et al.
Gene	HeLa normZ	SUM sumZ	RPE sumZ
RAD51C	-9.809	-12.407	-1.201
XRCC3	-7.763	-8.323	-2.756
ATP6V1C1	-1.296	-0.488	-1.721
C1orf112	0.883	-2.74	-2.41
SUPT4H1
PTPN1	1.532	0.847	-2.738
SEH1L	-2.791	0.811	0.463
GABPA
HBS1L	0.936	-0.022	-1.064
TUBGCP4	-0.442	0.957	-2.28
CTPS2	-0.672	-0.252	0.813
CASP8	1.68	1.1	0.05
DST	-1	0.453	1.748
ALG5	0.371	-1.15	-0.382
RAB12	-0.365	-0.424	0.068
ERGIC3	-0.377	-0.064	-0.573
