# Supplementary material for: Systematic proximal mapping of the classical RAD51 paralogs unravel functionally and clinically relevant interactors for genome stability
Source: PLoS Genet. 2022 Nov 14;18(11):e1010495. doi: 10.1371/journal.pgen.1010495 (PMC9718398; doi:10.1371/journal.pgen.1010495)
Supplement: S5 Table — (XLSX) [file pgen.1010495.s010.xlsx]

## Sheet: Olivieri et al. 
Genes	Cisplatin-1	CPT-1	Etoposide	HU-chronic	IR	Doxorubicin	MMS	Pyridostatin	UV	Bleomycin	Olaparib	AZD6738	Cisplatin-2	Cisplatin-3	Formaldehyde	Duocarmycin	illudinS	MNNG	KBrO3	CPT-2
AASS	-0.84	-1.85	-1.87	-0.65	-0.52	-0.51	-1.28	-0.16	-0.28	0.72	-1.56	0.49	-0.22	0.78	0	0.12	-0.59	-0.62	0.26	1.53
ABCB10	-0.11	0.69	0.88	-0.11	-0.61	1.32	-0.1	0.97	-0.05	2.46	-0.12	1.82	-0.81	1.2	-0.21	-0.16	0.4	1.3	1.47	0
ABCB7	-0.22	-2.28	-0.04	0.1	0.35	-0.19	-0.66	0.6	-2.25	-0.52	-0.44	-0.12	0.64	-0.21	-1.62	0.84	-0.46	-1.11	-1.65	1.04
ABCD3	2.57	1.63	1.6	1.9	1.68	-0.59	0.37	-1.12	-1.01	1.86	0.12	-0.2	0.36	-1.05	0.81	0.11	1.2	0.04	0.29	-0.87
ABCF1	-1.19	0.21	-0.14	-0.17	-0.18	0.3	-0.77	-0.33	0.18	-1.93	-1.52	-0.32	-0.42	-0.5	1.18	0.97	-0.81	0.54	-1.02	-0.31
ABCF2	0.73	1.69	1.33	0.72	0.58	-0.57	0.42	-0.05	0.98	-0.53	0.65	0.24	1.15	0	-0.28	-0.63	0.62	-1.2	-0.65	-0.59
ACADSB	0.81	0.15	-0.03	0.13	0.68	0.05	-0.23	-0.12	0.25	0.45	-0.77	0.77	0.2	0.58	1.33	0.15	1.03	0.79	-0.12	1
ACIN1	1.23	1.71	1.21	0.52	1.81	-0.56	-0.04	-0.17	0.3	0.99	0.4	-1.78	1.01	0.27	0.34	0.45	0.44	0.12	-0.7	1.24
ACOT7	1.21	1.54	1.89	1.49	2.39	0.58	0.99	0.17	0.08	1.54	0.7	-1.67	0.73	-0.69	-0.02	-0.49	-0.77	-0.12	0.16	-1.19
ACOT9	-1.16	-0.8	-0.57	-0.1	-0.51	0.16	0.12	1.2	-0.36	-0.26	0.25	1.25	-0.47	1.47	-1.52	-1.07	-0.2	0.38	-0.09	-0.16
ACSL3	0.49	-1.69	0.61	-0.17	-0.34	-0.17	-0.19	-0.25	1.36	0.35	-0.59	-1.14	-1.87	0.08	0.1	1.75	-1.31	-0.53	0.18	-2.14
ACTN4	-0.41	0.83	0.49	0.19	-0.2	0.13	-0.6	-0.36	-1.55	-0.82	-0.22	1.31	0.11	0.14	-1.3	1.01	0.06	0.27	0.43	1.16
ACTR1A	0.77	2.66	0.85	1.34	0.99	-0.29	-2.63	-1.6	-0.67	-0.09	1.2	0.27	-2.23	-1.16	0.74	1.68	-2.95	-3.01	-3.22	-1.39
ADAR	-0.39	0.37	0.33	0.12	-1.1	-0.65	0.91	0.79	0.43	-0.77	-0.78	0.47	1.55	0.61	-1.18	-0.38	0.61	0.13	0	0.82
ADD1	-0.54	0.89	0.5	-0.97	0.2	1.6	0.98	1.3	-1.01	-0.99	-0.15	0.35	0.73	-0.11	-0.72	-0.81	-0.93	0.13	-0.28	0.47
ADNP	-0.72	0.63	0.28	-1.14	0.25	-1.45	-1.32	0.18	0	1.34	-0.74	1.4	-0.38	0.2	-1.39	1.31	-0.15	-0.49	0.43	0.65
ADRM1	-0.19	0.32	2.49	1.6	1.49	3.41	1.64	1.83	0.2	0.84	0.32	-0.31	-0.54	-0.56	0.32	0.82	1.45	1.06	0.3	0.93
AGPAT1	-0.59	-0.9	0.25	-2.03	-1.72	0.5	0.89	1.23	0.83	-0.63	-0.06	0.84	1.13	-0.17	1.11	-0.45	0.33	-0.36	-1	0.82
AHCTF1	0.54	0.71	0.76	0.81	0.54	1.3	0.4	0.56	-0.1	-1.13	-1.02	0.5	0.39	-0.52	1.89	1.28	1.4	-0.1	-0.46	-1.24
AHSA1	-0.51	0.92	-1.12	-0.44	0.38	-0.91	0.29	0.07	0.31	-0.19	-0.05	-0.65	-0.49	0.36	1.28	-1.79	1.52	-0.92	-1.03	1.38
AIFM1	-0.53	-0.19	-0.36	-0.22	0.11	1.89	-0.48	0.54	-0.52	1.22	-0.26	0.29	-0.04	-0.69	1.25	5.7	0.41	-0.44	-0.43	0.71
AIMP1	-0.19	-0.01	0.16	-0.15	-1.19	-0.08	-0.72	-0.06	1.3	1.05	-0.76	0	-0.85	-0.27	-0.83	-0.49	-0.08	-1.11	0	0.4
AIMP2	-1.08	0.3	-0.12	-0.93	-0.76	-0.54	-0.24	1.26	-0.51	0.11	1.63	1.04	1.08	0.41	-0.54	-0.29	0.63	1.01	0.79	0.95
AKAP8L	-0.02	1.25	0.3	1.8	0.11	1.48	0	1	0.47	-0.1	-0.71	1.13	1.39	-0.07	0.15	-0.18	0.31	0.57	-0.26	0.57
ALDH18A1	0.48	0.02	1.67	0.62	1.21	1.76	2.39	1.52	0.61	-1.53	0.41	0.78	0.22	0.7	2.4	0.08	-0.69	0.03	-0.08	1.91
ALYREF	-1.11	-0.55	-0.84	-1.48	0.02	-0.65	-0.46	-0.03	-0.13	0.52	0.88	-0.31	-0.56	-0.41	1.47	-0.74	0.23	0.79	-0.6	-0.47
ANAPC7	-0.87	-1.32	-2.06	-0.48	-0.03	-1.82	1	-0.73	0.04	-0.34	0.17	-0.82	-0.62	-1.36	2.31	0.28	-0.32	-0.18	-1.07	0.13
ANP32E	0.86	-0.5	0.71	0.42	0.46	0.02	0.59	-0.39	-0.44	0.31	0.51	0.34	1.13	0.77	-0.46	-0.83	0.28	-1.16	-0.47	-1.22
ANXA2	0.05	0.16	0.49	0.71	-0.08	0.23	-0.71	1.63	-0.48	-1.42	-0.95	0.19	0.36	-0.42	0.54	0.58	-0.55	-1.15	-0.28	1.11
AP2M1	-1.04	-0.9	-1.58	-1.4	-0.83	-2.9	-1.39	-3.68	-0.63	-0.3	-0.26	0.35	-3.47	-1.71	0.22	1.23	-2.22	-1.96	-3.49	1.08
AP3B1	-0.47	0	-0.05	0.03	0.04	-3.16	-1.42	-2.24	-2.89	1.12	1.06	-0.15	0.65	1.94	0.93	-0.52	-0.48	-1.43	-1.36	-0.75
AP3D1	0.17	-1.19	0.67	-0.87	0.01	-0.94	-1.58	-0.56	-1.68	1.18	1.81	2.96	0.69	0.82	-0.73	0.61	-1.65	-1.41	-0.51	-0.66
AP3M1	1.19	0.26	0.4	1.24	0.32	-0.79	-1.05	-2.09	0.73	0.11	1.3	2.24	0.43	-0.24	0.43	0.38	0.45	0.01	0.17	-0.27
AP3S1	-0.48	-0.32	-0.27	-0.88	-0.57	1.02	1.21	0.47	1.13	0.83	0.21	-1.17	-0.15	-0.12	0.61	0.61	0.49	0.53	0.22	-0.87
API5	-0.78	-0.73	-0.93	-1.07	-0.94	-0.76	0.43	-0.04	-0.21	-2.39	-2.53	-1.36	1.37	0.44	-0.56	0.44	-0.83	-0.53	1.39	0.59
ARCN1	0.35	0.03	-0.83	-0.01	0.74	0.57	0.19	-0.81	1.12	-0.44	0.29	0.94	0.56	0.67	1.52	1.66	0.39	-0.11	-0.47	0.08
ARF1	-0.54	-0.85	-0.04	-0.23	-1.15	0.8	-1.14	-0.44	0.55	0.4	-1.54	-0.39	-0.47	-1.43	-0.37	3.46	-1.18	0.28	2.71	-0.12
ARF5	0.48	0.49	-0.43	0.58	0.74	1.27	1.89	2.1	0.88	-0.46	0.2	0.64	-0.46	-0.05	0.62	0.51	0.94	0.91	1.5	0.79
ARF6	0.24	0.33	0.33	-0.67	0.07	-0.21	1.81	1.53	0.36	0.99	-0.61	0.07	-0.11	0.09	0.78	0.85	-0.67	-0.8	-0.19	0.11
ARG1	1.78	0.29	0.59	1.49	0.41	-1.25	-1.3	-0.43	-0.79	-1	-1.75	1.75	-0.35	0.41	-0.35	-0.82	0.29	-0.51	-0.76	0.7
ARHGEF2	0.9	0.43	0.88	0.19	0.92	1.31	0.36	0.87	-0.06	-0.91	-2.65	0.05	-0.2	0.13	-0.15	0.24	-0.57	-0.72	-1.26	0.13
ARID1A	-0.07	1.08	-2.07	-2.06	-1.3	-2.49	1.85	-2.78	0.14	-1.44	0.79	-0.72	0.75	0.81	-0.41	-1.05	2.44	3.09	0.58	1.47
ARID3B	1.52	0.6	0.94	1.23	0.72	-0.34	0.34	0.28	-0.38	0.64	0.4	-0.12	-0.21	1.25	0.74	-0.02	-0.13	-0.64	0.17	-0.16
ARL1	-0.69	-1.21	-0.17	-0.71	-0.93	0.65	-1.24	-0.41	-1.07	-1.3	-1.09	0.91	0.09	0.99	0.06	0.2	-1.13	-1.03	-1.39	-1.89
ARL6IP4	-0.98	-0.1	-0.34	-0.88	0.49	0.66	0.05	0.03	0.61	0.93	0.25	-0.56	0.55	0.66	-0.06	0.79	0.07	-0.42	-0.75	0.81
ASCC3	0.66	0.14	-0.16	-1.17	0.45	-1.14	-1.69	-2.3	-0.77	-1.33	-0.28	-0.55	1.28	-0.17	-1.82	1.73	-1.37	-0.97	-1.97	-0.63
ATAD1	-0.75	-0.01	-1.09	-1.28	0.24	-1.35	-1.31	-1.67	-0.51	-0.04	-1	-0.6	-1.06	-0.45	1.16	-0.41	0.38	0.45	-1.06	-0.14
ATAD3A	0.58	-0.36	0.75	0.89	-0.14	2.42	3.28	2.9	2.37	0.97	0.89	-0.54	-0.28	1.3	0.91	-1.14	0.5	0.38	0.65	0.07
ATP1A1	0.21	0.87	0.28	-0.62	1.16	1.14	0.43	1.88	0.76	1.84	0.86	-1.24	1.85	1.67	-0.06	-1.33	-0.61	0.42	-4.34	1.21
ATP2B1	-1.52	-2.11	-1.44	-2.32	-1.87	-1.17	-0.9	-0.63	-1.16	-1.3	-0.02	0.38	-1.18	-0.92	-0.04	-0.28	1.57	-0.46	-0.84	1.66
ATP6V1H	0.02	-1.32	-0.82	-0.43	0.08	-1.25	-1.35	-1.34	-1.55	0.26	0.61	0.71	-0.43	-0.99	1.49	-1.51	-1.43	-1.59	-2.61	1.75
ATRX	1.52	-0.54	0.72	0.15	0.53	-0.81	-0.73	-1.19	-0.31	1.37	-1.36	-0.55	0.25	-0.48	-1.53	1.64	-0.82	-0.68	0.03	0.09
ATXN10	-0.92	1.07	-0.8	-0.6	0.24	0.45	0.36	1.02	1.02	0.24	0.46	-0.8	0.01	-0.62	-2.15	-0.27	0.21	-0.78	-0.48	-1.24
AURKB	0.8	0.74	1.53	1.81	-0.72	0.72	-0.32	0.34	0.54	-1.3	-0.43	1.03	-0.35	0.61	0.29	2.17	-0.84	0.62	0.66	-0.27
BAG2	0.75	0.43	0.24	0.13	-0.03	-0.35	-0.17	-0.38	0.74	-0.6	-0.01	0.3	-0.77	-0.39	0.29	-0.17	-0.94	-0.84	-0.42	1.03
BAZ1A	-0.08	0.4	0.35	-1.29	-0.15	0.64	-1.03	0.66	0	-0.37	0.09	-1.26	0.22	-0.16	-1.57	-0.24	-1.07	-2.41	-1.98	-0.95
BAZ1B	-0.98	-0.67	-1.38	1.01	-1.09	-2.25	-1.89	-1.85	1.09	1.69	-0.5	0.1	-0.61	-2.21	-0.78	1.47	-2.01	-2.95	-2.25	-2.84
BAZ2A	-1.46	-1.96	-0.23	-1.08	-1.05	0.17	0.84	1.17	-0.93	1.92	2	-0.18	-0.62	-0.19	-1.06	-0.44	-0.21	0	1.21	-1.68
BCCIP	-0.29	-1.49	-0.5	-1.13	-0.78	0.17	-0.1	-0.41	-0.27	-1.73	0.31	1.96	0.9	0.21	-1.38	3.13	-0.58	0.69	0.02	0.2
BCLAF1	2.46	0.72	2.03	0.98	0.74	0.76	1.5	0.3	-0.14	-1.02	-1.38	0.16	0.57	-0.1	0.74	0.29	-1.07	0.19	-1.1	0.22
BCOR	1.75	0.58	0.37	1.06	-0.49	1.26	1.75	0.43	0.97	-0.38	0.73	0.54	0.33	-1.42	0.61	-0.61	-1.34	1.62	-0.17	-0.98
BLM	-2.28	0.55	-0.57	-1.4	-0.46	-0.41	-2.19	1.16	-1.07	-0.43	-0.86	-1.26	-4.6	-3.94	0.17	1.66	-2.98	-2.39	-2.35	-0.12
BLVRA	-1	0.68	-0.6	-0.49	0.61	-0.62	0.26	0.5	1.06	-0.77	-0.12	-1.2	0.82	-0.55	0.63	-0.39	-0.01	0.43	0.3	-0.08
BMS1	-0.78	-0.43	-0.54	-1.39	-0.71	0.53	0.2	0.81	0.67	-1.21	-0.64	-0.57	-0.56	0.55	-1.68	1.27	0.18	-0.64	-0.92	0.16
BOD1L1	-0.65	-0.49	-0.95	-0.05	0.44	-0.07	-0.94	-1.71	-2.41	0.67	0.58	-4.63	-4.32	-2.9	-0.37	-1.7	-2.93	-1.15	-2.94	-1.59
BOP1	-1.59	0.44	-0.57	-0.87	-1.83	-0.14	-0.66	-0.78	-0.27	-1.07	0.16	0.01	0.51	-0.08	0.55	3.08	1.78	0.44	-0.01	-1.42
BPTF	-0.24	0.2	-0.39	-0.57	1.02	-1.15	-1.1	-1.2	-0.63	1.98	0.35	1.33	-0.76	-0.38	0.43	2.48	-0.47	2.06	1.74	1.08
BRCA2	-2.86	-0.66	-5.95	-4.38	0.09	-0.45	-3.41	-2.58	-3.61	-0.05	-4.85	-4.67	-4.65	-6.49	0.25	0.77	-2.87	-2.15	-2.29	-3.26
BRD2	0.41	-0.43	0.11	1.06	0.57	-0.39	-1.12	-0.19	-0.17	-0.96	-0.54	-1.74	-0.61	-1.03	-0.75	0.58	-0.25	-0.65	-0.76	-1.82
BRIX1	0.08	-0.01	-1.05	-0.4	1.29	1.27	1.75	0.8	-0.57	0.38	0.64	0.4	-0.15	-2.07	0.38	3.45	-0.01	0.27	-0.54	1.09
BTAF1	-3.09	-2.59	1.14	0.64	-2.41	-1.72	-5.73	0.07	-5.63	-0.44	-0.03	3.3	-10.61	-12.14	-2.01	0.5	-13.41	-7.04	-13.88	-5.84
BUB3	0.88	2.64	0.61	0.6	0.16	0.01	0.14	-0.23	-0.6	1.13	0.53	-0.34	0.74	-0.16	3.51	2.8	-0.1	-0.65	-1.21	1.1
C11orf58	1.21	1.05	1.46	0.28	0.28	0.25	-0.5	0.11	-0.42	0.63	2.21	-1.05	0.47	1.36	1.17	0.31	0.29	-0.35	-0.36	0.48
C17orf75	0.63	-0.44	-0.71	-0.44	-0.3	-0.63	-0.28	-0.34	-0.31	-0.25	0.31	-0.06	0.05	0.4	-0.34	0.62	-0.82	-0.43	-1.13	-0.93
C1QBP	0.53	0.24	-0.12	0	-1.44	0.45	0.18	-0.08	0.19	0.15	1.86	-0.37	1.03	-0.59	-0.13	0.25	0.72	1.88	1.24	0.95
C6orf120	-1.7	-2.18	-0.73	-0.91	-1.97	0.53	-1.12	0.4	1.17	0.56	0.85	0.88	-0.27	-0.2	-1.47	-0.39	0.68	0.32	1.5	-0.59
CAD	2.42	2.19	1.08	2.76	0.49	-0.38	0.37	-0.45	0.08	-0.13	0.91	-0.41	0.27	0.71	0.4	-0.89	-0.21	-0.01	-0.37	1.82
CAMK2D	-1.21	-0.65	-0.69	-1.03	0.4	-0.45	-0.03	0.47	-0.51	0.46	-0.9	0.78	-0.08	-0.57	-1.52	-0.33	0.44	0.4	-0.45	-0.59
CAND1	0.73	-1.63	1.68	2.46	-3.01	4.3	-1.44	12.82	-4.65	-2.11	-1.89	-1.57	-3.98	-2.84	1.74	-6.37	-0.07	-8.46	-9.82	-3.28
CANX	0.6	-0.54	-0.11	0.4	0.35	0.98	1.5	0.44	0.94	0.33	0.14	1.45	0.36	0.73	0.67	0.08	-0.02	-0.66	0.14	0.27
CBX1	-0.43	0.63	0.24	-0.26	0.69	-0.17	-0.13	-0.29	-0.18	0.52	-0.24	-0.1	-0.57	0.18	-0.23	0.37	-1.45	-0.33	-1.2	0.07
CBX5	0.16	-0.6	0.84	-0.02	-0.34	-0.98	-1.55	-1.88	-0.33	1.11	0.1	-1.19	-1.2	-0.08	-1.62	1	0.65	1.03	-0.12	-0.2
CCAR1	-0.18	-0.06	1.59	1.69	1.19	1.56	-1.39	0.49	-2.04	-1.33	0.01	0.01	-5.65	-5.6	-2.44	2.21	0.15	-5.54	-1.08	1.15
CCAR2	0.23	-0.12	0.23	0.42	-1.2	0.51	1.46	0.83	0.01	-0.24	-0.89	1.04	-0.64	-0.78	0.2	0.1	-0.15	0.46	-0.56	-0.38
CCNT1	-0.42	-0.84	-0.9	-1.32	-1.19	0.37	-1.67	-0.55	-1.6	1.36	0.47	-0.29	1.76	0.94	-1.31	0.41	-1.18	-1.15	-0.3	0.47
CCT4	0.45	1.85	0.9	1.05	1.36	0.18	-0.11	-0.79	0.54	-2.07	-0.46	-0.07	1.55	0.98	1.21	1.66	0.89	-0.16	2.1	1.65
CCT5	0.38	-0.33	1.44	0.02	-0.39	-0.13	-0.79	-0.26	-0.43	-0.73	-0.56	0.77	-0.35	1	1.78	1.17	-0.77	-0.25	-0.01	0.67
CCT8	-0.44	-2.31	-0.33	-0.91	-0.17	1.31	-0.01	0.75	-0.09	1.69	0.02	1.52	-0.01	-0.01	0.8	1.84	1	1.09	-0.09	2.27
CDC5L	-0.72	-1.04	-2.1	-1.64	-0.46	0.53	0.66	-0.06	0.62	0.11	0.57	-0.52	0.59	0.36	-2.68	-0.8	-0.11	0.64	-0.25	0.02
CDC73	0.53	-0.04	1.01	1.91	2.11	-0.63	-0.85	-0.11	-0.13	-0.51	-0.82	-2.5	-0.49	-0.53	-1.97	-0.94	0.37	-0.39	0.72	1.2
CDCA2	-0.4	-0.17	-3.21	0.08	0.85	-5.26	-0.78	-5.96	-0.06	0.88	-0.16	-1.05	0.79	0.67	-1.16	-0.82	0.26	-0.31	-2.34	1.7
CDK11A	0.6	0.09	1.58	1.34	0.21	-0.89	0.31	-0.83	-0.69	0.89	0.45	-2.33	-0.27	0.71	1.24	-0.49	-0.01	1.39	-0.62	0.97
CDK12	-1.05	-1.32	-0.86	1.46	-0.88	-0.52	-1.17	-1.8	-1.22	-0.67	-0.18	-1.52	-1.49	0.16	-1.46	-2.4	-0.45	0.68	-0.36	-3.1
CDK2	-0.62	1.19	1.36	0.21	-0.06	-0.53	-2.15	-0.06	-1.8	-0.71	-1.06	2.69	-2.11	-1.15	-0.16	3.62	-1.13	-4.06	0.49	-1.03
CDKN2AIP	-1.59	-0.18	-0.51	-0.18	0.56	-0.62	0.99	-0.17	0.53	0.57	-0.58	1.71	-0.65	-0.96	-0.37	-0.69	-0.88	-0.77	0.44	-0.5
CEBPZ	-1.7	-0.31	-1.3	-0.84	-0.28	-0.74	-1.37	-2.05	-0.67	-2.74	-1.39	0.49	0.17	-0.38	1.67	3.51	0.53	-0.18	-0.76	-0.79
CENPV	1.1	0.68	0.69	0.29	0.83	0.76	0.79	2.27	0.12	0.83	1.38	-0.96	0.02	-0.06	0.42	0.29	-0.53	0.46	0.29	-0.2
CEP170	0.21	-0.56	-0.71	-0.66	-0.83	-0.5	-0.8	-0.16	-1.28	-0.37	0.09	1.18	0.72	0.09	1.36	-0.69	0.38	-0.14	0.09	-1.59
CHAMP1	-1.5	-0.81	-0.14	-2.06	-0.87	0.36	0.12	0.2	-1.32	-0.64	-1.53	0.62	-0.76	-0.98	0.98	0.25	0.02	-0.1	0.16	-1.23
CHD1	0.59	1	0.37	0.35	0.29	0.41	0.82	-0.47	0.52	0.61	-0.02	0.44	0.13	0.26	-0.17	2.24	1.2	0.55	1.14	0.24
CHD3	0.05	0.23	-0.09	-0.03	0.29	-1.33	-2.49	-2.65	-2.33	0.83	-0.37	-0.47	-0.41	0.44	-0.54	-1.36	0.32	0.22	0.13	-0.73
CHD7	-1.2	-1.72	-0.12	-0.12	-2.1	-0.61	-0.24	-0.77	-0.45	-0.48	-0.48	-0.89	-0.27	0.62	-0.38	-0.5	0.73	0.3	-1.28	-1.45
CHD8	0.42	0.91	0.86	1.07	0.4	-0.3	0.37	-2.01	1.01	0.82	-0.19	-0.56	0.37	-0.36	0.06	1.66	0.98	-0.66	2.45	2.84
CHERP	-1.55	-0.26	-1.02	-1.83	-1.21	-2.87	-1.77	-1	-1	2.5	1.96	0.61	-1.23	0.45	0.97	1.89	-1.21	-3.22	-0.83	-0.03
CHTF18	-0.03	-3.18	-1.17	1.82	-0.42	-1.47	-1.83	-1.72	-0.67	-0.94	-0.89	-2.11	0.01	-0.85	-1.34	-0.04	-0.97	-1.19	-2.76	-3.12
CIAPIN1	-0.66	-0.93	-0.98	-1.6	-0.88	-1.12	-0.48	-0.48	-0.79	1.02	-0.48	-1.38	0.19	1.34	0.69	1.22	-0.07	0.34	0.23	0.3
CIC	0.24	-0.85	-0.79	1.17	-0.36	-1.69	-2.09	-1.57	-0.51	-0.99	-0.23	-0.69	0.65	0.07	0.12	-1.34	-1.93	-1.87	-0.47	-0.43
CKAP5	0.85	0.37	0.3	-0.37	-0.28	0.69	0.8	0.91	0.52	-1.12	-0.95	0.18	0.58	-0.1	1.66	0.64	0.3	0.77	-0.63	-0.1
CLINT1	0.26	0.77	-0.14	0.35	0.26	0.03	-0.29	0.42	-1.26	-1.38	-1.19	0.48	0	0.44	0.25	-0.58	1.2	0.47	-0.07	-0.02
CLPTM1L	0.26	-0.76	-0.1	0.62	-2.06	0.2	0.21	0.99	-1.05	-0.05	-0.76	-0.01	-0.47	1.51	0.47	-2.47	1.31	0.17	0.24	-0.12
CMAS	0.77	0.08	-0.07	-1.02	-0.39	-0.74	0.15	-0.4	-0.26	-0.58	-2.15	0.01	-0.63	0.21	0.47	1.06	0.33	-0.06	-0.15	-0.01
CNIH4	0.29	-1.26	0.26	0.17	0.44	1.56	1.61	1.56	0.53	1.1	-2.23	1.2	-2.02	0.45	0.15	-0.04	1.44	0.29	-0.35	0.14
CNN3	-0.5	0.24	-0.11	-0.36	1.08	2.08	0.25	1.31	0.97	0.88	-0.3	-2.19	0.53	1.25	-0.48	0.12	0.78	-0.1	1.38	-1.11
CNOT1	-0.89	0.59	0.98	-0.13	-0.01	-2.27	-1.25	-1.85	1.16	0.68	-0.29	-0.23	-3.42	-2.87	1.61	3.84	0.46	-3.29	-0.15	0.58
COIL	-0.62	-0.69	-0.43	-0.98	-0.44	1.92	2.27	2.05	0.61	0.9	0.22	-1.73	1.72	0.56	1.31	2.17	1.71	1.15	1.75	0.39
COPB1	1.68	-0.97	0.67	0.88	-0.09	-1.64	-1.08	-2.07	-1.94	-0.43	-1.67	-0.13	-1.52	-1.15	0.54	1.11	-0.34	0.27	-0.02	-1.02
COPS4	0.34	1.75	1.43	1.4	2.34	0.42	0.89	1.46	0.19	1.69	0.78	-0.81	-1.09	-1.57	-1.04	0.04	-0.95	1.11	-3.11	-1.48
CORO1B	-0.19	-0.06	-0.11	-0.15	-0.07	-0.82	0.58	-0.56	1.18	1.28	1.09	-0.59	0.03	1.3	-1.61	-1	-0.26	0.31	0.28	1.05
COX17	-0.48	0.02	0.3	-0.63	0.83	-1.1	0.08	-1.79	0.84	0.62	1.05	0.85	0.12	0.6	0.11	0.64	0.21	2.51	0.18	0.87
CPNE1	-1.28	0.55	-0.53	-0.79	-0.17	-1.03	-1.31	-1	-1.06	0.05	0.36	-0.26	-0.9	1.01	-1.67	-1.85	-0.51	0.48	-0.38	-0.67
CPSF2	-1.5	-1.63	-0.16	-1.4	0.67	0.95	-0.83	0.56	-0.53	-0.02	-0.86	0.19	1.18	0.89	0.34	-1.42	0.46	-0.2	1.02	-0.89
CPSF6	0.33	0.72	1.24	0.64	0.72	1.44	-0.94	-0.12	0.76	1.64	0.17	1.65	0.41	-1.44	1.3	1.68	-1.18	0.12	0.11	-0.65
CPSF7	0.49	-0.26	-0.09	-0.14	0.71	-1.32	1.22	-0.53	-0.04	-0.81	-2.5	-0.65	-0.11	-0.86	-0.94	-1.2	0.52	1.11	-0.64	0.64
CRK	0.05	1.04	0.25	-0.35	0.48	1.66	1.1	0.66	2.04	-0.49	0.55	-0.4	-1.65	0.11	2.25	1.22	-2.2	-1.59	0.91	0.32
CRKL	-0.58	-0.52	0.71	-0.41	0.47	1.55	-0.17	-0.24	1.24	1	0.58	0.16	-0.83	0.6	0.87	1.6	0.01	-0.53	1.1	0.3
CRNKL1	0.16	-1.35	-1.56	0.22	-1.09	-1.56	0.22	-1.17	-2.07	0.77	-0.23	-0.51	0.08	-0.47	-0.98	-0.46	0	0.29	-0.49	0.79
CSE1L	0.48	-0.56	-0.35	0.1	0.71	-0.4	-1.69	-1.68	-0.91	-3.12	-1.94	1.14	-0.45	0.12	0.61	0.17	0.06	-1.19	-1.55	-1.32
CSNK2A1	-1	0.59	0.07	-0.17	0.11	-1.02	-1.99	-0.34	0.71	0.05	-0.71	1.11	-1.06	0.14	0.12	0.61	-0.26	-1.12	-0.34	-0.56
CSNK2A2	-0.42	0.57	-0.03	-0.04	1.04	0.51	0.92	-0.73	1.56	0.89	0.44	-0.56	-0.81	-0.64	0.21	-1.26	-0.27	1.13	0.73	1.05
CSNK2B	0.48	0.08	0.55	0.06	1.23	-0.01	-0.12	0.17	1.73	-0.53	0.69	0.58	0.05	0.08	-0.84	1.09	1.65	0.67	0.87	-0.81
CTBP2	-0.03	-0.6	0.86	0.53	0.9	1.41	0.24	-0.54	1.7	-0.14	1.86	0.59	0.36	-0.12	0.84	1.03	0.89	0.97	1.45	1.19
CTPS1	0.21	-0.15	0.03	-0.05	-0.95	-0.17	-0.24	1.02	0.04	0.18	0.47	-0.94	0.54	0.28	-0.73	-0.93	0.14	0.26	0.41	-0.87
CTR9	0.89	-0.19	0.57	1.62	1.57	0.73	0.42	0.1	1.06	1.57	0.47	-1.56	0.88	-1.15	-1.1	0.14	-1.05	-0.05	-0.05	-0.25
CTTN	-0.09	-0.2	0.42	0.36	0.33	0.54	0.24	0.25	0.59	-1.13	0.41	-1.31	-0.38	-1.18	-0.08	0.37	-0.48	0.01	1.4	0.97
CUL1	-1.57	0.13	-1.16	-1.58	0.16	0.15	-0.22	0.66	-0.05	-1.75	-0.73	1.36	0.02	-0.9	0.09	-0.94	0.44	-1.79	-1.71	-0.79
CUL4B	-1.2	0.01	-0.26	-2.09	-0.73	1.39	-1.81	-0.74	-0.45	1.87	1.02	0.29	0.72	0.55	1.68	1.39	-0.56	2.14	0.98	0.76
CUX1	0.74	-0.84	-1.47	-0.15	0.13	-2.22	-0.57	-1.37	-1.28	2	1.22	-0.59	0.18	0.15	-0.16	-0.79	-0.31	-0.02	1.23	-0.7
CWC22	-0.41	-0.07	0.55	-1.17	-0.95	-0.81	-0.37	-1.07	-1.08	-1.06	-0.23	-1.6	0.46	0.99	-0.66	-0.51	-0.28	-0.67	-0.39	-1.24
CXorf56	-0.36	-0.52	-2.05	-0.47	-0.68	-0.5	-0.6	-0.05	-0.46	-0.54	0.74	0.24	-0.66	-0.27	-0.05	-1.8	-1.42	-2.12	-3.87	1.35
CYFIP1	-1.02	-0.95	1.09	0.29	-0.2	0.58	-0.78	-0.12	0.61	0.84	-0.2	-0.73	0.33	-0.36	1.17	3.14	-1.11	-0.92	1.11	-0.26
DCLK1	-2.07	-2.32	-1.86	-2.64	-2	-2.26	-0.11	-1.52	-1.38	0.49	-0.75	0.74	0.42	0.22	-2.41	-1.54	0.78	1.48	1.52	-1.27
DCTN1	0.54	-0.11	-0.24	0.35	0.42	0.24	0.26	-0.41	0.64	0.75	0.26	-0.22	0.4	-1.08	0.08	0.48	1.27	1.25	0.78	-1.51
DCXR	-0.11	0.26	0.51	0.69	-0.66	2.17	1.15	1.5	1.34	0.48	0.32	0.57	0.21	0.35	-0.38	-0.82	1.08	-0.36	1.25	1.21
DDX1	-1.12	0.09	-0.03	-1.44	-0.32	0.55	-0.43	-1.44	-1.16	0.74	0.95	-1.33	1.32	0.29	-0.38	1.58	0.26	0.93	0.48	-0.7
DDX19A	0.49	0.55	0.63	0.42	1.31	0.41	-0.66	0.43	-0.13	0.34	0.91	0.42	0.03	0.13	0.51	0.45	-0.74	-0.74	0.92	0.92
DDX21	1.48	0.94	0.63	0.33	1.03	0.27	1.09	0.47	-0.64	-0.95	-2.6	0.63	0.9	-0.44	-0.15	3.28	-0.02	-0.16	-0.31	1.21
DDX23	-0.35	-1.04	-0.79	0.09	0.43	-1.37	-1.15	-0.7	-1.28	1.64	-0.41	-0.33	-0.95	-1.77	0.47	-0.26	-1.12	-2.52	-0.39	-0.73
DDX24	-0.1	-0.32	0.99	-0.49	1.12	0.81	0.3	-0.91	-0.07	0.03	0.64	0.29	0.6	-0.93	0.74	2.74	-0.19	0.39	0.25	-0.27
DDX27	0.02	0.5	0.01	-0.58	0.37	-0.56	-1.68	-1.71	-1.47	-1.22	0.76	-1.12	-0.55	-0.53	-0.36	1.81	0.34	0.32	0.29	-1.1
DDX39A	-1.92	-0.23	-1.37	-2.12	-0.91	-0.54	0.55	0.46	0.96	0.53	0.51	-0.15	-1.46	-0.68	0.62	-0.27	0.55	0.97	0.11	0.11
DDX39B	0.28	1.64	0.54	0.01	1.03	-1.59	-0.95	-0.88	-1.11	0.77	0.17	0.02	-0.81	-0.07	0.14	0.75	-2.43	1.33	-2.6	-0.53
DDX3X	-0.13	0.75	0.27	0.27	0.28	-0.46	0.49	-0.39	-0.72	0.05	-0.98	-0.46	0.2	0.32	-0.07	0.07	0.54	0.05	0.2	0.09
DDX42	-1.34	-2.02	-1.17	-1.13	-2.82	-0.16	-2.02	-1.78	-0.94	-0.06	0.33	-4.2	-0.49	-0.01	-0.17	2.13	-0.37	-3.62	-2.47	-0.82
DDX50	0.5	-1.89	0.36	0.38	0.73	-0.16	0.5	-0.69	0.24	-0.18	-1.4	0.14	-0.6	1.27	-0.65	-0.65	-1.19	0.09	-1.16	0.43
DDX54	1.75	0.92	1.22	1.83	0.97	-1.01	-0.01	-0.02	-0.86	0.49	0.04	-1.03	-1.27	-0.03	0.94	4.75	1.06	1.74	-0.45	0.24
DHCR7	-0.04	0.39	0.43	-0.4	0.39	1.21	0.69	1.26	1.3	-0.24	-0.56	-0.07	-0.6	0.69	0.56	-0.62	1.4	-0.31	0.05	-0.58
DHX16	0.14	0.41	0.49	0	0.38	1.87	-0.29	-0.03	-0.37	-0.41	-0.12	0.7	-0.61	-0.15	0.98	0.3	-0.33	-0.44	0.09	-0.74
DHX29	-1.5	0.2	-1.27	-2.11	0.8	-0.87	-1.15	-0.67	-0.11	2.14	-0.61	0.71	1.59	0.93	-0.35	0.6	0.29	-0.69	3.45	0.36
DHX30	0.87	1.83	0.14	1.25	0.8	1.98	0.96	1.46	-1.39	-1.22	0.34	-0.25	-0.63	0.44	-1.6	-0.02	0.95	0.84	1.49	-0.2
DHX38	0.31	0.77	0.67	0.43	0.95	0.04	-1.12	0.41	-0.9	-0.64	-0.92	-1.35	0.91	-0.35	0.11	-0.57	-0.75	-1.56	-0.67	-0.2
DHX40	-0.5	0.76	-0.2	0.52	0.3	0.15	-0.69	-0.36	-0.71	0.17	-0.35	-0.96	-0.06	-0.43	-0.25	-0.3	-0.09	-0.25	-0.17	-1.37
DIAPH1	0.71	-1.87	-0.2	0.19	-0.2	-0.8	-0.51	-0.63	-0.48	0.38	-0.32	0.52	-0.07	0.25	-0.54	-0.89	0.21	-0.61	-0.3	0.12
DIDO1	-0.85	-1.09	-0.36	-0.9	-0.11	-0.22	1.43	-0.18	0.33	-1.73	-1.85	-1.44	1.26	-1.9	-1.63	-0.02	-0.7	-0.62	-0.58	0.63
DIMT1	-0.35	0.52	-1.28	-0.48	-0.32	0.17	-0.03	0.17	0.95	0.46	0.6	-1.16	0.15	0.46	-1	3.91	0.79	-0.12	0.25	1.95
DIS3	-0.06	0.37	0.19	0.66	1.65	0.16	0.01	-0.27	-0.86	0.67	0.31	1.41	1.3	-0.78	0.3	4.56	0.83	0.75	0.25	0.85
DLAT	1.06	-0.66	1.59	1	1.53	0.19	-0.93	-0.87	-0.45	-0.62	2.07	-2.16	-1.25	-0.35	0.5	-0.59	-0.7	-0.67	-1.04	-1.56
DLD	-0.04	-0.38	-0.18	-0.15	0.35	0.55	-0.22	-0.8	0.79	0.71	-0.55	-2.21	-0.7	-0.15	-0.59	-0.22	0.45	0.33	0.46	0.5
DNAJA3	-0.7	-1.51	-0.47	-0.59	-0.18	-0.82	-0.84	-0.67	0.19	0.44	-0.22	-1.04	0.81	-1.33	0.79	1.49	0.35	1.74	1.96	0.6
DNAJC10	1.79	0.31	1.14	1.41	0.66	-1.4	-1.22	-0.75	-1.9	-0.1	-1.07	-0.71	-0.81	-0.78	0.36	0.57	0.44	-0.63	0.17	-1.36
DNAJC11	1.4	0.78	1.03	0.84	-0.05	-2.16	-2.43	-2.67	-1.13	0.3	-0.49	0.86	0.45	0.11	0.82	1.17	-0.4	-0.19	0.25	-0.21
DNM1L	0.07	0.48	0.34	-0.36	-0.49	-0.21	-0.3	-1.58	-0.22	1.22	1.41	0.13	-1.2	0.23	0.16	1.72	-0.7	0.66	-1.75	0.61
DNM2	-0.43	1.53	0.66	0.81	1.29	-1.37	-0.48	-2.63	-1.49	-0.35	-0.21	-0.57	0.06	-1.43	-1.24	1.02	-3.89	-1.13	-2.33	-0.25
DNMT1	-0.49	-0.39	1.2	0.24	0.81	1.32	0.86	1.08	0.67	0.7	-0.53	0.16	-0.65	0.59	-0.44	0.99	-1.14	0.65	-0.13	1.37
DNTTIP2	0.44	1.57	1.14	1.09	0.11	1.08	-0.11	0.99	1.92	-0.14	-0.95	0.95	0.88	-0.21	1.62	0.89	-0.17	0.12	0.39	-0.7
DPM1	-0.61	-1.04	-0.71	-1.04	-1.3	0.66	-2.32	-0.32	-1.52	-0.07	0.62	2.01	0.35	-0.33	1.16	1.26	-0.97	-1.5	0.5	-1.99
DPY30	0.35	-0.46	-0.69	0.42	0.77	-0.26	-0.48	-0.92	-0.23	-0.87	-0.53	-0.55	1.16	1.06	-0.8	3.68	0.04	-1.85	0.75	1.69
DRG1	-0.49	-1.03	-0.73	-0.2	-1.08	-1.1	0.77	-0.03	0.32	-0.52	-0.61	-1.79	0.91	0.11	2.24	0.84	-0.74	0.55	-0.91	-0.68
DSC1	-1.14	-0.94	-1.52	-1.42	-1.17	-0.76	-1.58	-0.52	-0.95	0.84	0.91	0.88	-0.53	-0.43	0.88	-0.23	-0.32	1.26	1.46	0.38
DSG1	-0.19	-1.11	-0.07	-0.89	0.35	-0.61	-1.33	-0.45	-0.24	1.36	0.19	0.01	0.01	-0.08	-0.99	-0.56	-1.77	-0.01	-0.54	-0.25
DSP	0.53	0.77	0.43	0.88	0.4	-0.23	-1.21	-0.37	0.43	0.67	0.24	0.47	-0.14	-0.27	0.62	-0.14	0.88	-1.44	-1.15	-0.13
DUT	-1.47	-0.53	-4.89	-0.46	-2.19	-2.94	-3.75	-2.24	-1.14	-0.78	2.62	-8.72	0.11	-0.59	-0.39	0.14	-5.19	-0.86	-4.8	-3.54
DVL2	0.1	-0.65	0.14	0.29	0.83	0.31	0.27	0.17	-0.34	0.18	-0.15	-1.02	1.69	-0.3	0.93	-1.25	0.45	-0.26	0.91	0.28
DYNC1H1	-0.14	-0.09	0.47	-0.31	0.94	0.13	0	0.56	-0.07	-0.77	-1.37	-0.73	-0.71	0.43	1.48	1.14	0.05	-0.66	0.02	-0.61
DYNC1LI1	-0.02	-0.97	-0.76	0.23	-0.45	-1.02	-1.39	-0.12	-0.35	-0.29	-0.68	0.47	0.19	0.01	0.26	0.72	0.84	-0.2	0.2	-1.48
E2F6	0.03	-1.42	0.27	0.05	-0.02	-1.16	0.2	-0.14	-0.25	0.17	1.02	1.11	-0.67	-0.44	1.21	0.16	1.26	0.5	-0.26	-0.72
ECH1	0.34	0.87	-0.32	-0.26	-0.13	0.82	0.76	0.55	-0.23	0.86	0.42	0.31	1.01	0.2	-0.85	-0.79	0.09	-0.48	-0.89	-0.48
EDC4	-0.9	-1.89	0.13	0.62	0.65	0.59	-0.61	0.39	-1.9	0.04	0.72	1.32	-2.73	-1.24	0.99	0.49	-1.11	0.5	-2.98	-2.54
EEF1A2	1.58	0.75	1.94	1.69	-1.37	0.78	0.09	0.02	1.13	-0.77	-0.13	0.12	1.55	0.74	0.22	-0.16	-0.83	-0.36	-0.05	-0.04
EFTUD2	0.37	0.14	0.48	-0.07	1.2	-0.14	-1	-0.54	-0.32	-0.31	0.65	1.21	0.04	-0.52	-0.16	-0.35	0.69	-1.99	-0.95	-0.04
EIF2S3	0.17	0.1	-0.75	-0.84	-0.11	0.78	0.68	0.89	-0.47	0.46	0.08	-1.1	0.44	-0.46	0.66	1.74	0.06	-0.12	0.04	-0.52
EIF3A	-0.75	0.82	0.85	1.72	2	0.85	-0.94	-1.08	-0.31	0.55	-0.21	0.37	-1.17	-1.22	-0.72	2.92	-0.71	-1.92	-0.01	1.36
EIF3B	-1.87	-0.08	0.69	-1.32	0.06	0.28	-0.89	-0.56	-1.14	-0.74	-0.81	0.12	-0.07	0.56	-0.1	1.03	-0.46	0.01	-0.33	0.04
EIF3D	0	0.44	0.19	1.26	1.29	1.27	0.46	1.19	0.01	-0.1	0.4	0.61	0.37	-0.33	1.04	2.39	0.27	1.1	0.62	0.25
EIF3E	-1.12	0.04	-0.87	-1.4	-0.19	0.33	0.41	-0.78	-0.3	-0.94	-1.3	-0.01	-0.51	-0.5	-0.37	1.95	-0.02	-0.18	-0.28	-0.57
EIF3G	0.6	1.56	0.77	1.01	2.12	1.01	-1.31	-1.3	-0.93	2.3	0.4	1.3	0.68	-1.28	0.67	1.59	-1.5	0.42	-0.56	0.24
EIF3L	-0.24	0.6	-0.48	0.01	-0.79	-1.83	-0.2	-1.61	0.37	-0.45	-1.88	-1.65	-0.63	0.04	-0.23	0.5	0.8	1.71	-0.19	0.88
EIF3M	-0.19	-0.2	-0.81	0.55	0.51	0.72	-1.06	0.04	0.24	-0.73	0.5	0.22	1.66	0.67	1.24	2.21	1.24	1.29	1.43	-1.37
EIF4A1	-0.35	0.28	0.4	-0.35	0.2	1.09	-0.15	0.08	0.38	0	-0.42	0.06	0.85	-0.14	0.39	3.45	0.78	0.95	1.29	-1.97
EIF4G1	-0.58	-0.03	0.37	1.3	-1.52	1.15	1.4	0.86	0.71	1.03	1.52	0.42	1.11	-0.2	0.79	4.49	-0.13	1.93	1.02	0.31
ELAVL1	-0.61	-2.42	0.19	0.39	0.76	0.68	-1.1	0.35	-0.93	-0.73	-0.88	-0.62	0.59	-2.13	1.72	2.15	0.22	-0.85	0.93	-3.16
EMD	0.32	1.74	0.71	0.56	1.47	-0.04	-0.58	0.52	0.7	-0.08	-0.35	0.72	0.39	-1.62	0.22	0.47	-0.51	0.19	0.24	-1.33
ENO1	-3.71	2.22	1.48	1.91	-1.56	0.29	-0.33	-0.75	-3.39	1.11	-0.34	-0.93	-5.23	-6.46	2.01	3.02	0.93	2.98	-4.39	4.21
EPB41	1.08	0.33	0.03	1.03	0.35	-0.28	1.33	0.19	0.09	1.84	1.78	0.85	-0.83	1.07	-0.78	-0.04	-1.5	-1.04	-1.19	-0.47
EPB41L2	1.37	0.76	-0.84	0.51	-0.51	-2.35	1.1	1.37	-0.24	-0.82	0.04	-1.07	0.26	0.98	-0.22	-2.33	0.12	-0.4	-0.81	1.27
EPB41L3	-1.23	-1.1	-0.68	-1.57	-0.25	-0.84	-0.84	0.08	0.2	0.6	0.73	-0.26	-0.02	0.14	0.35	-0.85	-0.99	-0.99	-0.3	0.19
EPPK1	-0.3	0.4	1.34	-0.57	-1.1	1.01	-0.13	0.21	-0.08	0.35	0.66	-0.18	-0.23	0.48	0.76	0.53	-0.46	1.28	-0.08	0.03
EPRS	-1.37	0.32	-0.18	-1.09	-1.06	-2.29	-1.23	-2.64	-2.46	0.87	0.07	0.66	-0.28	0.76	0.47	3.21	-0.28	0.67	-0.3	0.16
ERLIN2	0.88	0.14	1.39	1.72	1.62	0.9	0.19	1.23	-0.22	-0.51	-0.9	-0.56	-0.82	-0.61	-0.14	1.42	0.85	0.71	-0.98	1.98
ESF1	-0.46	0.45	-0.16	0.19	0.67	0.42	-0.21	-0.07	0.1	1.06	2.35	0.09	0.18	-0.01	-0.79	2.36	-1.21	-2.23	-1.49	0.85
ESYT1	1.73	0.87	0.98	0.24	1.18	1.09	0.66	-0.05	1.18	1.34	0.48	1.19	0.31	1.98	1	-0.42	0.03	0.13	0.58	0.51
ESYT2	0.34	-0.39	-1.49	-0.2	-1.3	-0.32	-0.21	-0.45	0.6	0.64	-0.33	-0.21	-0.05	-0.84	0.04	-0.39	0.86	-0.22	0.87	0.56
ETFA	0.53	1.09	0.63	0.53	0.91	1.35	0.03	0.28	1.42	0.62	-0.56	0.56	-0.94	-0.51	-2.01	-1.36	0.42	-0.21	-0.32	0.71
EXOSC10	0.8	-1.31	0.86	0.02	-0.78	-0.03	-0.58	-0.52	-0.06	-0.14	-1.29	-0.41	0.4	-0.07	-1.07	3.92	-0.87	-0.84	-1.08	0.74
FAF2	0.06	-1.78	-0.44	0.23	-0.85	-2.14	-1.29	1.28	-0.37	0.97	-0.63	1.39	-1.34	-1.93	-0.48	-0.34	0.69	-2.44	-0.62	1.43
FAM120A	-0.01	0.52	1.09	1.29	1.78	1.7	0.89	0.32	0.47	-0.61	-0.28	-2.01	-0.82	-0.85	-0.91	1.53	0.14	-0.54	0.13	1.5
FANCI	-6.54	-0.84	-1.42	-1.29	0.49	-2.15	-4.93	-1.59	-0.86	-0.78	-0.92	-4.66	-17.88	-17.14	-5.65	0.59	-1.87	-17.38	-0.73	-2.22
FAR1	-1	-1.03	-0.25	-0.09	-0.76	1.06	1.47	1.35	0.56	1.25	0.39	-0.66	0.36	0.46	-1.5	-0.03	0.59	-0.41	0.05	0.5
FASN	-0.98	0.33	0.8	0.52	0.32	1.49	-0.52	1.92	-0.09	1.88	1.13	0.63	0.39	-1.03	-0.93	0.81	1.01	0.93	0.08	-2.3
FIP1L1	-0.35	0.44	1.02	-0.01	-0.13	-0.5	0.21	-0.54	1.16	1.16	0.25	0.4	-0.96	-0.46	-1.28	-0.28	-0.03	0.57	-0.27	-0.1
FLOT1	0.7	0.13	1.74	1.16	-0.21	-1.37	-0.36	0.54	-0.14	0.18	-0.66	-0.23	1.1	-0.28	0.7	-0.08	-0.18	-0.18	-1.29	0.47
FTSJ3	0.2	1.29	0.11	0.71	-0.31	-0.32	-0.76	0.02	-0.96	1.35	-0.15	0.26	-1.27	-1.12	1.11	5.13	-0.29	0.17	-0.94	0.49
FUBP3	-0.59	0.23	-0.06	0.16	0.57	-0.39	-0.57	-1.02	1.43	-0.62	1.25	0.82	-1.72	-1.24	0.08	1.9	-1.01	1.03	2.08	-0.1
FUS	0.52	1.33	0.92	1.38	1.21	1.59	0.6	2.78	0.93	0.69	1.04	-0.92	-1.32	-0.22	-1.06	-0.48	-0.58	-1.89	-0.82	0.23
G3BP1	-0.41	-0.54	-2.07	0.27	0.13	-0.82	-1.49	-1.02	-1.51	1.44	1.2	-0.4	-0.96	0.08	0.85	-0.52	-0.01	-0.36	-0.55	1.89
GANAB	-0.34	-0.37	-0.31	-0.71	-0.78	2.31	0	1.33	0.13	-0.53	-0.63	0.38	1.5	1.36	-0.37	0.8	1.67	-0.17	1.02	0.18
GAPDH	-1.41	0.16	-1.88	-1.92	-1.11	1.8	0.01	0.93	0.5	0.48	1.91	0.91	0.72	-0.06	0.1	2.28	0.13	0.57	0.26	-0.24
GART	0.75	-1.37	-0.04	0.43	0.29	-1.26	-0.26	-1.48	-0.04	0.41	0.18	0.06	-0.08	-0.35	-0.44	-0.79	1.18	0.58	1.92	1.4
GATAD2A	-1.19	-3.51	-2.22	-0.87	-0.85	-0.56	-0.73	0.18	-1.31	-1.86	0.18	-0.91	0.03	-1.33	-0.98	-0.69	-1.01	-1.79	-1.11	-1.4
GATAD2B	0.45	0.27	0.65	1.37	1.05	1.26	-0.06	1.2	-0.4	0.25	-1.06	-1.9	0.16	0.59	0.01	-0.27	0.87	-2	0.13	-0.05
GCLM	-1.7	-1.42	-2.83	-1.7	-0.62	0.93	0.85	0.58	-0.42	-0.63	0.46	1.2	0.21	-0.2	0.33	-0.02	1.04	3.41	0.07	0.03
GEMIN4	-0.76	-0.49	-1.42	0.41	-0.2	-0.7	-1.02	0.51	-1.46	-1.69	-0.72	-0.76	-0.47	0.56	-0.5	2.09	0.74	-0.52	-1.28	-0.4
GFPT1	-0.27	-1.92	-1.87	-1.37	-0.68	0.42	1.09	-0.19	-0.03	-0.14	-0.72	2.03	-0.76	-0.05	0.39	0.27	0.45	-0.65	-0.57	1.06
GIGYF2	-1.44	-2.25	-2.08	-1.39	-1.28	-2.94	-3.35	-1.8	-0.6	-0.63	0.12	0.11	-2.13	-3.6	-2.55	-0.15	-1.43	-3.42	-2.16	-2.53
GLUD1	0.08	0.71	-0.64	-0.61	-0.26	0.65	0.85	0.68	1.52	-1.07	-0.17	-0.73	0.47	0.81	1.38	0.67	-0.21	-0.07	0.4	0.4
GLYR1	0.87	0.41	0.57	0.42	0.77	0.53	-0.03	1.34	-0.33	-1.76	0.67	-0.19	-0.49	0.51	0.42	0.33	0.8	1.25	1.48	1.03
GNAS	4.16	1.57	3.07	4.79	-0.73	1.03	2.09	3.88	-1.22	0.2	1.13	0.39	0.29	-1.26	0.67	-2.38	2.93	1.29	-1.71	-0.33
GNL2	1.03	0.28	0.46	0.27	-1.06	0.66	0.34	0.65	0.11	0.65	-0.61	-0.45	-0.56	0.98	0.67	3.12	0.49	1.24	-0.23	-1.58
GNL3	0.05	1.05	0.52	0.49	0.96	0.41	0.4	0.13	-0.55	1.25	0.76	0.51	0.16	-0.78	0.34	4.98	0.37	0.12	0.21	-0.63
GPATCH1	-0.74	0.13	-1.02	-0.54	0.46	-0.52	-1.51	-0.82	-0.84	-0.07	0.85	-0.42	0.03	0.06	0.38	-0.23	0.22	-0.8	-0.78	-1.56
GRSF1	-0.37	0.74	0.93	0.22	-0.72	0.33	1.09	1.35	1.11	0	-0.95	1.71	0.43	0.04	1.69	1.11	-0.29	1.44	1.65	0.45
GRWD1	-1.02	0.33	0.07	0.46	0.47	-1.04	-0.48	-0.47	-0.12	0.19	-1.35	-0.14	0.07	0.5	2.11	4.53	0.89	0.72	0.21	0.32
GSE1	-0.65	-0.39	-1.59	-0.89	-0.09	-1.08	-0.81	-0.61	-0.74	-1.15	-0.84	1.17	0.33	-0.03	-0.21	-0.43	-1.25	-0.78	-1.14	-1.51
GSK3A	1	-0.19	1.67	1.64	-0.12	1.45	1.37	1.9	0.06	0.62	0.15	0.57	0	0.47	0.02	-0.07	-0.82	0.66	1.28	0.73
GTF2A1	-0.3	-0.59	-0.43	-0.77	-1.42	-0.34	0.62	0.09	0.34	0.73	0.08	-0.59	-0.64	0.23	1.8	0.9	-0.44	-0.88	0.12	0.3
GTF2E2	-0.98	-0.71	-1.46	-0.95	-2.16	-0.96	-0.89	-0.16	-0.89	-0.32	0.85	-1.56	-0.59	0.56	-0.68	-1.19	-0.85	-0.63	-1.98	-0.63
GTF2F2	-0.3	-0.47	0.77	0.26	0.91	0.15	0.24	0.03	0.55	-0.41	-0.66	-0.79	-0.82	0.86	-1.4	-1.5	0.46	0.49	-0.04	-1.14
GTF2I	-0.51	-1.5	-0.72	0.16	-1.21	-0.97	0.05	-0.32	-0.47	-2.42	-2	0.97	-0.77	-0.83	1.19	2.34	-0.5	0.02	-0.13	-0.58
GTF3C3	0.34	0.93	-0.38	-0.34	1.25	0.41	0.14	0.05	-0.35	-0.24	-0.4	-0.15	1.05	-0.71	-1.6	1.72	-0.45	0.29	1.28	-1.16
GTF3C5	-2.19	0.75	-1.28	-0.76	-0.59	0.88	0.63	1.02	-0.23	-1.06	1.26	0.62	-0.5	0.52	0.59	2.12	-0.77	0.43	-0.57	-0.5
GTPBP1	0.53	-1.68	0.53	1.75	-0.5	0.22	-1.92	-1.11	-0.43	-0.52	-2.28	-1.73	-0.7	-0.84	-0.47	-1.31	0.29	-0.04	-0.94	0.04
GTPBP4	-0.63	0.21	0.16	1.19	0.06	0.22	-0.4	-0.4	-0.51	1.04	-0.02	-0.41	-0.77	-1.07	1.31	4.67	1.17	0.13	0.53	-0.02
H2AFY	-0.03	-0.76	0.76	0.39	-1.67	0.46	1.09	0.57	0.67	0.28	-0.31	0.82	0.19	0.04	0.27	-0.82	0.64	-0.17	0.89	0.07
HAT1	0.1	-0.62	1.4	-0.24	0.11	1.06	-0.17	0.21	-0.24	-2.5	-0.41	-2.8	-2.23	-0.11	0.66	0.04	0.04	0.97	-0.44	-1.84
HCFC1	2.5	3.37	2.7	2.27	2.44	0.24	1.29	0.72	0.69	1.62	0.59	-0.18	0.74	-0.5	-0.88	-0.24	0.33	0.02	-0.37	0.13
HDAC1	1.62	1.74	1.31	1.18	-0.16	-0.65	0.24	-0.27	0.38	-0.39	0.33	-1.63	0.64	1.07	-1.22	-1	-0.24	0.13	-0.47	0.59
HDAC2	0.06	0.72	-0.74	-0.95	0.02	-1.27	-2.73	-1.24	-1.68	0.21	-1.8	-0.52	0.13	0.41	-1.33	-0.86	-0.07	-0.77	-0.46	0.36
HDLBP	0.46	-1.09	-0.69	-0.72	-0.27	-2.41	-0.24	-2.42	0.31	0.51	-1.02	0.84	-1.1	0.35	-0.14	1.2	-1.27	0.79	1.66	0.42
HEATR1	-0.06	0.13	-0.46	-0.22	-0.59	-0.75	-0.8	-0.73	-1.53	0.36	1.22	1.17	0.16	0.23	-0.36	3.03	-0.72	-0.46	-1.11	0.48
HELLS	-0.2	-0.36	0.02	-0.4	-0.05	1.49	-1.61	-0.48	0.64	0.12	0.87	-0.84	0.66	1.38	-0.21	-0.29	0.45	-0.24	-1.93	1
HIST1H3F	-1.02	0.28	-0.2	-0.67	-0.67	-1.22	-0.83	-1.1	-1.19	0.19	1.66	-0.33	0.36	0.93	0.39	0.1	0.5	0.64	0.53	0.13
HIST3H2BB	-0.89	-1.28	0.52	0.6	-1.49	1.29	-0.09	0.26	0.53	0.52	1.2	-0.58	0	1.24	0.74	-1.45	-0.98	0.04	0.57	-0.96
HMGN2	-0.6	-0.06	0.22	-0.37	-0.09	-0.94	0.4	-0.3	0.29	0.45	-1.01	0.44	-0.06	0.1	-1.47	0	-0.52	0.63	0.48	-0.61
HMGXB4	-0.58	-1.62	0.98	-0.48	-0.11	0.59	0.49	0.78	0.95	0.7	0.11	-0.08	0.42	0.07	0.15	0.19	1.38	1	1.5	0.01
HNRNPDL	0.47	0.2	2.49	0.2	0.11	2.69	0.35	1.99	-1.13	0.93	-0.07	-0.19	0.39	-0.19	-0.76	0.54	-0.97	0.24	0.55	1.01
HNRNPF	-0.96	0.78	-1.54	-1	-0.3	0.36	-0.3	-0.48	0.04	-0.8	0.3	3.03	-0.31	0.39	-0.5	0.81	0.69	-1.31	-0.77	2.48
HNRNPH3	1.03	0.21	0.57	1.65	1.11	0.83	-0.23	0.18	-0.7	-0.14	0.29	0.23	1	0.24	-0.54	0.12	0.15	0.17	-2.36	0.47
HNRNPUL1	-0.25	0.03	-0.2	-0.31	0.23	0.53	-1.07	-0.11	0.45	-1.53	-2.26	-0.31	0.06	0.79	1.42	1.37	-1.02	-0.27	1.33	1.26
HNRNPUL2	0.88	1.43	1.17	0.74	0.93	1.39	0.68	1.1	1.49	1.13	0.05	0.03	0.61	0.69	0.53	-0.01	-0.98	-1.68	0.24	-0.61
HP1BP3	0.35	-0.79	-1.1	-1.14	-0.83	-1.28	0.2	-1.46	-0.77	-0.98	-0.22	-0.55	-0.81	0.68	0.11	1.27	-0.25	0.24	0.37	0.45
HSD17B10	-0.12	0.59	-0.39	0.67	1.15	0.12	0.65	-0.06	-0.34	0.23	1.14	0.91	0.28	-0.98	2.29	2.1	-1.06	0.68	1.79	0.91
HSD17B12	-0.57	1.01	-0.38	-0.85	0.39	-1.1	-0.88	2.18	-0.77	0.22	0.75	1.29	0	0.23	-4.29	1.26	0.12	0.05	0.06	0.56
HSDL2	1.3	0.34	0.54	0.57	-0.26	-0.38	0.76	0.36	-0.49	1	0.24	-0.55	0	-0.24	0.04	-1.1	0.17	1.11	0.74	1.23
HSP90B1	-0.45	-0.98	-0.84	-1.01	0.1	0.7	-0.67	-1.44	0.7	-0.25	0.23	-1.16	0.81	0.06	1.81	3.58	-0.49	-1.81	0.12	0.59
HSPA4	-0.38	0.53	-2.12	-1.25	-0.14	1.32	1.9	2.45	1.53	-1.38	0.11	-1.27	0.57	0.12	-0.65	-3.59	2.09	1.21	-0.15	2.85
HSPB1	-0.19	1.06	-0.75	-0.12	0.56	0.72	1.47	0.34	-0.07	0.4	-1.95	-1.02	1.16	0.51	-0.19	-0.39	0.08	0.73	0.99	-0.17
HTATSF1	-0.07	0.61	0.32	-0.43	0.6	0.09	0.33	-0.05	1.75	0.14	-0.72	-2.14	-1.25	-0.17	1.36	0.28	-1.66	-0.39	-0.55	-0.36
HUWE1	-1.96	-4.21	-3.16	-0.78	-1.22	-1.14	-4.89	-0.84	-5.5	-0.21	-1.13	1.7	-0.6	-4.16	-1.52	2.83	-2.98	-5.13	-4	-5.59
HYOU1	0.06	-0.84	-0.58	0.07	0.48	1.1	0.58	1.96	-0.13	0.1	1.03	0.7	0.69	-0.51	0.15	1.35	0.6	0.67	0.87	0.68
IDH3B	0.69	0.43	0.66	0.78	-0.21	-1.07	-1.84	-1.11	-0.74	2.87	0.29	0.95	0.39	-0.9	0.72	-0.2	-0.33	-0.1	0.5	1.02
IGF2BP2	1.05	0.49	1.08	1.43	0.87	2.4	0.53	0.99	1.05	-0.03	0.99	-0.3	0.32	0.59	1.1	0.32	-0.03	0.27	0.01	-0.1
IGF2BP3	0.94	-0.56	-0.24	0.61	0.41	0.5	-0.36	-1.02	-0.55	0.65	0.67	0.11	-0.2	-0.51	2.55	1.08	-0.94	-0.66	-1.13	-1.23
IK	-0.75	0.24	-0.83	-1.01	-1.01	-1.28	0.23	-0.5	0.54	0.99	-0.63	1.6	-0.34	-0.98	-1.53	0.02	0.28	-0.43	-2.16	0.4
ILVBL	-0.5	-0.12	0.24	-0.08	0.3	-0.04	-0.3	0.42	0.07	-0.48	0.01	0.31	-0.18	0.66	0.25	0.91	0.18	-0.6	0.69	1.05
IMMT	0.58	0.15	0.62	0.46	1.45	-1.48	-1.38	-1.06	-1.01	0.39	-0.96	0	0.92	-0.06	0.68	2.16	-0.01	0.16	-0.11	-0.65
INTS3	-0.42	0	-0.02	-0.49	0.83	0.59	-0.98	-0.58	-1.15	0.08	0.13	0.05	-0.9	-2	-1.1	0.55	-1.65	-1.72	-1.44	-0.03
INTS7	-1.32	-0.74	-1.47	-0.87	-0.5	-0.71	-1.06	-0.99	-0.82	0.81	0.65	0.1	0.1	0.31	0.72	1.42	0.2	0.69	0.9	-1.38
IPO11	-1.08	0.8	-0.6	0.27	1.79	0.08	-0.28	0.98	1.25	2.69	0.65	-0.38	-0.5	-0.13	0.46	3.75	1.53	-0.27	0.89	-0.12
IPO4	-1.59	0.06	0.41	-0.68	0.06	0.5	0.03	0.25	-0.95	-0.26	0.87	0.63	-0.45	-0.43	-0.98	0.78	-0.91	-1.11	0.27	1.03
IPO5	-0.32	-0.08	0.06	-0.17	-1.07	-0.38	1.01	-0.08	-0.96	-1.33	-0.45	2.2	1.21	-0.11	1.65	2.8	-0.57	1.29	1.76	0.41
IPO7	-0.69	0.05	-0.87	-0.2	-1.89	-1.47	-1.33	-2.03	-0.22	-0.62	-0.36	-0.94	0.16	0.65	0.38	4.03	0.36	0.16	1.69	1.16
IPO9	-0.61	-0.04	1.62	0.54	1.15	2.67	0.44	1.21	0.03	-1.11	-1.77	0.04	-0.23	-1.38	0.51	3.82	-1.08	0.02	-0.96	-2.03
IQGAP1	1.74	-0.12	-0.39	-0.03	1.05	0.68	1.18	2.79	0.67	1.16	0.9	-1.35	-0.53	1.07	3.14	0.61	1.17	0.13	-0.06	-0.48
IRS4	0.4	-0.45	-0.11	0.68	-1.25	0.44	0.99	2.37	0.5	0.1	0.8	0.67	0.24	1.14	0.76	0.06	0.28	0.61	-0.49	-0.64
ITPR3	0.45	-1.57	-0.63	-0.21	0.16	0.16	-0.51	-0.28	1.32	-0.12	-1.08	-0.31	0.51	0.04	-0.07	-0.36	-1.59	-1.24	-0.43	-0.29
JMJD1C	-0.94	-0.49	-0.18	0.93	-0.05	0.56	-0.27	-0.14	0.25	-0.45	0.15	-0.34	-0.5	0.47	-0.11	-0.26	-0.23	0.33	-0.11	0.37
JUP	0.46	0.6	0.29	-0.04	-1.32	1.52	-0.03	1.38	0.89	-1.17	-2.28	0.04	0.93	-1.34	-0.33	-0.03	0.16	0.26	1.27	0.35
KAT7	1.29	0.63	0.25	1.81	1.09	0.61	-1.15	-1.04	0.99	0.64	-0.73	-0.75	0.28	-0.44	-0.35	-0.17	-0.25	-0.17	-2.24	-0.19
KDM1A	0.08	-0.29	-0.56	-0.28	0.3	-2.33	-1.14	-0.76	-2.44	-1.51	-1.06	2.45	-0.57	1.21	-0.41	-0.24	-1.66	-1.68	-2.09	-0.77
KDM3B	-0.41	0.22	-0.41	-0.49	-0.09	1.86	1.6	-0.17	0.57	0.9	-0.18	0.38	0.3	-0.96	0.65	1.46	0.42	-0.04	1.48	1.1
KHDRBS1	-0.09	-0.66	-0.34	-0.11	0.64	-0.96	-0.46	0.89	-0.18	-0.14	0.42	0.7	-0.62	0.17	1.15	1.5	-0.29	-0.66	-0.67	-0.19
KHSRP	1.18	2.07	1.84	1.69	2.05	0.17	0.57	0.52	0.16	1.61	1.99	0.5	0.56	-0.64	-0.88	1.08	0.58	-1.44	0.23	1.65
KIF22	0.19	-1.88	0.46	0.32	-1.05	0.45	-0.87	0.28	0.6	0.03	0.27	-0.89	0.57	0.56	0.8	-0.15	-0.41	0.44	0.47	0.29
KIF23	0.2	-0.38	0.13	-0.16	-0.99	0.48	0.74	0.35	0.11	0.37	-1.18	-0.22	0.57	-1.3	0.61	0.65	-0.08	0.88	1.44	0.18
KIF2A	1.19	1.17	0.03	0.15	-0.43	0.54	-0.55	-0.12	0.2	-0.06	0.03	-0.83	0.18	0.21	-0.2	-0.67	-1.08	-0.59	-1.34	-0.38
KIF4A	-3.08	-2.23	-2.26	-2.23	-3.28	-3.95	-3.12	-1.22	-3.19	1.19	0.28	-0.65	-0.82	-1.19	-1.02	-0.31	-1.59	-2.22	-0.5	-2.7
KIF5B	0.53	-0.77	-0.33	-0.17	1.08	-0.52	-0.83	0.14	-0.31	0.39	-0.17	0.01	-0.01	0.42	-0.82	-0.66	1.95	1.18	1.56	0.78
KIFC1	-1.51	-1.04	-1.4	-1.76	-2.14	0.07	-0.96	-0.2	0.24	-0.93	0.08	1.21	1.14	-0.04	0.26	-1.11	-0.03	1.21	0.55	-0.53
KMT2A	0.46	0.08	0.52	0.48	2.45	0.31	-0.12	-0.85	2.4	0.21	0.79	-0.64	-0.04	-1.04	-1.17	0.77	-1.28	0.63	1.47	1.59
KNOP1	0.69	0.98	0.66	0.73	1.38	1.9	0.9	0.94	1.41	-1.7	-1.19	0.82	0.37	1	0.85	-0.36	0.1	-0.14	-0.55	1.29
KPNA1	1.84	2.15	0.72	1.8	1.52	0.61	-0.51	-0.3	0.55	0.26	-0.42	-1.62	-0.11	0.49	0.55	-0.22	-0.12	-0.66	0.66	0.17
KPNA2	-2.4	-2.64	-2.56	-2.48	-1.06	0.03	-3.74	0.41	-0.33	0.29	-0.29	-0.79	0.61	-0.77	-0.35	-0.75	-0.21	-7.55	-0.49	0.87
KPNA3	0.26	-0.31	-1.08	0.44	0.88	-0.73	-0.1	-1.72	0.03	-2.78	-0.55	-0.35	-0.71	1.09	0.59	-0.38	0.17	0.83	-0.89	-0.06
KPNA6	0.57	-1.33	0.64	0.13	-1.58	-0.57	-0.64	-1.44	0.01	1.06	0.1	-0.07	1.71	-0.12	-0.7	-0.45	-0.1	-1.08	-0.63	-0.09
KRI1	-1.58	0.56	-0.36	-0.1	1.01	-0.55	-0.43	0.96	0.04	-0.81	-2.14	-1.62	-0.54	1.05	1.1	3.86	0.75	1.31	1.12	0.44
LARP1	0.07	0.96	1.62	0.7	0.5	2.18	-1.09	-0.36	-1.97	-0.14	-0.59	1.86	0.52	0.47	-0.39	0.04	-0.34	-0.21	-1.02	0.07
LARS	0.02	-1.24	-1.14	-0.56	-0.99	-2.27	-0.9	-1.06	-0.65	0.22	0.22	1.2	-1.78	-1.17	-0.84	1.07	-1.12	-0.42	-0.7	-0.06
LBR	-1.39	0.65	0.48	-0.75	-0.12	0.33	-0.56	-0.34	0.62	0.83	-0.21	-1.01	-0.58	-0.86	0.68	1.06	-1.02	-0.35	0.42	-0.61
LDHA	-1.16	-0.26	-0.39	-1.07	0.3	-0.43	-0.41	-0.31	0.69	1.03	0.08	-0.49	0.92	-0.46	-0.69	0.65	0.01	0.48	0.53	0.23
LDHB	-1.48	-1.04	-1.44	-1.77	-1.57	0.48	0.07	-1.07	-0.11	-1.28	-0.87	0.17	0.08	0.01	0.06	-0.28	1.05	0.38	0.22	0.04
LEMD3	-1.26	-1.11	0	-1.58	0.37	-0.96	-0.36	-1	1.04	0.48	1.34	-0.62	-0.3	-0.52	0.99	1.3	-0.03	0.84	0.67	-0.1
LENG8	-0.41	0.62	0.11	0.41	1.64	-1.37	-0.23	0.16	-0.58	-2.08	-1.41	0.47	0.77	0.53	-0.01	-0.01	-0.05	-0.08	-0.2	1.25
LEO1	-0.85	-1.73	-1.38	-0.73	-0.2	-0.53	-0.63	-0.18	-0.9	0.01	-0.52	0.19	-3.53	-1.43	-0.26	-0.83	-2.49	-0.44	-0.81	-1.45
LIG3	-0.15	-0.94	0.07	0.39	-1.86	-0.43	-1.54	-0.61	-1.47	-0.89	0.43	0.94	-1.25	-0.02	-0.26	0.2	-1.26	-0.76	-1.16	-1.78
LIMA1	0.14	-0.04	-0.39	0.11	-0.12	-0.52	-0.58	-1.2	-0.44	-0.42	1.04	-0.17	0.93	0.96	0.57	1.34	0.32	0.58	0.48	1.13
LMNA	0.15	0.53	-0.88	1.03	0.07	-3.32	-1.91	-0.94	-2.69	-1.26	-1.72	-0.63	-1.32	-3.04	-2.19	-0.67	-2.11	-1.51	-2.2	-1.25
LMNB1	-2.72	-1.82	-0.96	-0.85	-0.14	-1.22	-0.32	0.1	-1.9	-0.47	-1.72	0.02	-4.19	-5.42	2.09	1.79	-3.31	-1.7	-2.86	-4.09
LMNB2	1.2	1.9	1.4	2.03	0.34	0.9	0.87	0.44	0.02	1.52	1.85	-0.19	-0.21	-0.01	0.27	-0.46	-1.5	0.81	0.24	0.82
LPCAT1	0.83	-0.17	1.2	0.81	-0.8	0.91	1.4	1.97	0.37	-0.21	0.12	0.69	0.59	1.28	1.2	-1.02	1.13	0	-0.02	0.58
LRRC40	0.63	-0.24	0.14	1	0.27	0.02	0.1	1.62	0.97	-0.58	-1.11	0.34	0.72	-0.46	0.15	0.24	-0.7	0.64	-0.34	0.9
LRRC41	0.64	1.46	1.12	-0.51	0.69	-0.99	0.28	-0.76	-0.87	1.59	0.5	-1.18	-0.61	0.19	-0.33	1.62	-0.05	-0.3	0.23	-0.16
LRWD1	-0.51	-0.97	0.03	-1.11	-0.9	0.72	-0.63	1.35	0.86	-1.36	0.27	-1.83	0.08	-1.07	0.18	0.37	-1.09	-4.05	-2.14	-2.73
LSM12	-0.72	-0.54	-0.06	0.2	-0.63	0.22	-0.33	1.53	-0.42	-1.06	0.28	0.33	-0.94	-0.46	0.6	3.36	1.06	0.6	1.05	-0.77
MAGED2	-0.56	-0.35	-0.31	-0.95	0.59	0.41	-1	-0.48	0.09	1.26	-0.18	0.9	0.25	-0.89	-0.24	0.66	-0.21	-0.24	0.35	-0.28
MAP1B	-0.37	0.38	0.85	0.3	0.37	-1.4	-1.45	0.16	-0.44	0.41	-2.03	-0.02	-0.47	0.73	1.21	-0.31	-0.31	0.27	1.07	0.28
MAP2K2	-0.92	-0.52	-0.05	-0.65	1.03	-1.46	-0.46	-0.68	-1.28	0.08	0.71	0.5	-0.42	0.27	0.2	0.7	-0.16	0.17	0.35	-1.29
MAP2K3	0.2	-1.75	-0.04	0.08	-1.25	-0.37	-2.89	-1.07	-1.32	-0.23	0.79	2.63	2.38	0.63	-1.42	-2.59	-1.92	-0.2	-0.46	-1.53
MAP4	0.09	-1.56	-0.46	-0.17	-1.36	-0.47	0.65	-0.08	-0.17	0.02	-0.22	0.83	-0.38	0.01	-0.32	0.03	-0.3	-1.7	-0.7	0.55
MAP4K4	0.97	-0.03	-1.4	0.04	0	1.1	1.85	2.55	0.18	1.2	0.1	-1.64	-2.25	-0.64	1.12	-1.76	-0.89	-1.26	-3.3	-0.86
MAPRE2	-0.38	-1.13	-0.19	0.43	0.15	-0.56	0.5	-0.14	1.25	-1.01	-0.47	-1.33	0.43	-1.24	-0.19	-1.12	-0.74	-0.97	-1.15	-0.55
MARS	-2	0.72	-0.97	-1.12	-0.4	-0.47	-0.33	-0.46	0.38	-0.39	0.2	0.15	-0.75	-0.56	-0.04	3.62	-0.15	-0.76	0.71	0.56
MATR3	-1.01	-0.47	-1.22	-0.19	-1.19	-1.03	-0.82	-2.09	-1.57	-0.31	-1.85	0.72	-1.25	-0.66	-1.27	0.69	-1.52	-0.69	-1.11	-0.35
MBD3	-0.07	0.2	-1.25	-0.34	-0.51	0.55	-0.28	0.68	-0.73	-1.03	-0.56	-1.31	-0.06	-0.84	-0.95	0.46	0.9	-0.18	-0.87	-0.29
MCM2	-0.07	-1.33	-0.78	0.12	-0.36	0.09	-0.35	0.87	0.06	-1.28	-0.02	-0.75	-1.76	-2.56	0.19	0.31	-0.51	0.11	-1.6	-2.49
MCM4	-1.36	-0.9	0.03	0.12	-1.24	-1.54	-0.89	-0.75	-0.8	-1.16	-2.01	-0.82	-0.01	-0.23	0.32	2.2	-0.28	0.51	0.39	-2.76
MCM5	-0.74	-0.16	-0.01	-0.12	0.91	-0.97	-0.7	-1.68	-0.67	2.07	0.87	-0.53	-0.51	-0.4	-1.28	1.14	-0.3	-0.2	-0.9	-1.52
MCM6	1.48	-0.34	1.72	1.93	0.11	0.96	0.83	0.28	-0.45	-0.03	-1.02	-2.12	-2.45	-1.23	-0.03	0.2	0.05	-0.12	-0.41	-3.22
MDC1	-2.78	-2.39	-5.48	-0.88	-2.13	-3.24	-0.14	-2.87	-2.05	-3.93	-1.44	-3.56	-1.65	-1.39	-1.49	-0.25	-2.69	-1.9	-6.47	-3.42
MDN1	0.83	1.19	1.7	0.19	0.39	-0.36	0.63	0.63	0.89	-0.36	-1.71	0.82	-0.76	-0.2	1.85	2.41	0.41	-0.2	-0.12	0.33
MED1	0.5	0.4	0.56	0.64	0.92	-0.62	-1.05	-0.79	-0.67	-0.05	0.87	-2.73	0.53	-0.24	-0.73	2.19	-3.69	0.05	-1.69	0.68
MFAP1	-0.07	-0.11	-0.03	-0.43	-0.44	-0.02	-0.5	0.21	0.02	0.04	-0.14	0.24	0.33	-0.47	0.02	0.33	1.18	-1.4	-0.89	0.12
MGA	0.6	0.18	1.19	0.81	1.45	-0.35	-0.99	-0.62	-0.09	-0.54	0.96	1.01	-0.55	-0.61	0.01	0.56	0.43	-1.51	0.34	-0.09
OGA	0.1	-0.57	-0.41	0.75	1.65	-1.59	-0.66	-0.83	-0.44	0.38	0.66	-1.88	-0.98	-1.86	0.01	0.27	0.84	0.69	-1.42	1.9
MKI67	-0.19	-0.13	0.07	0.29	0.8	0.83	-0.34	-0.77	1.02	0.18	-0.05	-1.33	0.29	2.08	0.48	0.46	0.94	1.38	-0.49	0.13
MLF2	-0.47	-1.26	-1.31	-1.4	0.17	-1.57	-0.88	-0.73	-0.3	-0.73	-0.42	0.37	0.92	0.54	-0.33	-1.04	0.38	-0.56	-1.57	-0.12
MMS19	0.09	-1.13	-0.94	-0.45	0.28	-0.97	-1.73	-1.42	-2.46	1.86	-0.31	-0.21	-1.73	-2.96	0.95	4.1	-2.51	-1.65	-4.16	-2.46
MON2	0.25	-1.64	0.81	-0.1	-0.1	2.62	-1.43	1.86	-1.6	0.45	-0.64	0.89	-1.25	-1.77	0.7	1.64	1.28	-0.58	0.39	-0.49
MORC3	1.53	-0.65	0.88	-0.45	0.2	0.61	-0.17	-0.18	0.57	1.05	0.87	-1	-0.22	-0.4	0.33	1.27	1.49	-1.49	1.37	-0.25
MPC2	-0.24	-0.61	-0.97	-0.42	-0.57	0.16	0.76	0.19	1.09	0.91	0.31	-1.99	0.1	0.56	-0.14	0.08	0.53	-0.26	-0.38	-1.81
MPHOSPH10	1.95	1.14	1.16	0.94	2.09	0.51	-0.6	-2.19	-0.74	-0.13	0.73	2.9	-0.13	-0.17	-0.11	3.17	-0.01	-0.13	-0.52	-0.67
MRTO4	0.52	-0.07	0.2	0.74	1.35	0.16	-2.2	-0.48	-1.86	0.58	1.28	0.54	0.21	-0.77	-0.16	3.18	0.1	-2.71	-3.1	-1.53
MSH2	0.66	0.34	-0.29	0.07	1.44	-0.86	5.78	-0.2	0.41	0.09	-0.37	0.23	-0.2	0.49	-0.34	0.17	0.7	6.92	-0.82	-4.4
MSH3	0.29	0.22	-0.54	-0.85	-0.07	0.67	0.54	0.37	0.33	-0.54	-0.39	-1.65	0.52	-0.95	0.55	1.13	-0.8	-1.28	-0.27	0.08
MSH6	-0.58	-3.06	-0.79	-1.37	-1.18	-1.99	7.31	-1.83	0.4	0.44	-1.2	0.36	-0.08	-0.12	-0.52	0.48	0.42	7.74	0.21	-4.8
MTA1	-0.82	0.36	-0.11	-0.24	0.71	0.75	1.27	1.25	-0.1	-0.05	-1	-2.39	-0.5	0.89	-2.53	0.15	0.67	-0.02	0.48	0.18
MTA2	0.11	-0.69	-0.08	0.83	1.03	-0.33	-1.3	-1.07	-1.04	0.47	-0.5	-3.96	-1.42	-0.6	-1.39	-0.72	-1.13	-2.82	-1.06	-1.19
MTHFD1	-0.16	0.51	-0.14	-0.33	1.08	-0.87	0.46	-0.66	1.04	-1.04	-1.78	-0.3	-0.82	-0.1	-0.25	-0.76	-0.16	-0.08	-0.9	-0.75
MTHFD1L	-1.4	0.32	-1.55	-1.34	-1.37	1.03	1.45	1.1	0.15	-1.72	-1.03	-1.67	1.75	0.93	0.19	-0.48	0.73	0.67	1.03	-0.18
MYBBP1A	0.06	2.42	0.67	0.82	0.17	-0.05	1.28	0.15	0.9	0.11	1.46	-0.15	0.17	0.12	0.56	3.92	1.11	1.5	0.34	0.54
MYO1B	1.77	-0.13	0.14	0.72	0.01	-0.09	-0.36	0.44	0.14	-0.11	0.31	-0.97	-0.78	0.17	-0.69	-0.03	0.12	0.85	0.51	-1.14
MYO1D	0.29	0.25	0.21	0.36	0.91	0.19	0.99	0.95	-0.13	0.26	-0.21	0.37	0.03	-0.77	-0.08	-0.01	-0.24	0.05	0.69	0.38
MYO6	0.55	-0.06	0.15	0.22	0.8	0.97	1.1	-0.1	0.5	-0.49	-0.44	0.92	0.29	0.96	-0.5	0.72	-0.06	-1.27	0.13	-0.09
NACC1	0.04	1.14	1.7	1.54	1.19	1.26	0.46	0.66	-0.57	-0.18	0.45	1.53	-1.04	-0.94	-0.5	0.22	-1.48	-0.21	-0.49	-0.36
NAMPT	-0.55	0.13	-0.48	-0.63	-0.82	0.78	0.9	0.5	0.15	0.99	-0.75	-1.1	-0.01	0.2	0.1	-0.95	0.79	0.64	0.59	0.09
NAP1L1	-0.37	-2.64	-0.12	-0.91	-0.51	-0.37	-1.39	-1.39	-0.88	0.82	-0.67	1.52	-0.14	-0.49	0.96	1.4	-1.85	-1.7	-1.42	-0.66
NASP	1.51	-0.89	2.54	1.94	0.37	3.54	-3.75	1.23	-2.36	-0.57	-0.52	-2.7	-1.18	0.01	0.27	1.3	-2.54	-2.32	-0.01	-4.31
NAT10	-0.03	-1.19	0.12	-0.21	1.8	0.36	0.4	0.68	0.27	0.5	0.69	-0.84	-0.27	0.28	0.8	2.88	-0.39	-0.24	0.68	-0.56
NBN	-11.79	-12.14	-8.32	-0.84	-4.81	-5.87	-3.75	-7.41	-3.55	-2.98	-1.59	-1.52	-6.91	-5.9	-0.54	1.79	-2.78	-1.5	-6.1	-9.8
NCAPH	0.96	-1.34	-0.27	0.9	0.02	-0.11	-0.3	0.93	0.34	-0.12	-1.06	1.71	0.28	-0.42	1.41	0.64	0.81	1.1	0.4	0.38
NCBP1	0.33	-0.5	0.15	0.68	-0.65	-0.59	-1.29	-0.36	-1.51	-0.31	-0.66	0.76	0.69	-0.65	-0.73	0.9	-0.63	-1.38	-0.9	-0.22
NCLN	0.11	-0.63	0.21	1.01	-1.49	0.96	0.42	1.46	0.78	0.76	2.61	0.55	0.07	-0.21	-0.9	-0.12	0.44	-0.21	0.85	-0.3
NCOR1	0.9	0.7	1.19	0.94	1.14	0.24	1.68	1.77	0.14	0.16	0.59	-2.81	-0.27	-0.83	0.47	-1.4	-0.39	-1.77	-1.48	2.01
NDUFA10	-1.55	-0.37	-1.33	-1.91	-0.8	1.12	1.64	0.06	1.53	1.5	0.1	-0.79	-0.15	-0.07	-0.31	-0.27	0.01	2.27	1.77	0
NDUFA9	-1.9	-0.55	-1.18	-0.72	-1.44	-0.16	-0.6	-1.11	0.43	-0.33	-0.47	-0.76	-0.34	1.32	-0.47	-0.21	0.57	0.7	0.17	0.77
NDUFS1	-0.29	-1.15	-0.98	-0.5	-0.12	0.02	-0.71	-2.23	-0.4	-1.21	-1.04	-1.05	0.13	0.99	-0.43	1.15	-0.34	0.01	-0.06	1.56
NELFE	0.51	-0.78	0.07	0.15	0.58	-0.44	-0.06	-0.58	-0.2	-0.19	-1.09	-1.97	-0.89	-0.51	-0.6	2.84	-0.63	0.47	1.04	-0.99
NFIA	-0.37	-0.18	-0.06	-0.73	0	0.39	1.05	0.48	-0.17	0.31	0.62	-1.5	0.18	-0.44	-0.28	0.22	1.93	0.44	-0.28	-0.15
NKRF	1.09	-0.2	0.64	0.32	0.24	0.5	0.9	0.97	0.82	-0.08	1.35	1.34	-0.17	0.78	-0.05	1.46	0.08	-0.39	-0.09	0.82
NMD3	1.11	-1.17	1.74	1.99	0.55	1.18	0.74	0.71	0.03	0.87	-0.51	0.4	-0.96	-0.74	0.92	4.04	-0.07	-0.64	-0.08	0.75
NOC2L	-1.03	1.89	0.27	0.82	1.4	0.63	0.83	-0.02	0.45	0.1	-0.39	0.06	-1.1	-0.94	1	3.41	2.05	1.2	-0.37	0.48
NOC3L	-0.49	-0.83	0.4	-0.26	-0.29	-0.6	-0.09	-1.04	-0.61	-1.46	0.57	-1.5	0.21	0.2	-2.4	2.08	1.44	0.28	-0.8	-0.42
NOC4L	-2.65	-2.89	-1.96	-2.28	-0.83	-0.64	0.47	1.43	0.87	0.36	-1.6	-0.21	1.08	-0.08	-0.69	3.61	-0.97	-0.87	1.23	-0.72
NOL9	0.47	-0.44	-0.73	-0.53	0.33	-0.01	0.04	-0.45	-1.34	0.1	-1.31	-0.2	-1.22	-0.16	-0.4	3.96	0.13	0.78	-0.32	-0.56
NOLC1	1.02	-0.11	-0.63	0.79	0.35	1.07	0.74	0.44	-0.13	-0.47	-1.5	-0.44	0.88	1.12	0.98	3.33	0.32	0.24	-0.08	1.13
NOP2	-1.6	-0.65	-0.53	-0.26	-1.56	-1.23	-1.37	-2.12	-0.87	0	0.62	-0.4	0.47	-0.68	1.45	3.53	-0.29	-0.84	-0.59	-0.4
NOP56	-2.21	-0.43	-0.83	-1.48	-0.35	0.23	-0.06	0.06	-1.12	0	0.83	-0.54	0.07	0.72	-0.66	2.87	0.61	0.64	0.45	-0.63
NPEPPS	-2.67	0.71	0.03	0.69	1.8	0.23	-2.43	-1.34	-2.8	-0.04	-0.68	-0.64	-6.37	-8.63	-0.64	-0.9	-2.37	-1.46	-5.01	-1.54
NPM3	-0.88	0.41	-0.2	-0.35	0.52	-0.35	-0.18	0.19	-0.16	-1.45	-0.64	1.05	0.25	0.46	1.05	-0.3	1.27	0.72	-0.31	1.3
NSD1	-0.14	0.15	0.35	1.27	1.6	0.12	0.9	1.04	-1.18	-1.81	-0.79	0.15	0.91	-0.28	1.38	0	1.61	1.59	-1.95	1.16
NSUN2	-0.35	-1.9	-1.11	0.45	-1.33	0.07	-0.55	1.03	-0.18	-0.35	-1.09	0.52	-0.06	-0.75	0.12	0.45	-0.22	0.43	0.71	0.93
NT5DC2	0.66	-0.78	0.07	-0.66	-1.58	-0.96	-0.16	-0.95	-0.61	0.52	0.15	-0.92	-0.9	1.37	-1.25	-0.54	-1.1	-0.06	-0.71	-0.97
NUBP2	-0.08	0.09	-0.84	0.26	-1.07	-0.07	-0.46	-0.61	0.48	0.35	2.08	0.09	1.05	-0.32	-0.27	1.86	0.46	0.78	-0.3	-0.13
NUCKS1	0.46	-0.57	-0.94	-0.24	0.52	-1.04	-0.56	-1.47	0.2	0.64	-0.51	-0.48	0.38	0.41	-0.91	0.97	0.05	-0.47	0.23	-1.53
NUDC	-1.25	-1.15	0.38	0.15	-1.36	1.4	0.38	0.88	0.13	0.53	0.43	-0.41	0.13	0.33	-0.13	2.66	-0.37	-0.67	0.06	-0.02
NUFIP2	-1.16	-1.22	-1.34	-0.97	-0.88	-1.27	-0.28	0.13	-0.39	-0.99	-0.17	0.45	-0.19	0.94	0.04	0.29	-0.59	-0.3	-0.48	-0.69
NUMA1	-0.75	-0.24	-0.51	-0.95	-2.31	1.44	0.57	1.4	0.88	-0.11	-0.27	-2.07	0.22	-1.94	-0.2	0.84	-0.65	-0.07	0.76	1.65
NUP107	-1.54	-1.28	-0.74	-1.02	-0.7	0.79	-0.56	0.76	-0.02	0.31	0.46	1.18	0.92	-1.22	-0.48	0.64	-0.54	0.56	0.26	-0.42
NUP133	0.43	0.14	0.96	-0.83	0.6	1.4	1.08	0.55	0.16	0.27	-0.6	0.83	-1.74	-0.14	0.15	-0.03	-0.47	-0.05	-1.85	-0.21
NUP153	-1.29	0.61	0.18	-0.3	-2.4	2.38	1.56	2.49	1.76	0.25	-1.14	-1.22	-0.45	-0.47	-0.18	-0.48	0.08	0.02	0.84	-0.67
NUP155	-0.24	-0.66	-0.02	-0.85	-0.62	0.95	-0.74	-0.19	0.19	1.8	0.17	-0.31	-0.39	-1.09	-1.51	-0.21	0.52	-0.36	0.56	-0.4
NUP188	0.07	2.41	1.45	0.03	1.12	2.29	-0.41	2.78	1.97	1.12	-0.17	-3.71	-0.32	0.59	1.13	-0.16	0.95	0.7	1.85	1.7
NUP205	-0.87	-0.67	-1.18	-1.51	-0.16	1.08	-0.1	0.28	-0.71	-0.09	0.18	0.33	-1.09	-0.67	-1.9	1.79	-1.19	-1.65	0.27	-0.81
NUP214	-0.14	0.49	0.39	-0.42	0.49	-1.54	-2.07	-1.09	-0.77	0.13	-1.45	-0.05	1.4	-1.84	0	0.95	-0.46	0.43	1.26	-1.48
NUP50	-0.21	0.36	1.02	-0.21	-0.75	0.84	0.04	0.35	-0.86	0.64	0.43	0.7	0.4	1.07	-1.41	2.6	0.99	-1.21	2.22	1.53
NUP93	-0.2	-0.05	1.03	-0.4	0.37	-0.5	-1.35	-0.14	-0.48	0.34	1.59	0.87	-0.92	0.76	-3.17	0.38	0	-0.39	0.8	0.38
NUP98	0.84	1.27	0.85	0.36	0.66	0.1	0.57	0.42	-0.37	-0.01	-0.32	-1.04	0.34	0.22	-1.09	1.24	0.49	0.45	0.34	0.35
NVL	0.88	0.05	1.21	1.71	0.64	0.63	-0.45	-0.09	0.07	0.74	0.36	-0.41	0.06	0.12	1.17	4.59	-1.59	-1.39	-1.52	-0.38
NXF1	1.23	0.84	2.02	0.35	-1.4	1.13	1.5	1.37	-0.25	-1.23	1.1	1.2	0.38	1.23	0.79	-0.79	0.2	0.92	1.08	-0.94
OGT	1.16	1.25	0.88	0.49	1.18	0.38	0.19	-0.35	-0.81	0.63	0.28	-1.67	0.19	1.37	0.6	0.96	-0.9	-0.54	-0.93	-0.56
OPA1	-0.74	-0.98	-0.36	-0.93	-0.39	-1.1	-1.94	-1.39	-1.82	1.95	1.12	1.06	0.16	-0.86	1.58	3.34	-0.92	2.01	3.34	0.49
ORC2	-0.1	-2.23	-0.5	-0.75	-0.46	-1.11	-2.78	-0.61	-0.63	0.54	0.42	-1.75	-2.25	-1.31	-1.1	1.24	-0.71	-3.12	-1.08	-1.4
OSBPL8	0.58	2.28	1.1	1.29	1.97	-1.08	-1.04	-1.42	0	1.27	-0.18	-1.03	-0.72	0.19	-0.3	0.02	-0.13	-0.46	0.58	-0.36
P4HA1	0.91	0.86	1.79	0.09	1.32	0.9	-0.75	-0.37	-0.24	-0.1	-1.11	1.46	0.13	0.47	0.77	-0.33	1.47	0.89	0.52	-0.92
PA2G4	-0.06	0.67	0.59	1.06	0.67	-0.74	0.71	-0.15	-0.68	-1.24	0.15	-0.83	-0.37	-0.3	-1.18	0.68	-2.11	-0.75	-2.29	0.02
PAF1	-1.84	-1.03	-1.55	-1.27	-1.77	0.85	0.71	0.11	1.44	0.28	-0.86	0.38	-0.55	0.78	-0.13	-1.9	0.45	-0.32	0.31	-1.38
PAPOLA	-2.99	-0.6	-1.73	-1.89	-1.45	0.22	1.12	-1.77	1.35	0.19	-0.82	0.57	0	-0.45	0.18	0.61	1.25	2.61	1.29	-1.76
PAXBP1	1.49	0.22	0.96	1.29	-0.78	1.57	1.76	0.46	1.94	0.68	0.82	1.04	-0.49	-0.16	0.02	0.54	-0.38	-0.67	0.45	0.04
PCBP1	-3	-2.29	-2.26	-1.15	-1.64	1.12	-0.33	2.57	-0.87	0.22	0.35	-0.83	-1.48	-0.35	0.58	-0.7	0.47	-3.02	-2.51	-3.74
PCBP2	2.06	1.4	2.81	1.49	0.28	3.92	-1.15	2.51	-1.87	-1.29	-0.79	-0.47	-0.2	0.06	-1.76	-2.03	-0.18	-2.92	-2.33	-2.28
PCID2	-0.16	1.87	0.2	0.57	0.33	-0.55	-0.55	-0.09	0.19	-2.49	-0.73	0.71	1.22	-0.22	-1.16	0.29	-0.83	0.46	-1.03	-0.17
PCMT1	-0.7	-0.67	-0.09	-0.51	-1.56	-0.06	0.67	0.59	0.9	-0.07	0.78	-0.71	-0.22	0.14	-1.29	-0.94	0.19	0.11	0.26	-0.42
PCNP	-0.87	1.05	0.4	-0.4	1.34	0.4	-1.55	0.09	0.06	-0.94	-1.44	-0.27	0.69	0.77	-0.14	-1.2	-0.92	-3.01	2.4	-1.88
PDCD11	1.15	1.67	0.28	0.27	0.54	-0.59	-1.23	-1.64	-1.75	-1.88	-1.76	1.17	0.06	0.33	0.24	3.04	-0.04	0.31	-0.38	0.14
PDCD5	0.51	0.59	0.41	0.07	0.01	1.92	0.17	0.47	1.26	-0.11	0.22	0.73	0.12	0.27	1.35	4	1.04	1.09	2.59	1.85
PDCD6	0.66	0.06	0.24	-0.69	0.44	-0.71	-0.43	-0.82	-0.15	1.42	1.68	-0.26	-0.08	0.25	0.85	-0.54	0.74	0.23	0.11	0.99
PDCD6IP	0.03	0.23	-0.83	-0.64	-1.24	-0.46	0.49	-0.46	-0.07	-0.35	1.13	-0.14	1.02	0.27	0.42	0.32	0.12	1.83	0.65	0.11
PDIA6	0.42	-0.68	0.9	-0.08	1.25	0.81	0.21	1.13	-0.09	1.56	-2.18	1.51	-0.86	0.81	-0.85	-0.84	0.54	-0.7	-0.86	0.07
PDS5A	-1.55	-2.39	-1.89	-2.34	-1.02	-0.61	-1.7	-1.71	-1.45	0.63	-0.37	0.33	-3.65	-6.13	-0.11	1.9	-3.28	-2.98	-1.35	-2.06
PDS5B	-1.64	-3.27	-1.9	-0.31	-0.35	-3.72	-2.58	-4.35	-0.81	-0.52	-1.51	-0.92	-3.14	-2.4	-0.25	0.8	-4.25	-3.08	-3	-5.67
PFKL	-1.41	-0.98	-0.2	-0.92	-0.78	-0.49	0.66	-0.03	-0.47	-0.62	0.34	-0.51	-0.39	-0.37	-1.13	0.44	0.44	-0.3	-0.33	0.71
PFKP	-0.51	-0.5	-1.08	-0.16	-0.61	-1.05	-0.37	0.53	-0.1	-0.2	0.92	1.98	0.72	1.32	2.95	1.4	0.32	0.76	0.64	1.84
PGAM5	0.44	0.99	-0.98	0.36	-0.92	0	-0.38	-0.39	-0.2	2.85	1.12	-0.08	-0.02	0.16	-0.05	-0.56	-1.01	-0.62	-1.11	-0.85
PHB	-1.11	-0.1	-0.76	-0.43	-0.53	-0.23	-0.7	-1.06	-1.04	1.08	1.55	-0.08	-1.07	-0.93	0.15	4.43	2.13	0.63	1.31	-0.59
PHF6	0.69	0.44	1.14	-0.4	0.22	0.61	1.03	0.77	1.29	0.3	0.05	0.13	-0.01	-0.73	-0.17	-0.34	0.38	0.7	0.88	2.25
PHF8	-0.41	-0.45	1.15	0.1	0.17	1.08	1.92	2.2	-0.51	-0.82	0.74	-0.34	-1.15	-0.88	0.61	1.35	-0.17	-0.5	-2.5	0.24
PHGDH	-0.37	0.6	-1.17	0.24	-0.01	0.38	0.92	1.11	1.38	-1.03	-0.52	-0.24	-0.07	0.15	-0.66	-1.41	-0.52	0.08	-0.2	0.02
PHIP	-3.35	-1.29	-0.52	-2.96	-2.58	1.51	0.49	-1.39	-0.79	-1.68	0.52	0.46	-0.65	-0.8	-0.82	-1.02	2.09	1.26	-0.26	1.03
PKM	-0.56	0.9	-0.01	0.38	0.47	1.06	1.5	0.94	-0.92	0.01	-0.95	-0.18	-2.26	-1.33	0.39	1.34	1.16	3.47	-0.26	1.31
PKN2	-0.51	0.32	-0.12	0.04	0.02	0.09	-1.03	-1.24	-0.62	-1.01	-0.04	0.38	-0.77	-1.34	1.39	1.52	0.74	0.79	1.48	0.62
PLEC	1.18	0.47	0.73	0.92	2.31	-0.63	0.22	0.79	-0.37	-1.18	-1.39	-1.18	-0.61	-0.06	0.86	0.61	-0.67	-0.16	-0.05	0.88
PNISR	0.59	-0.84	0.65	0.13	-0.7	-0.32	0.51	0.35	-0.81	0.95	0.86	-1.41	1.26	-2.35	0.24	2.03	-0.5	-1.34	0.25	-1.3
PNN	1.24	-0.63	-0.55	0.28	0.28	0.33	0.1	0.46	0.72	0.51	-0.79	-0.39	-0.49	0.45	-0.5	1.57	0.72	1.4	0.42	-0.08
POGZ	0.07	-0.62	0.48	-0.1	0.67	-0.41	-2.32	-1.9	-0.62	1.27	1.6	-2.09	-0.62	0.21	-1.14	-1.2	-1.49	-1.13	-0.11	0.66
POLD1	-1.11	-0.72	1.31	-0.41	-0.05	-0.1	0.37	0.54	0.67	0.25	2	-2.12	0.25	0.63	-0.86	-0.51	-1.08	-1.36	-0.77	-0.5
POLDIP3	1.24	1.82	2.77	1.09	1.84	3.12	2.14	2.7	1.32	-0.59	-0.18	0.46	1.48	0.68	-0.14	-1.33	-0.31	1.38	0.92	1.19
POLR1C	0.3	-1.44	-0.33	0.49	-0.96	-0.52	-1.27	-0.84	-2.08	0.45	0.88	0.33	0.38	0.6	2.08	1.9	2.08	1.11	0.88	0.71
POLR2A	-0.65	-0.17	-1.04	-1.06	-1.13	-0.48	-0.49	0.31	-0.55	1.13	0.56	-1.38	-0.25	-0.87	-0.68	-0.09	-0.6	-0.26	-1.13	0.72
PPIH	0.17	-0.16	-0.21	-0.47	1.1	-0.63	-1.92	-1.42	-1.21	-0.07	-0.11	1.12	-0.6	-0.58	-0.94	2.65	0.16	-1.52	-1.86	0.35
PPIL1	-2.53	-1.3	-0.35	-0.67	0.12	0.49	-0.94	-0.74	0.89	0.88	0.71	-3.81	-1.41	-0.78	-0.46	0.71	-1.36	-1.14	-1.4	1
PPM1F	0.47	0.75	0.01	-0.6	-0.75	-1.91	0.55	0.42	0.44	-1.35	-1.03	1.09	2.56	0.74	0.73	-0.98	2.5	-0.21	-0.16	0.76
PPP1CA	-1.18	0.34	-1.03	-0.63	-2.3	-2.69	-1.75	-3.95	0.36	-0.26	0.21	0.75	-1.61	-0.87	0.65	1.14	-0.34	-0.21	0.87	-0.92
PPP1CC	0	-1.03	-0.68	0.32	0.28	-0.41	0.16	-1.06	1.47	-0.59	-1.07	1.11	-1.24	-2.39	-1.59	0.56	-0.52	-0.57	-1	-1.13
PPP1R10	-0.3	0.73	-0.44	-0.06	-1	-0.25	-0.5	-1.03	-0.44	0.92	-0.18	-0.45	-0.33	0.42	-1.54	-0.21	-0.67	0.41	0.16	0.2
PPP2R2A	0.03	0.46	0.51	-0.85	-0.2	1.32	-0.4	2.47	-0.14	0.75	-2.13	-1.62	0.44	-0.72	-0.94	-1.55	0.96	-0.8	0.12	-0.47
PRDX2	0.11	0.26	0.93	0.16	-0.31	-0.4	-0.04	0.49	-0.13	1.46	0.51	-0.08	2.03	-0.58	0	-0.89	-1.9	0.21	-0.02	-1.22
PRDX3	-0.67	0.62	-0.84	-1.17	-1.41	-0.55	1.25	-2.24	0.4	0.33	-0.7	-0.96	0.35	0.96	0.15	0.42	-0.03	0.12	-1.83	0.44
PRDX6	0.04	-0.91	0.06	-1.49	-1.9	-1.12	-0.22	-0.96	-0.74	-0.72	0.59	0.06	0.7	-0.12	0.14	0.23	0.05	0.05	0.21	0.72
PRKAG1	0.57	2.51	0.66	0.8	1.45	-0.42	-1.09	-0.44	0.39	0.33	-0.18	0.06	-0.38	0.97	-0.87	-0.68	-0.55	0.5	0.76	-1.01
PRMT1	-0.37	1	-1.29	0.63	-0.61	-0.01	0.32	0.29	-1.49	0.25	-0.85	0.11	0.41	-0.92	0.7	0.99	-0.17	0.06	0.91	0.37
PRPF3	1.21	-0.07	1.92	0.88	0.88	-0.3	-1.97	-1.5	-1.58	0.55	-0.14	-0.85	0.97	-1.1	0.44	-0.39	1.23	-0.14	0.05	0.81
PRPF4	-0.37	-1.33	-0.93	-1.28	-1.13	0.97	0.51	-0.44	-1.09	0.92	-0.9	-0.22	0.99	0.49	1.24	0.74	-0.43	-0.63	-0.56	-0.23
PRPF4B	-2.58	-2.27	-1.36	-1.35	-0.98	-1.2	-1.1	-1.62	-1.47	-0.7	0.33	-0.64	0.54	-1.75	-0.95	0.6	0.88	0.92	0.93	-0.1
PRPS2	-0.11	1.7	0.21	-0.46	0.06	0.51	0.27	0.27	0.18	-1.31	-0.02	1.16	0.08	0.96	0.51	-0.61	-0.33	0.07	-0.43	-0.48
PSIP1	-0.63	0.14	-0.28	-0.36	0.15	-0.26	-0.59	0.01	0.67	-0.65	-1.46	1.17	-0.71	0.38	-0.53	0.39	-0.5	0.06	2.37	1.02
PSMC1	0.06	-0.83	0.16	-0.19	-0.27	-1.18	-0.3	-0.08	-0.11	0.27	-0.31	-1	0.05	1.39	-0.79	0.64	-0.04	-0.19	0.8	0.7
PSMC2	-1.08	-0.06	0.25	-0.83	0.24	0.98	-0.44	-0.22	1.07	-0.15	0.2	0.24	-0.21	0.47	1.1	1.03	0.63	1.33	0.7	-0.47
PSMC4	-0.53	-0.03	0.38	0.33	-0.03	3.31	2.91	1.06	0.68	0.31	2.23	0.02	-0.87	0.04	-0.02	1.23	0.06	1.06	0.41	-0.1
PSMD2	-1.95	-2.31	0.02	-1.47	-0.71	0.59	0.7	0.77	0.52	0.27	-0.83	-0.66	-0.51	0.02	0.12	1.53	0.97	-1.78	-0.34	0.54
PSMD4	-0.7	-0.27	0.44	-0.03	-0.66	1.64	0.65	0.16	0.62	0.67	0.39	0.18	-0.15	-1.19	1.74	4.53	0.59	-0.35	-0.78	0.1
PSMD6	-1.51	0.77	0.21	-1.3	1.42	2.45	0.32	1.09	0.91	0.61	-0.92	-0.15	0.32	0.21	2.07	2.8	-0.1	-0.12	-0.22	1.28
PSME3	0.28	0.95	-0.08	0.19	-0.1	-0.43	-1.69	-0.88	-0.27	0.2	1.35	-0.95	-2.12	-1.66	-0.86	0.18	0.5	-0.97	-0.91	0.45
PSPC1	-0.21	0.22	0.26	0.33	-1.28	-2.02	-1.51	-1.77	-1.34	-2.37	-2.34	-0.56	0.65	0.18	0.18	-0.82	0.47	-0.63	0.44	-1.39
PTBP1	-0.99	-1.63	-1.94	-0.06	-0.53	-4.12	-4.97	-4.5	-1.97	-0.72	0.51	1.74	-4.5	-5.71	0.67	4.01	-4.88	-5.78	-3.65	-2.12
PURA	-0.87	0.51	-0.74	0.33	-0.53	-1.48	-1.23	-0.43	-0.86	0.45	1.32	1.71	0.23	0.3	0.52	-0.52	0.02	2.13	0.63	-1.95
PYGB	0.42	0.41	1.54	2.28	3.47	0.11	0.4	0.7	1.46	0.48	1.99	0.62	0.01	-0.32	0.59	-0.22	0.82	0.04	0.46	0.11
PYGL	-0.73	-0.45	-0.42	-0.32	0.04	-1.14	-0.42	-1.08	0.18	0.15	0.56	0.23	-0.02	0.37	0.01	-0.07	-0.03	0.71	1.26	-0.62
RAB1B	0.14	-0.91	0.16	-1.33	-1.19	0.1	-1.38	-0.26	-0.69	2.06	2.41	0.05	-0.39	0.15	0.97	0.18	1.02	0.3	0.55	-0.48
RAB21	-1.5	-0.64	-0.83	-1.68	0.33	0.21	-0.38	-0.01	0.93	-0.55	-0.3	-1.42	-0.91	0.81	-0.29	1.13	-0.16	0.56	0.73	0.67
RAB5C	-0.41	0.21	-0.24	-0.16	-1.35	0.88	-0.8	0.42	-0.76	1.74	0.97	-0.89	-0.69	0.69	0.16	0.75	-0.7	-0.36	-0.14	0.03
RAD50	-0.3	-1.02	-1.5	0.32	0.24	-1	-1.96	-1.47	-0.8	-3.46	-4.74	0.94	-2.11	-2.55	2.63	2.7	0.72	-0.65	-5.43	-2.92
RAD51B	-3.99	-3.64	-5.63	-1.01	-2.15	-4.14	-1.04	-3.71	-0.83	-4.03	-4.69	-5.39	-12.88	-11.4	-1.86	-0.31	-2.08	-3.75	-3.58	-7.46
RAD51C	-4.29	-2.03	-2.97	0.49	-0.52	-3.26	-2.58	-2.79	-3.57	-1.49	-2.32	-1.71	-3.56	-1.76	0.34	1.54	-0.67	-0.59	-0.95	-1.37
RAD51D	-2.56	-2.22	-2.74	1.53	-2.41	-2.76	-1.78	-2.2	-2.46	-3.39	-6.51	-0.36	-9.42	-7.88	-2.62	3.09	-6.94	-6	-4.3	-5.73
RAI1	-0.32	0.8	0.76	0.12	0.31	0.71	2.14	1.81	0.64	0.19	2.52	-0.41	0.62	-1.24	0.69	0.71	-0.03	0.32	0.42	-0.16
RALY	0.07	-0.66	-0.23	-0.38	0.17	0.4	-0.42	0.36	0.69	0.38	0.64	-0.13	0.1	-0.32	0.34	0.33	0.64	-1.35	-0.28	0.57
RANBP1	-0.36	0.43	1.55	-0.46	-0.2	1.91	-0.03	1.8	0.98	-1.41	-0.49	-0.58	-0.29	0.68	-0.04	1.55	1.23	-0.35	1.44	2.05
RANBP2	1.28	0.16	1.77	0.77	1.46	1.06	-0.3	1.3	1.11	0.37	-0.39	-0.13	0.96	0.16	0.03	0.7	-0.67	-0.89	-0.37	-0.55
RANBP3	0.51	0.22	-0.29	0.82	0.51	-1.24	-1.77	-0.73	-1.24	-1.02	-0.37	1.6	-1.67	-1.57	-1.08	1.07	-2.11	-1.45	-1.44	-0.32
RANGAP1	0.44	0.28	0.41	0.48	-0.6	0.43	1.36	1.75	0.33	-0.31	1.01	-0.22	0.32	-0.21	0.57	0.51	-0.53	0.73	0.1	-0.83
RAVER1	-1.04	1.71	-1.29	-0.17	-0.14	-1.42	1	-0.84	-0.35	1.31	1.11	1.43	0.24	0.95	-0.24	-0.42	0.01	1.22	1.02	0.12
RB1	0.22	0.31	-1.84	-0.96	-1.28	-0.94	-0.14	-0.31	-1.24	-0.07	-0.56	1.51	-0.03	-0.08	-0.81	-5.05	-1.25	-0.67	-0.06	-0.25
RBBP4	-0.67	-0.75	-0.82	-0.67	-0.12	-1.01	-0.99	-1.87	-1.43	1.44	0.52	1.54	-1.88	-1.08	0.62	3.18	-2.32	-1.6	-0.81	-1
RBBP6	-0.82	-1.39	-1.27	-0.1	-0.47	0.51	0.52	0.68	1.23	-1.54	1.02	0.69	0.25	-0.27	0.12	-0.69	0.14	0.12	-0.38	-0.32
RBBP7	-0.42	-0.76	-1.07	-0.07	-0.1	-1.77	-1.81	-1.79	-1.47	-1.09	-1.2	-0.3	-0.05	-1.12	0.16	0.17	0.97	-0.25	-0.39	0.62
RBFOX2	1.17	0.64	0.08	1.85	1.16	-0.89	0.49	0.28	0.99	0.38	0.25	0.51	-0.18	-0.86	-0.04	1.18	-0.24	-0.11	1.03	-0.5
RBM14	0.8	2.4	0.57	0.73	0.82	-0.17	0.37	0.18	0.36	2.16	0.55	1.85	-0.24	-0.65	0.55	0.26	0.07	0.25	0.64	0.64
RBM15	1.04	0.99	3.41	1.09	-0.33	3.29	-1.81	-0.3	-1.09	-0.63	-0.92	0.7	-1.91	-0.37	0.49	1.11	-1.62	-0.12	0.09	-1.85
RBM17	-1.58	0.15	-1.85	-2.17	-0.6	-0.82	0.72	1.63	0.56	-0.04	1.28	-1.12	1.87	-0.81	3.32	0.75	-1.28	0.06	-1.66	-0.12
RBM25	-0.23	-0.31	-0.2	-0.3	-0.19	-2.03	-2.17	-0.37	-1.4	0.26	0.47	0.59	-0.84	-1.49	0.32	1.01	0.16	0.13	0.81	0.55
RBM26	-1.46	0.07	-0.96	-0.91	-0.79	-0.31	0.71	-0.95	-1.34	1.43	0.69	0.33	-2.75	-2.04	-0.29	0.81	0.14	1.42	0.25	-0.71
RBM27	-0.32	0.82	0.27	0.91	0.1	-0.13	-0.71	-0.33	-0.87	-2.62	-3.13	0.13	-0.27	-1.45	1.32	0.68	0.77	1.52	-0.21	0.08
RBM28	-2	-0.62	-1.71	-1.47	-1.7	0.68	-0.01	-0.19	-1.23	-0.28	0.44	0.52	-0.7	1.1	0.59	2.6	-0.73	-1	-0.35	0.54
RBM33	0.19	-0.19	0.28	0.32	-0.93	1.21	0.29	2.03	0.8	0.79	-0.86	-0.43	-1.13	-0.28	1.24	-0.75	-2.25	-0.56	-0.59	-0.08
RBM34	0.54	0.34	0.81	0.97	0.99	-1.32	-0.38	-0.56	-0.71	-1.3	-2.88	-1.49	0.48	0.31	-0.92	-0.59	-0.13	-0.96	-2.04	0.16
RBM39	0.05	0.19	-0.18	0.21	0.3	-1.24	-1.45	-1.7	-1.38	-1.35	-0.01	-0.09	0.55	-0.08	-1.06	-1.16	0.97	0.35	-0.06	0.15
RCC2	-0.59	0.04	-0.32	-1.2	-2.29	-0.13	-0.07	0.23	-0.24	1.76	1.5	-1.61	0.33	0.11	1.59	0.55	0.02	0.26	-0.25	0.21
RFC1	0.61	-0.94	-0.46	-0.21	-0.65	0.18	2.49	-0.89	-0.16	1.15	-0.47	0.72	0.27	0.17	0.02	0.48	-0.94	2.23	0.35	-0.39
RFC2	-0.07	0.97	0.03	0	0.93	1.26	2.16	1.82	1.67	-0.22	1.54	-1.08	0.6	-0.54	0.22	1.13	1.9	-0.12	0.5	-0.03
RFX1	1.21	1.57	1.54	2.58	-0.04	0.38	-0.05	0.45	0.03	1.8	1.27	0.94	-0.08	1.02	0.23	-0.43	-0.25	-0.65	0.19	0.65
RHEB	-0.93	-1.14	-1.18	-0.67	-0.27	-0.08	-0.3	-0.6	0.77	0.06	0.09	0.26	-0.68	0.17	-0.04	3.26	1.32	0.21	0.73	0.05
RIF1	-1.49	-2	-3.18	-1.38	-4.04	-2.22	0.06	-1.9	-0.34	-3.82	-0.24	1.46	-1.53	-1.12	-0.76	-0.7	-0.66	-0.44	-7.62	-2.74
RNF2	-1.59	-1.43	-0.58	-1.21	-0.52	1.07	0.77	0.62	0.1	-0.01	-1.68	-0.53	0.21	0.3	-0.08	0.81	1.29	-0.16	1.14	1.29
RPN2	-1.06	-1.06	-1.88	-1.82	-0.66	1.38	1.74	2.47	0.02	-0.33	0.56	-0.03	0.92	-0.99	-0.88	1.15	0.53	0.26	1.36	-0.59
RPRD2	-1.16	0.87	0.66	-0.17	-1.11	1.17	0.49	-0.48	0.84	1.02	0.32	1.42	-1.17	0.14	0.36	1.07	-0.21	1.29	0.57	-3.78
RPTOR	-1.5	-2.1	-1.7	-0.42	-1.55	0.98	-0.29	-0.1	-0.26	0.55	1.47	0.29	-0.72	-0.6	0.34	5.33	-0.08	0.61	-0.21	-0.6
RRP12	-0.82	0.05	-0.36	-0.62	-1	-0.47	-0.27	0.04	0.24	-1.42	-0.88	-3.19	0.17	1.12	-0.91	0.55	-1.26	-1.43	-0.47	-0.09
RRP1B	-0.1	0.63	1.12	0.24	0.93	-0.07	-0.23	0.2	-0.08	0.16	0.85	0.57	-0.53	-0.99	-0.11	0.67	0.19	0.69	-0.63	0.46
RRS1	-1.83	-0.35	-2.73	-1.43	-1.92	0.01	-0.57	-0.26	-0.51	0.65	1.65	1.12	0.84	0.03	-1.62	2.25	-0.19	-0.93	-0.59	-1.06
RSL1D1	-0.93	1.14	-0.59	0.55	0.44	0.12	-0.47	-0.67	0.2	0.31	1.01	-0.84	-0.29	0.13	-0.2	1.09	1.17	1.32	1	0.75
RTF1	0.87	0.59	-0.87	1.21	0.94	0.03	0.24	0.67	-1.53	-2.31	1.26	0.06	-0.24	-0.89	-3.24	0.31	0.03	-1.62	-1.17	-0.51
RTN4	-1.25	-0.71	-1.34	0.27	-0.66	-0.37	-0.44	-0.78	0.5	0.54	-0.57	1.42	-0.25	1.09	-1.49	-0.92	2.1	0.85	-0.11	0.86
SAE1	0.54	0.34	1.39	1.09	0.94	0	-0.39	0.41	-0.84	0.58	1.43	1.56	-1.58	-0.21	-0.46	3.01	-0.27	-1.25	0.26	-1.05
SAFB	-0.68	-0.14	-2.85	-1.36	0.1	-1.81	-1.08	-0.98	-1.2	0.54	0.58	-0.14	1.04	0.38	1.92	1.91	0.33	-0.16	0.2	-1.25
SALL2	-0.98	-0.97	-0.72	-0.52	0.32	-1.09	-1.23	-0.92	-0.4	1.35	1.22	-0.95	-0.86	-0.15	-0.94	-0.57	0.42	1.07	1.12	-0.3
SAMHD1	0.77	-0.54	0.04	0.32	0.33	-1.6	-2.25	-2.33	-1.61	0.13	1.22	-0.37	1.55	-0.12	-0.58	0.53	1.31	0.83	1.82	0.43
SAP18	-0.39	-0.58	1.23	0.45	-0.92	-0.32	0.29	-0.01	-1.63	0.25	0.03	0.97	-0.66	-0.01	-0.35	0.13	-1.05	1.69	0.27	0.03
SAP30BP	1.47	-1.35	1	0.53	0.87	0.09	0.2	0.45	1.05	0.76	-0.23	-0.16	0.35	-0.33	0.67	-0.01	-0.33	0.9	1.02	0.57
SART1	1.17	-0.69	1.04	1.39	-0.78	0.76	0.32	1.07	0.56	-0.6	-1.97	0.02	-0.22	-3.09	1.61	0.44	-0.64	-0.31	0.25	0.03
SART3	-0.44	0.18	-0.98	-0.46	-0.5	-0.62	-1.09	0.43	-0.35	-0.3	-0.5	-2.11	0.71	0.02	-0.93	-1.01	0.51	-1.01	0.1	-1.04
SCFD1	-0.06	0.54	-0.04	0.1	-0.27	0.89	-1.64	-0.08	-0.97	-0.05	0.22	0.43	-0.32	-0.25	0.65	0.71	1.48	-0.02	0.84	0.25
SCML2	0.46	0.26	-0.01	-0.46	-1.48	-2.3	-1.98	-3.06	-1.35	1.56	0.41	0.25	0.34	-0.05	-0.07	0.08	0.56	0.75	-0.33	-0.06
SEC24C	-0.45	1.43	0.25	0.9	0.87	-0.18	1.02	0.58	0.68	-0.89	1.22	-1.03	-0.28	0.65	-0.75	-0.14	-0.58	-0.1	-0.89	0.14
SEC61A1	-1.09	1.21	-0.13	0.73	0.97	1.25	0.33	0.47	-0.01	-1.84	-0.78	-0.14	0.32	0.05	0.16	1.25	0.41	-1.08	0.08	-0.45
SEC63	1.14	1.09	2.72	1.32	1.82	2.73	-0.28	-0.51	-0.47	1.16	-1.87	0.82	0.89	1.92	1.44	4.67	-0.77	-1.29	1.84	0.89
SEMA3G	-1.4	-0.19	-0.22	-1.02	-0.21	-0.44	0.73	0.56	0.49	-0.37	1.11	-0.57	-0.99	-0.7	0.3	0.21	1.12	0.54	0.42	-0.17
SERBP1	-1.1	-0.58	-2.23	-2.53	-1.94	-1.42	-1	-1.76	-0.21	1.42	1.38	-2.14	-0.76	-0.49	-1.2	-0.23	0.07	1.45	0.14	2.52
SERPINH1	-0.79	-0.3	-0.1	-0.04	-0.44	0.46	-0.38	0.64	0.3	0.6	0.13	-0.47	-0.44	-0.14	0.99	0.33	0.29	0.33	-0.27	0.46
SET	1.62	1.87	1.9	2.65	2.37	2.76	2.45	2.38	0.51	0.3	0.33	1.45	1.02	0.66	1.82	0.51	1.33	1.85	-1.63	1.27
SF1	-1.35	-0.91	-1.12	0.1	-1.69	-0.24	0.33	1.88	0.55	0.95	1.4	0.69	0.37	0.75	-0.23	0	-0.75	-0.55	-0.97	-0.41
SF3A1	-1.86	-1.85	-1.37	-0.66	-0.31	0.42	-0.17	-0.45	-0.24	0.34	-0.19	-1.22	0.96	-0.83	0.28	0.28	-0.4	0.1	-0.19	-1.09
SF3B2	-0.58	0.19	-0.72	-0.24	-0.67	0.46	1.23	1.27	1.02	2.29	0.93	0.72	-1.43	-0.99	0.13	-0.35	-0.43	0.03	0.09	0.2
SF3B4	1.39	-0.1	-0.06	1.55	1.03	0.06	-0.87	0.56	-0.63	1.21	1.23	-1.43	-0.38	-1.97	-0.32	1.65	-0.71	-0.72	-0.89	-1.01
SF3B5	-0.94	0.1	-0.96	-2.17	0.33	1.43	-0.41	0.03	0.53	-0.13	0.45	-0.02	-0.73	0.49	0.48	0.13	0.66	-1.21	0.15	-0.87
SFXN1	0.74	-0.2	0.28	-0.8	-0.45	-0.51	-0.5	-0.86	-0.74	0.94	0.44	-0.21	0.41	-0.49	0.08	-0.99	1.18	-0.37	-0.25	1.06
SIN3A	-2.08	-2.36	-2.08	-1.41	-1.44	-0.67	-0.4	-0.5	1.27	-0.99	-0.36	0.42	0.28	-0.38	-0.91	0.49	-0.34	-0.16	0.48	0.05
SIN3B	-0.69	-0.94	-1.03	-0.42	0.59	-0.04	0.85	0.16	1.62	0.59	-0.97	-0.93	-0.73	0.54	1.15	-0.45	-0.09	-1.23	-2.3	-1.16
SKIV2L	1.34	2.11	1.15	2.19	1.38	2.09	1.07	2.26	0.5	-0.1	1.02	0.48	0.3	0.36	-0.99	0.84	0.89	-0.04	-1.01	0.57
SLC16A1	2.23	2.43	1.69	1.42	0.56	0.77	0.55	1.51	0.82	0.18	-0.08	1.2	-0.52	-0.84	-1.61	-0.85	0.69	-0.3	-1.07	1.22
SLC1A5	0.12	-0.26	-0.41	0.68	-0.33	0.67	-1.13	1.28	-0.68	-0.99	-0.54	0.51	-0.84	-0.05	-0.96	-0.97	0.81	-1.69	0.18	-0.44
SLC25A1	0.49	-1.71	0.05	0.26	0.43	-0.6	0.68	1.54	0.83	-0.4	0.99	-1	-0.47	0.84	-0.29	-0.61	-0.81	-1.29	-1.14	-0.5
SLC25A10	-1.34	-1.08	-0.49	-0.52	-1.44	-0.01	-0.28	-0.12	0.28	-0.99	-0.54	-0.7	-1.29	-0.47	1.22	-0.58	0.46	-0.14	-0.29	-1.14
SLC25A11	-0.86	-0.4	0.65	-0.08	0.35	0.1	0.1	-1.37	0.8	-0.39	0.28	-1.15	-0.57	0.54	-1.35	-0.2	-0.19	1.79	0.75	0.03
SLC25A13	0.83	0.89	0.46	0.48	0.72	-0.23	-0.05	0.02	-0.02	-0.39	-1.51	0.4	0.03	-0.63	-2.32	-1	-0.49	0.61	0.14	0.79
SLC25A22	-0.89	1.08	-0.12	-0.06	-0.82	1.71	0.79	1.13	0.83	1.19	1.19	-0.59	0.5	0.85	-0.93	0.34	-0.17	-0.48	0.64	-0.21
SLC25A3	-0.01	0.55	-0.67	-0.02	0.56	-0.37	0.75	-0.01	-0.22	-0.48	-1.15	-1.5	0.75	0.41	0.15	1.5	0.78	1.27	0.45	-0.74
SLC25A4	-1.28	-0.18	-0.99	-1.13	-1.97	-1.6	1.13	0.75	0.37	0.84	-0.21	0.57	1.03	0.47	0.98	0.9	-0.3	-0.11	-0.89	0.77
SLU7	2.18	-0.29	1.13	2.16	2.27	-0.49	0.13	-0.63	-0.45	-0.23	-1.25	-0.26	-0.03	1.14	-0.39	0.93	1.12	1.17	-0.01	1.43
SMARCA1	0.39	-1.08	1.22	0.44	-0.1	1.07	1.88	1.66	1.86	-0.07	-0.07	-0.86	0.77	0.65	0.71	-0.28	0.85	0.15	0.14	0.23
SMARCA4	-1.04	1.73	-3.04	-1.21	0.01	-1.05	1.68	-0.91	1.15	-0.19	0.81	2.61	0.77	0.14	2.69	0	1.04	3.07	1.2	1.83
SMARCA5	-1.32	0.03	-0.99	-0.32	0.27	-2.22	-1.41	-1.86	-1.06	1.36	0.03	1.19	-1.49	-1.55	-0.25	3.45	-2.22	-1.43	-1.05	-0.82
SMARCB1	-0.25	0.05	-3.96	-1.27	-0.91	-3.88	1.39	-3.15	0.55	0.47	0.46	0.18	-1.91	0.64	1.24	0.02	1.06	1.75	0.35	2.89
SMARCC2	1.25	0.2	0.75	0.86	0.89	-0.2	1.41	0.6	1.08	1.46	0.41	-1.65	-0.73	0.71	1.03	0.8	-0.48	1.14	1.04	-0.33
SMARCD2	-0.52	-0.2	-0.43	-0.26	0.6	0.15	-0.35	0.92	-0.68	-0.72	0.05	-1.51	-0.6	0.86	0.42	-1.01	0.2	1.09	0.25	0.59
SMARCE1	-0.16	-0.87	-1.55	0.16	-0.96	-3.08	1.69	-2	-0.73	2.11	1.35	0.14	-0.81	0.12	0.9	-0.99	1.05	1.45	-0.05	0.85
SMC1A	-0.06	0.68	0.3	-0.61	-0.07	-0.54	-0.08	0.08	-0.26	0.92	1.51	0.83	-0.39	1.22	1.1	3.13	-1.19	-1.28	-1.02	-1.07
SMC4	-1.92	-2.24	-1.54	-2.22	-2.74	-0.04	0.78	0.89	1.37	-0.4	-0.75	0.83	0.42	0.57	0.67	0.98	-0.73	0.18	0.44	1.07
SMCHD1	1.85	1.17	1.06	0.69	1.05	-1.44	-0.78	-0.48	0.43	-1.56	-1.56	0.89	-0.52	-0.77	-1.31	-0.46	0.09	0.71	0.38	0.29
SND1	0.04	-0.81	-0.7	-0.21	-0.91	0.77	0.36	0.99	0.46	-0.22	1.22	-1.77	0.51	0.49	1.03	0	1.99	0.42	-0.1	0.31
SNRNP200	1.02	0.43	1.34	0.65	0.08	0.18	-0.4	-0.45	-0.09	1.78	0.27	-1.2	-1.13	-0.42	-0.54	-1.36	0.57	-0.66	0.8	-0.13
SNRNP40	-0.75	0.5	0.73	-0.32	0.11	0.3	-1.2	-1.03	-1.07	0.02	1.2	-5.72	-2.07	-2.83	-0.28	-0.98	-1.85	-1	-5.07	-0.53
SNRPA	-0.37	-0.57	0.59	0.23	-0.12	1.77	-1.14	-0.35	-1.38	0.55	-0.56	-4.69	-0.41	-0.97	0.34	1.55	1.16	-2.47	-0.68	-0.02
SNW1	0.04	0.56	0.71	1.42	1.01	-1.96	-2.12	-2.15	-2.13	0.41	-0.57	0.61	-0.55	-0.04	-0.66	0.25	-1.13	-1.49	-2.33	0.45
SNX2	-0.6	-0.62	-1.12	-1.28	-1.76	0.51	0.19	0.2	0.23	-0.95	-0.67	-0.11	-0.7	0.75	-1.34	-0.54	1.49	0.91	0.94	0.99
SON	-0.56	-1.37	-1.14	-0.64	-1.05	-0.07	-0.8	-1.25	-0.27	0.26	0	0.07	-0.09	0.38	-0.86	-0.43	0.68	-1.69	-0.47	-0.3
SPEN	-1.03	-0.43	-0.19	-0.25	0.8	0.67	0.18	0.23	-0.15	0.01	-0.66	0.89	-0.56	-0.89	1.98	0.06	0.36	-0.71	1.68	-0.02
SREK1	2.53	1.65	2.01	1.68	2.4	0.91	-0.54	2.04	-0.75	-0.33	0.51	-1.94	0.77	0.54	1.01	0.35	0.25	-0.62	0.64	2.57
SRP68	-0.6	1.43	0.8	1.04	0.05	0.18	-0.24	0.08	0.03	-0.53	-0.87	0.31	0.51	-0.9	1.53	1.3	0.56	-0.03	0.77	-0.49
SRP9	0.33	0.34	0.56	0.07	-1.49	1.48	0.74	0.81	0.22	1.15	2.13	-0.04	0.33	0.79	-0.29	1.75	0.56	-0.35	-0.61	0.1
SRPK1	1.41	-0.68	0.77	-0.16	-0.76	-1.04	-1.58	-0.98	-1.11	-0.12	1.53	0.73	-1.34	0.05	0.53	0.22	0.92	0.94	1.72	0.29
SRPRB	-0.71	0.34	0.15	0.57	0.86	-0.11	0.28	-0.21	-0.42	0.53	1.45	0.02	-0.49	-0.04	0.46	1.27	0.68	0.88	-0.1	0.76
SRRM1	1.1	-0.65	0.39	0.63	-0.19	1.45	-0.38	-0.24	-0.78	1.61	1.93	0.16	-0.53	-0.22	-1.71	1.12	-0.52	0.19	-1.43	-1.58
SRRM2	0.09	1.15	-0.63	0.82	0.27	-0.63	0.29	-0.49	1.49	-2.92	-1.66	-0.66	0.47	0.3	-0.55	1.11	0.82	1.04	0.39	0.55
SRRT	1.41	1.8	0.57	1.22	0.32	-0.97	-1.67	-0.7	-1.87	1.02	1.47	0.26	1.02	-1.81	-0.27	0.61	-1.5	-1.62	-1.14	-0.68
SRSF10	0.9	-1.85	-0.83	1.28	-0.29	0.37	-0.06	-0.65	1.21	-0.97	-1.8	1.46	-1.43	-1.29	0.04	1.73	0.65	-1.58	0.04	-2.5
SRSF11	1.31	0.36	0.24	0.61	0.5	-0.63	-0.88	0.77	-0.85	-0.2	0.26	-2.25	0.22	-3.41	0.34	0.85	-1.06	-1.72	-3.64	-1.16
SRSF2	-0.08	1.11	-0.28	-0.93	1.73	0.72	-0.62	-0.92	-1.38	0.78	-0.78	-1.65	-0.07	-0.91	-1.65	-0.32	-0.66	-1.38	-1.99	-1
SRSF3	-0.96	-0.66	-1.29	-0.34	-0.66	-0.71	-1.49	0.5	0.68	-0.74	-0.78	-0.94	-0.52	0.11	0.07	-0.75	1.71	-0.55	0.4	-0.01
SRSF4	-0.32	0.59	-0.31	0.26	-0.56	0.89	1.52	2.08	1.08	-0.08	0.31	-0.55	-0.39	0.36	-0.5	0.01	0.15	0.38	0.66	0.8
SRSF6	0.38	-1.53	-0.22	-0.51	1.08	-0.32	-1.56	-1.82	-2.06	-0.13	-0.49	0.12	0.7	0.57	0.14	0.2	-0.71	-0.82	1	-3.41
SRSF7	0.39	0.38	0.65	1.05	0.65	-0.67	0.04	-0.29	-2.48	0.3	-0.28	0.27	0.41	-1.22	0.81	1.68	-0.98	-1.61	-0.76	0.13
SSB	0.83	1.7	1.38	1.03	1.77	0.72	0.2	0.15	-0.31	1.64	-0.05	1.93	1	0.15	0.81	2.91	1.16	1.19	1.51	1.08
SSR4	0.73	-1.76	1.49	0.53	-0.47	1.91	1.21	0.75	0.5	-0.15	0.24	-0.05	0.1	1.75	-0.26	-0.3	-0.33	-0.19	-1.07	-0.26
SSRP1	0.96	-0.75	-0.33	0.76	2.89	0.16	0.73	-0.2	0.3	-0.92	-0.75	0.98	-1.72	0.24	-1.41	0.34	0.76	0.69	0.42	-0.72
STAG2	-2.21	-5.1	-2.39	-0.4	-3.22	-4.82	-2.48	-2.33	-1.22	1.47	0.26	-0.04	-1.77	-2.6	-1.46	-2.62	-4.49	-3.35	-2.27	-8.55
STAT1	1.04	0.62	0.81	1.52	-0.3	1.16	0.96	-0.24	0.2	-0.8	-0.25	-1.44	0.79	-1.2	1.42	-0.37	-0.59	0.11	-1.04	-0.01
STAT3	-0.55	-1.77	0.59	0.16	-0.52	0.05	0.49	0.49	-0.5	0.52	0	0.68	-0.04	0.53	-0.75	-0.86	0.36	-0.26	0.05	0.15
STAU1	0.22	-0.16	-0.2	0.42	-0.54	0.91	0.05	0.41	-0.06	0.63	-0.67	-0.7	-0.92	-0.72	0.56	0.19	-0.97	-1.64	-1.28	0.7
STMN1	0.55	0.05	0.88	0.96	1.29	0.22	-0.09	-0.51	0.88	0.89	-1.09	0.41	0.55	0.86	1.51	0.85	-0.77	-1.18	-1.09	0.07
STOML2	-0.35	-0.15	0.63	-0.33	-0.78	0.85	-0.23	0.19	0.64	-0.1	-0.98	-0.69	-0.82	-1.89	1.08	0.61	-0.26	-0.53	-4.89	0.28
STRAP	-0.88	-1.68	-1.78	-1.49	-1.05	1.38	0.74	1.1	-0.3	-0.58	0.63	2.6	0.3	-2.69	0.17	2.65	-0.4	0.08	0.66	0.02
STT3A	-0.8	0.97	0.02	-0.68	0	1.43	0.2	-0.96	-0.14	0.27	-0.6	-0.32	1.31	0.22	0.31	1.49	1.96	-0.6	1.74	0.38
SUCLA2	1.43	2	-0.13	1.71	1.24	-0.58	0.58	0.48	-0.33	0.21	0.65	0.63	-0.08	-0.36	-0.1	0.04	0.14	-0.1	-0.7	-0.98
SUDS3	-0.97	-1.37	-1.94	-1.31	-2.34	-1.11	-0.32	0.04	1.46	0.65	0.22	-2.68	-0.51	-0.14	0.08	-0.59	-1.99	-1.18	0.06	-2.51
SUGP1	0.93	-0.93	0.64	0.29	-0.74	-0.96	-1.55	-0.62	-1.5	-0.69	-1.5	-0.75	1.8	-0.32	-0.26	0.66	-0.56	-0.14	-0.66	0.51
SUGP2	-1.43	-0.38	-2.38	-2.01	-3.08	-0.79	-1.55	-2.16	-1.4	-1.12	-1.27	0.25	-1.45	-0.09	1.75	-0.29	-0.67	-1.72	-0.8	-0.16
SUPT5H	-1.98	-1.4	-1.7	-0.76	-1.08	-1.47	-0.77	-0.58	-0.2	-1.31	-0.98	-1.08	1.3	-0.55	-1.04	0.46	2.29	0.82	-0.42	-0.79
SUPT6H	-1.12	-2.11	-1.41	-1.52	-0.7	0.86	-0.08	-0.91	-0.63	-1.46	-0.24	-0.01	0.12	0.28	-0.32	-0.09	-2.07	-1.17	-0.7	0.51
SURF4	-0.27	-0.34	1.23	0.51	-0.65	2.38	-0.52	1.93	-0.38	0.68	-1.2	0.4	-1.98	-1.73	-0.07	2.49	-0.6	-2.27	0.68	1.69
TAF15	1.24	-1.78	0.91	0.13	0.59	-0.14	-1.21	-0.9	-0.99	-0.46	-0.81	-1.43	-0.31	-0.14	-1.94	0.3	1.33	0.41	0.94	-1.16
TAGLN2	0.87	1.14	0.85	0.49	-1.28	1.58	1.97	1.44	1.83	0.15	-0.94	-0.49	0.44	-0.48	-0.11	1.37	0.58	1.32	1.36	0.09
TBL3	-0.07	-0.14	0.42	1.03	-0.26	0.09	-0.57	0.01	-0.68	-1.3	0.1	0.8	0.37	-0.67	-1.34	4.43	0.88	1.13	-1.23	0.6
TCERG1	0.63	0.87	0.48	-0.45	0.93	0.72	1.12	1.71	0.58	-1.27	0.45	-1.34	0.59	0.61	-1.36	-0.31	0.34	0.15	0.07	0.06
TCF20	0.29	0.11	0.18	-0.44	-0.48	0.18	-1.15	0.15	-0.13	-1.04	-0.52	0.03	-0.32	0.71	0.87	-0.58	1.13	0.11	0.23	0.45
TCOF1	-1.2	0.86	-0.52	0.74	1.83	0.07	-1.17	-0.64	-0.78	-1.16	-0.91	-0.24	-0.74	-0.36	-1.85	2.08	-0.58	1.21	1.15	-2.63
TECR	0.8	-0.87	-0.67	1.07	1.67	0.26	-0.6	-0.59	-0.09	0.26	0.59	0.99	-0.21	-0.36	-1.06	0.36	-1.32	-2.3	-1.23	0.26
TEX10	-0.62	-1.67	-1.63	-0.08	-0.71	1.38	0.22	-0.39	1.5	-0.32	-0.44	1.94	0.14	0.39	0.09	4.59	1.34	0.24	-0.25	-1.18
TFAP2A	0.06	0.11	1.2	0.5	1.18	1.19	0.05	0.22	-0.34	1.56	0.26	0.58	0.31	-0.2	0.26	0.55	-0.96	-0.1	0.53	-1.97
TFIP11	0.24	-0.1	0.07	-0.18	0.25	-1.18	-0.73	-0.54	-1.04	1.7	0.61	0.56	-0.02	-0.8	-2.01	0.19	0.02	1.21	-0.24	0.52
THOC2	-1.11	-0.64	-0.06	-0.67	-1.86	0.5	1.12	0.23	0.8	0.37	2.38	-0.12	0.67	1.05	-0.15	0.28	-0.1	0.25	-0.46	-0.73
TIMM44	-2.92	-2.84	-2.32	-2.13	-1.65	0.19	-0.13	-0.77	-0.76	0.76	0.32	-1.68	0.25	1.17	0.94	2.28	0.17	0.67	0.54	0.42
TIMM50	1.38	1.88	1.28	0.71	1.4	0.04	-1.12	-0.36	-0.39	-0.32	-1.01	0.63	0.37	0.03	0.63	1.97	0.18	0.34	2.24	-1.21
TIPRL	-2.92	-5.37	-1.45	0.3	-0.17	-0.43	-2.43	-3.75	-2.13	0.62	-0.84	-2.15	-10.4	-7.43	-3.96	1.9	-8.14	-6.66	-6.01	-14.19
TK1	0.09	0.06	-1.89	-0.77	0.54	1.36	0.71	0.21	1.21	0.22	1.22	-0.51	0.34	-0.93	-0.44	-0.34	-0.13	0.62	0.5	1.23
TKT	1.51	2.89	1.91	1.19	1.42	1.95	0.99	1.09	2.07	0.66	0.85	-1.57	-0.95	-0.64	0.38	0.85	-1.57	2.24	-0.68	0.87
TLE3	0.05	0.5	0.44	0.61	0.27	-0.46	0.66	-0.54	0.12	0.08	0.85	0.17	-1.02	-0.71	-0.12	1.04	-0.83	0.26	0.73	-1.73
TLN1	0.47	0.62	0.88	-0.41	0.24	0.65	0.18	1.1	-0.27	1.31	0.14	-0.05	1.56	1.35	0.91	0.59	1.56	1.36	2.44	1.03
TMED10	-1.94	-0.57	-0.28	-2.32	-0.76	2.37	-3.69	1.69	-4.72	2.07	0.45	1.19	-0.89	-1.21	-0.81	2.05	2.23	-2.45	-2.69	2.12
TMEM165	-0.36	-1.37	-2.08	-1.58	-0.6	-1.63	1.44	0.41	0.04	-3.74	-1.87	1.87	0.41	-0.74	-1.64	-0.47	0.21	0.43	1.05	0.62
TMEM33	0.14	0.09	-0.59	0.48	0.24	-1.94	-0.11	-2.27	-1.08	-0.33	-2.18	0.44	0.56	-0.18	-0.12	-0.8	-1.51	0.79	0.51	0.03
TMPO	-0.53	0.39	-1.86	0.15	0.26	-1.12	-0.81	-0.46	-1.39	0.25	-0.41	-0.31	-0.81	-1.88	1.9	1.04	-1.79	-0.49	-1.25	-0.96
TMTC3	1.51	1.36	0.86	1.92	0.62	0.43	-0.35	0.33	0.06	0.07	-0.45	-0.28	0.38	0	0.42	-0.15	0.81	0.9	2.14	-0.23
TNPO3	1.2	0.24	0.89	1.5	0.35	2.46	1.87	1.11	1.68	-0.92	-1.12	-0.17	-0.09	-0.12	-0.13	0.18	0.51	1.3	0.72	0.31
TOE1	-1.3	0.05	-0.14	-0.4	-1.16	-0.92	-1.64	-0.53	-1.12	0.32	-0.16	-0.22	-2.05	-1.84	-2.23	2.54	-1.53	-0.7	-2.58	-0.2
TOMM22	0.24	-0.46	0.8	-0.79	0	-1.63	-2.16	-3.3	-2.21	1.84	1.27	0.87	0.97	-0.9	-0.73	2.61	-0.98	0.06	-0.73	0.07
TOP2A	-0.5	-0.85	2.33	-1.7	-0.96	2.82	-0.31	2.42	0.21	-1.85	0.16	1.2	0.04	-0.13	1.5	2.53	-1.46	-1.34	-2.07	-0.59
TOP2B	0.45	0.45	1.67	-0.37	-0.06	4.53	0.15	1.83	1.04	-0.32	-1.19	-0.39	1.11	-0.01	-1.44	0.83	-1.27	-0.05	0.97	-0.27
TOR1AIP2	0.8	1.31	0.94	1.82	1.03	0.42	-0.25	-0.09	0.53	-0.68	-0.63	0.85	-0.03	0.02	-0.5	0.16	-0.77	-0.91	-0.98	-0.01
TOX4	0.03	-0.84	-0.74	-0.32	0.54	-0.37	-1.49	-1.46	-1	0.21	-0.89	-0.83	-0.64	-1.31	0.5	-0.58	-0.53	-2.21	-0.39	-1.64
TP53	1.34	1.58	2.39	1.77	0.91	2.26	2.06	1.39	-0.06	1.04	-1.13	0.63	-0.76	-0.19	1.71	0.81	-1.5	-1.48	-1.59	-1.12
TP53BP1	-0.24	-0.37	-2.45	-0.51	-3.59	-4.57	-1.65	-2.99	-0.85	-7.43	-1.18	-1.91	0.37	0.93	1.16	0.82	-0.74	-0.83	-8.8	0.5
TPR	1.46	0.7	1.77	2.49	1.63	0.97	-0.47	1.6	0.92	-0.78	-0.79	0.51	-0.07	-0.64	1.38	1.48	-0.46	0.52	-0.41	-0.51
TPX2	0.21	-1.6	-0.5	-1.36	-0.76	0.43	0.41	-0.49	0.81	0.54	0.14	-0.68	-1.02	0.51	-0.27	0.09	1.2	0.44	0.18	-1.76
TRA2A	0.96	1.13	-0.49	0.37	1.33	0.64	1.12	-0.15	0.39	0.42	-1.3	0.66	-0.17	-0.19	-1.79	-0.36	1.73	1.66	0.56	0.34
TRA2B	-0.76	0.61	-0.61	0.08	0.19	-2.26	-0.54	1.67	-1.03	0.09	-0.2	-0.69	-0.04	-2.79	1.43	-0.68	-1.25	0.05	-2.7	1.63
TRAP1	-0.95	-0.1	-1.12	-0.01	-0.05	-1.88	-1.27	-0.37	-0.63	1.35	1.31	-0.94	-0.49	-0.2	0.81	-0.14	0.69	0.3	1.34	0.97
TRIM25	0.07	0.65	1.4	0.33	0.61	0.68	0.41	1.34	1.34	2.11	-0.16	-0.6	0.03	-0.01	1.88	0.29	-0.41	0.58	0.53	-0.41
TRIM33	-1.48	-0.45	-0.73	-1.31	-1.1	-0.11	-2.41	1.19	-0.87	0.94	-0.24	-0.6	-0.21	0.31	0.91	-1.17	0.83	-1.2	-1.49	-3.58
TRIP12	-1.09	-1.55	-1.56	-0.07	-1.3	0.27	-1.71	0.46	-0.04	-0.34	-1.32	-2.96	-2.15	-1.46	-0.79	-1.83	-1.16	-2.61	-2.44	-8.59
TRIP13	0.52	0.58	1.75	0.03	-1.18	0.6	2.36	0.13	1.35	-0.66	1.13	0.73	-0.1	2.24	-0.53	0.74	-0.07	0.17	-0.15	0.55
TRMT10C	-0.62	0.09	-0.1	0.72	2.19	0.21	-0.09	-0.07	-0.51	2.93	1.06	-0.11	-0.78	-0.11	-1.09	0.78	0	0.58	1.05	0.37
TRMT1L	0.48	-0.32	-0.35	-0.63	0.81	0.31	-0.43	-0.64	-0.27	0.83	-0.9	1.34	1.01	1.3	-0.65	-1.18	1.07	0.94	1.06	0.43
RO60	0.85	0.29	0.17	0.06	0.94	0.55	-0.4	-0.64	0.08	-0.14	-1.16	0.15	1.05	0.6	0.84	0.83	-0.17	0.37	-0.44	-0.49
TSFM	0.7	1.16	-0.23	0.31	0.08	0.95	-0.42	0.49	0.41	0.3	0.68	1.08	-0.1	-0.84	2.13	1.31	-1.76	0.59	0.96	0.65
TUBG1	0.88	0.65	0.12	0.71	1.41	-0.04	-0.05	0.02	0.37	-1.23	0.42	-0.25	-0.31	0.41	-0.01	1.57	2.08	1.1	-1.35	-0.55
TUBGCP2	1.81	0.33	1.48	1.7	0.47	0.07	0.45	1.43	0.58	-1.27	-0.84	0.74	-0.49	0.37	-1.42	-0.35	0.73	0.37	-0.16	0.66
TUFM	2.12	0.7	0.62	1.58	0.91	1.04	-0.18	-1.05	-0.93	0.09	-0.88	1	-0.06	0.19	1.22	0.39	-1.14	0.66	0.76	-0.03
TXNL1	-0.73	-1.19	-0.37	-0.52	-0.76	-1.11	-1.96	-1.75	-1.13	-0.78	-0.74	-1.07	-0.26	-0.3	-0.11	0.32	-0.08	-0.33	0.04	1.05
U2AF2	0.84	0.01	1.74	-0.05	0.6	0.91	0.31	1.23	1.24	0.99	0.43	-0.25	1.14	-0.77	1.33	1	0.75	0.57	-0.64	-0.02
U2SURP	0.6	-0.72	1.39	-0.03	0.9	-0.38	0.59	0.47	-0.07	-0.28	-0.29	-0.7	-0.23	0.06	-0.68	-0.09	0.13	0.49	-0.79	0.61
UBE2O	0.44	-0.09	1.12	1.24	0.88	-0.28	0.24	-0.18	0.26	-1.21	1.75	-0.15	-1.85	-0.2	-2.01	0.07	-1.03	0.28	-1.17	-0.05
UBLCP1	0.45	0.3	-0.85	-0.69	0.33	0.19	-0.12	0.98	-0.68	-0.03	-1.28	0.62	-0.66	1.28	-2.13	-0.61	0.53	1.26	0.65	0.46
UBR4	1.13	-3.85	0.07	0.2	-0.08	-1.53	-0.77	-0.63	-1.4	-0.07	-0.27	-0.23	-1.69	-0.55	1.16	0.32	-2.16	-2.82	-1.34	-1.34
UBR5	-1.01	-0.66	-1.04	-1.26	-0.27	-0.35	-0.62	-2.77	0.8	1.21	-0.93	2.42	1.24	0.03	1.46	0.62	1.18	2.66	2.86	-2.39
UNC45A	0.05	-0.49	-0.28	-0.29	0.84	-1.21	-1.44	-0.23	-2.56	-0.38	-0.45	0.58	-1.36	-1.26	0.53	0.39	-0.08	-1.4	-0.44	0.28
UQCRC2	0.74	0.73	0.56	0.32	0.25	-0.22	-0.2	-0.58	0.56	0.48	-0.7	-0.51	0.74	0.74	-0.08	-0.16	0.45	1.09	0.78	0.56
UQCRFS1	0.95	0.47	0.63	-0.06	-0.16	0.46	-0.33	-0.6	0.69	-0.65	0.25	-0.83	0.45	-0.39	3.02	1.63	0.42	1.36	1.52	1.59
USP48	-0.53	0.74	-1.49	-1.35	-0.09	-1.78	-1.11	-0.92	-0.41	-1.23	-0.56	-0.64	1.27	1.47	0.69	1.9	1.81	-0.97	0.3	0.43
USP7	0.17	-1.16	-0.61	0.49	-0.35	-1.05	-1.42	0.33	-9.14	1.1	0.34	1.39	-2.77	-4.76	-2.2	-5.66	-7.45	-1.85	-3.64	-2.47
USP9X	-1.31	-0.97	1.41	0.72	-0.26	1.76	-1.32	0.46	-2.63	0.3	-0.31	2.2	-4.59	-4.28	-1.61	-1.67	-0.3	-1.11	-3.75	-1.28
UTP14A	-0.95	2.38	1.06	0.78	0.49	-1.36	-0.75	0.03	-0.75	0.48	0.67	-0.01	0.14	-0.42	1.32	3.82	1.65	2.08	1.05	0.13
UTP15	-1.45	0.13	-0.95	-1.13	-1.2	1.06	0.53	-1.24	0.22	0.15	1.01	1.11	-0.22	-0.26	-0.37	2.65	-0.6	-0.96	0.2	0.27
UTP18	-0.72	-0.38	0.08	0.16	-1.88	1.33	0.46	0.46	0.86	-1.28	-0.55	0.65	0.36	-0.78	-2.62	3.06	-0.37	-1.01	0.14	0.52
UTP20	0.06	0.59	0.68	0.97	-0.09	0.56	1.31	0.34	0.28	0.58	0.42	-0.31	0.36	-0.61	-0.8	2.04	-0.32	0	0	0.26
VCPIP1	-0.52	-1.22	-1.49	-1.03	-0.59	-0.77	-1.98	0.08	-1.65	0.46	0.94	-0.38	-1.95	0.48	-1.31	0.44	0.05	-2.46	-0.11	-2.59
VDAC1	-2.6	-0.96	-0.86	-1.6	-0.99	-1.67	-0.13	-0.91	0.11	0.61	0.61	2.42	0.19	-0.39	1.51	0.55	-0.31	1.3	0.47	1.03
VDAC2	-1.09	-0.31	-1.03	0.16	-0.3	0.57	0.66	-0.53	-0.71	2.13	0.4	1.37	-0.8	0.8	0.94	2.25	0.81	1.83	0.2	0.04
VDAC3	0.37	1.27	0.47	-0.17	1.12	-2.77	-1.74	-1.84	-1.24	-2.05	-1.9	-1.41	0.24	-0.76	-0.69	-0.24	0.25	-0.9	-1.96	-0.25
VMP1	0.22	-0.44	1.17	-0.46	0.09	-0.56	-0.86	-0.64	-2.51	1.1	0.57	0.02	-0.74	-0.5	-1.03	1.47	0.19	-0.64	-0.35	-1.38
VPS52	-1.06	-1.66	-1.69	-0.65	-0.98	0.07	-2.09	-0.35	-1.96	0.29	0.86	-0.45	-0.4	-1.74	1.25	3.29	-0.37	-1.48	0.2	0.1
WARS	-1.16	-0.91	0.01	-0.14	0.39	-2.01	-1.12	-0.55	-1.16	-2.84	-2	0.17	-1.5	-0.93	-0.92	-0.03	-0.18	-0.96	-0.52	0.71
WBP11	-0.59	-0.93	-0.66	-1.12	0.45	0.52	0.13	-0.36	0.1	0.53	-0.15	-0.13	-0.42	0.19	-1.16	0.03	0.34	-0.1	0.78	1.07
WDHD1	-1.05	-1.3	-0.01	1.71	-0.66	-3.05	-1.95	-2.15	-3.27	-0.35	-3.32	-1.6	1.02	-3.59	-2.66	0.99	-2.24	-2.62	-1.45	-2.04
WDR12	0.02	0.88	0.12	0.59	-1.19	-0.7	-1.24	-1.16	0.06	1.53	0.1	0.41	-0.98	0.02	-0.53	3.93	-1.21	-1.39	-2.15	1.18
WDR3	-0.55	-0.32	0.07	-1	0.39	-0.9	0.09	0.12	0.54	0.41	-0.38	-0.42	0.35	0.19	-0.51	3.15	-0.5	-1.21	-1.25	-0.23
WDR36	0.35	-0.36	-0.65	0.42	1.21	1.67	0.7	1.38	1.45	0.63	1.61	-0.36	0.39	-0.12	0.14	2.82	-0.52	-0.04	0.3	-0.96
WDR70	-1.58	0.91	-1.43	-0.62	-1.41	0.81	0.3	0.03	0.17	-0.37	-0.6	0.62	-0.72	0.39	-0.27	-1.26	-0.8	0.12	0.23	1.11
WDR82	0.83	0.37	1.48	1.87	1.66	-1.75	-1.86	-0.76	-1.12	1.62	0.83	0.93	-0.94	-1.16	0.61	3.65	0.12	0.72	0.2	-1.45
WIZ	-1.03	-0.39	-0.86	-0.45	-0.53	-0.31	0.25	0.24	-0.82	0	-0.26	-1.42	0.37	1.25	-0.73	-0.61	-0.76	-0.71	-0.11	0.08
WRNIP1	0.36	1.95	0.52	-0.04	0.95	-0.66	0.56	0.23	0.47	-0.31	0.4	0.25	1.43	-0.54	-0.66	0.36	0.72	0.01	0.79	0.96
XDH	0.43	-0.33	-0.18	0.63	-0.4	0.45	0.62	-0.62	0.4	-0.79	-0.36	1.1	0.89	0.29	-0.71	0.19	0.38	0.87	0.06	0.11
XIAP	1.4	1.52	0.25	0.14	0.16	-0.03	0.29	-0.11	0.54	0.77	-0.88	-0.89	-0.85	-0.39	-1.93	-2.24	0.43	-0.06	0.18	0.14
XPO1	0.22	-0.41	-0.38	-0.68	-0.71	-0.56	-0.69	-0.92	-1.15	0.58	-0.96	1.69	-1.55	-1.66	-0.15	1.77	-1.1	-0.56	-1.22	0.16
XPO5	-0.45	-1.31	-0.18	-1.83	-0.47	0.27	-0.97	-0.31	-0.31	1.17	1.24	0.52	0.4	-0.74	-0.62	2.42	0.47	0.08	1.5	0.53
XPOT	0.05	1.63	1.93	0.69	1.21	2.16	-0.09	-0.06	-0.01	-0.63	-1.86	0.11	-0.95	-2.41	0.17	2.1	-0.57	0.36	1.05	-0.13
XRCC2	-4.94	-3.47	-4.38	0.44	-2.41	-3.6	-2.24	-3.02	-1.31	-1.16	-2.37	-0.62	-4.1	-4.68	-0.51	2.16	-3.57	-3.48	-3.16	-4.74
XRCC3	-6.76	-4.03	-6.72	-2.23	-0.46	-3.75	-2.37	-3.17	-3.29	-1.38	-5.25	1.82	-1.91	-3.27	-0.03	2.04	-1.76	-2.47	-1.36	-1.41
YBX1	-1.04	-1.12	-1.97	-1.14	-1.98	-2.12	-1.54	-3.1	-1.48	-0.7	-0.54	0.75	0.25	-1	-0.31	1.84	-0.79	-1.09	0.05	-0.15
YLPM1	-0.01	0.26	1.29	-0.93	0.54	0.05	-0.06	-0.8	-0.44	0.1	-0.16	-0.29	0.67	0.26	-1.2	2.34	-0.53	0.89	0.88	1.11
YTHDC2	0.73	0.75	0.74	1.03	0.18	0.72	0.69	0.45	0.48	-1.02	0.84	0.68	0.16	0.88	0.21	-0.12	0.8	0.19	-0.46	-0.14
YTHDF1	-0.31	-0.39	-0.04	-0.17	0.61	-0.92	0.1	-0.59	-0.7	0.55	0.9	-1.46	-0.45	-0.73	-1.31	-1.43	0.14	0.55	0.88	0.05
YWHAB	-0.78	0.52	-1.01	-1.32	-1	0.98	0.27	0.37	0.41	0.39	-1.43	-0.65	0.72	1.03	-0.41	-1.54	-0.26	-0.43	-0.05	0.32
YWHAE	0.9	2.15	1.77	0.3	-0.17	1.57	-1.58	-0.57	-2.69	2.38	1.44	-7.53	0.99	0.56	0.18	-2.15	-1.04	-0.64	-1.32	0.83
YY1	0.6	1.32	0.7	1.31	0.89	-1.76	0.67	-0.93	-1.51	-0.33	1	-2.37	0.77	0.42	1.25	0.14	0.7	1.6	-0.39	0.89
ZADH2	-0.2	-0.08	0.59	1.14	0.41	-1.43	-0.54	0.3	-0.26	0.24	0.02	-0.14	-0.3	-1.11	0.48	0.39	-0.58	-0.05	0.66	1.16
ZBTB33	0.98	0.22	1.11	0.21	1.28	0.25	0	-0.43	0.12	0.9	0.48	0.72	0.17	0.49	0.78	0.04	0.25	0.4	0.27	-0.48
ZBTB9	0.78	0.55	0.05	0.78	0.33	1.2	1.44	0.44	1.01	-0.62	-1.04	-0.72	-0.28	0.64	-1.25	-0.28	-1.39	-0.74	-1	-0.25
ZC3H11A	-0.2	0.99	0.25	-0.41	0.29	0.75	1.34	0.94	1.38	0.23	1.18	-0.37	0.62	-0.1	0.73	1.4	-1.09	-0.15	-0.37	-0.49
ZC3H14	0.63	-0.23	-1.27	-0.4	-0.89	-2.49	0.71	-0.11	-0.07	-1.52	-1.78	-0.29	0.17	-0.86	0.17	0.1	0.44	-0.29	-0.45	-0.17
ZC3H18	-0.95	-0.26	-1.95	-0.99	-2.78	-0.77	-1.16	-1.67	-2.79	-1.71	-0.66	-0.95	0.77	-0.07	0.07	-1.28	-0.92	-1.11	-0.73	0.57
ZC3H4	0.98	-2	0.51	0.31	0.62	-1.07	-0.43	-1.05	-0.96	-1.27	0.43	0.25	-0.99	-0.78	0.55	2.32	-2.16	-0.89	-0.61	-1.61
ZC3HAV1	1.89	-1.34	0.34	1.41	0.71	-0.16	-0.06	-1.07	0.05	-1.5	-0.94	0.6	-0.54	-0.64	1.08	0.55	-0.04	0.04	-0.43	-0.46
ZC3HC1	0.09	-0.11	0.26	0.36	1.09	-0.52	0.32	0.49	-0.48	0.36	-0.79	-1.95	-0.23	-0.34	0.57	1.08	-2.01	-1.26	-0.35	-0.98
ZDBF2	0.66	-0.63	-0.55	-0.9	-0.71	-0.34	-1.09	0.11	-0.22	0.76	-0.13	-1.68	-2.11	1.02	-0.05	-0.51	-0.91	0.16	-0.22	0.23
ZFR	-0.84	-1.25	0.14	-2.1	-3.11	1.56	1.11	2.52	-1.05	1.26	1.28	0.9	0.17	0.47	0.41	-0.08	-0.11	1.35	0.53	0.45
ZHX3	-0.31	1.36	-0.58	0.24	-0.68	0.26	-0.04	0.24	-0.68	0.38	-0.04	0.11	-0.99	-0.58	0.8	-0.5	-0.21	-0.9	-0.45	0.33
ZMYM2	0.09	-0.6	0.33	-0.48	0.44	-1.23	-0.91	-1.46	-2.25	1.13	1.06	1.76	-0.1	0.07	1.43	-0.19	-0.88	-1.34	-0.7	-0.13
ZMYM4	1.86	1.37	2.11	1.81	1.44	0.59	0.32	1.62	-0.16	-0.76	-1.64	-0.55	-0.21	-0.83	-1.73	-1.16	-0.44	-0.93	0.93	0.38
ZMYND8	-0.81	-1.48	-0.45	-0.76	-2.15	-0.61	0.01	-1.04	-0.68	0.01	-0.08	0.04	0.58	0.37	1.14	0	-2.12	-1.18	-0.09	-0.08
ZNF280C	0.51	0.23	0.5	0.31	1.57	0.68	1.77	0.62	0.49	-0.4	0.03	-1.16	0.97	0.62	-0.6	-0.89	1.27	0.94	0.15	0.23
ZNF281	-1.17	0.21	-0.23	-0.41	-1.81	1.16	-0.55	1.26	-0.12	-1.03	-1.27	-1.48	0.58	-0.04	0.85	-0.43	-0.22	0.09	0.93	0.3
ZNF318	0.87	-0.28	1.19	1.26	0.11	0.57	0.19	0.52	2.2	-0.59	-0.26	-0.69	-1.04	-0.58	0.57	-0.25	-1.43	0.43	1.02	0.85
ZNF326	0.19	0.93	0.5	-0.81	0.51	0.2	0.52	-0.51	-0.67	0.21	-0.51	-1.62	0.7	1.35	1.89	-0.93	-1.02	0.71	0.89	-1.09
ZNF384	0.67	-1.3	0.8	0.08	-1.42	0.25	1.28	-0.05	0.14	2.09	2.02	1.95	-0.11	-1.4	-0.98	-0.52	-1.17	0.75	-1.48	-0.49
ZNF451	-1.91	1.01	-20.81	-0.79	-1.07	-12.02	0.13	-8.82	0.36	-0.29	-0.5	0.16	1.05	0.47	0.31	0.93	-0.09	0.1	0.97	-1.67
ZNF609	0.78	0.58	0.88	1.39	0.7	-0.79	-1.77	-1.04	0.6	-1.08	0.88	1.34	0.29	-0.78	-0.1	0.89	-0.84	-0.92	-0.35	-0.69
ZNF622	-1.23	-0.38	-0.66	-0.85	-0.83	-0.68	-1.49	-0.57	-1.94	-0.49	-0.3	1.58	-1.77	-1.13	1.01	2.35	-0.45	-1.7	-1.57	-0.54
ZNF638	0.14	0.18	-1.85	-0.65	-0.99	-2.54	-0.63	-0.67	-1.14	-1.39	-1.97	-0.72	0.13	0.1	0.01	-1.08	-1.77	-0.12	-1.72	-0.14
ZRANB2	-0.39	-1.52	-0.14	-1.33	-0.72	0.46	-1.25	-2.56	-0.71	0.42	0.52	-2.37	0.49	0.53	-0.51	-0.12	-0.61	1.3	-1.85	0.58
