# Supplementary material for: Systematic proximal mapping of the classical RAD51 paralogs unravel functionally and clinically relevant interactors for genome stability
Source: PLoS Genet. 2022 Nov 14;18(11):e1010495. doi: 10.1371/journal.pgen.1010495 (PMC9718398; doi:10.1371/journal.pgen.1010495)
Supplement: S6 Table — (XLSX) [file pgen.1010495.s011.xlsx]

## Sheet: Sheet1
Heatmap clusters	term_name	term_id	p_value	Number of proteins
cluster1	Homologous recombination KEGG:03440	KEGG:03440	8.58388e-13	9
cluster1	Fanconi anemia pathway KEGG:03460	KEGG:03460	0.00303508	4
cluster1	Spliceosome KEGG:03040	KEGG:03040	0.0143933	5
cluster2	RNA transport KEGG:03013	KEGG:03013	3.63376e-08	18
cluster2	Spliceosome KEGG:03040	KEGG:03040	0.000393077	12
cluster2	mRNA surveillance pathway KEGG:03015	KEGG:03015	0.0143583	8
cluster3	Spliceosome KEGG:03040	KEGG:03040	0.000279234	11
cluster4	Ribosome biogenesis in eukaryotes KEGG:03008	KEGG:03008	1.77734e-12	17
cluster4	Spliceosome KEGG:03040	KEGG:03040	1.91889e-07	15
cluster4	RNA transport KEGG:03013	KEGG:03013	2.36534e-06	15
cluster4	DNA replication KEGG:03030	KEGG:03030	0.0123948	5
