# Supplementary material for: Systematic proximal mapping of the classical RAD51 paralogs unravel functionally and clinically relevant interactors for genome stability
Source: PLoS Genet. 2022 Nov 14;18(11):e1010495. doi: 10.1371/journal.pgen.1010495 (PMC9718398; doi:10.1371/journal.pgen.1010495)
Supplement: S7 Table — (XLSX) [file pgen.1010495.s012.xlsx]

## Sheet: Feuil2
	BioID data
	Crispr screen data

## Sheet: Fig3B table
Bait	HU treatment	Prey	PreyGene	Entrez_ID	UniqueSpec	UniqueSpecSum	UniqueAvgSpec	Spec	SpecSum	AvgSpec	PreySequenceLength	SAF	Heatmap.cluster (Fig3B)	Cisplatin-1	CPT-1	Etoposide	HU-chronic	IR	Doxorubicin	MMS	Pyridostatin	UV	Bleomycin	Olaparib	AZD6738	Cisplatin-2	Cisplatin-3	Formaldehyde	Duocarmycin	illudinS	MNNG	KBrO3	CPT-2
XRCC3	Untreated	4503571	ENO1	2023	78|99	177	88.5	406|557	963	481.5	434	1.10945	cluster1	-3.71	2.22	1.48	1.91	-1.56	0.29	-0.33	-0.75	-3.39	1.11	-0.34	-0.93	-5.23	-6.46	2.01	3.02	0.93	2.98	-4.39	4.21
RAD51B	Untreated	28173554	HIST3H2BB	128312	0|24	24	12	0|199	199	99.5	126	0.789683	cluster3	-0.89	-1.28	0.52	0.6	-1.49	1.29	-0.09	0.26	0.53	0.52	1.2	-0.58	0	1.24	0.74	-1.45	-0.98	0.04	0.57	-0.96
RAD51C	Untreated	28173554	HIST3H2BB	128312	4|25	29	14.5	11|118	129	64.5	126	0.511905	cluster3	-0.89	-1.28	0.52	0.6	-1.49	1.29	-0.09	0.26	0.53	0.52	1.2	-0.58	0	1.24	0.74	-1.45	-0.98	0.04	0.57	-0.96
RAD51B	Untreated	378404908	GAPDH	2597	14|94	108	54	38|244	282	141	293	0.481229	cluster4	-1.41	0.16	-1.88	-1.92	-1.11	1.8	0.01	0.93	0.5	0.48	1.91	0.91	0.72	-0.06	0.1	2.28	0.13	0.57	0.26	-0.24
RAD51D	Untreated	120407068	TP53	7157	61|52	113	56.5	209|150	359	179.5	393	0.456743	cluster2	1.34	1.58	2.39	1.77	0.91	2.26	2.06	1.39	-0.06	1.04	-1.13	0.63	-0.76	-0.19	1.71	0.81	-1.5	-1.48	-1.59	-1.12
RAD51B	Untreated	120407068	TP53	7157	59|33	92	46	216|138	354	177	393	0.450382	cluster2	1.34	1.58	2.39	1.77	0.91	2.26	2.06	1.39	-0.06	1.04	-1.13	0.63	-0.76	-0.19	1.71	0.81	-1.5	-1.48	-1.59	-1.12
RAD51C	Untreated	4503571	ENO1	2023	41|64	105	52.5	98|291	389	194.5	434	0.448157	cluster1	-3.71	2.22	1.48	1.91	-1.56	0.29	-0.33	-0.75	-3.39	1.11	-0.34	-0.93	-5.23	-6.46	2.01	3.02	0.93	2.98	-4.39	4.21
XRCC3	Untreated	10440560	HIST1H3F	8968	11|10	21	10.5	58|63	121	60.5	136	0.444853	cluster3	-1.02	0.28	-0.2	-0.67	-0.67	-1.22	-0.83	-1.1	-1.19	0.19	1.66	-0.33	0.36	0.93	0.39	0.1	0.5	0.64	0.53	0.13
RAD51B	Untreated	4503571	ENO1	2023	38|63	101	50.5	100|274	374	187	434	0.430876	cluster1	-3.71	2.22	1.48	1.91	-1.56	0.29	-0.33	-0.75	-3.39	1.11	-0.34	-0.93	-5.23	-6.46	2.01	3.02	0.93	2.98	-4.39	4.21
XRCC3	Untreated	120407068	TP53	7157	45|47	92	46	179|149	328	164	393	0.417303	cluster2	1.34	1.58	2.39	1.77	0.91	2.26	2.06	1.39	-0.06	1.04	-1.13	0.63	-0.76	-0.19	1.71	0.81	-1.5	-1.48	-1.59	-1.12
XRCC2	Untreated	4503571	ENO1	2023	32|76	108	54	79|281	360	180	434	0.414747	cluster1	-3.71	2.22	1.48	1.91	-1.56	0.29	-0.33	-0.75	-3.39	1.11	-0.34	-0.93	-5.23	-6.46	2.01	3.02	0.93	2.98	-4.39	4.21
RAD51C	Untreated	5031749	HMGN2	3151	4|23	27	13.5	6|66	72	36	90	0.4	cluster3	-0.6	-0.06	0.22	-0.37	-0.09	-0.94	0.4	-0.3	0.29	0.45	-1.01	0.44	-0.06	0.1	-1.47	0	-0.52	0.63	0.48	-0.61
RAD51C	Untreated	120407068	TP53	7157	60|40	100	50	208|98	306	153	393	0.389313	cluster2	1.34	1.58	2.39	1.77	0.91	2.26	2.06	1.39	-0.06	1.04	-1.13	0.63	-0.76	-0.19	1.71	0.81	-1.5	-1.48	-1.59	-1.12
XRCC3	Untreated	33286418	PKM	5315	83|18	101	50.5	326|74	400	200	531	0.376648	cluster2	-0.56	0.9	-0.01	0.38	0.47	1.06	1.5	0.94	-0.92	0.01	-0.95	-0.18	-2.26	-1.33	0.39	1.34	1.16	3.47	-0.26	1.31
RAD51D	Untreated	4503571	ENO1	2023	55|52	107	53.5	163|161	324	162	434	0.373272	cluster1	-3.71	2.22	1.48	1.91	-1.56	0.29	-0.33	-0.75	-3.39	1.11	-0.34	-0.93	-5.23	-6.46	2.01	3.02	0.93	2.98	-4.39	4.21
XRCC2	Untreated	28173554	HIST3H2BB	128312	0|22	22	11	0|92	92	46	126	0.365079	cluster3	-0.89	-1.28	0.52	0.6	-1.49	1.29	-0.09	0.26	0.53	0.52	1.2	-0.58	0	1.24	0.74	-1.45	-0.98	0.04	0.57	-0.96
RAD51C	Untreated	296179376	ZBTB33	10009	89|59	148	74	319|153	472	236	672	0.35119	cluster2	0.98	0.22	1.11	0.21	1.28	0.25	0	-0.43	0.12	0.9	0.48	0.72	0.17	0.49	0.78	0.04	0.25	0.4	0.27	-0.48
RAD51D	Untreated	296179376	ZBTB33	10009	78|72	150	75	243|207	450	225	672	0.334821	cluster2	0.98	0.22	1.11	0.21	1.28	0.25	0	-0.43	0.12	0.9	0.48	0.72	0.17	0.49	0.78	0.04	0.25	0.4	0.27	-0.48
XRCC3	Untreated	48762932	CCT8	10694	56|53	109	54.5	163|203	366	183	548	0.333942	cluster3	-0.44	-2.31	-0.33	-0.91	-0.17	1.31	-0.01	0.75	-0.09	1.69	0.02	1.52	-0.01	-0.01	0.8	1.84	1	1.09	-0.09	2.27
XRCC2	Untreated	120407068	TP53	7157	45|55	100	50	117|141	258	129	393	0.328244	cluster2	1.34	1.58	2.39	1.77	0.91	2.26	2.06	1.39	-0.06	1.04	-1.13	0.63	-0.76	-0.19	1.71	0.81	-1.5	-1.48	-1.59	-1.12
XRCC2	Untreated	33286418	PKM	5315	46|52	98	49	174|167	341	170.5	531	0.321092	cluster2	-0.56	0.9	-0.01	0.38	0.47	1.06	1.5	0.94	-0.92	0.01	-0.95	-0.18	-2.26	-1.33	0.39	1.34	1.16	3.47	-0.26	1.31
RAD51D	Untreated	225543215	MKI67	4288	376|322	698	349	973|843	1816	908	2896	0.313536	cluster3	-0.19	-0.13	0.07	0.29	0.8	0.83	-0.34	-0.77	1.02	0.18	-0.05	-1.33	0.29	2.08	0.48	0.46	0.94	1.38	-0.49	0.13
RAD51B	Untreated	33286418	PKM	5315	18|75	93	46.5	36|289	325	162.5	531	0.306026	cluster2	-0.56	0.9	-0.01	0.38	0.47	1.06	1.5	0.94	-0.92	0.01	-0.95	-0.18	-2.26	-1.33	0.39	1.34	1.16	3.47	-0.26	1.31
XRCC3	Untreated	4503529	EIF4A1	1973	34|61	95	47.5	105|142	247	123.5	406	0.304187	cluster4	-0.35	0.28	0.4	-0.35	0.2	1.09	-0.15	0.08	0.38	0	-0.42	0.06	0.85	-0.14	0.39	3.45	0.78	0.95	1.29	-1.97
RAD51B	Untreated	48762932	CCT8	10694	58|38	96	48	199|118	317	158.5	548	0.289234	cluster3	-0.44	-2.31	-0.33	-0.91	-0.17	1.31	-0.01	0.75	-0.09	1.69	0.02	1.52	-0.01	-0.01	0.8	1.84	1	1.09	-0.09	2.27
RAD51D	Untreated	114155142	TPR	7175	238|223	461	230.5	695|641	1336	668	2363	0.282691	cluster2	1.46	0.7	1.77	2.49	1.63	0.97	-0.47	1.6	0.92	-0.78	-0.79	0.51	-0.07	-0.64	1.38	1.48	-0.46	0.52	-0.41	-0.51
XRCC3	Untreated		XRCC3	7517				69|123	192	96	346	0.277457	cluster1	-6.76	-4.03	-6.72	-2.23	-0.46	-3.75	-2.37	-3.17	-3.29	-1.38	-5.25	1.82	-1.91	-3.27	-0.03	2.04	-1.76	-2.47	-1.36	-1.41
XRCC3	Untreated	38455427	CCT4	10575	51|52	103	51.5	138|139	277	138.5	539	0.256957	cluster2	0.45	1.85	0.9	1.05	1.36	0.18	-0.11	-0.79	0.54	-2.07	-0.46	-0.07	1.55	0.98	1.21	1.66	0.89	-0.16	2.1	1.65
XRCC3	Untreated	296179376	ZBTB33	10009	62|59	121	60.5	190|151	341	170.5	672	0.25372	cluster2	0.98	0.22	1.11	0.21	1.28	0.25	0	-0.43	0.12	0.9	0.48	0.72	0.17	0.49	0.78	0.04	0.25	0.4	0.27	-0.48
XRCC3	Untreated	24307939	CCT5	22948	53|54	107	53.5	125|144	269	134.5	541	0.248614	cluster4	0.38	-0.33	1.44	0.02	-0.39	-0.13	-0.79	-0.26	-0.43	-0.73	-0.56	0.77	-0.35	1	1.78	1.17	-0.77	-0.25	-0.01	0.67
RAD51B	Untreated	4503475	EEF1A2	1917	0|1	1	0.5	0|226	226	113	463	0.24406	cluster2	1.58	0.75	1.94	1.69	-1.37	0.78	0.09	0.02	1.13	-0.77	-0.13	0.12	1.55	0.74	0.22	-0.16	-0.83	-0.36	-0.05	-0.04
XRCC2	Untreated	4503529	EIF4A1	1973	39|47	86	43	99|98	197	98.5	406	0.242611	cluster4	-0.35	0.28	0.4	-0.35	0.2	1.09	-0.15	0.08	0.38	0	-0.42	0.06	0.85	-0.14	0.39	3.45	0.78	0.95	1.29	-1.97
RAD51B	Untreated	44890050	STMN1	3925	1|24	25	12.5	1|70	71	35.5	149	0.238255	cluster2	0.55	0.05	0.88	0.96	1.29	0.22	-0.09	-0.51	0.88	0.89	-1.09	0.41	0.55	0.86	1.51	0.85	-0.77	-1.18	-1.09	0.07
RAD51C	Untreated	4503529	EIF4A1	1973	29|51	80	40	73|119	192	96	406	0.236453	cluster4	-0.35	0.28	0.4	-0.35	0.2	1.09	-0.15	0.08	0.38	0	-0.42	0.06	0.85	-0.14	0.39	3.45	0.78	0.95	1.29	-1.97
XRCC3	Untreated	4507677	HSP90B1	7184	57|65	122	61	164|211	375	187.5	803	0.233499	cluster4	-0.45	-0.98	-0.84	-1.01	0.1	0.7	-0.67	-1.44	0.7	-0.25	0.23	-1.16	0.81	0.06	1.81	3.58	-0.49	-1.81	0.12	0.59
XRCC3	Untreated	114155142	TPR	7175	201|223	424	212	513|581	1094	547	2363	0.231485	cluster2	1.46	0.7	1.77	2.49	1.63	0.97	-0.47	1.6	0.92	-0.78	-0.79	0.51	-0.07	-0.64	1.38	1.48	-0.46	0.52	-0.41	-0.51
RAD51C	Untreated	33286418	PKM	5315	10|55	65	32.5	17|225	242	121	531	0.227872	cluster2	-0.56	0.9	-0.01	0.38	0.47	1.06	1.5	0.94	-0.92	0.01	-0.95	-0.18	-2.26	-1.33	0.39	1.34	1.16	3.47	-0.26	1.31
XRCC3	Untreated	4502201	ARF1	375	17|19	36	18	36|46	82	41	181	0.226519	cluster4	-0.54	-0.85	-0.04	-0.23	-1.15	0.8	-1.14	-0.44	0.55	0.4	-1.54	-0.39	-0.47	-1.43	-0.37	3.46	-1.18	0.28	2.71	-0.12
RAD51D	Untreated	48762932	CCT8	10694	46|33	79	39.5	143|99	242	121	548	0.220803	cluster3	-0.44	-2.31	-0.33	-0.91	-0.17	1.31	-0.01	0.75	-0.09	1.69	0.02	1.52	-0.01	-0.01	0.8	1.84	1	1.09	-0.09	2.27
RAD51B	Untreated	296179376	ZBTB33	10009	82|13	95	47.5	257|36	293	146.5	672	0.218006	cluster2	0.98	0.22	1.11	0.21	1.28	0.25	0	-0.43	0.12	0.9	0.48	0.72	0.17	0.49	0.78	0.04	0.25	0.4	0.27	-0.48
RAD51B	Untreated	5031749	HMGN2	3151	0|19	19	9.5	0|39	39	19.5	90	0.216667	cluster3	-0.6	-0.06	0.22	-0.37	-0.09	-0.94	0.4	-0.3	0.29	0.45	-1.01	0.44	-0.06	0.1	-1.47	0	-0.52	0.63	0.48	-0.61
RAD51C	Untreated	48762932	CCT8	10694	39|36	75	37.5	157|80	237	118.5	548	0.216241	cluster3	-0.44	-2.31	-0.33	-0.91	-0.17	1.31	-0.01	0.75	-0.09	1.69	0.02	1.52	-0.01	-0.01	0.8	1.84	1	1.09	-0.09	2.27
RAD51B	Untreated	4503529	EIF4A1	1973	38|30	68	34	93|82	175	87.5	406	0.215517	cluster4	-0.35	0.28	0.4	-0.35	0.2	1.09	-0.15	0.08	0.38	0	-0.42	0.06	0.85	-0.14	0.39	3.45	0.78	0.95	1.29	-1.97
RAD51B	Untreated	38455427	CCT4	10575	43|47	90	45	101|128	229	114.5	539	0.21243	cluster2	0.45	1.85	0.9	1.05	1.36	0.18	-0.11	-0.79	0.54	-2.07	-0.46	-0.07	1.55	0.98	1.21	1.66	0.89	-0.16	2.1	1.65
RAD51D	Untreated	20127519	TPX2	22974	62|56	118	59	149|165	314	157	747	0.210174	cluster3	0.21	-1.6	-0.5	-1.36	-0.76	0.43	0.41	-0.49	0.81	0.54	0.14	-0.68	-1.02	0.51	-0.27	0.09	1.2	0.44	0.18	-1.76
XRCC3	Untreated	50659095	DDX21	9188	61|76	137	68.5	149|175	324	162	783	0.206897	cluster4	1.48	0.94	0.63	0.33	1.03	0.27	1.09	0.47	-0.64	-0.95	-2.6	0.63	0.9	-0.44	-0.15	3.28	-0.02	-0.16	-0.31	1.21
XRCC2	Untreated	5031749	HMGN2	3151	0|19	19	9.5	0|37	37	18.5	90	0.205556	cluster3	-0.6	-0.06	0.22	-0.37	-0.09	-0.94	0.4	-0.3	0.29	0.45	-1.01	0.44	-0.06	0.1	-1.47	0	-0.52	0.63	0.48	-0.61
XRCC2	Untreated	4502201	ARF1	375	9|12	21	10.5	26|48	74	37	181	0.20442	cluster4	-0.54	-0.85	-0.04	-0.23	-1.15	0.8	-1.14	-0.44	0.55	0.4	-1.54	-0.39	-0.47	-1.43	-0.37	3.46	-1.18	0.28	2.71	-0.12
XRCC3	Untreated	34147630	TUFM	7284	40|36	76	38	101|84	185	92.5	455	0.203297	cluster2	2.12	0.7	0.62	1.58	0.91	1.04	-0.18	-1.05	-0.93	0.09	-0.88	1	-0.06	0.19	1.22	0.39	-1.14	0.66	0.76	-0.03
RAD51C	Untreated	378404908	GAPDH	2597	18|33	51	25.5	35|83	118	59	293	0.201365	cluster4	-1.41	0.16	-1.88	-1.92	-1.11	1.8	0.01	0.93	0.5	0.48	1.91	0.91	0.72	-0.06	0.1	2.28	0.13	0.57	0.26	-0.24
XRCC2	Untreated	50659095	DDX21	9188	70|52	122	61	197|117	314	157	783	0.200511	cluster4	1.48	0.94	0.63	0.33	1.03	0.27	1.09	0.47	-0.64	-0.95	-2.6	0.63	0.9	-0.44	-0.15	3.28	-0.02	-0.16	-0.31	1.21
XRCC2	Untreated	34147630	TUFM	7284	39|28	67	33.5	108|74	182	91	455	0.2	cluster2	2.12	0.7	0.62	1.58	0.91	1.04	-0.18	-1.05	-0.93	0.09	-0.88	1	-0.06	0.19	1.22	0.39	-1.14	0.66	0.76	-0.03
RAD51D	Untreated	50659095	DDX21	9188	60|62	122	61	162|147	309	154.5	783	0.197318	cluster4	1.48	0.94	0.63	0.33	1.03	0.27	1.09	0.47	-0.64	-0.95	-2.6	0.63	0.9	-0.44	-0.15	3.28	-0.02	-0.16	-0.31	1.21
RAD51B	Untreated	4507357	TAGLN2	8407	8|16	24	12	15|63	78	39	199	0.19598	cluster2	0.87	1.14	0.85	0.49	-1.28	1.58	1.97	1.44	1.83	0.15	-0.94	-0.49	0.44	-0.48	-0.11	1.37	0.58	1.32	1.36	0.09
RAD51B	Untreated	24307939	CCT5	22948	46|39	85	42.5	102|110	212	106	541	0.195933	cluster4	0.38	-0.33	1.44	0.02	-0.39	-0.13	-0.79	-0.26	-0.43	-0.73	-0.56	0.77	-0.35	1	1.78	1.17	-0.77	-0.25	-0.01	0.67
RAD51C	Untreated	4503475	EEF1A2	1917	0|30	30	15	0|181	181	90.5	463	0.195464	cluster2	1.58	0.75	1.94	1.69	-1.37	0.78	0.09	0.02	1.13	-0.77	-0.13	0.12	1.55	0.74	0.22	-0.16	-0.83	-0.36	-0.05	-0.04
RAD51C	Untreated	14165466	PTBP1	5725	15|59	74	37	26|181	207	103.5	531	0.194915	cluster1	-0.99	-1.63	-1.94	-0.06	-0.53	-4.12	-4.97	-4.5	-1.97	-0.72	0.51	1.74	-4.5	-5.71	0.67	4.01	-4.88	-5.78	-3.65	-2.12
XRCC3	Untreated	5729953	NUDC	10726	27|29	56	28	62|66	128	64	331	0.193353	cluster4	-1.25	-1.15	0.38	0.15	-1.36	1.4	0.38	0.88	0.13	0.53	0.43	-0.41	0.13	0.33	-0.13	2.66	-0.37	-0.67	0.06	-0.02
RAD51C	Untreated	225543215	MKI67	4288	281|186	467	233.5	713|404	1117	558.5	2896	0.192852	cluster3	-0.19	-0.13	0.07	0.29	0.8	0.83	-0.34	-0.77	1.02	0.18	-0.05	-1.33	0.29	2.08	0.48	0.46	0.94	1.38	-0.49	0.13
RAD51D	Untreated	215490089	SAP18	10284	17|15	32	16	36|30	66	33	172	0.19186	cluster2	-0.39	-0.58	1.23	0.45	-0.92	-0.32	0.29	-0.01	-1.63	0.25	0.03	0.97	-0.66	-0.01	-0.35	0.13	-1.05	1.69	0.27	0.03
RAD51C	Untreated	4505775	SLC25A3	5250	20|17	37	18.5	94|44	138	69	361	0.191136	cluster2	-0.01	0.55	-0.67	-0.02	0.56	-0.37	0.75	-0.01	-0.22	-0.48	-1.15	-1.5	0.75	0.41	0.15	1.5	0.78	1.27	0.45	-0.74
XRCC2	Untreated	378404908	GAPDH	2597	13|38	51	25.5	26|86	112	56	293	0.191126	cluster4	-1.41	0.16	-1.88	-1.92	-1.11	1.8	0.01	0.93	0.5	0.48	1.91	0.91	0.72	-0.06	0.1	2.28	0.13	0.57	0.26	-0.24
RAD51D	Untreated	10440560	HIST1H3F	8968	5|10	15	7.5	19|32	51	25.5	136	0.1875	cluster3	-1.02	0.28	-0.2	-0.67	-0.67	-1.22	-0.83	-1.1	-1.19	0.19	1.66	-0.33	0.36	0.93	0.39	0.1	0.5	0.64	0.53	0.13
RAD51D	Untreated	187960037	CBX1	10951	14|14	28	14	39|30	69	34.5	185	0.186486	cluster4	-0.43	0.63	0.24	-0.26	0.69	-0.17	-0.13	-0.29	-0.18	0.52	-0.24	-0.1	-0.57	0.18	-0.23	0.37	-1.45	-0.33	-1.2	0.07
RAD51D	Untreated	345197228	TRA2B	6434	9|7	16	8	47|23	70	35	188	0.18617	cluster4	-0.76	0.61	-0.61	0.08	0.19	-2.26	-0.54	1.67	-1.03	0.09	-0.2	-0.69	-0.04	-2.79	1.43	-0.68	-1.25	0.05	-2.7	1.63
XRCC2	Untreated	21626466	MATR3	9782	60|40	100	50	224|88	312	156	847	0.184179	cluster4	-1.01	-0.47	-1.22	-0.19	-1.19	-1.03	-0.82	-2.09	-1.57	-0.31	-1.85	0.72	-1.25	-0.66	-1.27	0.69	-1.52	-0.69	-1.11	-0.35
RAD51B	Untreated	4759224	PDCD5	9141	3|13	16	8	6|40	46	23	125	0.184	cluster2	0.51	0.59	0.41	0.07	0.01	1.92	0.17	0.47	1.26	-0.11	0.22	0.73	0.12	0.27	1.35	4	1.04	1.09	2.59	1.85
RAD51C	Untreated	34147630	TUFM	7284	34|31	65	32.5	92|75	167	83.5	455	0.183516	cluster2	2.12	0.7	0.62	1.58	0.91	1.04	-0.18	-1.05	-0.93	0.09	-0.88	1	-0.06	0.19	1.22	0.39	-1.14	0.66	0.76	-0.03
RAD51D	Untreated	71361682	NUMA1	4926	179|163	342	171	409|362	771	385.5	2115	0.18227	cluster2	-0.75	-0.24	-0.51	-0.95	-2.31	1.44	0.57	1.4	0.88	-0.11	-0.27	-2.07	0.22	-1.94	-0.2	0.84	-0.65	-0.07	0.76	1.65
XRCC3	Untreated	209862831	ANXA2	302	25|26	51	25.5	61|62	123	61.5	339	0.181416	cluster4	0.05	0.16	0.49	0.71	-0.08	0.23	-0.71	1.63	-0.48	-1.42	-0.95	0.19	0.36	-0.42	0.54	0.58	-0.55	-1.15	-0.28	1.11
XRCC3	Untreated	41872631	FASN	2194	167|170	337	168.5	483|423	906	453	2511	0.180406	cluster2	-0.98	0.33	0.8	0.52	0.32	1.49	-0.52	1.92	-0.09	1.88	1.13	0.63	0.39	-1.03	-0.93	0.81	1.01	0.93	0.08	-2.3
XRCC2	Untreated	209862831	ANXA2	302	33|18	51	25.5	84|37	121	60.5	339	0.178466	cluster4	0.05	0.16	0.49	0.71	-0.08	0.23	-0.71	1.63	-0.48	-1.42	-0.95	0.19	0.36	-0.42	0.54	0.58	-0.55	-1.15	-0.28	1.11
RAD51C	Untreated	73760405	TMPO	7112	35|36	71	35.5	97|65	162	81	454	0.178414	cluster4	-0.53	0.39	-1.86	0.15	0.26	-1.12	-0.81	-0.46	-1.39	0.25	-0.41	-0.31	-0.81	-1.88	1.9	1.04	-1.79	-0.49	-1.25	-0.96
XRCC3	Untreated	301171467	DDX3X	1654	38|40	78	39	140|95	235	117.5	661	0.177761	cluster2	-0.13	0.75	0.27	0.27	0.28	-0.46	0.49	-0.39	-0.72	0.05	-0.98	-0.46	0.2	0.32	-0.07	0.07	0.54	0.05	0.2	0.09
RAD51C	Untreated	50659095	DDX21	9188	43|66	109	54.5	102|171	273	136.5	783	0.17433	cluster4	1.48	0.94	0.63	0.33	1.03	0.27	1.09	0.47	-0.64	-0.95	-2.6	0.63	0.9	-0.44	-0.15	3.28	-0.02	-0.16	-0.31	1.21
RAD51D	Untreated	34147630	TUFM	7284	36|31	67	33.5	85|73	158	79	455	0.173626	cluster2	2.12	0.7	0.62	1.58	0.91	1.04	-0.18	-1.05	-0.93	0.09	-0.88	1	-0.06	0.19	1.22	0.39	-1.14	0.66	0.76	-0.03
RAD51D	Untreated	4503529	EIF4A1	1973	36|27	63	31.5	83|57	140	70	406	0.172414	cluster4	-0.35	0.28	0.4	-0.35	0.2	1.09	-0.15	0.08	0.38	0	-0.42	0.06	0.85	-0.14	0.39	3.45	0.78	0.95	1.29	-1.97
XRCC3	Untreated	4505775	SLC25A3	5250	20|19	39	19.5	60|63	123	61.5	361	0.17036	cluster2	-0.01	0.55	-0.67	-0.02	0.56	-0.37	0.75	-0.01	-0.22	-0.48	-1.15	-1.5	0.75	0.41	0.15	1.5	0.78	1.27	0.45	-0.74
RAD51D	Untreated	325651836	SMARCA5	8467	76|73	149	74.5	189|167	356	178	1052	0.169202	cluster4	-1.32	0.03	-0.99	-0.32	0.27	-2.22	-1.41	-1.86	-1.06	1.36	0.03	1.19	-1.49	-1.55	-0.25	3.45	-2.22	-1.43	-1.05	-0.82
XRCC2	Untreated	38455427	CCT4	10575	27|30	57	28.5	120|62	182	91	539	0.168831	cluster2	0.45	1.85	0.9	1.05	1.36	0.18	-0.11	-0.79	0.54	-2.07	-0.46	-0.07	1.55	0.98	1.21	1.66	0.89	-0.16	2.1	1.65
XRCC3	Untreated	155722983	TRAP1	10131	48|46	94	47	121|115	236	118	704	0.167614	cluster3	-0.95	-0.1	-1.12	-0.01	-0.05	-1.88	-1.27	-0.37	-0.63	1.35	1.31	-0.94	-0.49	-0.2	0.81	-0.14	0.69	0.3	1.34	0.97
XRCC2	Untreated	208879465	VDAC3	7419	18|14	32	16	54|41	95	47.5	284	0.167254	cluster2	0.37	1.27	0.47	-0.17	1.12	-2.77	-1.74	-1.84	-1.24	-2.05	-1.9	-1.41	0.24	-0.76	-0.69	-0.24	0.25	-0.9	-1.96	-0.25
XRCC2	Untreated	301171467	DDX3X	1654	43|30	73	36.5	140|81	221	110.5	661	0.167171	cluster2	-0.13	0.75	0.27	0.27	0.28	-0.46	0.49	-0.39	-0.72	0.05	-0.98	-0.46	0.2	0.32	-0.07	0.07	0.54	0.05	0.2	0.09
RAD51D	Untreated	5174669	SCML2	10389	41|38	79	39.5	129|102	231	115.5	700	0.165	cluster3	0.46	0.26	-0.01	-0.46	-1.48	-2.3	-1.98	-3.06	-1.35	1.56	0.41	0.25	0.34	-0.05	-0.07	0.08	0.56	0.75	-0.33	-0.06
RAD51B	Untreated	4505773	PHB	5245	13|21	34	17	32|57	89	44.5	272	0.163603	cluster4	-1.11	-0.1	-0.76	-0.43	-0.53	-0.23	-0.7	-1.06	-1.04	1.08	1.55	-0.08	-1.07	-0.93	0.15	4.43	2.13	0.63	1.31	-0.59
XRCC2	Untreated	14165466	PTBP1	5725	5|62	67	33.5	15|157	172	86	531	0.161959	cluster1	-0.99	-1.63	-1.94	-0.06	-0.53	-4.12	-4.97	-4.5	-1.97	-0.72	0.51	1.74	-4.5	-5.71	0.67	4.01	-4.88	-5.78	-3.65	-2.12
XRCC2	Untreated	23618867	SFXN1	94081	22|17	39	19.5	62|42	104	52	322	0.161491	cluster3	0.74	-0.2	0.28	-0.8	-0.45	-0.51	-0.5	-0.86	-0.74	0.94	0.44	-0.21	0.41	-0.49	0.08	-0.99	1.18	-0.37	-0.25	1.06
RAD51D	Untreated	50726968	MFAP1	4236	26|17	43	21.5	92|49	141	70.5	439	0.160592	cluster3	-0.07	-0.11	-0.03	-0.43	-0.44	-0.02	-0.5	0.21	0.02	0.04	-0.14	0.24	0.33	-0.47	0.02	0.33	1.18	-1.4	-0.89	0.12
RAD51B	Untreated	34147630	TUFM	7284	31|34	65	32.5	72|74	146	73	455	0.16044	cluster2	2.12	0.7	0.62	1.58	0.91	1.04	-0.18	-1.05	-0.93	0.09	-0.88	1	-0.06	0.19	1.22	0.39	-1.14	0.66	0.76	-0.03
RAD51D	Untreated	117938251	BCLAF1	9774	55|59	114	57	151|127	278	139	869	0.159954	cluster2	2.46	0.72	2.03	0.98	0.74	0.76	1.5	0.3	-0.14	-1.02	-1.38	0.16	0.57	-0.1	0.74	0.29	-1.07	0.19	-1.1	0.22
RAD51B	Untreated	32189392	PRDX2	7001	6|16	22	11	12|51	63	31.5	198	0.159091	cluster2	0.11	0.26	0.93	0.16	-0.31	-0.4	-0.04	0.49	-0.13	1.46	0.51	-0.08	2.03	-0.58	0	-0.89	-1.9	0.21	-0.02	-1.22
RAD51D	Untreated	148596949	NOLC1	9221	40|31	71	35.5	120|102	222	111	699	0.158798	cluster4	1.02	-0.11	-0.63	0.79	0.35	1.07	0.74	0.44	-0.13	-0.47	-1.5	-0.44	0.88	1.12	0.98	3.33	0.32	0.24	-0.08	1.13
RAD51D	Untreated	28173554	HIST3H2BB	128312	4|4	8	4	17|23	40	20	126	0.15873	cluster3	-0.89	-1.28	0.52	0.6	-1.49	1.29	-0.09	0.26	0.53	0.52	1.2	-0.58	0	1.24	0.74	-1.45	-0.98	0.04	0.57	-0.96
RAD51C	Untreated	10440560	HIST1H3F	8968	5|7	12	6	16|27	43	21.5	136	0.158088	cluster3	-1.02	0.28	-0.2	-0.67	-0.67	-1.22	-0.83	-1.1	-1.19	0.19	1.66	-0.33	0.36	0.93	0.39	0.1	0.5	0.64	0.53	0.13
RAD51D	Untreated	115527080	MTA1	9112	43|49	92	46	114|109	223	111.5	715	0.155944	cluster2	-0.82	0.36	-0.11	-0.24	0.71	0.75	1.27	1.25	-0.1	-0.05	-1	-2.39	-0.5	0.89	-2.53	0.15	0.67	-0.02	0.48	0.18
XRCC3	Untreated	9966827	PCNP	57092	8|9	17	8.5	28|27	55	27.5	178	0.154494	cluster4	-0.87	1.05	0.4	-0.4	1.34	0.4	-1.55	0.09	0.06	-0.94	-1.44	-0.27	0.69	0.77	-0.14	-1.2	-0.92	-3.01	2.4	-1.88
XRCC3	Untreated	222136639	MTHFD1	4522	63|66	129	64.5	141|145	286	143	935	0.152941	cluster2	-0.16	0.51	-0.14	-0.33	1.08	-0.87	0.46	-0.66	1.04	-1.04	-1.78	-0.3	-0.82	-0.1	-0.25	-0.76	-0.16	-0.08	-0.9	-0.75
RAD51D	Untreated	13128860	HDAC1	3065	34|31	65	32.5	76|71	147	73.5	482	0.15249	cluster2	1.62	1.74	1.31	1.18	-0.16	-0.65	0.24	-0.27	0.38	-0.39	0.33	-1.63	0.64	1.07	-1.22	-1	-0.24	0.13	-0.47	0.59
XRCC3	Untreated	4507879	VDAC1	7416	16|18	34	17	38|48	86	43	283	0.151943	cluster3	-2.6	-0.96	-0.86	-1.6	-0.99	-1.67	-0.13	-0.91	0.11	0.61	0.61	2.42	0.19	-0.39	1.51	0.55	-0.31	1.3	0.47	1.03
XRCC2	Untreated	24307939	CCT5	22948	22|27	49	24.5	108|55	163	81.5	541	0.150647	cluster4	0.38	-0.33	1.44	0.02	-0.39	-0.13	-0.79	-0.26	-0.43	-0.73	-0.56	0.77	-0.35	1	1.78	1.17	-0.77	-0.25	-0.01	0.67
XRCC2	Untreated	38201714	ELAVL1	1994	28|17	45	22.5	69|28	97	48.5	326	0.148773	cluster4	-0.61	-2.42	0.19	0.39	0.76	0.68	-1.1	0.35	-0.93	-0.73	-0.88	-0.62	0.59	-2.13	1.72	2.15	0.22	-0.85	0.93	-3.16
RAD51D	Untreated	11545813	CXorf56	63932	9|9	18	9	35|31	66	33	222	0.148649	cluster4	-0.36	-0.52	-2.05	-0.47	-0.68	-0.5	-0.6	-0.05	-0.46	-0.54	0.74	0.24	-0.66	-0.27	-0.05	-1.8	-1.42	-2.12	-3.87	1.35
RAD51D	Untreated	122937227	U2SURP	23350	67|54	121	60.5	167|135	302	151	1029	0.146744	cluster2	0.6	-0.72	1.39	-0.03	0.9	-0.38	0.59	0.47	-0.07	-0.28	-0.29	-0.7	-0.23	0.06	-0.68	-0.09	0.13	0.49	-0.79	0.61
RAD51D	Untreated	14211889	DPY30	84661	4|2	6	3	17|12	29	14.5	99	0.146465	cluster4	0.35	-0.46	-0.69	0.42	0.77	-0.26	-0.48	-0.92	-0.23	-0.87	-0.53	-0.55	1.16	1.06	-0.8	3.68	0.04	-1.85	0.75	1.69
RAD51D	Untreated	9966827	PCNP	57092	10|11	21	10.5	25|27	52	26	178	0.146067	cluster4	-0.87	1.05	0.4	-0.4	1.34	0.4	-1.55	0.09	0.06	-0.94	-1.44	-0.27	0.69	0.77	-0.14	-1.2	-0.92	-3.01	2.4	-1.88
XRCC2	Untreated	4507677	HSP90B1	7184	50|45	95	47.5	118|116	234	117	803	0.145704	cluster4	-0.45	-0.98	-0.84	-1.01	0.1	0.7	-0.67	-1.44	0.7	-0.25	0.23	-1.16	0.81	0.06	1.81	3.58	-0.49	-1.81	0.12	0.59
RAD51B	Untreated	4758638	PRDX6	9588	14|15	29	14.5	31|34	65	32.5	224	0.145089	cluster3	0.04	-0.91	0.06	-1.49	-1.9	-1.12	-0.22	-0.96	-0.74	-0.72	0.59	0.06	0.7	-0.12	0.14	0.23	0.05	0.05	0.21	0.72
XRCC3	Untreated	4758638	PRDX6	9588	12|22	34	17	22|43	65	32.5	224	0.145089	cluster3	0.04	-0.91	0.06	-1.49	-1.9	-1.12	-0.22	-0.96	-0.74	-0.72	0.59	0.06	0.7	-0.12	0.14	0.23	0.05	0.05	0.21	0.72
XRCC2	Untreated	4758504	HSD17B10	3028	14|21	35	17.5	30|45	75	37.5	261	0.143678	cluster2	-0.12	0.59	-0.39	0.67	1.15	0.12	0.65	-0.06	-0.34	0.23	1.14	0.91	0.28	-0.98	2.29	2.1	-1.06	0.68	1.79	0.91
RAD51D	Untreated	14670392	BAZ1B	9031	87|79	166	83	208|215	423	211.5	1483	0.142616	cluster1	-0.98	-0.67	-1.38	1.01	-1.09	-2.25	-1.89	-1.85	1.09	1.69	-0.5	0.1	-0.61	-2.21	-0.78	1.47	-2.01	-2.95	-2.25	-2.84
XRCC3	Untreated	23618867	SFXN1	94081	23|19	42	21	49|42	91	45.5	322	0.141304	cluster3	0.74	-0.2	0.28	-0.8	-0.45	-0.51	-0.5	-0.86	-0.74	0.94	0.44	-0.21	0.41	-0.49	0.08	-0.99	1.18	-0.37	-0.25	1.06
RAD51C	Untreated	38455427	CCT4	10575	34|34	68	34	72|79	151	75.5	539	0.140074	cluster2	0.45	1.85	0.9	1.05	1.36	0.18	-0.11	-0.79	0.54	-2.07	-0.46	-0.07	1.55	0.98	1.21	1.66	0.89	-0.16	2.1	1.65
RAD51B	Untreated	4505775	SLC25A3	5250	17|6	23	11.5	79|22	101	50.5	361	0.139889	cluster2	-0.01	0.55	-0.67	-0.02	0.56	-0.37	0.75	-0.01	-0.22	-0.48	-1.15	-1.5	0.75	0.41	0.15	1.5	0.78	1.27	0.45	-0.74
RAD51C	Untreated	4502201	ARF1	375	5|10	15	7.5	8|42	50	25	181	0.138122	cluster4	-0.54	-0.85	-0.04	-0.23	-1.15	0.8	-1.14	-0.44	0.55	0.4	-1.54	-0.39	-0.47	-1.43	-0.37	3.46	-1.18	0.28	2.71	-0.12
RAD51C	Untreated	4758638	PRDX6	9588	11|18	29	14.5	23|38	61	30.5	224	0.136161	cluster3	0.04	-0.91	0.06	-1.49	-1.9	-1.12	-0.22	-0.96	-0.74	-0.72	0.59	0.06	0.7	-0.12	0.14	0.23	0.05	0.05	0.21	0.72
RAD51D	Untreated	52138513	SIN3B	23309	67|61	128	64	157|155	312	156	1162	0.134251	cluster4	-0.69	-0.94	-1.03	-0.42	0.59	-0.04	0.85	0.16	1.62	0.59	-0.97	-0.93	-0.73	0.54	1.15	-0.45	-0.09	-1.23	-2.3	-1.16
XRCC3	Untreated	7657234	C11orf58	10944	10|10	20	10	22|27	49	24.5	183	0.13388	cluster2	1.21	1.05	1.46	0.28	0.28	0.25	-0.5	0.11	-0.42	0.63	2.21	-1.05	0.47	1.36	1.17	0.31	0.29	-0.35	-0.36	0.48
RAD51B	Untreated	73760405	TMPO	7112	23|26	49	24.5	50|71	121	60.5	454	0.13326	cluster4	-0.53	0.39	-1.86	0.15	0.26	-1.12	-0.81	-0.46	-1.39	0.25	-0.41	-0.31	-0.81	-1.88	1.9	1.04	-1.79	-0.49	-1.25	-0.96
RAD51D	Untreated	378404908	GAPDH	2597	13|18	31	15.5	28|50	78	39	293	0.133106	cluster4	-1.41	0.16	-1.88	-1.92	-1.11	1.8	0.01	0.93	0.5	0.48	1.91	0.91	0.72	-0.06	0.1	2.28	0.13	0.57	0.26	-0.24
XRCC3	Untreated	4758504	HSD17B10	3028	11|21	32	16	22|47	69	34.5	261	0.132184	cluster2	-0.12	0.59	-0.39	0.67	1.15	0.12	0.65	-0.06	-0.34	0.23	1.14	0.91	0.28	-0.98	2.29	2.1	-1.06	0.68	1.79	0.91
XRCC3	Untreated	4504733	IRS4	8471	69|74	143	71.5	160|172	332	166	1257	0.13206	cluster2	0.4	-0.45	-0.11	0.68	-1.25	0.44	0.99	2.37	0.5	0.1	0.8	0.67	0.24	1.14	0.76	0.06	0.28	0.61	-0.49	-0.64
RAD51C	Untreated	114155142	TPR	7175	155|130	285	142.5	369|254	623	311.5	2363	0.131824	cluster2	1.46	0.7	1.77	2.49	1.63	0.97	-0.47	1.6	0.92	-0.78	-0.79	0.51	-0.07	-0.64	1.38	1.48	-0.46	0.52	-0.41	-0.51
XRCC3	Untreated	21626466	MATR3	9782	52|50	102	51	116|107	223	111.5	847	0.131641	cluster4	-1.01	-0.47	-1.22	-0.19	-1.19	-1.03	-0.82	-2.09	-1.57	-0.31	-1.85	0.72	-1.25	-0.66	-1.27	0.69	-1.52	-0.69	-1.11	-0.35
RAD51C	Untreated	14211889	DPY30	84661	3|3	6	3	13|13	26	13	99	0.131313	cluster4	0.35	-0.46	-0.69	0.42	0.77	-0.26	-0.48	-0.92	-0.23	-0.87	-0.53	-0.55	1.16	1.06	-0.8	3.68	0.04	-1.85	0.75	1.69
XRCC2	Untreated	70995211	ECH1	1891	19|10	29	14.5	61|25	86	43	328	0.131098	cluster2	0.34	0.87	-0.32	-0.26	-0.13	0.82	0.76	0.55	-0.23	0.86	0.42	0.31	1.01	0.2	-0.85	-0.79	0.09	-0.48	-0.89	-0.48
RAD51B	Untreated	4507879	VDAC1	7416	7|27	34	17	15|59	74	37	283	0.130742	cluster3	-2.6	-0.96	-0.86	-1.6	-0.99	-1.67	-0.13	-0.91	0.11	0.61	0.61	2.42	0.19	-0.39	1.51	0.55	-0.31	1.3	0.47	1.03
XRCC2	Untreated	4505773	PHB	5245	16|15	31	15.5	39|32	71	35.5	272	0.130515	cluster4	-1.11	-0.1	-0.76	-0.43	-0.53	-0.23	-0.7	-1.06	-1.04	1.08	1.55	-0.08	-1.07	-0.93	0.15	4.43	2.13	0.63	1.31	-0.59
RAD51D	Untreated	293336691	HDAC2	3066	30|23	53	26.5	69|58	127	63.5	488	0.130123	cluster3	0.06	0.72	-0.74	-0.95	0.02	-1.27	-2.73	-1.24	-1.68	0.21	-1.8	-0.52	0.13	0.41	-1.33	-0.86	-0.07	-0.77	-0.46	0.36
XRCC2	Untreated	21361368	ALDH18A1	5832	46|29	75	37.5	144|62	206	103	795	0.12956	cluster2	0.48	0.02	1.67	0.62	1.21	1.76	2.39	1.52	0.61	-1.53	0.41	0.78	0.22	0.7	2.4	0.08	-0.69	0.03	-0.08	1.91
XRCC3	Untreated	296317337	VDAC2	7417	12|12	24	12	42|38	80	40	309	0.12945	cluster3	-1.09	-0.31	-1.03	0.16	-0.3	0.57	0.66	-0.53	-0.71	2.13	0.4	1.37	-0.8	0.8	0.94	2.25	0.81	1.83	0.2	0.04
XRCC2	Untreated	155722983	TRAP1	10131	44|37	81	40.5	101|81	182	91	704	0.129261	cluster3	-0.95	-0.1	-1.12	-0.01	-0.05	-1.88	-1.27	-0.37	-0.63	1.35	1.31	-0.94	-0.49	-0.2	0.81	-0.14	0.69	0.3	1.34	0.97
RAD51C	Untreated	23618867	SFXN1	94081	15|22	37	18.5	32|51	83	41.5	322	0.128882	cluster3	0.74	-0.2	0.28	-0.8	-0.45	-0.51	-0.5	-0.86	-0.74	0.94	0.44	-0.21	0.41	-0.49	0.08	-0.99	1.18	-0.37	-0.25	1.06
XRCC2	Untreated	4505775	SLC25A3	5250	19|13	32	16	58|35	93	46.5	361	0.128809	cluster2	-0.01	0.55	-0.67	-0.02	0.56	-0.37	0.75	-0.01	-0.22	-0.48	-1.15	-1.5	0.75	0.41	0.15	1.5	0.78	1.27	0.45	-0.74
RAD51B	Untreated	5729953	NUDC	10726	22|16	38	19	51|34	85	42.5	331	0.128399	cluster4	-1.25	-1.15	0.38	0.15	-1.36	1.4	0.38	0.88	0.13	0.53	0.43	-0.41	0.13	0.33	-0.13	2.66	-0.37	-0.67	0.06	-0.02
RAD51D	Untreated	306482694	SRSF7	6432	14|10	24	12	34|24	58	29	226	0.128319	cluster4	0.39	0.38	0.65	1.05	0.65	-0.67	0.04	-0.29	-2.48	0.3	-0.28	0.27	0.41	-1.22	0.81	1.68	-0.98	-1.61	-0.76	0.13
XRCC2	Untreated	5031877	LMNB1	4001	31|31	62	31	92|58	150	75	586	0.127986	cluster1	-2.72	-1.82	-0.96	-0.85	-0.14	-1.22	-0.32	0.1	-1.9	-0.47	-1.72	0.02	-4.19	-5.42	2.09	1.79	-3.31	-1.7	-2.86	-4.09
XRCC3	Untreated	13569962	RAB1B	81876	10|14	24	12	22|29	51	25.5	201	0.126866	cluster3	0.14	-0.91	0.16	-1.33	-1.19	0.1	-1.38	-0.26	-0.69	2.06	2.41	0.05	-0.39	0.15	0.97	0.18	1.02	0.3	0.55	-0.48
XRCC2	Untreated	14211889	DPY30	84661	2|4	6	3	10|15	25	12.5	99	0.126263	cluster4	0.35	-0.46	-0.69	0.42	0.77	-0.26	-0.48	-0.92	-0.23	-0.87	-0.53	-0.55	1.16	1.06	-0.8	3.68	0.04	-1.85	0.75	1.69
RAD51D	Untreated	12056468	JUP	3728	32|39	71	35.5	72|116	188	94	745	0.126174	cluster2	0.46	0.6	0.29	-0.04	-1.32	1.52	-0.03	1.38	0.89	-1.17	-2.28	0.04	0.93	-1.34	-0.33	-0.03	0.16	0.26	1.27	0.35
RAD51D	Untreated	7657234	C11orf58	10944	9|10	19	9.5	26|20	46	23	183	0.125683	cluster2	1.21	1.05	1.46	0.28	0.28	0.25	-0.5	0.11	-0.42	0.63	2.21	-1.05	0.47	1.36	1.17	0.31	0.29	-0.35	-0.36	0.48
XRCC3	Untreated	77404397	SND1	27044	47|59	106	53	103|125	228	114	910	0.125275	cluster3	0.04	-0.81	-0.7	-0.21	-0.91	0.77	0.36	0.99	0.46	-0.22	1.22	-1.77	0.51	0.49	1.03	0	1.99	0.42	-0.1	0.31
RAD51C	Untreated	5174669	SCML2	10389	41|23	64	32	134|41	175	87.5	700	0.125	cluster3	0.46	0.26	-0.01	-0.46	-1.48	-2.3	-1.98	-3.06	-1.35	1.56	0.41	0.25	0.34	-0.05	-0.07	0.08	0.56	0.75	-0.33	-0.06
XRCC2	Untreated	296179376	ZBTB33	10009	6|61	67	33.5	15|153	168	84	672	0.125	cluster2	0.98	0.22	1.11	0.21	1.28	0.25	0	-0.43	0.12	0.9	0.48	0.72	0.17	0.49	0.78	0.04	0.25	0.4	0.27	-0.48
RAD51C	Untreated	21626466	MATR3	9782	34|50	84	42	84|126	210	105	847	0.123967	cluster4	-1.01	-0.47	-1.22	-0.19	-1.19	-1.03	-0.82	-2.09	-1.57	-0.31	-1.85	0.72	-1.25	-0.66	-1.27	0.69	-1.52	-0.69	-1.11	-0.35
RAD51B	Untreated	5803225	YWHAE	7531	3|19	22	11	5|58	63	31.5	255	0.123529	cluster1	0.9	2.15	1.77	0.3	-0.17	1.57	-1.58	-0.57	-2.69	2.38	1.44	-7.53	0.99	0.56	0.18	-2.15	-1.04	-0.64	-1.32	0.83
XRCC3	Untreated	4507357	TAGLN2	8407	13|11	24	12	26|23	49	24.5	199	0.123116	cluster2	0.87	1.14	0.85	0.49	-1.28	1.58	1.97	1.44	1.83	0.15	-0.94	-0.49	0.44	-0.48	-0.11	1.37	0.58	1.32	1.36	0.09
RAD51C	Untreated	55749577	SLC25A4	291	1|20	21	10.5	4|69	73	36.5	298	0.122483	cluster2	-1.28	-0.18	-0.99	-1.13	-1.97	-1.6	1.13	0.75	0.37	0.84	-0.21	0.57	1.03	0.47	0.98	0.9	-0.3	-0.11	-0.89	0.77
RAD51B	Untreated	4504517	HSPB1	3315	13|0	13	6.5	50|0	50	25	205	0.121951	cluster2	-0.19	1.06	-0.75	-0.12	0.56	0.72	1.47	0.34	-0.07	0.4	-1.95	-1.02	1.16	0.51	-0.19	-0.39	0.08	0.73	0.99	-0.17
RAD51C	Untreated	12056468	JUP	3728	33|37	70	35	83|98	181	90.5	745	0.121477	cluster2	0.46	0.6	0.29	-0.04	-1.32	1.52	-0.03	1.38	0.89	-1.17	-2.28	0.04	0.93	-1.34	-0.33	-0.03	0.16	0.26	1.27	0.35
RAD51C	Untreated	117938251	BCLAF1	9774	55|35	90	45	132|78	210	105	869	0.120829	cluster2	2.46	0.72	2.03	0.98	0.74	0.76	1.5	0.3	-0.14	-1.02	-1.38	0.16	0.57	-0.1	0.74	0.29	-1.07	0.19	-1.1	0.22
RAD51B	Untreated	4507677	HSP90B1	7184	9|61	70	35	16|178	194	97	803	0.120797	cluster4	-0.45	-0.98	-0.84	-1.01	0.1	0.7	-0.67	-1.44	0.7	-0.25	0.23	-1.16	0.81	0.06	1.81	3.58	-0.49	-1.81	0.12	0.59
RAD51D	Untreated	12229217	ADNP	23394	56|55	111	55.5	125|141	266	133	1102	0.12069	cluster3	-0.72	0.63	0.28	-1.14	0.25	-1.45	-1.32	0.18	0	1.34	-0.74	1.4	-0.38	0.2	-1.39	1.31	-0.15	-0.49	0.43	0.65
RAD51C	Untreated	70995211	ECH1	1891	18|8	26	13	56|23	79	39.5	328	0.120427	cluster2	0.34	0.87	-0.32	-0.26	-0.13	0.82	0.76	0.55	-0.23	0.86	0.42	0.31	1.01	0.2	-0.85	-0.79	0.09	-0.48	-0.89	-0.48
XRCC3	Untreated	18375623	DDX39B	7919	18|22	40	20	51|52	103	51.5	428	0.120327	cluster4	0.28	1.64	0.54	0.01	1.03	-1.59	-0.95	-0.88	-1.11	0.77	0.17	0.02	-0.81	-0.07	0.14	0.75	-2.43	1.33	-2.6	-0.53
XRCC2	Untreated	14141166	PCBP2	5094	17|14	31	15.5	52|35	87	43.5	362	0.120166	cluster4	2.06	1.4	2.81	1.49	0.28	3.92	-1.15	2.51	-1.87	-1.29	-0.79	-0.47	-0.2	0.06	-1.76	-2.03	-0.18	-2.92	-2.33	-2.28
RAD51B	Untreated	21328448	YWHAB	7529	2|24	26	13	4|55	59	29.5	246	0.119919	cluster3	-0.78	0.52	-1.01	-1.32	-1	0.98	0.27	0.37	0.41	0.39	-1.43	-0.65	0.72	1.03	-0.41	-1.54	-0.26	-0.43	-0.05	0.32
RAD51C	Untreated	148596949	NOLC1	9221	29|28	57	28.5	81|86	167	83.5	699	0.119456	cluster4	1.02	-0.11	-0.63	0.79	0.35	1.07	0.74	0.44	-0.13	-0.47	-1.5	-0.44	0.88	1.12	0.98	3.33	0.32	0.24	-0.08	1.13
XRCC2	Untreated	339275831	EIF3L	51386	27|20	47	23.5	82|41	123	61.5	516	0.119186	cluster3	-0.24	0.6	-0.48	0.01	-0.79	-1.83	-0.2	-1.61	0.37	-0.45	-1.88	-1.65	-0.63	0.04	-0.23	0.5	0.8	1.71	-0.19	0.88
XRCC3	Untreated	10716563	CANX	821	25|25	50	25	57|84	141	70.5	592	0.119088	cluster2	0.6	-0.54	-0.11	0.4	0.35	0.98	1.5	0.44	0.94	0.33	0.14	1.45	0.36	0.73	0.67	0.08	-0.02	-0.66	0.14	0.27
RAD51C	Untreated	115527080	MTA1	9112	42|29	71	35.5	104|66	170	85	715	0.118881	cluster2	-0.82	0.36	-0.11	-0.24	0.71	0.75	1.27	1.25	-0.1	-0.05	-1	-2.39	-0.5	0.89	-2.53	0.15	0.67	-0.02	0.48	0.18
RAD51B	Untreated	14165466	PTBP1	5725	8|40	48	24	13|113	126	63	531	0.118644	cluster1	-0.99	-1.63	-1.94	-0.06	-0.53	-4.12	-4.97	-4.5	-1.97	-0.72	0.51	1.74	-4.5	-5.71	0.67	4.01	-4.88	-5.78	-3.65	-2.12
RAD51C	Untreated	208879465	VDAC3	7419	12|10	22	11	35|32	67	33.5	284	0.117958	cluster2	0.37	1.27	0.47	-0.17	1.12	-2.77	-1.74	-1.84	-1.24	-2.05	-1.9	-1.41	0.24	-0.76	-0.69	-0.24	0.25	-0.9	-1.96	-0.25
XRCC2	Untreated	222136639	MTHFD1	4522	58|35	93	46.5	140|79	219	109.5	935	0.117112	cluster2	-0.16	0.51	-0.14	-0.33	1.08	-0.87	0.46	-0.66	1.04	-1.04	-1.78	-0.3	-0.82	-0.1	-0.25	-0.76	-0.16	-0.08	-0.9	-0.75
XRCC2	Untreated	50592988	UQCRC2	7385	32|21	53	26.5	62|44	106	53	453	0.116998	cluster2	0.74	0.73	0.56	0.32	0.25	-0.22	-0.2	-0.58	0.56	0.48	-0.7	-0.51	0.74	0.74	-0.08	-0.16	0.45	1.09	0.78	0.56
RAD51D	Untreated	19913406	TOP2A	7153	91|80	171	85.5	194|164	358	179	1531	0.116917	cluster4	-0.5	-0.85	2.33	-1.7	-0.96	2.82	-0.31	2.42	0.21	-1.85	0.16	1.2	0.04	-0.13	1.5	2.53	-1.46	-1.34	-2.07	-0.59
RAD51B	Untreated	5031877	LMNB1	4001	20|40	60	30	33|104	137	68.5	586	0.116894	cluster1	-2.72	-1.82	-0.96	-0.85	-0.14	-1.22	-0.32	0.1	-1.9	-0.47	-1.72	0.02	-4.19	-5.42	2.09	1.79	-3.31	-1.7	-2.86	-4.09
RAD51D	Untreated	13775200	SF3B5	83443	6|4	10	5	13|7	20	10	86	0.116279	cluster3	-0.94	0.1	-0.96	-2.17	0.33	1.43	-0.41	0.03	0.53	-0.13	0.45	-0.02	-0.73	0.49	0.48	0.13	0.66	-1.21	0.15	-0.87
RAD51C	Untreated	13128860	HDAC1	3065	35|15	50	25	82|30	112	56	482	0.116183	cluster2	1.62	1.74	1.31	1.18	-0.16	-0.65	0.24	-0.27	0.38	-0.39	0.33	-1.63	0.64	1.07	-1.22	-1	-0.24	0.13	-0.47	0.59
RAD51D	Untreated	4758638	PRDX6	9588	14|11	25	12.5	32|20	52	26	224	0.116071	cluster3	0.04	-0.91	0.06	-1.49	-1.9	-1.12	-0.22	-0.96	-0.74	-0.72	0.59	0.06	0.7	-0.12	0.14	0.23	0.05	0.05	0.21	0.72
XRCC3	Untreated	4759274	TXNL1	9352	18|18	36	18	30|37	67	33.5	289	0.115917	cluster3	-0.73	-1.19	-0.37	-0.52	-0.76	-1.11	-1.96	-1.75	-1.13	-0.78	-0.74	-1.07	-0.26	-0.3	-0.11	0.32	-0.08	-0.33	0.04	1.05
RAD51C	Untreated	4505773	PHB	5245	11|15	26	13	23|40	63	31.5	272	0.115809	cluster4	-1.11	-0.1	-0.76	-0.43	-0.53	-0.23	-0.7	-1.06	-1.04	1.08	1.55	-0.08	-1.07	-0.93	0.15	4.43	2.13	0.63	1.31	-0.59
RAD51C	Untreated	20127519	TPX2	22974	59|24	83	41.5	130|42	172	86	747	0.115127	cluster3	0.21	-1.6	-0.5	-1.36	-0.76	0.43	0.41	-0.49	0.81	0.54	0.14	-0.68	-1.02	0.51	-0.27	0.09	1.2	0.44	0.18	-1.76
RAD51B	Untreated	114155142	TPR	7175	171|80	251	125.5	393|151	544	272	2363	0.115108	cluster2	1.46	0.7	1.77	2.49	1.63	0.97	-0.47	1.6	0.92	-0.78	-0.79	0.51	-0.07	-0.64	1.38	1.48	-0.46	0.52	-0.41	-0.51
RAD51C	Untreated	209862831	ANXA2	302	9|22	31	15.5	15|63	78	39	339	0.115044	cluster4	0.05	0.16	0.49	0.71	-0.08	0.23	-0.71	1.63	-0.48	-1.42	-0.95	0.19	0.36	-0.42	0.54	0.58	-0.55	-1.15	-0.28	1.11
XRCC3	Untreated	209869993	GART	2618	45|41	86	43	117|115	232	116	1010	0.114851	cluster3	0.75	-1.37	-0.04	0.43	0.29	-1.26	-0.26	-1.48	-0.04	0.41	0.18	0.06	-0.08	-0.35	-0.44	-0.79	1.18	0.58	1.92	1.4
RAD51C	Untreated	24307939	CCT5	22948	28|41	69	34.5	49|75	124	62	541	0.114603	cluster4	0.38	-0.33	1.44	0.02	-0.39	-0.13	-0.79	-0.26	-0.43	-0.73	-0.56	0.77	-0.35	1	1.78	1.17	-0.77	-0.25	-0.01	0.67
RAD51D	Untreated	4505775	SLC25A3	5250	14|15	29	14.5	44|38	82	41	361	0.113573	cluster2	-0.01	0.55	-0.67	-0.02	0.56	-0.37	0.75	-0.01	-0.22	-0.48	-1.15	-1.5	0.75	0.41	0.15	1.5	0.78	1.27	0.45	-0.74
XRCC3	Untreated	38201714	ELAVL1	1994	15|22	37	18.5	31|43	74	37	326	0.113497	cluster4	-0.61	-2.42	0.19	0.39	0.76	0.68	-1.1	0.35	-0.93	-0.73	-0.88	-0.62	0.59	-2.13	1.72	2.15	0.22	-0.85	0.93	-3.16
RAD51B	Untreated	296317337	VDAC2	7417	9|21	30	15	19|51	70	35	309	0.113269	cluster3	-1.09	-0.31	-1.03	0.16	-0.3	0.57	0.66	-0.53	-0.71	2.13	0.4	1.37	-0.8	0.8	0.94	2.25	0.81	1.83	0.2	0.04
XRCC3	Untreated	5729991	PSMC4	5704	23|27	50	25	38|56	94	47	418	0.11244	cluster2	-0.53	-0.03	0.38	0.33	-0.03	3.31	2.91	1.06	0.68	0.31	2.23	0.02	-0.87	0.04	-0.02	1.23	0.06	1.06	0.41	-0.1
XRCC3	Untreated	4506209	PSMC2	5701	23|27	50	25	46|51	97	48.5	433	0.112009	cluster2	-1.08	-0.06	0.25	-0.83	0.24	0.98	-0.44	-0.22	1.07	-0.15	0.2	0.24	-0.21	0.47	1.1	1.03	0.63	1.33	0.7	-0.47
RAD51D	Untreated	4502491	C1QBP	708	17|10	27	13.5	40|23	63	31.5	282	0.111702	cluster3	0.53	0.24	-0.12	0	-1.44	0.45	0.18	-0.08	0.19	0.15	1.86	-0.37	1.03	-0.59	-0.13	0.25	0.72	1.88	1.24	0.95
RAD51D	Untreated	111607441	KNOP1	400506	31|23	54	27	61|41	102	51	458	0.111354	cluster2	0.69	0.98	0.66	0.73	1.38	1.9	0.9	0.94	1.41	-1.7	-1.19	0.82	0.37	1	0.85	-0.36	0.1	-0.14	-0.55	1.29
RAD51D	Untreated	11067747	CDC5L	988	46|43	89	44.5	96|82	178	89	802	0.110973	cluster3	-0.72	-1.04	-2.1	-1.64	-0.46	0.53	0.66	-0.06	0.62	0.11	0.57	-0.52	0.59	0.36	-2.68	-0.8	-0.11	0.64	-0.25	0.02
RAD51D	Untreated	208879465	VDAC3	7419	16|10	26	13	39|24	63	31.5	284	0.110915	cluster2	0.37	1.27	0.47	-0.17	1.12	-2.77	-1.74	-1.84	-1.24	-2.05	-1.9	-1.41	0.24	-0.76	-0.69	-0.24	0.25	-0.9	-1.96	-0.25
RAD51C	Untreated	301171467	DDX3X	1654	10|31	41	20.5	58|88	146	73	661	0.110439	cluster2	-0.13	0.75	0.27	0.27	0.28	-0.46	0.49	-0.39	-0.72	0.05	-0.98	-0.46	0.2	0.32	-0.07	0.07	0.54	0.05	0.2	0.09
XRCC3	Untreated	21396480	RALY	22913	16|16	32	16	36|28	64	32	290	0.110345	cluster3	0.07	-0.66	-0.23	-0.38	0.17	0.4	-0.42	0.36	0.69	0.38	0.64	-0.13	0.1	-0.32	0.34	0.33	0.64	-1.35	-0.28	0.57
RAD51B	Untreated	50659095	DDX21	9188	37|37	74	37	77|95	172	86	783	0.109834	cluster4	1.48	0.94	0.63	0.33	1.03	0.27	1.09	0.47	-0.64	-0.95	-2.6	0.63	0.9	-0.44	-0.15	3.28	-0.02	-0.16	-0.31	1.21
XRCC2	Untreated	4507879	VDAC1	7416	10|14	24	12	26|36	62	31	283	0.109541	cluster3	-2.6	-0.96	-0.86	-1.6	-0.99	-1.67	-0.13	-0.91	0.11	0.61	0.61	2.42	0.19	-0.39	1.51	0.55	-0.31	1.3	0.47	1.03
RAD51C	Untreated	7657234	C11orf58	10944	11|5	16	8	30|10	40	20	183	0.10929	cluster2	1.21	1.05	1.46	0.28	0.28	0.25	-0.5	0.11	-0.42	0.63	2.21	-1.05	0.47	1.36	1.17	0.31	0.29	-0.35	-0.36	0.48
RAD51C	Untreated	9910382	TOMM22	56993	7|5	12	6	16|15	31	15.5	142	0.109155	cluster4	0.24	-0.46	0.8	-0.79	0	-1.63	-2.16	-3.3	-2.21	1.84	1.27	0.87	0.97	-0.9	-0.73	2.61	-0.98	0.06	-0.73	0.07
XRCC3	Untreated	208879465	VDAC3	7419	13|10	23	11.5	36|26	62	31	284	0.109155	cluster2	0.37	1.27	0.47	-0.17	1.12	-2.77	-1.74	-1.84	-1.24	-2.05	-1.9	-1.41	0.24	-0.76	-0.69	-0.24	0.25	-0.9	-1.96	-0.25
RAD51B	Untreated	209862831	ANXA2	302	10|23	33	16.5	22|52	74	37	339	0.109145	cluster4	0.05	0.16	0.49	0.71	-0.08	0.23	-0.71	1.63	-0.48	-1.42	-0.95	0.19	0.36	-0.42	0.54	0.58	-0.55	-1.15	-0.28	1.11
XRCC2	Untreated	55749577	SLC25A4	291	2|18	20	10	3|62	65	32.5	298	0.10906	cluster2	-1.28	-0.18	-0.99	-1.13	-1.97	-1.6	1.13	0.75	0.37	0.84	-0.21	0.57	1.03	0.47	0.98	0.9	-0.3	-0.11	-0.89	0.77
RAD51D	Untreated	27262628	NASP	4678	49|41	90	45	93|78	171	85.5	788	0.108503	cluster4	1.51	-0.89	2.54	1.94	0.37	3.54	-3.75	1.23	-2.36	-0.57	-0.52	-2.7	-1.18	0.01	0.27	1.3	-2.54	-2.32	-0.01	-4.31
RAD51B	Untreated	148470397	HNRNPF	3185	10|26	36	18	18|72	90	45	415	0.108434	cluster3	-0.96	0.78	-1.54	-1	-0.3	0.36	-0.3	-0.48	0.04	-0.8	0.3	3.03	-0.31	0.39	-0.5	0.81	0.69	-1.31	-0.77	2.48
RAD51D	Untreated	221316723	NAT10	55226	55|42	97	48.5	125|95	220	110	1025	0.107317	cluster2	-0.03	-1.19	0.12	-0.21	1.8	0.36	0.4	0.68	0.27	0.5	0.69	-0.84	-0.27	0.28	0.8	2.88	-0.39	-0.24	0.68	-0.56
XRCC2	Untreated	4758638	PRDX6	9588	5|17	22	11	10|38	48	24	224	0.107143	cluster3	0.04	-0.91	0.06	-1.49	-1.9	-1.12	-0.22	-0.96	-0.74	-0.72	0.59	0.06	0.7	-0.12	0.14	0.23	0.05	0.05	0.21	0.72
RAD51D	Untreated	118498359	RSL1D1	26156	26|24	50	25	58|47	105	52.5	490	0.107143	cluster2	-0.93	1.14	-0.59	0.55	0.44	0.12	-0.47	-0.67	0.2	0.31	1.01	-0.84	-0.29	0.13	-0.2	1.09	1.17	1.32	1	0.75
RAD51C	Untreated	157694492	MYBBP1A	10514	58|68	126	63	118|166	284	142	1328	0.106928	cluster4	0.06	2.42	0.67	0.82	0.17	-0.05	1.28	0.15	0.9	0.11	1.46	-0.15	0.17	0.12	0.56	3.92	1.11	1.5	0.34	0.54
XRCC2	Untreated	21396480	RALY	22913	19|13	32	16	40|22	62	31	290	0.106897	cluster3	0.07	-0.66	-0.23	-0.38	0.17	0.4	-0.42	0.36	0.69	0.38	0.64	-0.13	0.1	-0.32	0.34	0.33	0.64	-1.35	-0.28	0.57
XRCC2	Untreated	296317337	VDAC2	7417	14|12	26	13	34|32	66	33	309	0.106796	cluster3	-1.09	-0.31	-1.03	0.16	-0.3	0.57	0.66	-0.53	-0.71	2.13	0.4	1.37	-0.8	0.8	0.94	2.25	0.81	1.83	0.2	0.04
XRCC3	Untreated	14141166	PCBP2	5094	20|19	39	19.5	45|32	77	38.5	362	0.106354	cluster4	2.06	1.4	2.81	1.49	0.28	3.92	-1.15	2.51	-1.87	-1.29	-0.79	-0.47	-0.2	0.06	-1.76	-2.03	-0.18	-2.92	-2.33	-2.28
RAD51B	Untreated	154355000	KHSRP	8570	16|55	71	35.5	28|122	150	75	711	0.105485	cluster2	1.18	2.07	1.84	1.69	2.05	0.17	0.57	0.52	0.16	1.61	1.99	0.5	0.56	-0.64	-0.88	1.08	0.58	-1.44	0.23	1.65
RAD51D	Untreated	7662274	TOX4	9878	24|24	48	24	67|64	131	65.5	621	0.105475	cluster4	0.03	-0.84	-0.74	-0.32	0.54	-0.37	-1.49	-1.46	-1	0.21	-0.89	-0.83	-0.64	-1.31	0.5	-0.58	-0.53	-2.21	-0.39	-1.64
RAD51B	Untreated	12025678	ACTN4	81	4|77	81	40.5	12|180	192	96	911	0.105379	cluster2	-0.41	0.83	0.49	0.19	-0.2	0.13	-0.6	-0.36	-1.55	-0.82	-0.22	1.31	0.11	0.14	-1.3	1.01	0.06	0.27	0.43	1.16
RAD51C	Untreated	71361682	NUMA1	4926	96|120	216	108	200|244	444	222	2115	0.104965	cluster2	-0.75	-0.24	-0.51	-0.95	-2.31	1.44	0.57	1.4	0.88	-0.11	-0.27	-2.07	0.22	-1.94	-0.2	0.84	-0.65	-0.07	0.76	1.65
RAD51D	Untreated	38455427	CCT4	10575	28|28	56	28	64|49	113	56.5	539	0.104824	cluster2	0.45	1.85	0.9	1.05	1.36	0.18	-0.11	-0.79	0.54	-2.07	-0.46	-0.07	1.55	0.98	1.21	1.66	0.89	-0.16	2.1	1.65
XRCC3	Untreated	151301219	PRMT1	3276	12|15	27	13.5	43|31	74	37	353	0.104816	cluster2	-0.37	1	-1.29	0.63	-0.61	-0.01	0.32	0.29	-1.49	0.25	-0.85	0.11	0.41	-0.92	0.7	0.99	-0.17	0.06	0.91	0.37
XRCC3	Untreated	339275831	EIF3L	51386	27|26	53	26.5	55|53	108	54	516	0.104651	cluster3	-0.24	0.6	-0.48	0.01	-0.79	-1.83	-0.2	-1.61	0.37	-0.45	-1.88	-1.65	-0.63	0.04	-0.23	0.5	0.8	1.71	-0.19	0.88
XRCC2	Untreated	77404397	SND1	27044	59|32	91	45.5	133|57	190	95	910	0.104396	cluster3	0.04	-0.81	-0.7	-0.21	-0.91	0.77	0.36	0.99	0.46	-0.22	1.22	-1.77	0.51	0.49	1.03	0	1.99	0.42	-0.1	0.31
RAD51C	Untreated	9966827	PCNP	57092	8|8	16	8	24|13	37	18.5	178	0.103933	cluster4	-0.87	1.05	0.4	-0.4	1.34	0.4	-1.55	0.09	0.06	-0.94	-1.44	-0.27	0.69	0.77	-0.14	-1.2	-0.92	-3.01	2.4	-1.88
RAD51D	Untreated	9994179	SAP30BP	29115	13|13	26	13	35|29	64	32	308	0.103896	cluster2	1.47	-1.35	1	0.53	0.87	0.09	0.2	0.45	1.05	0.76	-0.23	-0.16	0.35	-0.33	0.67	-0.01	-0.33	0.9	1.02	0.57
RAD51B	Untreated	21626466	MATR3	9782	23|57	80	40	45|131	176	88	847	0.103896	cluster4	-1.01	-0.47	-1.22	-0.19	-1.19	-1.03	-0.82	-2.09	-1.57	-0.31	-1.85	0.72	-1.25	-0.66	-1.27	0.69	-1.52	-0.69	-1.11	-0.35
RAD51C	Untreated	21361368	ALDH18A1	5832	38|38	76	38	87|78	165	82.5	795	0.103774	cluster2	0.48	0.02	1.67	0.62	1.21	1.76	2.39	1.52	0.61	-1.53	0.41	0.78	0.22	0.7	2.4	0.08	-0.69	0.03	-0.08	1.91
XRCC2	Untreated	41872631	FASN	2194	117|105	222	111	302|217	519	259.5	2511	0.103345	cluster2	-0.98	0.33	0.8	0.52	0.32	1.49	-0.52	1.92	-0.09	1.88	1.13	0.63	0.39	-1.03	-0.93	0.81	1.01	0.93	0.08	-2.3
RAD51C	Untreated	4507357	TAGLN2	8407	11|12	23	11.5	22|19	41	20.5	199	0.103015	cluster2	0.87	1.14	0.85	0.49	-1.28	1.58	1.97	1.44	1.83	0.15	-0.94	-0.49	0.44	-0.48	-0.11	1.37	0.58	1.32	1.36	0.09
XRCC3	Untreated	62241042	EPRS	2058	69|72	141	70.5	142|169	311	155.5	1512	0.102844	cluster4	-1.37	0.32	-0.18	-1.09	-1.06	-2.29	-1.23	-2.64	-2.46	0.87	0.07	0.66	-0.28	0.76	0.47	3.21	-0.28	0.67	-0.3	0.16
XRCC3	Untreated	50592988	UQCRC2	7385	23|28	51	25.5	45|48	93	46.5	453	0.102649	cluster2	0.74	0.73	0.56	0.32	0.25	-0.22	-0.2	-0.58	0.56	0.48	-0.7	-0.51	0.74	0.74	-0.08	-0.16	0.45	1.09	0.78	0.56
RAD51C	Untreated	325651836	SMARCA5	8467	54|47	101	50.5	121|94	215	107.5	1052	0.102186	cluster4	-1.32	0.03	-0.99	-0.32	0.27	-2.22	-1.41	-1.86	-1.06	1.36	0.03	1.19	-1.49	-1.55	-0.25	3.45	-2.22	-1.43	-1.05	-0.82
RAD51C	Untreated	4507677	HSP90B1	7184	19|48	67	33.5	33|131	164	82	803	0.102117	cluster4	-0.45	-0.98	-0.84	-1.01	0.1	0.7	-0.67	-1.44	0.7	-0.25	0.23	-1.16	0.81	0.06	1.81	3.58	-0.49	-1.81	0.12	0.59
RAD51D	Untreated	217272892	EFTUD2	9343	53|39	92	46	115|83	198	99	972	0.101852	cluster2	0.37	0.14	0.48	-0.07	1.2	-0.14	-1	-0.54	-0.32	-0.31	0.65	1.21	0.04	-0.52	-0.16	-0.35	0.69	-1.99	-0.95	-0.04
RAD51C	Untreated	215490089	SAP18	10284	8|12	20	10	14|21	35	17.5	172	0.101744	cluster2	-0.39	-0.58	1.23	0.45	-0.92	-0.32	0.29	-0.01	-1.63	0.25	0.03	0.97	-0.66	-0.01	-0.35	0.13	-1.05	1.69	0.27	0.03
RAD51D	Untreated	6912676	SNW1	22938	33|28	61	30.5	60|49	109	54.5	536	0.101679	cluster4	0.04	0.56	0.71	1.42	1.01	-1.96	-2.12	-2.15	-2.13	0.41	-0.57	0.61	-0.55	-0.04	-0.66	0.25	-1.13	-1.49	-2.33	0.45
XRCC3	Untreated	71361682	NUMA1	4926	112|108	220	110	224|205	429	214.5	2115	0.101418	cluster2	-0.75	-0.24	-0.51	-0.95	-2.31	1.44	0.57	1.4	0.88	-0.11	-0.27	-2.07	0.22	-1.94	-0.2	0.84	-0.65	-0.07	0.76	1.65
XRCC2	Untreated	12056468	JUP	3728	4|47	51	25.5	9|142	151	75.5	745	0.101342	cluster2	0.46	0.6	0.29	-0.04	-1.32	1.52	-0.03	1.38	0.89	-1.17	-2.28	0.04	0.93	-1.34	-0.33	-0.03	0.16	0.26	1.27	0.35
RAD51D	Untreated	55749531	SF3B2	10992	46|42	88	44	100|81	181	90.5	895	0.101117	cluster2	-0.58	0.19	-0.72	-0.24	-0.67	0.46	1.23	1.27	1.02	2.29	0.93	0.72	-1.43	-0.99	0.13	-0.35	-0.43	0.03	0.09	0.2
RAD51D	Untreated	7661952	SART3	9733	48|42	90	45	108|86	194	97	963	0.100727	cluster3	-0.44	0.18	-0.98	-0.46	-0.5	-0.62	-1.09	0.43	-0.35	-0.3	-0.5	-2.11	0.71	0.02	-0.93	-1.01	0.51	-1.01	0.1	-1.04
RAD51C	Untreated	4507879	VDAC1	7416	7|16	23	11.5	16|41	57	28.5	283	0.100707	cluster3	-2.6	-0.96	-0.86	-1.6	-0.99	-1.67	-0.13	-0.91	0.11	0.61	0.61	2.42	0.19	-0.39	1.51	0.55	-0.31	1.3	0.47	1.03
RAD51B	Untreated	4506901	SRSF3	6428	0|16	16	8	0|33	33	16.5	164	0.10061	cluster3	-0.96	-0.66	-1.29	-0.34	-0.66	-0.71	-1.49	0.5	0.68	-0.74	-0.78	-0.94	-0.52	0.11	0.07	-0.75	1.71	-0.55	0.4	-0.01
RAD51D	Untreated	125988409	IK	3550	28|22	50	25	54|58	112	56	557	0.100539	cluster3	-0.75	0.24	-0.83	-1.01	-1.01	-1.28	0.23	-0.5	0.54	0.99	-0.63	1.6	-0.34	-0.98	-1.53	0.02	0.28	-0.43	-2.16	0.4
RAD51B	Untreated	66346679	SERBP1	26135	13|23	36	18	24|58	82	41	408	0.10049	cluster3	-1.1	-0.58	-2.23	-2.53	-1.94	-1.42	-1	-1.76	-0.21	1.42	1.38	-2.14	-0.76	-0.49	-1.2	-0.23	0.07	1.45	0.14	2.52
RAD51D	Untreated	37595750	LBR	3930	30|24	54	27	69|54	123	61.5	615	0.1	cluster4	-1.39	0.65	0.48	-0.75	-0.12	0.33	-0.56	-0.34	0.62	0.83	-0.21	-1.01	-0.58	-0.86	0.68	1.06	-1.02	-0.35	0.42	-0.61
XRCC3	Untreated	4885585	SAE1	10055	18|19	37	18.5	31|38	69	34.5	346	0.099711	cluster4	0.54	0.34	1.39	1.09	0.94	0	-0.39	0.41	-0.84	0.58	1.43	1.56	-1.58	-0.21	-0.46	3.01	-0.27	-1.25	0.26	-1.05
XRCC3	Untreated	21361794	CAND1	55832	53|54	107	53.5	117|128	245	122.5	1230	0.0995935	cluster1	0.73	-1.63	1.68	2.46	-3.01	4.3	-1.44	12.82	-4.65	-2.11	-1.89	-1.57	-3.98	-2.84	1.74	-6.37	-0.07	-8.46	-9.82	-3.28
RAD51C	Untreated	4502491	C1QBP	708	14|8	22	11	34|22	56	28	282	0.0992908	cluster3	0.53	0.24	-0.12	0	-1.44	0.45	0.18	-0.08	0.19	0.15	1.86	-0.37	1.03	-0.59	-0.13	0.25	0.72	1.88	1.24	0.95
XRCC3	Untreated	20336746	H2AFY	9555	11|17	28	14	29|44	73	36.5	369	0.098916	cluster2	-0.03	-0.76	0.76	0.39	-1.67	0.46	1.09	0.57	0.67	0.28	-0.31	0.82	0.19	0.04	0.27	-0.82	0.64	-0.17	0.89	0.07
RAD51D	Untreated	56118310	NUCKS1	64710	14|12	26	13	25|23	48	24	243	0.0987654	cluster4	0.46	-0.57	-0.94	-0.24	0.52	-1.04	-0.56	-1.47	0.2	0.64	-0.51	-0.48	0.38	0.41	-0.91	0.97	0.05	-0.47	0.23	-1.53
XRCC3	Untreated	21361368	ALDH18A1	5832	31|38	69	34.5	63|94	157	78.5	795	0.0987421	cluster2	0.48	0.02	1.67	0.62	1.21	1.76	2.39	1.52	0.61	-1.53	0.41	0.78	0.22	0.7	2.4	0.08	-0.69	0.03	-0.08	1.91
XRCC3	Untreated	9910382	TOMM22	56993	7|5	12	6	16|12	28	14	142	0.0985915	cluster4	0.24	-0.46	0.8	-0.79	0	-1.63	-2.16	-3.3	-2.21	1.84	1.27	0.87	0.97	-0.9	-0.73	2.61	-0.98	0.06	-0.73	0.07
RAD51D	Untreated	7019419	GNL2	29889	41|34	75	37.5	78|66	144	72	731	0.0984952	cluster4	1.03	0.28	0.46	0.27	-1.06	0.66	0.34	0.65	0.11	0.65	-0.61	-0.45	-0.56	0.98	0.67	3.12	0.49	1.24	-0.23	-1.58
RAD51D	Untreated	58530840	DSP	1832	71|182	253	126.5	137|427	564	282	2871	0.0982236	cluster2	0.53	0.77	0.43	0.88	0.4	-0.23	-1.21	-0.37	0.43	0.67	0.24	0.47	-0.14	-0.27	0.62	-0.14	0.88	-1.44	-1.15	-0.13
RAD51C	Untreated	14670392	BAZ1B	9031	77|47	124	62	177|112	289	144.5	1483	0.0974376	cluster1	-0.98	-0.67	-1.38	1.01	-1.09	-2.25	-1.89	-1.85	1.09	1.69	-0.5	0.1	-0.61	-2.21	-0.78	1.47	-2.01	-2.95	-2.25	-2.84
XRCC3	Untreated	4505773	PHB	5245	14|12	26	13	27|26	53	26.5	272	0.0974265	cluster4	-1.11	-0.1	-0.76	-0.43	-0.53	-0.23	-0.7	-1.06	-1.04	1.08	1.55	-0.08	-1.07	-0.93	0.15	4.43	2.13	0.63	1.31	-0.59
RAD51C	Untreated	118498359	RSL1D1	26156	11|32	43	21.5	15|80	95	47.5	490	0.0969388	cluster2	-0.93	1.14	-0.59	0.55	0.44	0.12	-0.47	-0.67	0.2	0.31	1.01	-0.84	-0.29	0.13	-0.2	1.09	1.17	1.32	1	0.75
RAD51C	Untreated	14141166	PCBP2	5094	12|17	29	14.5	25|45	70	35	362	0.0966851	cluster4	2.06	1.4	2.81	1.49	0.28	3.92	-1.15	2.51	-1.87	-1.29	-0.79	-0.47	-0.2	0.06	-1.76	-2.03	-0.18	-2.92	-2.33	-2.28
RAD51C	Untreated	293336691	HDAC2	3066	27|13	40	20	64|30	94	47	488	0.0963115	cluster3	0.06	0.72	-0.74	-0.95	0.02	-1.27	-2.73	-1.24	-1.68	0.21	-1.8	-0.52	0.13	0.41	-1.33	-0.86	-0.07	-0.77	-0.46	0.36
RAD51D	Untreated	162329583	CPSF6	11052	14|14	28	14	63|43	106	53	551	0.0961887	cluster4	0.33	0.72	1.24	0.64	0.72	1.44	-0.94	-0.12	0.76	1.64	0.17	1.65	0.41	-1.44	1.3	1.68	-1.18	0.12	0.11	-0.65
XRCC3	Untreated	4503607	ETFA	2108	14|13	27	13.5	31|33	64	32	333	0.0960961	cluster3	0.53	1.09	0.63	0.53	0.91	1.35	0.03	0.28	1.42	0.62	-0.56	0.56	-0.94	-0.51	-2.01	-1.36	0.42	-0.21	-0.32	0.71
XRCC3	Untreated	108773810	LARS	51520	51|50	101	50.5	120|106	226	113	1176	0.0960884	cluster4	0.02	-1.24	-1.14	-0.56	-0.99	-2.27	-0.9	-1.06	-0.65	0.22	0.22	1.2	-1.78	-1.17	-0.84	1.07	-1.12	-0.42	-0.7	-0.06
RAD51B	Untreated	215490089	SAP18	10284	6|7	13	6.5	7|26	33	16.5	172	0.0959302	cluster2	-0.39	-0.58	1.23	0.45	-0.92	-0.32	0.29	-0.01	-1.63	0.25	0.03	0.97	-0.66	-0.01	-0.35	0.13	-1.05	1.69	0.27	0.03
XRCC2	Untreated	35493916	RPN2	6185	30|29	59	29.5	66|55	121	60.5	631	0.0958796	cluster4	-1.06	-1.06	-1.88	-1.82	-0.66	1.38	1.74	2.47	0.02	-0.33	0.56	-0.03	0.92	-0.99	-0.88	1.15	0.53	0.26	1.36	-0.59
RAD51D	Untreated	4507357	TAGLN2	8407	12|7	19	9.5	26|12	38	19	199	0.0954774	cluster2	0.87	1.14	0.85	0.49	-1.28	1.58	1.97	1.44	1.83	0.15	-0.94	-0.49	0.44	-0.48	-0.11	1.37	0.58	1.32	1.36	0.09
RAD51D	Untreated	157694492	MYBBP1A	10514	60|50	110	55	155|98	253	126.5	1328	0.095256	cluster4	0.06	2.42	0.67	0.82	0.17	-0.05	1.28	0.15	0.9	0.11	1.46	-0.15	0.17	0.12	0.56	3.92	1.11	1.5	0.34	0.54
RAD51D	Untreated	33286418	PKM	5315	26|26	52	26	47|54	101	50.5	531	0.0951036	cluster2	-0.56	0.9	-0.01	0.38	0.47	1.06	1.5	0.94	-0.92	0.01	-0.95	-0.18	-2.26	-1.33	0.39	1.34	1.16	3.47	-0.26	1.31
RAD51B	Untreated	187960037	CBX1	10951	7|7	14	7	16|19	35	17.5	185	0.0945946	cluster4	-0.43	0.63	0.24	-0.26	0.69	-0.17	-0.13	-0.29	-0.18	0.52	-0.24	-0.1	-0.57	0.18	-0.23	0.37	-1.45	-0.33	-1.2	0.07
XRCC2	Untreated	62241042	EPRS	2058	79|51	130	65	185|101	286	143	1512	0.0945767	cluster4	-1.37	0.32	-0.18	-1.09	-1.06	-2.29	-1.23	-2.64	-2.46	0.87	0.07	0.66	-0.28	0.76	0.47	3.21	-0.28	0.67	-0.3	0.16
RAD51C	Untreated	13569962	RAB1B	81876	3|14	17	8.5	5|33	38	19	201	0.0945274	cluster3	0.14	-0.91	0.16	-1.33	-1.19	0.1	-1.38	-0.26	-0.69	2.06	2.41	0.05	-0.39	0.15	0.97	0.18	1.02	0.3	0.55	-0.48
XRCC3	Untreated	32483374	NOP56	10528	25|34	59	29.5	47|65	112	56	594	0.0942761	cluster4	-2.21	-0.43	-0.83	-1.48	-0.35	0.23	-0.06	0.06	-1.12	0	0.83	-0.54	0.07	0.72	-0.66	2.87	0.61	0.64	0.45	-0.63
RAD51C	Untreated	122937227	U2SURP	23350	59|36	95	47.5	130|64	194	97	1029	0.0942663	cluster2	0.6	-0.72	1.39	-0.03	0.9	-0.38	0.59	0.47	-0.07	-0.28	-0.29	-0.7	-0.23	0.06	-0.68	-0.09	0.13	0.49	-0.79	0.61
RAD51D	Untreated	73760405	TMPO	7112	24|17	41	20.5	45|40	85	42.5	454	0.0936123	cluster4	-0.53	0.39	-1.86	0.15	0.26	-1.12	-0.81	-0.46	-1.39	0.25	-0.41	-0.31	-0.81	-1.88	1.9	1.04	-1.79	-0.49	-1.25	-0.96
XRCC3	Untreated	98986464	TMED10	10972	8|11	19	9.5	17|24	41	20.5	219	0.0936073	cluster1	-1.94	-0.57	-0.28	-2.32	-0.76	2.37	-3.69	1.69	-4.72	2.07	0.45	1.19	-0.89	-1.21	-0.81	2.05	2.23	-2.45	-2.69	2.12
XRCC2	Untreated	32454741	SERPINH1	871	22|10	32	16	52|26	78	39	418	0.0933014	cluster3	-0.79	-0.3	-0.1	-0.04	-0.44	0.46	-0.38	0.64	0.3	0.6	0.13	-0.47	-0.44	-0.14	0.99	0.33	0.29	0.33	-0.27	0.46
XRCC3	Untreated	66346679	SERBP1	26135	22|19	41	20.5	40|36	76	38	408	0.0931373	cluster3	-1.1	-0.58	-2.23	-2.53	-1.94	-1.42	-1	-1.76	-0.21	1.42	1.38	-2.14	-0.76	-0.49	-1.2	-0.23	0.07	1.45	0.14	2.52
RAD51C	Untreated	19913406	TOP2A	7153	55|81	136	68	104|181	285	142.5	1531	0.0930764	cluster4	-0.5	-0.85	2.33	-1.7	-0.96	2.82	-0.31	2.42	0.21	-1.85	0.16	1.2	0.04	-0.13	1.5	2.53	-1.46	-1.34	-2.07	-0.59
XRCC2	Untreated	215490089	SAP18	10284	7|8	15	7.5	12|20	32	16	172	0.0930233	cluster2	-0.39	-0.58	1.23	0.45	-0.92	-0.32	0.29	-0.01	-1.63	0.25	0.03	0.97	-0.66	-0.01	-0.35	0.13	-1.05	1.69	0.27	0.03
XRCC3	Untreated	215490089	SAP18	10284	9|7	16	8	17|15	32	16	172	0.0930233	cluster2	-0.39	-0.58	1.23	0.45	-0.92	-0.32	0.29	-0.01	-1.63	0.25	0.03	0.97	-0.66	-0.01	-0.35	0.13	-1.05	1.69	0.27	0.03
RAD51B	Untreated	70995211	ECH1	1891	19|12	31	15.5	42|19	61	30.5	328	0.0929878	cluster2	0.34	0.87	-0.32	-0.26	-0.13	0.82	0.76	0.55	-0.23	0.86	0.42	0.31	1.01	0.2	-0.85	-0.79	0.09	-0.48	-0.89	-0.48
RAD51D	Untreated	24431950	PRPF4	9128	19|19	38	19	55|42	97	48.5	522	0.0929119	cluster4	-0.37	-1.33	-0.93	-1.28	-1.13	0.97	0.51	-0.44	-1.09	0.92	-0.9	-0.22	0.99	0.49	1.24	0.74	-0.43	-0.63	-0.56	-0.23
XRCC3	Untreated	19913406	TOP2A	7153	70|69	139	69.5	145|139	284	142	1531	0.0927498	cluster4	-0.5	-0.85	2.33	-1.7	-0.96	2.82	-0.31	2.42	0.21	-1.85	0.16	1.2	0.04	-0.13	1.5	2.53	-1.46	-1.34	-2.07	-0.59
RAD51C	Untreated	11545813	CXorf56	63932	12|5	17	8.5	31|10	41	20.5	222	0.0923423	cluster4	-0.36	-0.52	-2.05	-0.47	-0.68	-0.5	-0.6	-0.05	-0.46	-0.54	0.74	0.24	-0.66	-0.27	-0.05	-1.8	-1.42	-2.12	-3.87	1.35
RAD51C	Untreated	50726968	MFAP1	4236	15|13	28	14	55|26	81	40.5	439	0.0922551	cluster3	-0.07	-0.11	-0.03	-0.43	-0.44	-0.02	-0.5	0.21	0.02	0.04	-0.14	0.24	0.33	-0.47	0.02	0.33	1.18	-1.4	-0.89	0.12
XRCC3	Untreated	24430151	PSMC1	5700	20|22	42	21	41|40	81	40.5	440	0.0920455	cluster3	0.06	-0.83	0.16	-0.19	-0.27	-1.18	-0.3	-0.08	-0.11	0.27	-0.31	-1	0.05	1.39	-0.79	0.64	-0.04	-0.19	0.8	0.7
XRCC2	Untreated	13569962	RAB1B	81876	5|13	18	9	10|27	37	18.5	201	0.0920398	cluster3	0.14	-0.91	0.16	-1.33	-1.19	0.1	-1.38	-0.26	-0.69	2.06	2.41	0.05	-0.39	0.15	0.97	0.18	1.02	0.3	0.55	-0.48
XRCC3	Untreated	194363758	SRP9	6726	3|2	5	2.5	7|8	15	7.5	82	0.0914634	cluster3	0.33	0.34	0.56	0.07	-1.49	1.48	0.74	0.81	0.22	1.15	2.13	-0.04	0.33	0.79	-0.29	1.75	0.56	-0.35	-0.61	0.1
XRCC2	Untreated	19913406	TOP2A	7153	50|91	141	70.5	96|184	280	140	1531	0.0914435	cluster4	-0.5	-0.85	2.33	-1.7	-0.96	2.82	-0.31	2.42	0.21	-1.85	0.16	1.2	0.04	-0.13	1.5	2.53	-1.46	-1.34	-2.07	-0.59
RAD51C	Untreated	221316723	NAT10	55226	50|45	95	47.5	105|82	187	93.5	1025	0.0912195	cluster2	-0.03	-1.19	0.12	-0.21	1.8	0.36	0.4	0.68	0.27	0.5	0.69	-0.84	-0.27	0.28	0.8	2.88	-0.39	-0.24	0.68	-0.56
XRCC3	Untreated	55770900	BRIX1	55299	18|16	34	17	35|29	64	32	353	0.0906516	cluster2	0.08	-0.01	-1.05	-0.4	1.29	1.27	1.75	0.8	-0.57	0.38	0.64	0.4	-0.15	-2.07	0.38	3.45	-0.01	0.27	-0.54	1.09
RAD51B	Untreated	12056468	JUP	3728	41|2	43	21.5	132|3	135	67.5	745	0.090604	cluster2	0.46	0.6	0.29	-0.04	-1.32	1.52	-0.03	1.38	0.89	-1.17	-2.28	0.04	0.93	-1.34	-0.33	-0.03	0.16	0.26	1.27	0.35
XRCC3	Untreated	11321601	PFKP	5214	31|25	56	28	76|66	142	71	784	0.0905612	cluster2	-0.51	-0.5	-1.08	-0.16	-0.61	-1.05	-0.37	0.53	-0.1	-0.2	0.92	1.98	0.72	1.32	2.95	1.4	0.32	0.76	0.64	1.84
RAD51C	Untreated	5031877	LMNB1	4001	24|33	57	28.5	40|66	106	53	586	0.0904437	cluster1	-2.72	-1.82	-0.96	-0.85	-0.14	-1.22	-0.32	0.1	-1.9	-0.47	-1.72	0.02	-4.19	-5.42	2.09	1.79	-3.31	-1.7	-2.86	-4.09
RAD51B	Untreated	52138513	SIN3B	23309	78|8	86	43	191|18	209	104.5	1162	0.0899312	cluster4	-0.69	-0.94	-1.03	-0.42	0.59	-0.04	0.85	0.16	1.62	0.59	-0.97	-0.93	-0.73	0.54	1.15	-0.45	-0.09	-1.23	-2.3	-1.16
RAD51B	Untreated	208879465	VDAC3	7419	11|6	17	8.5	39|12	51	25.5	284	0.0897887	cluster2	0.37	1.27	0.47	-0.17	1.12	-2.77	-1.74	-1.84	-1.24	-2.05	-1.9	-1.41	0.24	-0.76	-0.69	-0.24	0.25	-0.9	-1.96	-0.25
RAD51B	Untreated	14141166	PCBP2	5094	12|20	32	16	14|51	65	32.5	362	0.089779	cluster4	2.06	1.4	2.81	1.49	0.28	3.92	-1.15	2.51	-1.87	-1.29	-0.79	-0.47	-0.2	0.06	-1.76	-2.03	-0.18	-2.92	-2.33	-2.28
RAD51D	Untreated	24307939	CCT5	22948	26|22	48	24	53|44	97	48.5	541	0.0896488	cluster4	0.38	-0.33	1.44	0.02	-0.39	-0.13	-0.79	-0.26	-0.43	-0.73	-0.56	0.77	-0.35	1	1.78	1.17	-0.77	-0.25	-0.01	0.67
RAD51B	Untreated	13569962	RAB1B	81876	2|13	15	7.5	3|33	36	18	201	0.0895522	cluster3	0.14	-0.91	0.16	-1.33	-1.19	0.1	-1.38	-0.26	-0.69	2.06	2.41	0.05	-0.39	0.15	0.97	0.18	1.02	0.3	0.55	-0.48
RAD51D	Untreated	21361368	ALDH18A1	5832	34|29	63	31.5	81|61	142	71	795	0.0893082	cluster2	0.48	0.02	1.67	0.62	1.21	1.76	2.39	1.52	0.61	-1.53	0.41	0.78	0.22	0.7	2.4	0.08	-0.69	0.03	-0.08	1.91
XRCC3	Untreated	32454741	SERPINH1	871	18|19	37	18.5	42|32	74	37	418	0.0885167	cluster3	-0.79	-0.3	-0.1	-0.04	-0.44	0.46	-0.38	0.64	0.3	0.6	0.13	-0.47	-0.44	-0.14	0.99	0.33	0.29	0.33	-0.27	0.46
RAD51D	Untreated	4502201	ARF1	375	9|8	17	8.5	16|16	32	16	181	0.0883978	cluster4	-0.54	-0.85	-0.04	-0.23	-1.15	0.8	-1.14	-0.44	0.55	0.4	-1.54	-0.39	-0.47	-1.43	-0.37	3.46	-1.18	0.28	2.71	-0.12
XRCC3	Untreated	23097250	TIPRL	261726	13|12	25	12.5	28|20	48	24	272	0.0882353	cluster1	-2.92	-5.37	-1.45	0.3	-0.17	-0.43	-2.43	-3.75	-2.13	0.62	-0.84	-2.15	-10.4	-7.43	-3.96	1.9	-8.14	-6.66	-6.01	-14.19
RAD51B	Untreated	225543215	MKI67	4288	171|73	244	122	372|139	511	255.5	2896	0.0882251	cluster3	-0.19	-0.13	0.07	0.29	0.8	0.83	-0.34	-0.77	1.02	0.18	-0.05	-1.33	0.29	2.08	0.48	0.46	0.94	1.38	-0.49	0.13
XRCC2	Untreated	14141157	HNRNPH3	3189	19|11	30	15	41|20	61	30.5	346	0.0881503	cluster2	1.03	0.21	0.57	1.65	1.11	0.83	-0.23	0.18	-0.7	-0.14	0.29	0.23	1	0.24	-0.54	0.12	0.15	0.17	-2.36	0.47
RAD51D	Untreated	147904340	WDR82	80335	12|10	22	11	32|23	55	27.5	313	0.0878594	cluster4	0.83	0.37	1.48	1.87	1.66	-1.75	-1.86	-0.76	-1.12	1.62	0.83	0.93	-0.94	-1.16	0.61	3.65	0.12	0.72	0.2	-1.45
XRCC2	Untreated	49472822	EIF3G	8666	14|6	20	10	46|10	56	28	320	0.0875	cluster4	0.6	1.56	0.77	1.01	2.12	1.01	-1.31	-1.3	-0.93	2.3	0.4	1.3	0.68	-1.28	0.67	1.59	-1.5	0.42	-0.56	0.24
XRCC2	Untreated	222352151	PCBP1	5093	12|14	26	13	32|30	62	31	356	0.0870787	cluster1	-3	-2.29	-2.26	-1.15	-1.64	1.12	-0.33	2.57	-0.87	0.22	0.35	-0.83	-1.48	-0.35	0.58	-0.7	0.47	-3.02	-2.51	-3.74
XRCC2	Untreated	10716563	CANX	821	30|14	44	22	68|35	103	51.5	592	0.0869932	cluster2	0.6	-0.54	-0.11	0.4	0.35	0.98	1.5	0.44	0.94	0.33	0.14	1.45	0.36	0.73	0.67	0.08	-0.02	-0.66	0.14	0.27
RAD51D	Untreated	18093112	ESF1	51575	43|37	80	40	74|74	148	74	851	0.0869565	cluster4	-0.46	0.45	-0.16	0.19	0.67	0.42	-0.21	-0.07	0.1	1.06	2.35	0.09	0.18	-0.01	-0.79	2.36	-1.21	-2.23	-1.49	0.85
XRCC2	Untreated	98986464	TMED10	10972	7|8	15	7.5	19|19	38	19	219	0.086758	cluster1	-1.94	-0.57	-0.28	-2.32	-0.76	2.37	-3.69	1.69	-4.72	2.07	0.45	1.19	-0.89	-1.21	-0.81	2.05	2.23	-2.45	-2.69	2.12
XRCC2	Untreated	56118234	CENPV	201161	9|10	19	9.5	17|30	47	23.5	272	0.0863971	cluster2	1.1	0.68	0.69	0.29	0.83	0.76	0.79	2.27	0.12	0.83	1.38	-0.96	0.02	-0.06	0.42	0.29	-0.53	0.46	0.29	-0.2
XRCC2	Untreated	108773810	LARS	51520	48|36	84	42	129|74	203	101.5	1176	0.0863095	cluster4	0.02	-1.24	-1.14	-0.56	-0.99	-2.27	-0.9	-1.06	-0.65	0.22	0.22	1.2	-1.78	-1.17	-0.84	1.07	-1.12	-0.42	-0.7	-0.06
XRCC3	Untreated	23308577	PHGDH	26227	22|14	36	18	49|43	92	46	533	0.0863039	cluster3	-0.37	0.6	-1.17	0.24	-0.01	0.38	0.92	1.11	1.38	-1.03	-0.52	-0.24	-0.07	0.15	-0.66	-1.41	-0.52	0.08	-0.2	0.02
RAD51D	Untreated	14249678	RBM17	84991	20|17	37	18.5	41|28	69	34.5	401	0.0860349	cluster4	-1.58	0.15	-1.85	-2.17	-0.6	-0.82	0.72	1.63	0.56	-0.04	1.28	-1.12	1.87	-0.81	3.32	0.75	-1.28	0.06	-1.66	-0.12
RAD51C	Untreated	55749531	SF3B2	10992	41|30	71	35.5	86|68	154	77	895	0.0860335	cluster2	-0.58	0.19	-0.72	-0.24	-0.67	0.46	1.23	1.27	1.02	2.29	0.93	0.72	-1.43	-0.99	0.13	-0.35	-0.43	0.03	0.09	0.2
RAD51B	Untreated	27262628	NASP	4678	35|33	68	34	64|71	135	67.5	788	0.0856599	cluster4	1.51	-0.89	2.54	1.94	0.37	3.54	-3.75	1.23	-2.36	-0.57	-0.52	-2.7	-1.18	0.01	0.27	1.3	-2.54	-2.32	-0.01	-4.31
XRCC3	Untreated	35493916	RPN2	6185	23|31	54	27	54|54	108	54	631	0.0855784	cluster4	-1.06	-1.06	-1.88	-1.82	-0.66	1.38	1.74	2.47	0.02	-0.33	0.56	-0.03	0.92	-0.99	-0.88	1.15	0.53	0.26	1.36	-0.59
RAD51D	Untreated	21218438	GATAD2B	57459	24|23	47	23.5	52|49	101	50.5	593	0.0851602	cluster2	0.45	0.27	0.65	1.37	1.05	1.26	-0.06	1.2	-0.4	0.25	-1.06	-1.9	0.16	0.59	0.01	-0.27	0.87	-2	0.13	-0.05
RAD51B	Untreated	7657234	C11orf58	10944	10|8	18	9	20|11	31	15.5	183	0.0846995	cluster2	1.21	1.05	1.46	0.28	0.28	0.25	-0.5	0.11	-0.42	0.63	2.21	-1.05	0.47	1.36	1.17	0.31	0.29	-0.35	-0.36	0.48
XRCC2	Untreated	10440560	HIST1H3F	8968	0|7	7	3.5	0|23	23	11.5	136	0.0845588	cluster3	-1.02	0.28	-0.2	-0.67	-0.67	-1.22	-0.83	-1.1	-1.19	0.19	1.66	-0.33	0.36	0.93	0.39	0.1	0.5	0.64	0.53	0.13
XRCC2	Untreated	9910382	TOMM22	56993	5|6	11	5.5	14|10	24	12	142	0.084507	cluster4	0.24	-0.46	0.8	-0.79	0	-1.63	-2.16	-3.3	-2.21	1.84	1.27	0.87	0.97	-0.9	-0.73	2.61	-0.98	0.06	-0.73	0.07
RAD51C	Untreated	21361114	SLC25A11	8402	11|15	26	13	23|30	53	26.5	314	0.0843949	cluster3	-0.86	-0.4	0.65	-0.08	0.35	0.1	0.1	-1.37	0.8	-0.39	0.28	-1.15	-0.57	0.54	-1.35	-0.2	-0.19	1.79	0.75	0.03
RAD51C	Untreated	325301072	SSR4	6748	7|6	13	6.5	16|15	31	15.5	184	0.0842391	cluster2	0.73	-1.76	1.49	0.53	-0.47	1.91	1.21	0.75	0.5	-0.15	0.24	-0.05	0.1	1.75	-0.26	-0.3	-0.33	-0.19	-1.07	-0.26
XRCC3	Untreated	4885153	CRKL	1399	17|9	26	13	35|16	51	25.5	303	0.0841584	cluster2	-0.58	-0.52	0.71	-0.41	0.47	1.55	-0.17	-0.24	1.24	1	0.58	0.16	-0.83	0.6	0.87	1.6	0.01	-0.53	1.1	0.3
RAD51C	Untreated	296317337	VDAC2	7417	10|13	23	11.5	17|35	52	26	309	0.0841424	cluster3	-1.09	-0.31	-1.03	0.16	-0.3	0.57	0.66	-0.53	-0.71	2.13	0.4	1.37	-0.8	0.8	0.94	2.25	0.81	1.83	0.2	0.04
XRCC3	Untreated	225543215	MKI67	4288	126|110	236	118	259|228	487	243.5	2896	0.0840815	cluster3	-0.19	-0.13	0.07	0.29	0.8	0.83	-0.34	-0.77	1.02	0.18	-0.05	-1.33	0.29	2.08	0.48	0.46	0.94	1.38	-0.49	0.13
XRCC2	Untreated	44890050	STMN1	3925	0|9	9	4.5	0|25	25	12.5	149	0.0838926	cluster2	0.55	0.05	0.88	0.96	1.29	0.22	-0.09	-0.51	0.88	0.89	-1.09	0.41	0.55	0.86	1.51	0.85	-0.77	-1.18	-1.09	0.07
XRCC3	Untreated	41327712	CRK	1398	16|14	30	15	28|23	51	25.5	304	0.0838816	cluster4	0.05	1.04	0.25	-0.35	0.48	1.66	1.1	0.66	2.04	-0.49	0.55	-0.4	-1.65	0.11	2.25	1.22	-2.2	-1.59	0.91	0.32
RAD51D	Untreated	55770900	BRIX1	55299	18|15	33	16.5	34|25	59	29.5	353	0.0835694	cluster2	0.08	-0.01	-1.05	-0.4	1.29	1.27	1.75	0.8	-0.57	0.38	0.64	0.4	-0.15	-2.07	0.38	3.45	-0.01	0.27	-0.54	1.09
XRCC2	Untreated	23308577	PHGDH	26227	26|15	41	20.5	62|27	89	44.5	533	0.0834897	cluster3	-0.37	0.6	-1.17	0.24	-0.01	0.38	0.92	1.11	1.38	-1.03	-0.52	-0.24	-0.07	0.15	-0.66	-1.41	-0.52	0.08	-0.2	0.02
RAD51B	Untreated	4502491	C1QBP	708	8|9	17	8.5	21|26	47	23.5	282	0.0833333	cluster3	0.53	0.24	-0.12	0	-1.44	0.45	0.18	-0.08	0.19	0.15	1.86	-0.37	1.03	-0.59	-0.13	0.25	0.72	1.88	1.24	0.95
RAD51D	Untreated	4758024	COIL	8161	24|25	49	24.5	51|45	96	48	576	0.0833333	cluster2	-0.62	-0.69	-0.43	-0.98	-0.44	1.92	2.27	2.05	0.61	0.9	0.22	-1.73	1.72	0.56	1.31	2.17	1.71	1.15	1.75	0.39
RAD51C	Untreated	34098946	YBX1	4904	5|24	29	14.5	8|46	54	27	324	0.0833333	cluster4	-1.04	-1.12	-1.97	-1.14	-1.98	-2.12	-1.54	-3.1	-1.48	-0.7	-0.54	0.75	0.25	-1	-0.31	1.84	-0.79	-1.09	0.05	-0.15
XRCC2	Untreated	4506209	PSMC2	5701	21|8	29	14.5	54|18	72	36	433	0.0831409	cluster2	-1.08	-0.06	0.25	-0.83	0.24	0.98	-0.44	-0.22	1.07	-0.15	0.2	0.24	-0.21	0.47	1.1	1.03	0.63	1.33	0.7	-0.47
RAD51C	Untreated	155722983	TRAP1	10131	17|34	51	25.5	33|84	117	58.5	704	0.0830966	cluster3	-0.95	-0.1	-1.12	-0.01	-0.05	-1.88	-1.27	-0.37	-0.63	1.35	1.31	-0.94	-0.49	-0.2	0.81	-0.14	0.69	0.3	1.34	0.97
RAD51B	Untreated	170763498	SET	6418	4|10	14	7	11|35	46	23	277	0.0830325	cluster2	1.62	1.87	1.9	2.65	2.37	2.76	2.45	2.38	0.51	0.3	0.33	1.45	1.02	0.66	1.82	0.51	1.33	1.85	-1.63	1.27
RAD51B	Untreated	13128860	HDAC1	3065	31|7	38	19	68|12	80	40	482	0.0829876	cluster2	1.62	1.74	1.31	1.18	-0.16	-0.65	0.24	-0.27	0.38	-0.39	0.33	-1.63	0.64	1.07	-1.22	-1	-0.24	0.13	-0.47	0.59
XRCC2	Untreated	18375623	DDX39B	7919	14|15	29	14.5	35|36	71	35.5	428	0.0829439	cluster4	0.28	1.64	0.54	0.01	1.03	-1.59	-0.95	-0.88	-1.11	0.77	0.17	0.02	-0.81	-0.07	0.14	0.75	-2.43	1.33	-2.6	-0.53
XRCC3	Untreated	49472822	EIF3G	8666	12|13	25	12.5	26|27	53	26.5	320	0.0828125	cluster4	0.6	1.56	0.77	1.01	2.12	1.01	-1.31	-1.3	-0.93	2.3	0.4	1.3	0.68	-1.28	0.67	1.59	-1.5	0.42	-0.56	0.24
XRCC2	Untreated	21361114	SLC25A11	8402	11|14	25	12.5	24|28	52	26	314	0.0828025	cluster3	-0.86	-0.4	0.65	-0.08	0.35	0.1	0.1	-1.37	0.8	-0.39	0.28	-1.15	-0.57	0.54	-1.35	-0.2	-0.19	1.79	0.75	0.03
RAD51C	Untreated	4557553	EMD	2010	11|8	19	9.5	27|15	42	21	254	0.0826772	cluster2	0.32	1.74	0.71	0.56	1.47	-0.04	-0.58	0.52	0.7	-0.08	-0.35	0.72	0.39	-1.62	0.22	0.47	-0.51	0.19	0.24	-1.33
RAD51C	Untreated	27262628	NASP	4678	35|26	61	30.5	86|44	130	65	788	0.0824873	cluster4	1.51	-0.89	2.54	1.94	0.37	3.54	-3.75	1.23	-2.36	-0.57	-0.52	-2.7	-1.18	0.01	0.27	1.3	-2.54	-2.32	-0.01	-4.31
RAD51D	Untreated	301171467	DDX3X	1654	22|21	43	21.5	52|57	109	54.5	661	0.0824508	cluster2	-0.13	0.75	0.27	0.27	0.28	-0.46	0.49	-0.39	-0.72	0.05	-0.98	-0.46	0.2	0.32	-0.07	0.07	0.54	0.05	0.2	0.09
XRCC2	Untreated	4504733	IRS4	8471	74|24	98	49	161|46	207	103.5	1257	0.0823389	cluster2	0.4	-0.45	-0.11	0.68	-1.25	0.44	0.99	2.37	0.5	0.1	0.8	0.67	0.24	1.14	0.76	0.06	0.28	0.61	-0.49	-0.64
RAD51D	Untreated	23618867	SFXN1	94081	13|16	29	14.5	28|25	53	26.5	322	0.0822981	cluster3	0.74	-0.2	0.28	-0.8	-0.45	-0.51	-0.5	-0.86	-0.74	0.94	0.44	-0.21	0.41	-0.49	0.08	-0.99	1.18	-0.37	-0.25	1.06
RAD51D	Untreated	132626688	MDC1	9656	79|67	146	73	180|163	343	171.5	2089	0.0820967	cluster1	-2.78	-2.39	-5.48	-0.88	-2.13	-3.24	-0.14	-2.87	-2.05	-3.93	-1.44	-3.56	-1.65	-1.39	-1.49	-0.25	-2.69	-1.9	-6.47	-3.42
RAD51C	Untreated	41872631	FASN	2194	67|122	189	94.5	137|275	412	206	2511	0.082039	cluster2	-0.98	0.33	0.8	0.52	0.32	1.49	-0.52	1.92	-0.09	1.88	1.13	0.63	0.39	-1.03	-0.93	0.81	1.01	0.93	0.08	-2.3
RAD51B	Untreated	41872631	FASN	2194	125|63	188	94	281|130	411	205.5	2511	0.0818399	cluster2	-0.98	0.33	0.8	0.52	0.32	1.49	-0.52	1.92	-0.09	1.88	1.13	0.63	0.39	-1.03	-0.93	0.81	1.01	0.93	0.08	-2.3
RAD51C	Untreated	18375623	DDX39B	7919	10|17	27	13.5	21|49	70	35	428	0.0817757	cluster4	0.28	1.64	0.54	0.01	1.03	-1.59	-0.95	-0.88	-1.11	0.77	0.17	0.02	-0.81	-0.07	0.14	0.75	-2.43	1.33	-2.6	-0.53
XRCC2	Untreated	21361794	CAND1	55832	46|47	93	46.5	115|86	201	100.5	1230	0.0817073	cluster1	0.73	-1.63	1.68	2.46	-3.01	4.3	-1.44	12.82	-4.65	-2.11	-1.89	-1.57	-3.98	-2.84	1.74	-6.37	-0.07	-8.46	-9.82	-3.28
XRCC3	Untreated	33239445	EIF3B	8662	35|38	73	36.5	67|66	133	66.5	814	0.0816953	cluster4	-1.87	-0.08	0.69	-1.32	0.06	0.28	-0.89	-0.56	-1.14	-0.74	-0.81	0.12	-0.07	0.56	-0.1	1.03	-0.46	0.01	-0.33	0.04
RAD51C	Untreated	13775200	SF3B5	83443	4|5	9	4.5	6|8	14	7	86	0.0813953	cluster3	-0.94	0.1	-0.96	-2.17	0.33	1.43	-0.41	0.03	0.53	-0.13	0.45	-0.02	-0.73	0.49	0.48	0.13	0.66	-1.21	0.15	-0.87
RAD51C	Untreated	32454741	SERPINH1	871	20|16	36	18	37|31	68	34	418	0.0813397	cluster3	-0.79	-0.3	-0.1	-0.04	-0.44	0.46	-0.38	0.64	0.3	0.6	0.13	-0.47	-0.44	-0.14	0.99	0.33	0.29	0.33	-0.27	0.46
RAD51B	Untreated	10440560	HIST1H3F	8968	8|0	8	4	22|0	22	11	136	0.0808824	cluster3	-1.02	0.28	-0.2	-0.67	-0.67	-1.22	-0.83	-1.1	-1.19	0.19	1.66	-0.33	0.36	0.93	0.39	0.1	0.5	0.64	0.53	0.13
RAD51D	Untreated	32483374	NOP56	10528	30|22	52	26	56|40	96	48	594	0.0808081	cluster4	-2.21	-0.43	-0.83	-1.48	-0.35	0.23	-0.06	0.06	-1.12	0	0.83	-0.54	0.07	0.72	-0.66	2.87	0.61	0.64	0.45	-0.63
RAD51C	Untreated	4758504	HSD17B10	3028	4|20	24	12	6|36	42	21	261	0.0804598	cluster2	-0.12	0.59	-0.39	0.67	1.15	0.12	0.65	-0.06	-0.34	0.23	1.14	0.91	0.28	-0.98	2.29	2.1	-1.06	0.68	1.79	0.91
XRCC3	Untreated	5031977	NAMPT	10135	26|19	45	22.5	45|34	79	39.5	491	0.0804481	cluster3	-0.55	0.13	-0.48	-0.63	-0.82	0.78	0.9	0.5	0.15	0.99	-0.75	-1.1	-0.01	0.2	0.1	-0.95	0.79	0.64	0.59	0.09
RAD51D	Untreated	21389315	SLC25A1	6576	12|10	22	11	31|19	50	25	311	0.0803859	cluster4	0.49	-1.71	0.05	0.26	0.43	-0.6	0.68	1.54	0.83	-0.4	0.99	-1	-0.47	0.84	-0.29	-0.61	-0.81	-1.29	-1.14	-0.5
RAD51D	Untreated	21626466	MATR3	9782	32|26	58	29	76|60	136	68	847	0.0802834	cluster4	-1.01	-0.47	-1.22	-0.19	-1.19	-1.03	-0.82	-2.09	-1.57	-0.31	-1.85	0.72	-1.25	-0.66	-1.27	0.69	-1.52	-0.69	-1.11	-0.35
RAD51D	Untreated	194097365	FTSJ3	117246	36|25	61	30.5	81|55	136	68	847	0.0802834	cluster4	0.2	1.29	0.11	0.71	-0.31	-0.32	-0.76	0.02	-0.96	1.35	-0.15	0.26	-1.27	-1.12	1.11	5.13	-0.29	0.17	-0.94	0.49
RAD51B	Untreated	117938251	BCLAF1	9774	35|22	57	28.5	94|45	139	69.5	869	0.079977	cluster2	2.46	0.72	2.03	0.98	0.74	0.76	1.5	0.3	-0.14	-1.02	-1.38	0.16	0.57	-0.1	0.74	0.29	-1.07	0.19	-1.1	0.22
XRCC3	Untreated	21040371	DDX39A	10212	11|14	25	12.5	32|36	68	34	427	0.0796253	cluster3	-1.92	-0.23	-1.37	-2.12	-0.91	-0.54	0.55	0.46	0.96	0.53	0.51	-0.15	-1.46	-0.68	0.62	-0.27	0.55	0.97	0.11	0.11
RAD51C	Untreated	52138513	SIN3B	23309	64|22	86	43	141|44	185	92.5	1162	0.0796041	cluster4	-0.69	-0.94	-1.03	-0.42	0.59	-0.04	0.85	0.16	1.62	0.59	-0.97	-0.93	-0.73	0.54	1.15	-0.45	-0.09	-1.23	-2.3	-1.16
RAD51B	Untreated	4506439	RBBP7	5931	10|16	26	13	23|44	67	33.5	425	0.0788235	cluster3	-0.42	-0.76	-1.07	-0.07	-0.1	-1.77	-1.81	-1.79	-1.47	-1.09	-1.2	-0.3	-0.05	-1.12	0.16	0.17	0.97	-0.25	-0.39	0.62
RAD51C	Untreated	4506439	RBBP7	5931	12|18	30	15	31|36	67	33.5	425	0.0788235	cluster3	-0.42	-0.76	-1.07	-0.07	-0.1	-1.77	-1.81	-1.79	-1.47	-1.09	-1.2	-0.3	-0.05	-1.12	0.16	0.17	0.97	-0.25	-0.39	0.62
RAD51C	Untreated	283436222	ATAD3A	55210	12|29	41	20.5	19|73	92	46	586	0.0784983	cluster2	0.58	-0.36	0.75	0.89	-0.14	2.42	3.28	2.9	2.37	0.97	0.89	-0.54	-0.28	1.3	0.91	-1.14	0.5	0.38	0.65	0.07
XRCC2	Untreated	283436222	ATAD3A	55210	18|27	45	22.5	34|58	92	46	586	0.0784983	cluster2	0.58	-0.36	0.75	0.89	-0.14	2.42	3.28	2.9	2.37	0.97	0.89	-0.54	-0.28	1.3	0.91	-1.14	0.5	0.38	0.65	0.07
XRCC2	Untreated	48762932	CCT8	10694	13|27	40	20	22|64	86	43	548	0.0784672	cluster3	-0.44	-2.31	-0.33	-0.91	-0.17	1.31	-0.01	0.75	-0.09	1.69	0.02	1.52	-0.01	-0.01	0.8	1.84	1	1.09	-0.09	2.27
RAD51C	Untreated	38201714	ELAVL1	1994	6|16	22	11	13|38	51	25.5	326	0.0782209	cluster4	-0.61	-2.42	0.19	0.39	0.76	0.68	-1.1	0.35	-0.93	-0.73	-0.88	-0.62	0.59	-2.13	1.72	2.15	0.22	-0.85	0.93	-3.16
XRCC2	Untreated	4507357	TAGLN2	8407	2|12	14	7	3|28	31	15.5	199	0.0778894	cluster2	0.87	1.14	0.85	0.49	-1.28	1.58	1.97	1.44	1.83	0.15	-0.94	-0.49	0.44	-0.48	-0.11	1.37	0.58	1.32	1.36	0.09
RAD51C	Untreated	4502209	ARF5	381	4|4	8	4	7|21	28	14	180	0.0777778	cluster2	0.48	0.49	-0.43	0.58	0.74	1.27	1.89	2.1	0.88	-0.46	0.2	0.64	-0.46	-0.05	0.62	0.51	0.94	0.91	1.5	0.79
XRCC3	Untreated	4503521	EIF3E	3646	18|14	32	16	37|32	69	34.5	445	0.0775281	cluster4	-1.12	0.04	-0.87	-1.4	-0.19	0.33	0.41	-0.78	-0.3	-0.94	-1.3	-0.01	-0.51	-0.5	-0.37	1.95	-0.02	-0.18	-0.28	-0.57
XRCC3	Untreated	27262628	NASP	4678	32|33	65	32.5	65|57	122	61	788	0.0774112	cluster4	1.51	-0.89	2.54	1.94	0.37	3.54	-3.75	1.23	-2.36	-0.57	-0.52	-2.7	-1.18	0.01	0.27	1.3	-2.54	-2.32	-0.01	-4.31
RAD51D	Untreated	20336746	H2AFY	9555	14|11	25	12.5	34|23	57	28.5	369	0.0772358	cluster2	-0.03	-0.76	0.76	0.39	-1.67	0.46	1.09	0.57	0.67	0.28	-0.31	0.82	0.19	0.04	0.27	-0.82	0.64	-0.17	0.89	0.07
RAD51D	Untreated	4505773	PHB	5245	12|7	19	9.5	25|17	42	21	272	0.0772059	cluster4	-1.11	-0.1	-0.76	-0.43	-0.53	-0.23	-0.7	-1.06	-1.04	1.08	1.55	-0.08	-1.07	-0.93	0.15	4.43	2.13	0.63	1.31	-0.59
XRCC3	Untreated	22748747	LSM12	124801	2|4	6	3	4|26	30	15	195	0.0769231	cluster4	-0.72	-0.54	-0.06	0.2	-0.63	0.22	-0.33	1.53	-0.42	-1.06	0.28	0.33	-0.94	-0.46	0.6	3.36	1.06	0.6	1.05	-0.77
RAD51C	Untreated	7661952	SART3	9733	47|27	74	37	102|46	148	74	963	0.0768432	cluster3	-0.44	0.18	-0.98	-0.46	-0.5	-0.62	-1.09	0.43	-0.35	-0.3	-0.5	-2.11	0.71	0.02	-0.93	-1.01	0.51	-1.01	0.1	-1.04
XRCC2	Untreated	12025678	ACTN4	81	42|28	70	35	90|50	140	70	911	0.0768386	cluster2	-0.41	0.83	0.49	0.19	-0.2	0.13	-0.6	-0.36	-1.55	-0.82	-0.22	1.31	0.11	0.14	-1.3	1.01	0.06	0.27	0.43	1.16
XRCC2	Untreated	48526509	TIMM50	92609	19|12	31	15.5	44|26	70	35	456	0.0767544	cluster2	1.38	1.88	1.28	0.71	1.4	0.04	-1.12	-0.36	-0.39	-0.32	-1.01	0.63	0.37	0.03	0.63	1.97	0.18	0.34	2.24	-1.21
RAD51D	Untreated	41872631	FASN	2194	97|85	182	91	213|172	385	192.5	2511	0.0766627	cluster2	-0.98	0.33	0.8	0.52	0.32	1.49	-0.52	1.92	-0.09	1.88	1.13	0.63	0.39	-1.03	-0.93	0.81	1.01	0.93	0.08	-2.3
XRCC2	Untreated	37595750	LBR	3930	21|24	45	22.5	48|46	94	47	615	0.0764228	cluster4	-1.39	0.65	0.48	-0.75	-0.12	0.33	-0.56	-0.34	0.62	0.83	-0.21	-1.01	-0.58	-0.86	0.68	1.06	-1.02	-0.35	0.42	-0.61
RAD51C	Untreated	9994179	SAP30BP	29115	12|6	18	9	35|12	47	23.5	308	0.0762987	cluster2	1.47	-1.35	1	0.53	0.87	0.09	0.2	0.45	1.05	0.76	-0.23	-0.16	0.35	-0.33	0.67	-0.01	-0.33	0.9	1.02	0.57
RAD51D	Untreated	24475816	TECR	9524	13|10	23	11.5	27|20	47	23.5	308	0.0762987	cluster4	0.8	-0.87	-0.67	1.07	1.67	0.26	-0.6	-0.59	-0.09	0.26	0.59	0.99	-0.21	-0.36	-1.06	0.36	-1.32	-2.3	-1.23	0.26
XRCC3	Untreated	4503507	EIF2S3	1968	16|15	31	15.5	40|32	72	36	472	0.0762712	cluster2	0.17	0.1	-0.75	-0.84	-0.11	0.78	0.68	0.89	-0.47	0.46	0.08	-1.1	0.44	-0.46	0.66	1.74	0.06	-0.12	0.04	-0.52
RAD51C	Untreated	58530840	DSP	1832	112|109	221	110.5	217|220	437	218.5	2871	0.0761059	cluster2	0.53	0.77	0.43	0.88	0.4	-0.23	-1.21	-0.37	0.43	0.67	0.24	0.47	-0.14	-0.27	0.62	-0.14	0.88	-1.44	-1.15	-0.13
XRCC2	Untreated	325301072	SSR4	6748	7|5	12	6	16|12	28	14	184	0.076087	cluster2	0.73	-1.76	1.49	0.53	-0.47	1.91	1.21	0.75	0.5	-0.15	0.24	-0.05	0.1	1.75	-0.26	-0.3	-0.33	-0.19	-1.07	-0.26
RAD51B	Untreated	148596949	NOLC1	9221	27|24	51	25.5	61|45	106	53	699	0.0758226	cluster4	1.02	-0.11	-0.63	0.79	0.35	1.07	0.74	0.44	-0.13	-0.47	-1.5	-0.44	0.88	1.12	0.98	3.33	0.32	0.24	-0.08	1.13
RAD51C	Untreated	12229217	ADNP	23394	47|22	69	34.5	126|41	167	83.5	1102	0.0757713	cluster3	-0.72	0.63	0.28	-1.14	0.25	-1.45	-1.32	0.18	0	1.34	-0.74	1.4	-0.38	0.2	-1.39	1.31	-0.15	-0.49	0.43	0.65
XRCC3	Untreated	187960037	CBX1	10951	8|8	16	8	13|15	28	14	185	0.0756757	cluster4	-0.43	0.63	0.24	-0.26	0.69	-0.17	-0.13	-0.29	-0.18	0.52	-0.24	-0.1	-0.57	0.18	-0.23	0.37	-1.45	-0.33	-1.2	0.07
RAD51B	Untreated	34098946	YBX1	4904	3|22	25	12.5	4|45	49	24.5	324	0.0756173	cluster4	-1.04	-1.12	-1.97	-1.14	-1.98	-2.12	-1.54	-3.1	-1.48	-0.7	-0.54	0.75	0.25	-1	-0.31	1.84	-0.79	-1.09	0.05	-0.15
RAD51B	Untreated	13775200	SF3B5	83443	4|1	5	2.5	9|4	13	6.5	86	0.0755814	cluster3	-0.94	0.1	-0.96	-2.17	0.33	1.43	-0.41	0.03	0.53	-0.13	0.45	-0.02	-0.73	0.49	0.48	0.13	0.66	-1.21	0.15	-0.87
RAD51B	Untreated	10716563	CANX	821	3|25	28	14	7|82	89	44.5	592	0.0751689	cluster2	0.6	-0.54	-0.11	0.4	0.35	0.98	1.5	0.44	0.94	0.33	0.14	1.45	0.36	0.73	0.67	0.08	-0.02	-0.66	0.14	0.27
XRCC3	Untreated	5031877	LMNB1	4001	23|28	51	25.5	41|47	88	44	586	0.0750853	cluster1	-2.72	-1.82	-0.96	-0.85	-0.14	-1.22	-0.32	0.1	-1.9	-0.47	-1.72	0.02	-4.19	-5.42	2.09	1.79	-3.31	-1.7	-2.86	-4.09
XRCC2	Untreated	55953087	GTPBP4	23560	14|13	27	13.5	74|21	95	47.5	634	0.0749211	cluster4	-0.63	0.21	0.16	1.19	0.06	0.22	-0.4	-0.4	-0.51	1.04	-0.02	-0.41	-0.77	-1.07	1.31	4.67	1.17	0.13	0.53	-0.02
XRCC2	Untreated	4503475	EEF1A2	1917	0|8	8	4	0|69	69	34.5	463	0.074514	cluster2	1.58	0.75	1.94	1.69	-1.37	0.78	0.09	0.02	1.13	-0.77	-0.13	0.12	1.55	0.74	0.22	-0.16	-0.83	-0.36	-0.05	-0.04
XRCC3	Untreated	118498359	RSL1D1	26156	17|22	39	19.5	29|44	73	36.5	490	0.0744898	cluster2	-0.93	1.14	-0.59	0.55	0.44	0.12	-0.47	-0.67	0.2	0.31	1.01	-0.84	-0.29	0.13	-0.2	1.09	1.17	1.32	1	0.75
XRCC3	Untreated	14043022	MARS	4141	34|32	66	33	70|64	134	67	900	0.0744444	cluster4	-2	0.72	-0.97	-1.12	-0.4	-0.47	-0.33	-0.46	0.38	-0.39	0.2	0.15	-0.75	-0.56	-0.04	3.62	-0.15	-0.76	0.71	0.56
RAD51C	Untreated	21396480	RALY	22913	7|18	25	12.5	10|33	43	21.5	290	0.0741379	cluster3	0.07	-0.66	-0.23	-0.38	0.17	0.4	-0.42	0.36	0.69	0.38	0.64	-0.13	0.1	-0.32	0.34	0.33	0.64	-1.35	-0.28	0.57
XRCC2	Untreated	34098946	YBX1	4904	7|18	25	12.5	13|35	48	24	324	0.0740741	cluster4	-1.04	-1.12	-1.97	-1.14	-1.98	-2.12	-1.54	-3.1	-1.48	-0.7	-0.54	0.75	0.25	-1	-0.31	1.84	-0.79	-1.09	0.05	-0.15
XRCC3	Untreated	6912280	AHSA1	10598	16|14	30	15	29|21	50	25	338	0.0739645	cluster2	-0.51	0.92	-1.12	-0.44	0.38	-0.91	0.29	0.07	0.31	-0.19	-0.05	-0.65	-0.49	0.36	1.28	-1.79	1.52	-0.92	-1.03	1.38
XRCC2	Untreated	225543215	MKI67	4288	10|175	185	92.5	22|405	427	213.5	2896	0.0737224	cluster3	-0.19	-0.13	0.07	0.29	0.8	0.83	-0.34	-0.77	1.02	0.18	-0.05	-1.33	0.29	2.08	0.48	0.46	0.94	1.38	-0.49	0.13
RAD51C	Untreated	7427519	MCM6	4175	21|25	46	23	62|59	121	60.5	821	0.0736906	cluster4	1.48	-0.34	1.72	1.93	0.11	0.96	0.83	0.28	-0.45	-0.03	-1.02	-2.12	-2.45	-1.23	-0.03	0.2	0.05	-0.12	-0.41	-3.22
XRCC3	Untreated	157694492	MYBBP1A	10514	48|52	100	50	103|92	195	97.5	1328	0.0734187	cluster4	0.06	2.42	0.67	0.82	0.17	-0.05	1.28	0.15	0.9	0.11	1.46	-0.15	0.17	0.12	0.56	3.92	1.11	1.5	0.34	0.54
RAD51C	Untreated	4504517	HSPB1	3315	6|5	11	5.5	23|7	30	15	205	0.0731707	cluster2	-0.19	1.06	-0.75	-0.12	0.56	0.72	1.47	0.34	-0.07	0.4	-1.95	-1.02	1.16	0.51	-0.19	-0.39	0.08	0.73	0.99	-0.17
RAD51D	Untreated	19913408	TOP2B	7155	61|57	118	59	122|115	237	118.5	1621	0.073103	cluster2	0.45	0.45	1.67	-0.37	-0.06	4.53	0.15	1.83	1.04	-0.32	-1.19	-0.39	1.11	-0.01	-1.44	0.83	-1.27	-0.05	0.97	-0.27
XRCC2	Untreated	24475816	TECR	9524	9|11	20	10	20|25	45	22.5	308	0.0730519	cluster4	0.8	-0.87	-0.67	1.07	1.67	0.26	-0.6	-0.59	-0.09	0.26	0.59	0.99	-0.21	-0.36	-1.06	0.36	-1.32	-2.3	-1.23	0.26
RAD51B	Untreated	9966827	PCNP	57092	6|3	9	4.5	19|7	26	13	178	0.0730337	cluster4	-0.87	1.05	0.4	-0.4	1.34	0.4	-1.55	0.09	0.06	-0.94	-1.44	-0.27	0.69	0.77	-0.14	-1.2	-0.92	-3.01	2.4	-1.88
RAD51B	Untreated	222352151	PCBP1	5093	5|18	23	11.5	6|46	52	26	356	0.0730337	cluster1	-3	-2.29	-2.26	-1.15	-1.64	1.12	-0.33	2.57	-0.87	0.22	0.35	-0.83	-1.48	-0.35	0.58	-0.7	0.47	-3.02	-2.51	-3.74
RAD51B	Untreated	5031973	PDIA6	10130	8|17	25	12.5	14|50	64	32	440	0.0727273	cluster2	0.42	-0.68	0.9	-0.08	1.25	0.81	0.21	1.13	-0.09	1.56	-2.18	1.51	-0.86	0.81	-0.85	-0.84	0.54	-0.7	-0.86	0.07
RAD51B	Untreated	301171467	DDX3X	1654	16|21	37	18.5	41|55	96	48	661	0.0726172	cluster2	-0.13	0.75	0.27	0.27	0.28	-0.46	0.49	-0.39	-0.72	0.05	-0.98	-0.46	0.2	0.32	-0.07	0.07	0.54	0.05	0.2	0.09
XRCC2	Untreated	5803225	YWHAE	7531	4|14	18	9	6|31	37	18.5	255	0.072549	cluster1	0.9	2.15	1.77	0.3	-0.17	1.57	-1.58	-0.57	-2.69	2.38	1.44	-7.53	0.99	0.56	0.18	-2.15	-1.04	-0.64	-1.32	0.83
XRCC3	Untreated	283436222	ATAD3A	55210	17|28	45	22.5	33|52	85	42.5	586	0.0725256	cluster2	0.58	-0.36	0.75	0.89	-0.14	2.42	3.28	2.9	2.37	0.97	0.89	-0.54	-0.28	1.3	0.91	-1.14	0.5	0.38	0.65	0.07
XRCC3	Untreated	4507943	XPO1	7514	39|36	75	37.5	82|73	155	77.5	1071	0.0723623	cluster4	0.22	-0.41	-0.38	-0.68	-0.71	-0.56	-0.69	-0.92	-1.15	0.58	-0.96	1.69	-1.55	-1.66	-0.15	1.77	-1.1	-0.56	-1.22	0.16
RAD51D	Untreated	4758488	GTF2F2	2963	13|7	20	10	23|13	36	18	249	0.0722892	cluster2	-0.3	-0.47	0.77	0.26	0.91	0.15	0.24	0.03	0.55	-0.41	-0.66	-0.79	-0.82	0.86	-1.4	-1.5	0.46	0.49	-0.04	-1.14
RAD51B	Untreated	4506407	RANBP1	5902	0|10	10	5	0|29	29	14.5	201	0.0721393	cluster2	-0.36	0.43	1.55	-0.46	-0.2	1.91	-0.03	1.8	0.98	-1.41	-0.49	-0.58	-0.29	0.68	-0.04	1.55	1.23	-0.35	1.44	2.05
RAD51B	Untreated	4503607	ETFA	2108	5|17	22	11	6|42	48	24	333	0.0720721	cluster3	0.53	1.09	0.63	0.53	0.91	1.35	0.03	0.28	1.42	0.62	-0.56	0.56	-0.94	-0.51	-2.01	-1.36	0.42	-0.21	-0.32	0.71
RAD51D	Untreated	5453830	ORC2	4999	21|17	38	19	48|35	83	41.5	577	0.0719237	cluster1	-0.1	-2.23	-0.5	-0.75	-0.46	-1.11	-2.78	-0.61	-0.63	0.54	0.42	-1.75	-2.25	-1.31	-1.1	1.24	-0.71	-3.12	-1.08	-1.4
RAD51D	Untreated	8922301	WDR70	55100	25|23	48	24	54|40	94	47	654	0.0718654	cluster3	-1.58	0.91	-1.43	-0.62	-1.41	0.81	0.3	0.03	0.17	-0.37	-0.6	0.62	-0.72	0.39	-0.27	-1.26	-0.8	0.12	0.23	1.11
RAD51C	Untreated	20336746	H2AFY	9555	9|15	24	12	19|34	53	26.5	369	0.0718157	cluster2	-0.03	-0.76	0.76	0.39	-1.67	0.46	1.09	0.57	0.67	0.28	-0.31	0.82	0.19	0.04	0.27	-0.82	0.64	-0.17	0.89	0.07
XRCC2	Untreated	5729991	PSMC4	5704	16|15	31	15.5	33|27	60	30	418	0.0717703	cluster2	-0.53	-0.03	0.38	0.33	-0.03	3.31	2.91	1.06	0.68	0.31	2.23	0.02	-0.87	0.04	-0.02	1.23	0.06	1.06	0.41	-0.1
XRCC3	Untreated	20127519	TPX2	22974	31|29	60	30	50|57	107	53.5	747	0.0716198	cluster3	0.21	-1.6	-0.5	-1.36	-0.76	0.43	0.41	-0.49	0.81	0.54	0.14	-0.68	-1.02	0.51	-0.27	0.09	1.2	0.44	0.18	-1.76
RAD51D	Untreated	40217847	SNRNP200	23020	85|60	145	72.5	186|119	305	152.5	2136	0.0713951	cluster3	1.02	0.43	1.34	0.65	0.08	0.18	-0.4	-0.45	-0.09	1.78	0.27	-1.2	-1.13	-0.42	-0.54	-1.36	0.57	-0.66	0.8	-0.13
RAD51C	Untreated	48526509	TIMM50	92609	10|11	21	10.5	30|35	65	32.5	456	0.0712719	cluster2	1.38	1.88	1.28	0.71	1.4	0.04	-1.12	-0.36	-0.39	-0.32	-1.01	0.63	0.37	0.03	0.63	1.97	0.18	0.34	2.24	-1.21
XRCC2	Untreated	58530840	DSP	1832	21|160	181	90.5	30|379	409	204.5	2871	0.0712295	cluster2	0.53	0.77	0.43	0.88	0.4	-0.23	-1.21	-0.37	0.43	0.67	0.24	0.47	-0.14	-0.27	0.62	-0.14	0.88	-1.44	-1.15	-0.13
XRCC3	Untreated	21327715	TCERG1	10915	38|37	75	37.5	78|78	156	78	1098	0.0710383	cluster2	0.63	0.87	0.48	-0.45	0.93	0.72	1.12	1.71	0.58	-1.27	0.45	-1.34	0.59	0.61	-1.36	-0.31	0.34	0.15	0.07	0.06
RAD51D	Untreated	4758556	PRPF3	9129	29|23	52	26	52|45	97	48.5	683	0.0710102	cluster3	1.21	-0.07	1.92	0.88	0.88	-0.3	-1.97	-1.5	-1.58	0.55	-0.14	-0.85	0.97	-1.1	0.44	-0.39	1.23	-0.14	0.05	0.81
RAD51B	Untreated	4758504	HSD17B10	3028	5|11	16	8	9|28	37	18.5	261	0.0708812	cluster2	-0.12	0.59	-0.39	0.67	1.15	0.12	0.65	-0.06	-0.34	0.23	1.14	0.91	0.28	-0.98	2.29	2.1	-1.06	0.68	1.79	0.91
RAD51C	Untreated	55770900	BRIX1	55299	10|16	26	13	15|35	50	25	353	0.0708215	cluster2	0.08	-0.01	-1.05	-0.4	1.29	1.27	1.75	0.8	-0.57	0.38	0.64	0.4	-0.15	-2.07	0.38	3.45	-0.01	0.27	-0.54	1.09
RAD51C	Untreated	5803225	YWHAE	7531	4|13	17	8.5	7|29	36	18	255	0.0705882	cluster1	0.9	2.15	1.77	0.3	-0.17	1.57	-1.58	-0.57	-2.69	2.38	1.44	-7.53	0.99	0.56	0.18	-2.15	-1.04	-0.64	-1.32	0.83
RAD51B	Untreated	38201714	ELAVL1	1994	5|14	19	9.5	12|34	46	23	326	0.0705521	cluster4	-0.61	-2.42	0.19	0.39	0.76	0.68	-1.1	0.35	-0.93	-0.73	-0.88	-0.62	0.59	-2.13	1.72	2.15	0.22	-0.85	0.93	-3.16
RAD51C	Untreated	44890050	STMN1	3925	0|7	7	3.5	0|21	21	10.5	149	0.0704698	cluster2	0.55	0.05	0.88	0.96	1.29	0.22	-0.09	-0.51	0.88	0.89	-1.09	0.41	0.55	0.86	1.51	0.85	-0.77	-1.18	-1.09	0.07
XRCC2	Untreated	21040371	DDX39A	10212	14|12	26	13	33|27	60	30	427	0.0702576	cluster3	-1.92	-0.23	-1.37	-2.12	-0.91	-0.54	0.55	0.46	0.96	0.53	0.51	-0.15	-1.46	-0.68	0.62	-0.27	0.55	0.97	0.11	0.11
XRCC3	Untreated	48526509	TIMM50	92609	10|11	21	10.5	32|32	64	32	456	0.0701754	cluster2	1.38	1.88	1.28	0.71	1.4	0.04	-1.12	-0.36	-0.39	-0.32	-1.01	0.63	0.37	0.03	0.63	1.97	0.18	0.34	2.24	-1.21
RAD51D	Untreated	4506901	SRSF3	6428	7|8	15	7.5	13|10	23	11.5	164	0.070122	cluster3	-0.96	-0.66	-1.29	-0.34	-0.66	-0.71	-1.49	0.5	0.68	-0.74	-0.78	-0.94	-0.52	0.11	0.07	-0.75	1.71	-0.55	0.4	-0.01
RAD51C	Untreated	7662274	TOX4	9878	17|16	33	16.5	50|37	87	43.5	621	0.0700483	cluster4	0.03	-0.84	-0.74	-0.32	0.54	-0.37	-1.49	-1.46	-1	0.21	-0.89	-0.83	-0.64	-1.31	0.5	-0.58	-0.53	-2.21	-0.39	-1.64
XRCC2	Untreated	157694492	MYBBP1A	10514	37|57	94	47	73|113	186	93	1328	0.0700301	cluster4	0.06	2.42	0.67	0.82	0.17	-0.05	1.28	0.15	0.9	0.11	1.46	-0.15	0.17	0.12	0.56	3.92	1.11	1.5	0.34	0.54
RAD51C	Untreated	37595750	LBR	3930	23|21	44	22	44|42	86	43	615	0.0699187	cluster4	-1.39	0.65	0.48	-0.75	-0.12	0.33	-0.56	-0.34	0.62	0.83	-0.21	-1.01	-0.58	-0.86	0.68	1.06	-1.02	-0.35	0.42	-0.61
RAD51C	Untreated	24475816	TECR	9524	10|12	22	11	23|20	43	21.5	308	0.0698052	cluster4	0.8	-0.87	-0.67	1.07	1.67	0.26	-0.6	-0.59	-0.09	0.26	0.59	0.99	-0.21	-0.36	-1.06	0.36	-1.32	-2.3	-1.23	0.26
RAD51C	Untreated	50592988	UQCRC2	7385	3|29	32	16	3|60	63	31.5	453	0.0695364	cluster2	0.74	0.73	0.56	0.32	0.25	-0.22	-0.2	-0.58	0.56	0.48	-0.7	-0.51	0.74	0.74	-0.08	-0.16	0.45	1.09	0.78	0.56
RAD51D	Untreated	164519146	GATAD2A	54815	21|19	40	20	47|41	88	44	633	0.0695103	cluster1	-1.19	-3.51	-2.22	-0.87	-0.85	-0.56	-0.73	0.18	-1.31	-1.86	0.18	-0.91	0.03	-1.33	-0.98	-0.69	-1.01	-1.79	-1.11	-1.4
XRCC3	Untreated	4503509	EIF3A	8661	48|51	99	49.5	92|99	191	95.5	1382	0.0691027	cluster4	-0.75	0.82	0.85	1.72	2	0.85	-0.94	-1.08	-0.31	0.55	-0.21	0.37	-1.17	-1.22	-0.72	2.92	-0.71	-1.92	-0.01	1.36
RAD51D	Untreated	56788356	TFIP11	24144	37|23	60	30	71|44	115	57.5	837	0.0686977	cluster3	0.24	-0.1	0.07	-0.18	0.25	-1.18	-0.73	-0.54	-1.04	1.7	0.61	0.56	-0.02	-0.8	-2.01	0.19	0.02	1.21	-0.24	0.52
RAD51B	Untreated	293336691	HDAC2	3066	26|8	34	17	55|12	67	33.5	488	0.0686475	cluster3	0.06	0.72	-0.74	-0.95	0.02	-1.27	-2.73	-1.24	-1.68	0.21	-1.8	-0.52	0.13	0.41	-1.33	-0.86	-0.07	-0.77	-0.46	0.36
XRCC2	Untreated	73760405	TMPO	7112	4|23	27	13.5	8|54	62	31	454	0.0682819	cluster4	-0.53	0.39	-1.86	0.15	0.26	-1.12	-0.81	-0.46	-1.39	0.25	-0.41	-0.31	-0.81	-1.88	1.9	1.04	-1.79	-0.49	-1.25	-0.96
XRCC2	Untreated	325651836	SMARCA5	8467	34|36	70	35	73|70	143	71.5	1052	0.0679658	cluster4	-1.32	0.03	-0.99	-0.32	0.27	-2.22	-1.41	-1.86	-1.06	1.36	0.03	1.19	-1.49	-1.55	-0.25	3.45	-2.22	-1.43	-1.05	-0.82
RAD51C	Untreated	20149598	SLC25A10	1468	11|10	21	10.5	19|20	39	19.5	287	0.0679443	cluster3	-1.34	-1.08	-0.49	-0.52	-1.44	-0.01	-0.28	-0.12	0.28	-0.99	-0.54	-0.7	-1.29	-0.47	1.22	-0.58	0.46	-0.14	-0.29	-1.14
RAD51C	Untreated	21040371	DDX39A	10212	8|14	22	11	21|37	58	29	427	0.0679157	cluster3	-1.92	-0.23	-1.37	-2.12	-0.91	-0.54	0.55	0.46	0.96	0.53	0.51	-0.15	-1.46	-0.68	0.62	-0.27	0.55	0.97	0.11	0.11
XRCC2	Untreated	6005721	ERLIN2	11160	12|12	24	12	27|19	46	23	339	0.0678466	cluster2	0.88	0.14	1.39	1.72	1.62	0.9	0.19	1.23	-0.22	-0.51	-0.9	-0.56	-0.82	-0.61	-0.14	1.42	0.85	0.71	-0.98	1.98
XRCC3	Untreated	115527080	MTA1	9112	27|24	51	25.5	52|45	97	48.5	715	0.0678322	cluster2	-0.82	0.36	-0.11	-0.24	0.71	0.75	1.27	1.25	-0.1	-0.05	-1	-2.39	-0.5	0.89	-2.53	0.15	0.67	-0.02	0.48	0.18
XRCC2	Untreated	39995082	NSUN2	54888	33|19	52	26	72|32	104	52	767	0.0677966	cluster3	-0.35	-1.9	-1.11	0.45	-1.33	0.07	-0.55	1.03	-0.18	-0.35	-1.09	0.52	-0.06	-0.75	0.12	0.45	-0.22	0.43	0.71	0.93
XRCC3	Untreated	148491070	CTPS1	1503	19|16	35	17.5	48|32	80	40	591	0.0676819	cluster3	0.21	-0.15	0.03	-0.05	-0.95	-0.17	-0.24	1.02	0.04	0.18	0.47	-0.94	0.54	0.28	-0.73	-0.93	0.14	0.26	0.41	-0.87
RAD51D	Untreated	4885153	CRKL	1399	13|7	20	10	26|15	41	20.5	303	0.0676568	cluster2	-0.58	-0.52	0.71	-0.41	0.47	1.55	-0.17	-0.24	1.24	1	0.58	0.16	-0.83	0.6	0.87	1.6	0.01	-0.53	1.1	0.3
RAD51D	Untreated	33356174	PNN	5411	19|14	33	16.5	56|41	97	48.5	717	0.067643	cluster2	1.24	-0.63	-0.55	0.28	0.28	0.33	0.1	0.46	0.72	0.51	-0.79	-0.39	-0.49	0.45	-0.5	1.57	0.72	1.4	0.42	-0.08
RAD51D	Untreated	194097487	RANBP3	8498	19|15	34	17	43|33	76	38	562	0.0676157	cluster4	0.51	0.22	-0.29	0.82	0.51	-1.24	-1.77	-0.73	-1.24	-1.02	-0.37	1.6	-1.67	-1.57	-1.08	1.07	-2.11	-1.45	-1.44	-0.32
XRCC2	Untreated	4506129	PRPS2	5634	3|15	18	9	7|36	43	21.5	318	0.0676101	cluster2	-0.11	1.7	0.21	-0.46	0.06	0.51	0.27	0.27	0.18	-1.31	-0.02	1.16	0.08	0.96	0.51	-0.61	-0.33	0.07	-0.43	-0.48
XRCC3	Untreated	33589854	BLVRA	644	8|10	18	9	21|19	40	20	296	0.0675676	cluster3	-1	0.68	-0.6	-0.49	0.61	-0.62	0.26	0.5	1.06	-0.77	-0.12	-1.2	0.82	-0.55	0.63	-0.39	-0.01	0.43	0.3	-0.08
RAD51C	Untreated	281604136	PGAM5	192111	11|10	21	10.5	22|17	39	19.5	289	0.067474	cluster3	0.44	0.99	-0.98	0.36	-0.92	0	-0.38	-0.39	-0.2	2.85	1.12	-0.08	-0.02	0.16	-0.05	-0.56	-1.01	-0.62	-1.11	-0.85
XRCC3	Untreated	281604136	PGAM5	192111	8|10	18	9	22|17	39	19.5	289	0.067474	cluster3	0.44	0.99	-0.98	0.36	-0.92	0	-0.38	-0.39	-0.2	2.85	1.12	-0.08	-0.02	0.16	-0.05	-0.56	-1.01	-0.62	-1.11	-0.85
XRCC2	Untreated	148470397	HNRNPF	3185	12|14	26	13	30|26	56	28	415	0.0674699	cluster3	-0.96	0.78	-1.54	-1	-0.3	0.36	-0.3	-0.48	0.04	-0.8	0.3	3.03	-0.31	0.39	-0.5	0.81	0.69	-1.31	-0.77	2.48
XRCC2	Untreated	4503521	EIF3E	3646	14|10	24	12	36|24	60	30	445	0.0674157	cluster4	-1.12	0.04	-0.87	-1.4	-0.19	0.33	0.41	-0.78	-0.3	-0.94	-1.3	-0.01	-0.51	-0.5	-0.37	1.95	-0.02	-0.18	-0.28	-0.57
RAD51C	Untreated	66346679	SERBP1	26135	12|16	28	14	21|34	55	27.5	408	0.067402	cluster3	-1.1	-0.58	-2.23	-2.53	-1.94	-1.42	-1	-1.76	-0.21	1.42	1.38	-2.14	-0.76	-0.49	-1.2	-0.23	0.07	1.45	0.14	2.52
RAD51C	Untreated	32483374	NOP56	10528	12|29	41	20.5	18|62	80	40	594	0.0673401	cluster4	-2.21	-0.43	-0.83	-1.48	-0.35	0.23	-0.06	0.06	-1.12	0	0.83	-0.54	0.07	0.72	-0.66	2.87	0.61	0.64	0.45	-0.63
RAD51C	Untreated	194097365	FTSJ3	117246	36|27	63	31.5	69|45	114	57	847	0.0672963	cluster4	0.2	1.29	0.11	0.71	-0.31	-0.32	-0.76	0.02	-0.96	1.35	-0.15	0.26	-1.27	-1.12	1.11	5.13	-0.29	0.17	-0.94	0.49
RAD51D	Untreated	115298668	SNRNP40	9410	14|11	25	12.5	27|21	48	24	357	0.0672269	cluster1	-0.75	0.5	0.73	-0.32	0.11	0.3	-1.2	-1.03	-1.07	0.02	1.2	-5.72	-2.07	-2.83	-0.28	-0.98	-1.85	-1	-5.07	-0.53
RAD51B	Untreated	58530840	DSP	1832	163|6	169	84.5	378|8	386	193	2871	0.067224	cluster2	0.53	0.77	0.43	0.88	0.4	-0.23	-1.21	-0.37	0.43	0.67	0.24	0.47	-0.14	-0.27	0.62	-0.14	0.88	-1.44	-1.15	-0.13
RAD51B	Untreated	4506209	PSMC2	5701	15|15	30	15	27|31	58	29	433	0.0669746	cluster2	-1.08	-0.06	0.25	-0.83	0.24	0.98	-0.44	-0.22	1.07	-0.15	0.2	0.24	-0.21	0.47	1.1	1.03	0.63	1.33	0.7	-0.47
XRCC3	Untreated	18490987	MRTO4	51154	8|9	17	8.5	15|17	32	16	239	0.0669456	cluster4	0.52	-0.07	0.2	0.74	1.35	0.16	-2.2	-0.48	-1.86	0.58	1.28	0.54	0.21	-0.77	-0.16	3.18	0.1	-2.71	-3.1	-1.53
RAD51D	Untreated	40556376	GLYR1	84656	20|17	37	18.5	43|31	74	37	553	0.0669078	cluster2	0.87	0.41	0.57	0.42	0.77	0.53	-0.03	1.34	-0.33	-1.76	0.67	-0.19	-0.49	0.51	0.42	0.33	0.8	1.25	1.48	1.03
RAD51B	Untreated	9910382	TOMM22	56993	4|5	9	4.5	7|12	19	9.5	142	0.0669014	cluster4	0.24	-0.46	0.8	-0.79	0	-1.63	-2.16	-3.3	-2.21	1.84	1.27	0.87	0.97	-0.9	-0.73	2.61	-0.98	0.06	-0.73	0.07
XRCC3	Untreated	33350932	DYNC1H1	1778	161|169	330	165	315|305	620	310	4646	0.0667241	cluster4	-0.14	-0.09	0.47	-0.31	0.94	0.13	0	0.56	-0.07	-0.77	-1.37	-0.73	-0.71	0.43	1.48	1.14	0.05	-0.66	0.02	-0.61
XRCC2	Untreated	4502209	ARF5	381	3|3	6	3	5|19	24	12	180	0.0666667	cluster2	0.48	0.49	-0.43	0.58	0.74	1.27	1.89	2.1	0.88	-0.46	0.2	0.64	-0.46	-0.05	0.62	0.51	0.94	0.91	1.5	0.79
RAD51B	Untreated	18375623	DDX39B	7919	11|11	22	11	21|36	57	28.5	428	0.0665888	cluster4	0.28	1.64	0.54	0.01	1.03	-1.59	-0.95	-0.88	-1.11	0.77	0.17	0.02	-0.81	-0.07	0.14	0.75	-2.43	1.33	-2.6	-0.53
RAD51B	Untreated	345197228	TRA2B	6434	5|10	15	7.5	7|18	25	12.5	188	0.0664894	cluster4	-0.76	0.61	-0.61	0.08	0.19	-2.26	-0.54	1.67	-1.03	0.09	-0.2	-0.69	-0.04	-2.79	1.43	-0.68	-1.25	0.05	-2.7	1.63
RAD51D	Untreated	6005721	ERLIN2	11160	10|9	19	9.5	24|21	45	22.5	339	0.0663717	cluster2	0.88	0.14	1.39	1.72	1.62	0.9	0.19	1.23	-0.22	-0.51	-0.9	-0.56	-0.82	-0.61	-0.14	1.42	0.85	0.71	-0.98	1.98
XRCC2	Untreated	209869993	GART	2618	38|24	62	31	88|46	134	67	1010	0.0663366	cluster3	0.75	-1.37	-0.04	0.43	0.29	-1.26	-0.26	-1.48	-0.04	0.41	0.18	0.06	-0.08	-0.35	-0.44	-0.79	1.18	0.58	1.92	1.4
RAD51C	Untreated	222136639	MTHFD1	4522	20|39	59	29.5	34|90	124	62	935	0.0663102	cluster2	-0.16	0.51	-0.14	-0.33	1.08	-0.87	0.46	-0.66	1.04	-1.04	-1.78	-0.3	-0.82	-0.1	-0.25	-0.76	-0.16	-0.08	-0.9	-0.75
RAD51D	Untreated	7706339	PPIL1	51645	10|3	13	6.5	16|6	22	11	166	0.0662651	cluster1	-2.53	-1.3	-0.35	-0.67	0.12	0.49	-0.94	-0.74	0.89	0.88	0.71	-3.81	-1.41	-0.78	-0.46	0.71	-1.36	-1.14	-1.4	1
RAD51D	Untreated	259906018	ACIN1	22985	51|27	78	39	116|59	175	87.5	1328	0.0658886	cluster2	1.23	1.71	1.21	0.52	1.81	-0.56	-0.04	-0.17	0.3	0.99	0.4	-1.78	1.01	0.27	0.34	0.45	0.44	0.12	-0.7	1.24
RAD51D	Untreated	14141170	MTA2	9219	24|20	44	22	52|36	88	44	668	0.0658683	cluster1	0.11	-0.69	-0.08	0.83	1.03	-0.33	-1.3	-1.07	-1.04	0.47	-0.5	-3.96	-1.42	-0.6	-1.39	-0.72	-1.13	-2.82	-1.06	-1.19
RAD51C	Untreated	56118310	NUCKS1	64710	9|9	18	9	19|13	32	16	243	0.0658436	cluster4	0.46	-0.57	-0.94	-0.24	0.52	-1.04	-0.56	-1.47	0.2	0.64	-0.51	-0.48	0.38	0.41	-0.91	0.97	0.05	-0.47	0.23	-1.53
RAD51C	Untreated	4759274	TXNL1	9352	9|11	20	10	15|23	38	19	289	0.0657439	cluster3	-0.73	-1.19	-0.37	-0.52	-0.76	-1.11	-1.96	-1.75	-1.13	-0.78	-0.74	-1.07	-0.26	-0.3	-0.11	0.32	-0.08	-0.33	0.04	1.05
RAD51B	Untreated	21040371	DDX39A	10212	14|10	24	12	28|28	56	28	427	0.0655738	cluster3	-1.92	-0.23	-1.37	-2.12	-0.91	-0.54	0.55	0.46	0.96	0.53	0.51	-0.15	-1.46	-0.68	0.62	-0.27	0.55	0.97	0.11	0.11
RAD51B	Untreated	325301072	SSR4	6748	6|5	11	5.5	13|11	24	12	184	0.0652174	cluster2	0.73	-1.76	1.49	0.53	-0.47	1.91	1.21	0.75	0.5	-0.15	0.24	-0.05	0.1	1.75	-0.26	-0.3	-0.33	-0.19	-1.07	-0.26
XRCC2	Untreated	4885585	SAE1	10055	8|13	21	10.5	18|27	45	22.5	346	0.0650289	cluster4	0.54	0.34	1.39	1.09	0.94	0	-0.39	0.41	-0.84	0.58	1.43	1.56	-1.58	-0.21	-0.46	3.01	-0.27	-1.25	0.26	-1.05
RAD51C	Untreated	5453830	ORC2	4999	23|10	33	16.5	54|21	75	37.5	577	0.0649913	cluster1	-0.1	-2.23	-0.5	-0.75	-0.46	-1.11	-2.78	-0.61	-0.63	0.54	0.42	-1.75	-2.25	-1.31	-1.1	1.24	-0.71	-3.12	-1.08	-1.4
RAD51B	Untreated	10835067	SSB	6741	7|16	23	11.5	12|41	53	26.5	408	0.064951	cluster4	0.83	1.7	1.38	1.03	1.77	0.72	0.2	0.15	-0.31	1.64	-0.05	1.93	1	0.15	0.81	2.91	1.16	1.19	1.51	1.08
RAD51B	Untreated	32454741	SERPINH1	871	18|11	29	14.5	33|21	54	27	418	0.0645933	cluster3	-0.79	-0.3	-0.1	-0.04	-0.44	0.46	-0.38	0.64	0.3	0.6	0.13	-0.47	-0.44	-0.14	0.99	0.33	0.29	0.33	-0.27	0.46
RAD51D	Untreated	190014586	PSIP1	11168	13|9	22	11	24|19	43	21.5	333	0.0645646	cluster4	-0.63	0.14	-0.28	-0.36	0.15	-0.26	-0.59	0.01	0.67	-0.65	-1.46	1.17	-0.71	0.38	-0.53	0.39	-0.5	0.06	2.37	1.02
XRCC2	Untreated	20149598	SLC25A10	1468	11|9	20	10	22|15	37	18.5	287	0.0644599	cluster3	-1.34	-1.08	-0.49	-0.52	-1.44	-0.01	-0.28	-0.12	0.28	-0.99	-0.54	-0.7	-1.29	-0.47	1.22	-0.58	0.46	-0.14	-0.29	-1.14
RAD51B	Untreated	238776833	ALYREF	10189	0|16	16	8	0|34	34	17	264	0.0643939	cluster3	-1.11	-0.55	-0.84	-1.48	0.02	-0.65	-0.46	-0.03	-0.13	0.52	0.88	-0.31	-0.56	-0.41	1.47	-0.74	0.23	0.79	-0.6	-0.47
RAD51B	Untreated	21389315	SLC25A1	6576	8|6	14	7	30|10	40	20	311	0.0643087	cluster4	0.49	-1.71	0.05	0.26	0.43	-0.6	0.68	1.54	0.83	-0.4	0.99	-1	-0.47	0.84	-0.29	-0.61	-0.81	-1.29	-1.14	-0.5
XRCC2	Untreated	21389315	SLC25A1	6576	10|10	20	10	21|19	40	20	311	0.0643087	cluster4	0.49	-1.71	0.05	0.26	0.43	-0.6	0.68	1.54	0.83	-0.4	0.99	-1	-0.47	0.84	-0.29	-0.61	-0.81	-1.29	-1.14	-0.5
XRCC2	Untreated	71361682	NUMA1	4926	25|98	123	61.5	61|211	272	136	2115	0.0643026	cluster2	-0.75	-0.24	-0.51	-0.95	-2.31	1.44	0.57	1.4	0.88	-0.11	-0.27	-2.07	0.22	-1.94	-0.2	0.84	-0.65	-0.07	0.76	1.65
RAD51D	Untreated	114842410	ZC3H11A	9877	26|22	48	24	61|43	104	52	810	0.0641975	cluster2	-0.2	0.99	0.25	-0.41	0.29	0.75	1.34	0.94	1.38	0.23	1.18	-0.37	0.62	-0.1	0.73	1.4	-1.09	-0.15	-0.37	-0.49
RAD51B	Untreated	21361368	ALDH18A1	5832	32|13	45	22.5	77|25	102	51	795	0.0641509	cluster2	0.48	0.02	1.67	0.62	1.21	1.76	2.39	1.52	0.61	-1.53	0.41	0.78	0.22	0.7	2.4	0.08	-0.69	0.03	-0.08	1.91
XRCC2	Untreated	7705855	HSD17B12	51144	12|10	22	11	25|15	40	20	312	0.0641026	cluster3	-0.57	1.01	-0.38	-0.85	0.39	-1.1	-0.88	2.18	-0.77	0.22	0.75	1.29	0	0.23	-4.29	1.26	0.12	0.05	0.06	0.56
XRCC2	Untreated	30581135	SMC1A	8243	55|27	82	41	111|47	158	79	1233	0.0640714	cluster4	-0.06	0.68	0.3	-0.61	-0.07	-0.54	-0.08	0.08	-0.26	0.92	1.51	0.83	-0.39	1.22	1.1	3.13	-1.19	-1.28	-1.02	-1.07
XRCC2	Untreated	21361181	ATP1A1	476	30|24	54	27	91|40	131	65.5	1023	0.0640274	cluster4	0.21	0.87	0.28	-0.62	1.16	1.14	0.43	1.88	0.76	1.84	0.86	-1.24	1.85	1.67	-0.06	-1.33	-0.61	0.42	-4.34	1.21
RAD51C	Untreated	4506901	SRSF3	6428	6|6	12	6	8|13	21	10.5	164	0.0640244	cluster3	-0.96	-0.66	-1.29	-0.34	-0.66	-0.71	-1.49	0.5	0.68	-0.74	-0.78	-0.94	-0.52	0.11	0.07	-0.75	1.71	-0.55	0.4	-0.01
RAD51D	Untreated	7706501	WBP11	51729	24|18	42	21	46|36	82	41	641	0.0639626	cluster3	-0.59	-0.93	-0.66	-1.12	0.45	0.52	0.13	-0.36	0.1	0.53	-0.15	-0.13	-0.42	0.19	-1.16	0.03	0.34	-0.1	0.78	1.07
XRCC3	Untreated	25777602	PSMD2	5708	27|27	54	27	51|65	116	58	908	0.0638767	cluster3	-1.95	-2.31	0.02	-1.47	-0.71	0.59	0.7	0.77	0.52	0.27	-0.83	-0.66	-0.51	0.02	0.12	1.53	0.97	-1.78	-0.34	0.54
RAD51C	Untreated	207113160	TCOF1	6949	10|55	65	32.5	32|158	190	95	1488	0.0638441	cluster4	-1.2	0.86	-0.52	0.74	1.83	0.07	-1.17	-0.64	-0.78	-1.16	-0.91	-0.24	-0.74	-0.36	-1.85	2.08	-0.58	1.21	1.15	-2.63
XRCC3	Untreated	345197228	TRA2B	6434	3|6	9	4.5	9|15	24	12	188	0.0638298	cluster4	-0.76	0.61	-0.61	0.08	0.19	-2.26	-0.54	1.67	-1.03	0.09	-0.2	-0.69	-0.04	-2.79	1.43	-0.68	-1.25	0.05	-2.7	1.63
RAD51D	Untreated	24497447	NUP50	10762	18|12	30	15	38|18	56	28	440	0.0636364	cluster2	-0.21	0.36	1.02	-0.21	-0.75	0.84	0.04	0.35	-0.86	0.64	0.43	0.7	0.4	1.07	-1.41	2.6	0.99	-1.21	2.22	1.53
RAD51B	Untreated	115527080	MTA1	9112	34|5	39	19.5	79|12	91	45.5	715	0.0636364	cluster2	-0.82	0.36	-0.11	-0.24	0.71	0.75	1.27	1.25	-0.1	-0.05	-1	-2.39	-0.5	0.89	-2.53	0.15	0.67	-0.02	0.48	0.18
RAD51B	Untreated	14141157	HNRNPH3	3189	3|20	23	11.5	3|41	44	22	346	0.0635838	cluster2	1.03	0.21	0.57	1.65	1.11	0.83	-0.23	0.18	-0.7	-0.14	0.29	0.23	1	0.24	-0.54	0.12	0.15	0.17	-2.36	0.47
RAD51D	Untreated	4505119	MBD3	53615	7|8	15	7.5	20|17	37	18.5	291	0.0635739	cluster3	-0.07	0.2	-1.25	-0.34	-0.51	0.55	-0.28	0.68	-0.73	-1.03	-0.56	-1.31	-0.06	-0.84	-0.95	0.46	0.9	-0.18	-0.87	-0.29
RAD51D	Untreated	4506439	RBBP7	5931	12|9	21	10.5	32|22	54	27	425	0.0635294	cluster3	-0.42	-0.76	-1.07	-0.07	-0.1	-1.77	-1.81	-1.79	-1.47	-1.09	-1.2	-0.3	-0.05	-1.12	0.16	0.17	0.97	-0.25	-0.39	0.62
RAD51D	Untreated	9910382	TOMM22	56993	4|3	7	3.5	11|7	18	9	142	0.0633803	cluster4	0.24	-0.46	0.8	-0.79	0	-1.63	-2.16	-3.3	-2.21	1.84	1.27	0.87	0.97	-0.9	-0.73	2.61	-0.98	0.06	-0.73	0.07
XRCC3	Untreated	24432106	CCAR2	57805	26|32	58	29	57|60	117	58.5	923	0.0633803	cluster2	0.23	-0.12	0.23	0.42	-1.2	0.51	1.46	0.83	0.01	-0.24	-0.89	1.04	-0.64	-0.78	0.2	0.1	-0.15	0.46	-0.56	-0.38
XRCC3	Untreated	7427519	MCM6	4175	20|21	41	20.5	44|60	104	52	821	0.0633374	cluster4	1.48	-0.34	1.72	1.93	0.11	0.96	0.83	0.28	-0.45	-0.03	-1.02	-2.12	-2.45	-1.23	-0.03	0.2	0.05	-0.12	-0.41	-3.22
XRCC2	Untreated	14043022	MARS	4141	29|30	59	29.5	67|47	114	57	900	0.0633333	cluster4	-2	0.72	-0.97	-1.12	-0.4	-0.47	-0.33	-0.46	0.38	-0.39	0.2	0.15	-0.75	-0.56	-0.04	3.62	-0.15	-0.76	0.71	0.56
XRCC3	Untreated	7706339	PPIL1	51645	5|6	11	5.5	10|11	21	10.5	166	0.063253	cluster1	-2.53	-1.3	-0.35	-0.67	0.12	0.49	-0.94	-0.74	0.89	0.88	0.71	-3.81	-1.41	-0.78	-0.46	0.71	-1.36	-1.14	-1.4	1
XRCC2	Untreated	7305503	STOML2	30968	12|10	22	11	27|18	45	22.5	356	0.0632022	cluster4	-0.35	-0.15	0.63	-0.33	-0.78	0.85	-0.23	0.19	0.64	-0.1	-0.98	-0.69	-0.82	-1.89	1.08	0.61	-0.26	-0.53	-4.89	0.28
XRCC3	Untreated	222352151	PCBP1	5093	12|11	23	11.5	24|21	45	22.5	356	0.0632022	cluster1	-3	-2.29	-2.26	-1.15	-1.64	1.12	-0.33	2.57	-0.87	0.22	0.35	-0.83	-1.48	-0.35	0.58	-0.7	0.47	-3.02	-2.51	-3.74
RAD51C	Untreated	32189392	PRDX2	7001	5|7	12	6	10|15	25	12.5	198	0.0631313	cluster2	0.11	0.26	0.93	0.16	-0.31	-0.4	-0.04	0.49	-0.13	1.46	0.51	-0.08	2.03	-0.58	0	-0.89	-1.9	0.21	-0.02	-1.22
XRCC3	Untreated	11545813	CXorf56	63932	5|4	9	4.5	15|13	28	14	222	0.0630631	cluster4	-0.36	-0.52	-2.05	-0.47	-0.68	-0.5	-0.6	-0.05	-0.46	-0.54	0.74	0.24	-0.66	-0.27	-0.05	-1.8	-1.42	-2.12	-3.87	1.35
RAD51B	Untreated	32483377	PRDX3	10935	0|15	15	7.5	0|30	30	15	238	0.0630252	cluster3	-0.67	0.62	-0.84	-1.17	-1.41	-0.55	1.25	-2.24	0.4	0.33	-0.7	-0.96	0.35	0.96	0.15	0.42	-0.03	0.12	-1.83	0.44
XRCC3	Untreated	148727341	STRAP	11171	11|11	22	11	19|25	44	22	350	0.0628571	cluster4	-0.88	-1.68	-1.78	-1.49	-1.05	1.38	0.74	1.1	-0.3	-0.58	0.63	2.6	0.3	-2.69	0.17	2.65	-0.4	0.08	0.66	0.02
RAD51C	Untreated	4885153	CRKL	1399	16|3	19	9.5	32|6	38	19	303	0.0627063	cluster2	-0.58	-0.52	0.71	-0.41	0.47	1.55	-0.17	-0.24	1.24	1	0.58	0.16	-0.83	0.6	0.87	1.6	0.01	-0.53	1.1	0.3
XRCC3	Untreated	148470397	HNRNPF	3185	12|10	22	11	29|23	52	26	415	0.0626506	cluster3	-0.96	0.78	-1.54	-1	-0.3	0.36	-0.3	-0.48	0.04	-0.8	0.3	3.03	-0.31	0.39	-0.5	0.81	0.69	-1.31	-0.77	2.48
RAD51C	Untreated	33469917	MCM4	4173	25|31	56	28	48|60	108	54	863	0.0625724	cluster4	-1.36	-0.9	0.03	0.12	-1.24	-1.54	-0.89	-0.75	-0.8	-1.16	-2.01	-0.82	-0.01	-0.23	0.32	2.2	-0.28	0.51	0.39	-2.76
RAD51C	Untreated	5453638	ARID3B	10620	25|7	32	16	58|12	70	35	560	0.0625	cluster2	1.52	0.6	0.94	1.23	0.72	-0.34	0.34	0.28	-0.38	0.64	0.4	-0.12	-0.21	1.25	0.74	-0.02	-0.13	-0.64	0.17	-0.16
RAD51C	Untreated	21218438	GATAD2B	57459	24|13	37	18.5	47|27	74	37	593	0.0623946	cluster2	0.45	0.27	0.65	1.37	1.05	1.26	-0.06	1.2	-0.4	0.25	-1.06	-1.9	0.16	0.59	0.01	-0.27	0.87	-2	0.13	-0.05
RAD51D	Untreated	120587019	ZNF318	24149	77|63	140	70	159|125	284	142	2279	0.062308	cluster2	0.87	-0.28	1.19	1.26	0.11	0.57	0.19	0.52	2.2	-0.59	-0.26	-0.69	-1.04	-0.58	0.57	-0.25	-1.43	0.43	1.02	0.85
XRCC3	Untreated	117938251	BCLAF1	9774	27|28	55	27.5	52|56	108	54	869	0.0621404	cluster2	2.46	0.72	2.03	0.98	0.74	0.76	1.5	0.3	-0.14	-1.02	-1.38	0.16	0.57	-0.1	0.74	0.29	-1.07	0.19	-1.1	0.22
XRCC2	Untreated	31543831	TUBG1	7283	16|13	29	14.5	30|26	56	28	451	0.0620843	cluster2	0.88	0.65	0.12	0.71	1.41	-0.04	-0.05	0.02	0.37	-1.23	0.42	-0.25	-0.31	0.41	-0.01	1.57	2.08	1.1	-1.35	-0.55
RAD51B	Untreated	306482694	SRSF7	6432	4|7	11	5.5	7|21	28	14	226	0.0619469	cluster4	0.39	0.38	0.65	1.05	0.65	-0.67	0.04	-0.29	-2.48	0.3	-0.28	0.27	0.41	-1.22	0.81	1.68	-0.98	-1.61	-0.76	0.13
RAD51D	Untreated	119226260	CHERP	10523	29|26	55	27.5	63|50	113	56.5	916	0.0616812	cluster4	-1.55	-0.26	-1.02	-1.83	-1.21	-2.87	-1.77	-1	-1	2.5	1.96	0.61	-1.23	0.45	0.97	1.89	-1.21	-3.22	-0.83	-0.03
XRCC2	Untreated	4503607	ETFA	2108	9|13	22	11	19|22	41	20.5	333	0.0615616	cluster3	0.53	1.09	0.63	0.53	0.91	1.35	0.03	0.28	1.42	0.62	-0.56	0.56	-0.94	-0.51	-2.01	-1.36	0.42	-0.21	-0.32	0.71
XRCC3	Untreated	23397429	EIF3M	10480	11|11	22	11	26|20	46	23	374	0.0614973	cluster4	-0.19	-0.2	-0.81	0.55	0.51	0.72	-1.06	0.04	0.24	-0.73	0.5	0.22	1.66	0.67	1.24	2.21	1.24	1.29	1.43	-1.37
RAD51C	Untreated	148470397	HNRNPF	3185	10|15	25	12.5	19|32	51	25.5	415	0.0614458	cluster3	-0.96	0.78	-1.54	-1	-0.3	0.36	-0.3	-0.48	0.04	-0.8	0.3	3.03	-0.31	0.39	-0.5	0.81	0.69	-1.31	-0.77	2.48
RAD51C	Untreated	209869993	GART	2618	28|25	53	26.5	69|55	124	62	1010	0.0613861	cluster3	0.75	-1.37	-0.04	0.43	0.29	-1.26	-0.26	-1.48	-0.04	0.41	0.18	0.06	-0.08	-0.35	-0.44	-0.79	1.18	0.58	1.92	1.4
RAD51D	Untreated	145580615	KRI1	65095	21|22	43	21.5	48|39	87	43.5	709	0.061354	cluster4	-1.58	0.56	-0.36	-0.1	1.01	-0.55	-0.43	0.96	0.04	-0.81	-2.14	-1.62	-0.54	1.05	1.1	3.86	0.75	1.31	1.12	0.44
RAD51B	Untreated	17402896	RAD51C	5889	30|3	33	16.5	82|6	88	44	376	0.117021	cluster1	-4.29	-2.03	-2.97	0.49	-0.52	-3.26	-2.58	-2.79	-3.57	-1.49	-2.32	-1.71	-3.56	-1.76	0.34	1.54	-0.67	-0.59	-0.95	-1.37
RAD51B	Untreated	19924125	RAD51D	5892	8|0	8	4	13|0	13	6.5	216	0.0300926	cluster1	-2.56	-2.22	-2.74	1.53	-2.41	-2.76	-1.78	-2.2	-2.46	-3.39	-6.51	-0.36	-9.42	-7.88	-2.62	3.09	-6.94	-6	-4.3	-5.73
XRCC3	Untreated	4502209	ARF5	381	7|6	13	6.5	11|11	22	11	180	0.0611111	cluster2	0.48	0.49	-0.43	0.58	0.74	1.27	1.89	2.1	0.88	-0.46	0.2	0.64	-0.46	-0.05	0.62	0.51	0.94	0.91	1.5	0.79
RAD51D	Untreated	5031749	HMGN2	3151	0|5	5	2.5	0|11	11	5.5	90	0.0611111	cluster3	-0.6	-0.06	0.22	-0.37	-0.09	-0.94	0.4	-0.3	0.29	0.45	-1.01	0.44	-0.06	0.1	-1.47	0	-0.52	0.63	0.48	-0.61
RAD51D	Untreated	5031977	NAMPT	10135	17|17	34	17	32|28	60	30	491	0.0610998	cluster3	-0.55	0.13	-0.48	-0.63	-0.82	0.78	0.9	0.5	0.15	0.99	-0.75	-1.1	-0.01	0.2	0.1	-0.95	0.79	0.64	0.59	0.09
XRCC3	Untreated	40217847	SNRNP200	23020	68|76	144	72	128|133	261	130.5	2136	0.0610955	cluster3	1.02	0.43	1.34	0.65	0.08	0.18	-0.4	-0.45	-0.09	1.78	0.27	-1.2	-1.13	-0.42	-0.54	-1.36	0.57	-0.66	0.8	-0.13
RAD51C	Untreated	35493916	RPN2	6185	9|30	39	19.5	14|63	77	38.5	631	0.0610143	cluster4	-1.06	-1.06	-1.88	-1.82	-0.66	1.38	1.74	2.47	0.02	-0.33	0.56	-0.03	0.92	-0.99	-0.88	1.15	0.53	0.26	1.36	-0.59
XRCC2	Untreated	20336746	H2AFY	9555	7|13	20	10	16|29	45	22.5	369	0.0609756	cluster2	-0.03	-0.76	0.76	0.39	-1.67	0.46	1.09	0.57	0.67	0.28	-0.31	0.82	0.19	0.04	0.27	-0.82	0.64	-0.17	0.89	0.07
XRCC2	Untreated	221316723	NAT10	55226	20|39	59	29.5	42|83	125	62.5	1025	0.0609756	cluster2	-0.03	-1.19	0.12	-0.21	1.8	0.36	0.4	0.68	0.27	0.5	0.69	-0.84	-0.27	0.28	0.8	2.88	-0.39	-0.24	0.68	-0.56
RAD51D	Untreated	164419749	SMARCA1	6594	30|30	60	30	68|59	127	63.5	1042	0.0609405	cluster2	0.39	-1.08	1.22	0.44	-0.1	1.07	1.88	1.66	1.86	-0.07	-0.07	-0.86	0.77	0.65	0.71	-0.28	0.85	0.15	0.14	0.23
XRCC3	Untreated	20357552	CTTN	2017	17|20	37	18.5	36|31	67	33.5	550	0.0609091	cluster2	-0.09	-0.2	0.42	0.36	0.33	0.54	0.24	0.25	0.59	-1.13	0.41	-1.31	-0.38	-1.18	-0.08	0.37	-0.48	0.01	1.4	0.97
RAD51C	Untreated	7705855	HSD17B12	51144	12|10	22	11	18|20	38	19	312	0.0608974	cluster3	-0.57	1.01	-0.38	-0.85	0.39	-1.1	-0.88	2.18	-0.77	0.22	0.75	1.29	0	0.23	-4.29	1.26	0.12	0.05	0.06	0.56
XRCC2	Untreated	115527080	MTA1	9112	11|24	35	17.5	34|53	87	43.5	715	0.0608392	cluster2	-0.82	0.36	-0.11	-0.24	0.71	0.75	1.27	1.25	-0.1	-0.05	-1	-2.39	-0.5	0.89	-2.53	0.15	0.67	-0.02	0.48	0.18
RAD51D	Untreated	55953087	GTPBP4	23560	19|18	37	18.5	39|38	77	38.5	634	0.0607256	cluster4	-0.63	0.21	0.16	1.19	0.06	0.22	-0.4	-0.4	-0.51	1.04	-0.02	-0.41	-0.77	-1.07	1.31	4.67	1.17	0.13	0.53	-0.02
XRCC3	Untreated	14141157	HNRNPH3	3189	13|12	25	12.5	23|19	42	21	346	0.0606936	cluster2	1.03	0.21	0.57	1.65	1.11	0.83	-0.23	0.18	-0.7	-0.14	0.29	0.23	1	0.24	-0.54	0.12	0.15	0.17	-2.36	0.47
XRCC2	Untreated	4503509	EIF3A	8661	54|23	77	38.5	117|50	167	83.5	1382	0.0604197	cluster4	-0.75	0.82	0.85	1.72	2	0.85	-0.94	-1.08	-0.31	0.55	-0.21	0.37	-1.17	-1.22	-0.72	2.92	-0.71	-1.92	-0.01	1.36
RAD51B	Untreated	155722983	TRAP1	10131	17|23	40	20	29|56	85	42.5	704	0.0603693	cluster3	-0.95	-0.1	-1.12	-0.01	-0.05	-1.88	-1.27	-0.37	-0.63	1.35	1.31	-0.94	-0.49	-0.2	0.81	-0.14	0.69	0.3	1.34	0.97
RAD51C	Untreated	24431950	PRPF4	9128	17|10	27	13.5	44|19	63	31.5	522	0.0603448	cluster4	-0.37	-1.33	-0.93	-1.28	-1.13	0.97	0.51	-0.44	-1.09	0.92	-0.9	-0.22	0.99	0.49	1.24	0.74	-0.43	-0.63	-0.56	-0.23
XRCC3	Untreated	7661952	SART3	9733	32|35	67	33.5	52|64	116	58	963	0.0602285	cluster3	-0.44	0.18	-0.98	-0.46	-0.5	-0.62	-1.09	0.43	-0.35	-0.3	-0.5	-2.11	0.71	0.02	-0.93	-1.01	0.51	-1.01	0.1	-1.04
RAD51C	Untreated	5031977	NAMPT	10135	17|14	31	15.5	33|26	59	29.5	491	0.0600815	cluster3	-0.55	0.13	-0.48	-0.63	-0.82	0.78	0.9	0.5	0.15	0.99	-0.75	-1.1	-0.01	0.2	0.1	-0.95	0.79	0.64	0.59	0.09
RAD51B	Untreated	190014586	PSIP1	11168	4|18	22	11	5|35	40	20	333	0.0600601	cluster4	-0.63	0.14	-0.28	-0.36	0.15	-0.26	-0.59	0.01	0.67	-0.65	-1.46	1.17	-0.71	0.38	-0.53	0.39	-0.5	0.06	2.37	1.02
RAD51B	Untreated	56118310	NUCKS1	64710	6|8	14	7	13|16	29	14.5	243	0.0596708	cluster4	0.46	-0.57	-0.94	-0.24	0.52	-1.04	-0.56	-1.47	0.2	0.64	-0.51	-0.48	0.38	0.41	-0.91	0.97	0.05	-0.47	0.23	-1.53
RAD51C	Untreated	4503363	DPM1	8813	5|9	14	7	10|21	31	15.5	260	0.0596154	cluster4	-0.61	-1.04	-0.71	-1.04	-1.3	0.66	-2.32	-0.32	-1.52	-0.07	0.62	2.01	0.35	-0.33	1.16	1.26	-0.97	-1.5	0.5	-1.99
XRCC2	Untreated	4503363	DPM1	8813	7|10	17	8.5	12|19	31	15.5	260	0.0596154	cluster4	-0.61	-1.04	-0.71	-1.04	-1.3	0.66	-2.32	-0.32	-1.52	-0.07	0.62	2.01	0.35	-0.33	1.16	1.26	-0.97	-1.5	0.5	-1.99
RAD51D	Untreated	25777671	PPP1R10	5514	34|24	58	29	71|41	112	56	940	0.0595745	cluster3	-0.3	0.73	-0.44	-0.06	-1	-0.25	-0.5	-1.03	-0.44	0.92	-0.18	-0.45	-0.33	0.42	-1.54	-0.21	-0.67	0.41	0.16	0.2
XRCC3	Untreated	170763498	SET	6418	7|10	17	8.5	17|16	33	16.5	277	0.0595668	cluster2	1.62	1.87	1.9	2.65	2.37	2.76	2.45	2.38	0.51	0.3	0.33	1.45	1.02	0.66	1.82	0.51	1.33	1.85	-1.63	1.27
RAD51B	Untreated	71361682	NUMA1	4926	81|54	135	67.5	150|101	251	125.5	2115	0.0593381	cluster2	-0.75	-0.24	-0.51	-0.95	-2.31	1.44	0.57	1.4	0.88	-0.11	-0.27	-2.07	0.22	-1.94	-0.2	0.84	-0.65	-0.07	0.76	1.65
XRCC2	Untreated	4503523	EIF3D	8664	15|16	31	15.5	36|29	65	32.5	548	0.0593066	cluster2	0	0.44	0.19	1.26	1.29	1.27	0.46	1.19	0.01	-0.1	0.4	0.61	0.37	-0.33	1.04	2.39	0.27	1.1	0.62	0.25
XRCC2	Untreated	118498359	RSL1D1	26156	19|13	32	16	38|20	58	29	490	0.0591837	cluster2	-0.93	1.14	-0.59	0.55	0.44	0.12	-0.47	-0.67	0.2	0.31	1.01	-0.84	-0.29	0.13	-0.2	1.09	1.17	1.32	1	0.75
RAD51D	Untreated	224282117	SUGP2	10147	41|34	75	37.5	74|54	128	64	1082	0.0591497	cluster4	-1.43	-0.38	-2.38	-2.01	-3.08	-0.79	-1.55	-2.16	-1.4	-1.12	-1.27	0.25	-1.45	-0.09	1.75	-0.29	-0.67	-1.72	-0.8	-0.16
RAD51B	Untreated	23618867	SFXN1	94081	14|8	22	11	24|14	38	19	322	0.0590062	cluster3	0.74	-0.2	0.28	-0.8	-0.45	-0.51	-0.5	-0.86	-0.74	0.94	0.44	-0.21	0.41	-0.49	0.08	-0.99	1.18	-0.37	-0.25	1.06
RAD51C	Untreated	222352151	PCBP1	5093	6|11	17	8.5	10|32	42	21	356	0.0589888	cluster1	-3	-2.29	-2.26	-1.15	-1.64	1.12	-0.33	2.57	-0.87	0.22	0.35	-0.83	-1.48	-0.35	0.58	-0.7	0.47	-3.02	-2.51	-3.74
RAD51B	Untreated	4504733	IRS4	8471	45|24	69	34.5	104|44	148	74	1257	0.0588703	cluster2	0.4	-0.45	-0.11	0.68	-1.25	0.44	0.99	2.37	0.5	0.1	0.8	0.67	0.24	1.14	0.76	0.06	0.28	0.61	-0.49	-0.64
XRCC2	Untreated	33350932	DYNC1H1	1778	142|123	265	132.5	318|229	547	273.5	4646	0.0588678	cluster4	-0.14	-0.09	0.47	-0.31	0.94	0.13	0	0.56	-0.07	-0.77	-1.37	-0.73	-0.71	0.43	1.48	1.14	0.05	-0.66	0.02	-0.61
RAD51B	Untreated	4759274	TXNL1	9352	14|4	18	9	28|6	34	17	289	0.0588235	cluster3	-0.73	-1.19	-0.37	-0.52	-0.76	-1.11	-1.96	-1.75	-1.13	-0.78	-0.74	-1.07	-0.26	-0.3	-0.11	0.32	-0.08	-0.33	0.04	1.05
RAD51D	Untreated	281604136	PGAM5	192111	11|10	21	10.5	18|16	34	17	289	0.0588235	cluster3	0.44	0.99	-0.98	0.36	-0.92	0	-0.38	-0.39	-0.2	2.85	1.12	-0.08	-0.02	0.16	-0.05	-0.56	-1.01	-0.62	-1.11	-0.85
RAD51D	Untreated	91176325	BAZ2A	11176	53|54	107	53.5	114|109	223	111.5	1905	0.0585302	cluster3	-1.46	-1.96	-0.23	-1.08	-1.05	0.17	0.84	1.17	-0.93	1.92	2	-0.18	-0.62	-0.19	-1.06	-0.44	-0.21	0	1.21	-1.68
RAD51D	Untreated	24432106	CCAR2	57805	27|23	50	25	61|47	108	54	923	0.0585049	cluster2	0.23	-0.12	0.23	0.42	-1.2	0.51	1.46	0.83	0.01	-0.24	-0.89	1.04	-0.64	-0.78	0.2	0.1	-0.15	0.46	-0.56	-0.38
XRCC3	Untreated	9994179	SAP30BP	29115	9|7	16	8	18|18	36	18	308	0.0584416	cluster2	1.47	-1.35	1	0.53	0.87	0.09	0.2	0.45	1.05	0.76	-0.23	-0.16	0.35	-0.33	0.67	-0.01	-0.33	0.9	1.02	0.57
XRCC3	Untreated	24475816	TECR	9524	11|8	19	9.5	21|15	36	18	308	0.0584416	cluster4	0.8	-0.87	-0.67	1.07	1.67	0.26	-0.6	-0.59	-0.09	0.26	0.59	0.99	-0.21	-0.36	-1.06	0.36	-1.32	-2.3	-1.23	0.26
RAD51C	Untreated	237649019	SLC25A13	10165	15|26	41	20.5	21|58	79	39.5	676	0.058432	cluster2	0.83	0.89	0.46	0.48	0.72	-0.23	-0.05	0.02	-0.02	-0.39	-1.51	0.4	0.03	-0.63	-2.32	-1	-0.49	0.61	0.14	0.79
RAD51D	Untreated	4504195	GTF2E2	2961	10|7	17	8.5	21|13	34	17	291	0.0584192	cluster3	-0.98	-0.71	-1.46	-0.95	-2.16	-0.96	-0.89	-0.16	-0.89	-0.32	0.85	-1.56	-0.59	0.56	-0.68	-1.19	-0.85	-0.63	-1.98	-0.63
XRCC3	Untreated	14149734	CORO1B	57175	13|9	22	11	31|26	57	28.5	489	0.0582822	cluster3	-0.19	-0.06	-0.11	-0.15	-0.07	-0.82	0.58	-0.56	1.18	1.28	1.09	-0.59	0.03	1.3	-1.61	-1	-0.26	0.31	0.28	1.05
RAD51B	Untreated	20336746	H2AFY	9555	7|10	17	8.5	10|33	43	21.5	369	0.0582656	cluster2	-0.03	-0.76	0.76	0.39	-1.67	0.46	1.09	0.57	0.67	0.28	-0.31	0.82	0.19	0.04	0.27	-0.82	0.64	-0.17	0.89	0.07
XRCC3	Untreated	29029559	CSE1L	1434	29|41	70	35	46|67	113	56.5	971	0.0581874	cluster4	0.48	-0.56	-0.35	0.1	0.71	-0.4	-1.69	-1.68	-0.91	-3.12	-1.94	1.14	-0.45	0.12	0.61	0.17	0.06	-1.19	-1.55	-1.32
XRCC3	Untreated	22027538	PDCD6IP	10015	27|33	60	30	41|60	101	50.5	868	0.0581797	cluster3	0.03	0.23	-0.83	-0.64	-1.24	-0.46	0.49	-0.46	-0.07	-0.35	1.13	-0.14	1.02	0.27	0.42	0.32	0.12	1.83	0.65	0.11
RAD51C	Untreated	4506129	PRPS2	5634	2|13	15	7.5	3|34	37	18.5	318	0.0581761	cluster2	-0.11	1.7	0.21	-0.46	0.06	0.51	0.27	0.27	0.18	-1.31	-0.02	1.16	0.08	0.96	0.51	-0.61	-0.33	0.07	-0.43	-0.48
RAD51C	Untreated	18093112	ESF1	51575	37|16	53	26.5	65|34	99	49.5	851	0.0581669	cluster4	-0.46	0.45	-0.16	0.19	0.67	0.42	-0.21	-0.07	0.1	1.06	2.35	0.09	0.18	-0.01	-0.79	2.36	-1.21	-2.23	-1.49	0.85
XRCC3	Untreated	32189392	PRDX2	7001	5|5	10	5	11|12	23	11.5	198	0.0580808	cluster2	0.11	0.26	0.93	0.16	-0.31	-0.4	-0.04	0.49	-0.13	1.46	0.51	-0.08	2.03	-0.58	0	-0.89	-1.9	0.21	-0.02	-1.22
XRCC2	Untreated	32483374	NOP56	10528	16|18	34	17	31|38	69	34.5	594	0.0580808	cluster4	-2.21	-0.43	-0.83	-1.48	-0.35	0.23	-0.06	0.06	-1.12	0	0.83	-0.54	0.07	0.72	-0.66	2.87	0.61	0.64	0.45	-0.63
XRCC2	Untreated	55770900	BRIX1	55299	11|12	23	11.5	19|22	41	20.5	353	0.0580737	cluster2	0.08	-0.01	-1.05	-0.4	1.29	1.27	1.75	0.8	-0.57	0.38	0.64	0.4	-0.15	-2.07	0.38	3.45	-0.01	0.27	-0.54	1.09
XRCC2	Untreated	5031977	NAMPT	10135	15|14	29	14.5	31|26	57	28.5	491	0.0580448	cluster3	-0.55	0.13	-0.48	-0.63	-0.82	0.78	0.9	0.5	0.15	0.99	-0.75	-1.1	-0.01	0.2	0.1	-0.95	0.79	0.64	0.59	0.09
RAD51D	Untreated	5031877	LMNB1	4001	22|19	41	20.5	39|29	68	34	586	0.0580205	cluster1	-2.72	-1.82	-0.96	-0.85	-0.14	-1.22	-0.32	0.1	-1.9	-0.47	-1.72	0.02	-4.19	-5.42	2.09	1.79	-3.31	-1.7	-2.86	-4.09
XRCC3	Untreated	7661922	RAB21	23011	7|6	13	6.5	12|14	26	13	225	0.0577778	cluster3	-1.5	-0.64	-0.83	-1.68	0.33	0.21	-0.38	-0.01	0.93	-0.55	-0.3	-1.42	-0.91	0.81	-0.29	1.13	-0.16	0.56	0.73	0.67
RAD51C	Untreated	170763498	SET	6418	7|6	13	6.5	16|16	32	16	277	0.0577617	cluster2	1.62	1.87	1.9	2.65	2.37	2.76	2.45	2.38	0.51	0.3	0.33	1.45	1.02	0.66	1.82	0.51	1.33	1.85	-1.63	1.27
RAD51C	Untreated	154355000	KHSRP	8570	22|28	50	25	35|47	82	41	711	0.0576653	cluster2	1.18	2.07	1.84	1.69	2.05	0.17	0.57	0.52	0.16	1.61	1.99	0.5	0.56	-0.64	-0.88	1.08	0.58	-1.44	0.23	1.65
XRCC3	Untreated	56118310	NUCKS1	64710	9|5	14	7	18|10	28	14	243	0.0576132	cluster4	0.46	-0.57	-0.94	-0.24	0.52	-1.04	-0.56	-1.47	0.2	0.64	-0.51	-0.48	0.38	0.41	-0.91	0.97	0.05	-0.47	0.23	-1.53
XRCC3	Untreated	10835067	SSB	6741	15|14	29	14.5	23|24	47	23.5	408	0.057598	cluster4	0.83	1.7	1.38	1.03	1.77	0.72	0.2	0.15	-0.31	1.64	-0.05	1.93	1	0.15	0.81	2.91	1.16	1.19	1.51	1.08
RAD51C	Untreated	55953087	GTPBP4	23560	14|27	41	20.5	26|47	73	36.5	634	0.057571	cluster4	-0.63	0.21	0.16	1.19	0.06	0.22	-0.4	-0.4	-0.51	1.04	-0.02	-0.41	-0.77	-1.07	1.31	4.67	1.17	0.13	0.53	-0.02
XRCC3	Untreated	56118219	IGF2BP2	10644	13|19	32	16	27|37	64	32	556	0.057554	cluster2	1.05	0.49	1.08	1.43	0.87	2.4	0.53	0.99	1.05	-0.03	0.99	-0.3	0.32	0.59	1.1	0.32	-0.03	0.27	0.01	-0.1
RAD51B	Untreated	21327708	NAP1L1	4673	4|18	22	11	9|36	45	22.5	391	0.0575448	cluster4	-0.37	-2.64	-0.12	-0.91	-0.51	-0.37	-1.39	-1.39	-0.88	0.82	-0.67	1.52	-0.14	-0.49	0.96	1.4	-1.85	-1.7	-1.42	-0.66
RAD51C	Untreated	6005721	ERLIN2	11160	11|11	22	11	21|18	39	19.5	339	0.0575221	cluster2	0.88	0.14	1.39	1.72	1.62	0.9	0.19	1.23	-0.22	-0.51	-0.9	-0.56	-0.82	-0.61	-0.14	1.42	0.85	0.71	-0.98	1.98
XRCC3	Untreated	6005721	ERLIN2	11160	13|9	22	11	21|18	39	19.5	339	0.0575221	cluster2	0.88	0.14	1.39	1.72	1.62	0.9	0.19	1.23	-0.22	-0.51	-0.9	-0.56	-0.82	-0.61	-0.14	1.42	0.85	0.71	-0.98	1.98
RAD51D	Untreated	20149598	SLC25A10	1468	10|9	19	9.5	18|15	33	16.5	287	0.0574913	cluster3	-1.34	-1.08	-0.49	-0.52	-1.44	-0.01	-0.28	-0.12	0.28	-0.99	-0.54	-0.7	-1.29	-0.47	1.22	-0.58	0.46	-0.14	-0.29	-1.14
RAD51B	Untreated	5729991	PSMC4	5704	16|14	30	15	25|23	48	24	418	0.0574163	cluster2	-0.53	-0.03	0.38	0.33	-0.03	3.31	2.91	1.06	0.68	0.31	2.23	0.02	-0.87	0.04	-0.02	1.23	0.06	1.06	0.41	-0.1
RAD51D	Untreated	4557553	EMD	2010	6|6	12	6	18|11	29	14.5	254	0.0570866	cluster2	0.32	1.74	0.71	0.56	1.47	-0.04	-0.58	0.52	0.7	-0.08	-0.35	0.72	0.39	-1.62	0.22	0.47	-0.51	0.19	0.24	-1.33
XRCC2	Untreated	4557553	EMD	2010	9|8	17	8.5	14|15	29	14.5	254	0.0570866	cluster2	0.32	1.74	0.71	0.56	1.47	-0.04	-0.58	0.52	0.7	-0.08	-0.35	0.72	0.39	-1.62	0.22	0.47	-0.51	0.19	0.24	-1.33
XRCC2	Untreated	237649019	SLC25A13	10165	21|19	40	20	36|41	77	38.5	676	0.0569527	cluster2	0.83	0.89	0.46	0.48	0.72	-0.23	-0.05	0.02	-0.02	-0.39	-1.51	0.4	0.03	-0.63	-2.32	-1	-0.49	0.61	0.14	0.79
RAD51B	Untreated	37595750	LBR	3930	20|14	34	17	38|32	70	35	615	0.0569106	cluster4	-1.39	0.65	0.48	-0.75	-0.12	0.33	-0.56	-0.34	0.62	0.83	-0.21	-1.01	-0.58	-0.86	0.68	1.06	-1.02	-0.35	0.42	-0.61
RAD51D	Untreated	98986457	HCFC1	3054	48|39	87	43.5	140|91	231	115.5	2035	0.0567568	cluster2	2.5	3.37	2.7	2.27	2.44	0.24	1.29	0.72	0.69	1.62	0.59	-0.18	0.74	-0.5	-0.88	-0.24	0.33	0.02	-0.37	0.13
XRCC2	Untreated	7019415	SEC61A1	29927	7|12	19	9.5	34|20	54	27	476	0.0567227	cluster2	-1.09	1.21	-0.13	0.73	0.97	1.25	0.33	0.47	-0.01	-1.84	-0.78	-0.14	0.32	0.05	0.16	1.25	0.41	-1.08	0.08	-0.45
XRCC3	Untreated	4504897	KPNA2	3838	10|15	25	12.5	27|33	60	30	529	0.0567108	cluster1	-2.4	-2.64	-2.56	-2.48	-1.06	0.03	-3.74	0.41	-0.33	0.29	-0.29	-0.79	0.61	-0.77	-0.35	-0.75	-0.21	-7.55	-0.49	0.87
XRCC2	Untreated	33946297	ZNF326	284695	19|10	29	14.5	43|23	66	33	582	0.056701	cluster2	0.19	0.93	0.5	-0.81	0.51	0.2	0.52	-0.51	-0.67	0.21	-0.51	-1.62	0.7	1.35	1.89	-0.93	-1.02	0.71	0.89	-1.09
XRCC2	Untreated	148491070	CTPS1	1503	22|13	35	17.5	41|26	67	33.5	591	0.0566836	cluster3	0.21	-0.15	0.03	-0.05	-0.95	-0.17	-0.24	1.02	0.04	0.18	0.47	-0.94	0.54	0.28	-0.73	-0.93	0.14	0.26	0.41	-0.87
RAD51C	Untreated	40217847	SNRNP200	23020	50|75	125	62.5	93|149	242	121	2136	0.0566479	cluster3	1.02	0.43	1.34	0.65	0.08	0.18	-0.4	-0.45	-0.09	1.78	0.27	-1.2	-1.13	-0.42	-0.54	-1.36	0.57	-0.66	0.8	-0.13
RAD51D	Untreated	14141166	PCBP2	5094	10|7	17	8.5	23|18	41	20.5	362	0.0566298	cluster4	2.06	1.4	2.81	1.49	0.28	3.92	-1.15	2.51	-1.87	-1.29	-0.79	-0.47	-0.2	0.06	-1.76	-2.03	-0.18	-2.92	-2.33	-2.28
XRCC3	Untreated	38327039	HSPA4	3308	15|42	57	28.5	23|72	95	47.5	840	0.0565476	cluster3	-0.38	0.53	-2.12	-1.25	-0.14	1.32	1.9	2.45	1.53	-1.38	0.11	-1.27	0.57	0.12	-0.65	-3.59	2.09	1.21	-0.15	2.85
XRCC2	Untreated	114155142	TPR	7175	4|122	126	63	9|258	267	133.5	2363	0.056496	cluster2	1.46	0.7	1.77	2.49	1.63	0.97	-0.47	1.6	0.92	-0.78	-0.79	0.51	-0.07	-0.64	1.38	1.48	-0.46	0.52	-0.41	-0.51
XRCC2	Untreated	24432106	CCAR2	57805	26|28	54	27	57|47	104	52	923	0.056338	cluster2	0.23	-0.12	0.23	0.42	-1.2	0.51	1.46	0.83	0.01	-0.24	-0.89	1.04	-0.64	-0.78	0.2	0.1	-0.15	0.46	-0.56	-0.38
RAD51B	Untreated	23308577	PHGDH	26227	7|22	29	14.5	19|41	60	30	533	0.0562852	cluster3	-0.37	0.6	-1.17	0.24	-0.01	0.38	0.92	1.11	1.38	-1.03	-0.52	-0.24	-0.07	0.15	-0.66	-1.41	-0.52	0.08	-0.2	0.02
RAD51C	Untreated	354721184	RAB5C	5878	2|6	8	4	3|25	28	14	249	0.0562249	cluster3	-0.41	0.21	-0.24	-0.16	-1.35	0.88	-0.8	0.42	-0.76	1.74	0.97	-0.89	-0.69	0.69	0.16	0.75	-0.7	-0.36	-0.14	0.03
RAD51C	Untreated	5729991	PSMC4	5704	11|16	27	13.5	13|34	47	23.5	418	0.0562201	cluster2	-0.53	-0.03	0.38	0.33	-0.03	3.31	2.91	1.06	0.68	0.31	2.23	0.02	-0.87	0.04	-0.02	1.23	0.06	1.06	0.41	-0.1
XRCC3	Untreated	7305503	STOML2	30968	10|11	21	10.5	16|24	40	20	356	0.0561798	cluster4	-0.35	-0.15	0.63	-0.33	-0.78	0.85	-0.23	0.19	0.64	-0.1	-0.98	-0.69	-0.82	-1.89	1.08	0.61	-0.26	-0.53	-4.89	0.28
RAD51D	Untreated	4504517	HSPB1	3315	3|8	11	5.5	5|18	23	11.5	205	0.0560976	cluster2	-0.19	1.06	-0.75	-0.12	0.56	0.72	1.47	0.34	-0.07	0.4	-1.95	-1.02	1.16	0.51	-0.19	-0.39	0.08	0.73	0.99	-0.17
XRCC2	Untreated	91199540	DLD	1738	10|5	15	7.5	44|13	57	28.5	509	0.0559921	cluster3	-0.04	-0.38	-0.18	-0.15	0.35	0.55	-0.22	-0.8	0.79	0.71	-0.55	-2.21	-0.7	-0.15	-0.59	-0.22	0.45	0.33	0.46	0.5
RAD51D	Untreated	300244569	SRSF11	9295	15|12	27	13.5	32|22	54	27	483	0.0559006	cluster4	1.31	0.36	0.24	0.61	0.5	-0.63	-0.88	0.77	-0.85	-0.2	0.26	-2.25	0.22	-3.41	0.34	0.85	-1.06	-1.72	-3.64	-1.16
RAD51C	Untreated	62241042	EPRS	2058	31|64	95	47.5	52|117	169	84.5	1512	0.0558862	cluster4	-1.37	0.32	-0.18	-1.09	-1.06	-2.29	-1.23	-2.64	-2.46	0.87	0.07	0.66	-0.28	0.76	0.47	3.21	-0.28	0.67	-0.3	0.16
RAD51C	Untreated	148491070	CTPS1	1503	14|17	31	15.5	27|39	66	33	591	0.0558376	cluster3	0.21	-0.15	0.03	-0.05	-0.95	-0.17	-0.24	1.02	0.04	0.18	0.47	-0.94	0.54	0.28	-0.73	-0.93	0.14	0.26	0.41	-0.87
XRCC3	Untreated	50726968	MFAP1	4236	14|9	23	11.5	31|18	49	24.5	439	0.0558087	cluster3	-0.07	-0.11	-0.03	-0.43	-0.44	-0.02	-0.5	0.21	0.02	0.04	-0.14	0.24	0.33	-0.47	0.02	0.33	1.18	-1.4	-0.89	0.12
RAD51C	Untreated	4504897	KPNA2	3838	8|12	20	10	26|33	59	29.5	529	0.0557656	cluster1	-2.4	-2.64	-2.56	-2.48	-1.06	0.03	-3.74	0.41	-0.33	0.29	-0.29	-0.79	0.61	-0.77	-0.35	-0.75	-0.21	-7.55	-0.49	0.87
RAD51C	Untreated	10716563	CANX	821	4|26	30	15	12|54	66	33	592	0.0557432	cluster2	0.6	-0.54	-0.11	0.4	0.35	0.98	1.5	0.44	0.94	0.33	0.14	1.45	0.36	0.73	0.67	0.08	-0.02	-0.66	0.14	0.27
RAD51C	Untreated	378744165	PAF1	54623	20|10	30	15	39|15	54	27	485	0.0556701	cluster3	-1.84	-1.03	-1.55	-1.27	-1.77	0.85	0.71	0.11	1.44	0.28	-0.86	0.38	-0.55	0.78	-0.13	-1.9	0.45	-0.32	0.31	-1.38
XRCC3	Untreated	4503523	EIF3D	8664	18|17	35	17.5	32|29	61	30.5	548	0.0556569	cluster2	0	0.44	0.19	1.26	1.29	1.27	0.46	1.19	0.01	-0.1	0.4	0.61	0.37	-0.33	1.04	2.39	0.27	1.1	0.62	0.25
RAD51D	Untreated	33469917	MCM4	4173	25|22	47	23.5	51|45	96	48	863	0.0556199	cluster4	-1.36	-0.9	0.03	0.12	-1.24	-1.54	-0.89	-0.75	-0.8	-1.16	-2.01	-0.82	-0.01	-0.23	0.32	2.2	-0.28	0.51	0.39	-2.76
RAD51C	Untreated	190014586	PSIP1	11168	6|14	20	10	13|24	37	18.5	333	0.0555556	cluster4	-0.63	0.14	-0.28	-0.36	0.15	-0.26	-0.59	0.01	0.67	-0.65	-1.46	1.17	-0.71	0.38	-0.53	0.39	-0.5	0.06	2.37	1.02
RAD51D	Untreated	45446743	DDX42	11325	33|29	62	31	56|48	104	52	938	0.0554371	cluster1	-1.34	-2.02	-1.17	-1.13	-2.82	-0.16	-2.02	-1.78	-0.94	-0.06	0.33	-4.2	-0.49	-0.01	-0.17	2.13	-0.37	-3.62	-2.47	-0.82
RAD51D	Untreated	155722983	TRAP1	10131	19|19	38	19	40|38	78	39	704	0.0553977	cluster3	-0.95	-0.1	-1.12	-0.01	-0.05	-1.88	-1.27	-0.37	-0.63	1.35	1.31	-0.94	-0.49	-0.2	0.81	-0.14	0.69	0.3	1.34	0.97
XRCC2	Untreated	22027538	PDCD6IP	10015	31|22	53	26.5	63|33	96	48	868	0.0552995	cluster3	0.03	0.23	-0.83	-0.64	-1.24	-0.46	0.49	-0.46	-0.07	-0.35	1.13	-0.14	1.02	0.27	0.42	0.32	0.12	1.83	0.65	0.11
RAD51C	Untreated	108773810	LARS	51520	28|43	71	35.5	48|82	130	65	1176	0.0552721	cluster4	0.02	-1.24	-1.14	-0.56	-0.99	-2.27	-0.9	-1.06	-0.65	0.22	0.22	1.2	-1.78	-1.17	-0.84	1.07	-1.12	-0.42	-0.7	-0.06
RAD51C	Untreated	339275831	EIF3L	51386	0|24	24	12	0|57	57	28.5	516	0.0552326	cluster3	-0.24	0.6	-0.48	0.01	-0.79	-1.83	-0.2	-1.61	0.37	-0.45	-1.88	-1.65	-0.63	0.04	-0.23	0.5	0.8	1.71	-0.19	0.88
RAD51C	Untreated	10835067	SSB	6741	7|18	25	12.5	13|32	45	22.5	408	0.0551471	cluster4	0.83	1.7	1.38	1.03	1.77	0.72	0.2	0.15	-0.31	1.64	-0.05	1.93	1	0.15	0.81	2.91	1.16	1.19	1.51	1.08
RAD51D	Untreated	66346679	SERBP1	26135	15|13	28	14	24|21	45	22.5	408	0.0551471	cluster3	-1.1	-0.58	-2.23	-2.53	-1.94	-1.42	-1	-1.76	-0.21	1.42	1.38	-2.14	-0.76	-0.49	-1.2	-0.23	0.07	1.45	0.14	2.52
XRCC2	Untreated	148596949	NOLC1	9221	10|24	34	17	28|49	77	38.5	699	0.0550787	cluster4	1.02	-0.11	-0.63	0.79	0.35	1.07	0.74	0.44	-0.13	-0.47	-1.5	-0.44	0.88	1.12	0.98	3.33	0.32	0.24	-0.08	1.13
RAD51B	Untreated	217272892	EFTUD2	9343	27|29	56	28	51|56	107	53.5	972	0.0550412	cluster2	0.37	0.14	0.48	-0.07	1.2	-0.14	-1	-0.54	-0.32	-0.31	0.65	1.21	0.04	-0.52	-0.16	-0.35	0.69	-1.99	-0.95	-0.04
RAD51D	Untreated	4759156	SNRPA	6626	8|7	15	7.5	17|14	31	15.5	282	0.0549645	cluster1	-0.37	-0.57	0.59	0.23	-0.12	1.77	-1.14	-0.35	-1.38	0.55	-0.56	-4.69	-0.41	-0.97	0.34	1.55	1.16	-2.47	-0.68	-0.02
RAD51C	Untreated	21328448	YWHAB	7529	4|10	14	7	8|19	27	13.5	246	0.054878	cluster3	-0.78	0.52	-1.01	-1.32	-1	0.98	0.27	0.37	0.41	0.39	-1.43	-0.65	0.72	1.03	-0.41	-1.54	-0.26	-0.43	-0.05	0.32
RAD51B	Untreated	194363758	SRP9	6726	0|4	4	2	0|9	9	4.5	82	0.054878	cluster3	0.33	0.34	0.56	0.07	-1.49	1.48	0.74	0.81	0.22	1.15	2.13	-0.04	0.33	0.79	-0.29	1.75	0.56	-0.35	-0.61	0.1
RAD51C	Untreated	39995082	NSUN2	54888	22|25	47	23.5	37|47	84	42	767	0.0547588	cluster3	-0.35	-1.9	-1.11	0.45	-1.33	0.07	-0.55	1.03	-0.18	-0.35	-1.09	0.52	-0.06	-0.75	0.12	0.45	-0.22	0.43	0.71	0.93
XRCC3	Untreated	7662274	TOX4	9878	12|11	23	11.5	33|35	68	34	621	0.0547504	cluster4	0.03	-0.84	-0.74	-0.32	0.54	-0.37	-1.49	-1.46	-1	0.21	-0.89	-0.83	-0.64	-1.31	0.5	-0.58	-0.53	-2.21	-0.39	-1.64
RAD51D	Untreated	13569962	RAB1B	81876	4|6	10	5	11|11	22	11	201	0.0547264	cluster3	0.14	-0.91	0.16	-1.33	-1.19	0.1	-1.38	-0.26	-0.69	2.06	2.41	0.05	-0.39	0.15	0.97	0.18	1.02	0.3	0.55	-0.48
XRCC2	Untreated	33239445	EIF3B	8662	30|19	49	24.5	55|34	89	44.5	814	0.0546683	cluster4	-1.87	-0.08	0.69	-1.32	0.06	0.28	-0.89	-0.56	-1.14	-0.74	-0.81	0.12	-0.07	0.56	-0.1	1.03	-0.46	0.01	-0.33	0.04
RAD51C	Untreated	21389315	SLC25A1	6576	6|11	17	8.5	14|20	34	17	311	0.0546624	cluster4	0.49	-1.71	0.05	0.26	0.43	-0.6	0.68	1.54	0.83	-0.4	0.99	-1	-0.47	0.84	-0.29	-0.61	-0.81	-1.29	-1.14	-0.5
XRCC3	Untreated	21389315	SLC25A1	6576	4|9	13	6.5	9|25	34	17	311	0.0546624	cluster4	0.49	-1.71	0.05	0.26	0.43	-0.6	0.68	1.54	0.83	-0.4	0.99	-1	-0.47	0.84	-0.29	-0.61	-0.81	-1.29	-1.14	-0.5
RAD51D	Untreated	378744165	PAF1	54623	16|13	29	14.5	29|24	53	26.5	485	0.0546392	cluster3	-1.84	-1.03	-1.55	-1.27	-1.77	0.85	0.71	0.11	1.44	0.28	-0.86	0.38	-0.55	0.78	-0.13	-1.9	0.45	-0.32	0.31	-1.38
RAD51D	Untreated	24430146	NUP153	9972	45|35	80	40	96|65	161	80.5	1475	0.0545763	cluster2	-1.29	0.61	0.18	-0.3	-2.4	2.38	1.56	2.49	1.76	0.25	-1.14	-1.22	-0.45	-0.47	-0.18	-0.48	0.08	0.02	0.84	-0.67
RAD51B	Untreated	222136639	MTHFD1	4522	18|34	52	26	29|73	102	51	935	0.0545455	cluster2	-0.16	0.51	-0.14	-0.33	1.08	-0.87	0.46	-0.66	1.04	-1.04	-1.78	-0.3	-0.82	-0.1	-0.25	-0.76	-0.16	-0.08	-0.9	-0.75
RAD51C	Untreated	33356174	PNN	5411	19|14	33	16.5	56|22	78	39	717	0.0543933	cluster2	1.24	-0.63	-0.55	0.28	0.28	0.33	0.1	0.46	0.72	0.51	-0.79	-0.39	-0.49	0.45	-0.5	1.57	0.72	1.4	0.42	-0.08
RAD51D	Untreated	31543831	TUBG1	7283	21|11	32	16	33|16	49	24.5	451	0.0543237	cluster2	0.88	0.65	0.12	0.71	1.41	-0.04	-0.05	0.02	0.37	-1.23	0.42	-0.25	-0.31	0.41	-0.01	1.57	2.08	1.1	-1.35	-0.55
XRCC2	Untreated	19913408	TOP2B	7155	36|58	94	47	61|115	176	88	1621	0.0542875	cluster2	0.45	0.45	1.67	-0.37	-0.06	4.53	0.15	1.83	1.04	-0.32	-1.19	-0.39	1.11	-0.01	-1.44	0.83	-1.27	-0.05	0.97	-0.27
RAD51D	Untreated	41327712	CRK	1398	12|6	18	9	20|13	33	16.5	304	0.0542763	cluster4	0.05	1.04	0.25	-0.35	0.48	1.66	1.1	0.66	2.04	-0.49	0.55	-0.4	-1.65	0.11	2.25	1.22	-2.2	-1.59	0.91	0.32
XRCC3	Untreated	55749531	SF3B2	10992	27|30	57	28.5	47|50	97	48.5	895	0.0541899	cluster2	-0.58	0.19	-0.72	-0.24	-0.67	0.46	1.23	1.27	1.02	2.29	0.93	0.72	-1.43	-0.99	0.13	-0.35	-0.43	0.03	0.09	0.2
RAD51D	Untreated	262359929	AHCTF1	25909	66|67	133	66.5	126|119	245	122.5	2275	0.0538462	cluster2	0.54	0.71	0.76	0.81	0.54	1.3	0.4	0.56	-0.1	-1.13	-1.02	0.5	0.39	-0.52	1.89	1.28	1.4	-0.1	-0.46	-1.24
RAD51C	Untreated	19913408	TOP2B	7155	39|55	94	47	71|103	174	87	1621	0.0536706	cluster2	0.45	0.45	1.67	-0.37	-0.06	4.53	0.15	1.83	1.04	-0.32	-1.19	-0.39	1.11	-0.01	-1.44	0.83	-1.27	-0.05	0.97	-0.27
RAD51B	Untreated	50726968	MFAP1	4236	13|9	22	11	26|21	47	23.5	439	0.0535308	cluster3	-0.07	-0.11	-0.03	-0.43	-0.44	-0.02	-0.5	0.21	0.02	0.04	-0.14	0.24	0.33	-0.47	0.02	0.33	1.18	-1.4	-0.89	0.12
XRCC3	Untreated	30581135	SMC1A	8243	38|43	81	40.5	65|67	132	66	1233	0.053528	cluster4	-0.06	0.68	0.3	-0.61	-0.07	-0.54	-0.08	0.08	-0.26	0.92	1.51	0.83	-0.39	1.22	1.1	3.13	-1.19	-1.28	-1.02	-1.07
XRCC3	Untreated	4758648	KIF5B	3799	23|34	57	28.5	43|60	103	51.5	963	0.0534787	cluster3	0.53	-0.77	-0.33	-0.17	1.08	-0.52	-0.83	0.14	-0.31	0.39	-0.17	0.01	-0.01	0.42	-0.82	-0.66	1.95	1.18	1.56	0.78
RAD51B	Untreated	207113160	TCOF1	6949	26|37	63	31.5	79|80	159	79.5	1488	0.0534274	cluster4	-1.2	0.86	-0.52	0.74	1.83	0.07	-1.17	-0.64	-0.78	-1.16	-0.91	-0.24	-0.74	-0.36	-1.85	2.08	-0.58	1.21	1.15	-2.63
RAD51D	Untreated	70995211	ECH1	1891	9|7	16	8	19|16	35	17.5	328	0.0533537	cluster2	0.34	0.87	-0.32	-0.26	-0.13	0.82	0.76	0.55	-0.23	0.86	0.42	0.31	1.01	0.2	-0.85	-0.79	0.09	-0.48	-0.89	-0.48
RAD51C	Untreated	124494254	PA2G4	5036	3|20	23	11.5	4|38	42	21	394	0.0532995	cluster4	-0.06	0.67	0.59	1.06	0.67	-0.74	0.71	-0.15	-0.68	-1.24	0.15	-0.83	-0.37	-0.3	-1.18	0.68	-2.11	-0.75	-2.29	0.02
XRCC3	Untreated	11321607	TRIP13	9319	9|14	23	11.5	19|27	46	23	432	0.0532407	cluster2	0.52	0.58	1.75	0.03	-1.18	0.6	2.36	0.13	1.35	-0.66	1.13	0.73	-0.1	2.24	-0.53	0.74	-0.07	0.17	-0.15	0.55
RAD51C	Untreated	345197228	TRA2B	6434	2|6	8	4	4|16	20	10	188	0.0531915	cluster4	-0.76	0.61	-0.61	0.08	0.19	-2.26	-0.54	1.67	-1.03	0.09	-0.2	-0.69	-0.04	-2.79	1.43	-0.68	-1.25	0.05	-2.7	1.63
XRCC3	Untreated	7706501	WBP11	51729	16|15	31	15.5	41|27	68	34	641	0.0530421	cluster3	-0.59	-0.93	-0.66	-1.12	0.45	0.52	0.13	-0.36	0.1	0.53	-0.15	-0.13	-0.42	0.19	-1.16	0.03	0.34	-0.1	0.78	1.07
XRCC3	Untreated	148596949	NOLC1	9221	12|18	30	15	27|47	74	37	699	0.0529328	cluster4	1.02	-0.11	-0.63	0.79	0.35	1.07	0.74	0.44	-0.13	-0.47	-1.5	-0.44	0.88	1.12	0.98	3.33	0.32	0.24	-0.08	1.13
XRCC3	Untreated	5453830	ORC2	4999	14|16	30	15	28|33	61	30.5	577	0.0528596	cluster1	-0.1	-2.23	-0.5	-0.75	-0.46	-1.11	-2.78	-0.61	-0.63	0.54	0.42	-1.75	-2.25	-1.31	-1.1	1.24	-0.71	-3.12	-1.08	-1.4
RAD51B	Untreated	4885153	CRKL	1399	12|3	15	7.5	27|5	32	16	303	0.0528053	cluster2	-0.58	-0.52	0.71	-0.41	0.47	1.55	-0.17	-0.24	1.24	1	0.58	0.16	-0.83	0.6	0.87	1.6	0.01	-0.53	1.1	0.3
XRCC3	Untreated	12025678	ACTN4	81	27|30	57	28.5	44|52	96	48	911	0.0526894	cluster2	-0.41	0.83	0.49	0.19	-0.2	0.13	-0.6	-0.36	-1.55	-0.82	-0.22	1.31	0.11	0.14	-1.3	1.01	0.06	0.27	0.43	1.16
RAD51D	Untreated	5453638	ARID3B	10620	14|16	30	15	31|28	59	29.5	560	0.0526786	cluster2	1.52	0.6	0.94	1.23	0.72	-0.34	0.34	0.28	-0.38	0.64	0.4	-0.12	-0.21	1.25	0.74	-0.02	-0.13	-0.64	0.17	-0.16
XRCC2	Untreated	30795212	IGF2BP3	10643	14|8	22	11	37|24	61	30.5	579	0.052677	cluster4	0.94	-0.56	-0.24	0.61	0.41	0.5	-0.36	-1.02	-0.55	0.65	0.67	0.11	-0.2	-0.51	2.55	1.08	-0.94	-0.66	-1.13	-1.23
RAD51D	Untreated	18375623	DDX39B	7919	11|10	21	10.5	23|22	45	22.5	428	0.0525701	cluster4	0.28	1.64	0.54	0.01	1.03	-1.59	-0.95	-0.88	-1.11	0.77	0.17	0.02	-0.81	-0.07	0.14	0.75	-2.43	1.33	-2.6	-0.53
XRCC3	Untreated	21361114	SLC25A11	8402	11|7	18	9	20|13	33	16.5	314	0.0525478	cluster3	-0.86	-0.4	0.65	-0.08	0.35	0.1	0.1	-1.37	0.8	-0.39	0.28	-1.15	-0.57	0.54	-1.35	-0.2	-0.19	1.79	0.75	0.03
RAD51C	Untreated	4502227	ARL1	400	4|6	10	5	10|9	19	9.5	181	0.0524862	cluster4	-0.69	-1.21	-0.17	-0.71	-0.93	0.65	-1.24	-0.41	-1.07	-1.3	-1.09	0.91	0.09	0.99	0.06	0.2	-1.13	-1.03	-1.39	-1.89
RAD51C	Untreated	40556376	GLYR1	84656	17|14	31	15.5	33|25	58	29	553	0.0524412	cluster2	0.87	0.41	0.57	0.42	0.77	0.53	-0.03	1.34	-0.33	-1.76	0.67	-0.19	-0.49	0.51	0.42	0.33	0.8	1.25	1.48	1.03
RAD51C	Untreated	14249678	RBM17	84991	16|11	27	13.5	26|16	42	21	401	0.0523691	cluster4	-1.58	0.15	-1.85	-2.17	-0.6	-0.82	0.72	1.63	0.56	-0.04	1.28	-1.12	1.87	-0.81	3.32	0.75	-1.28	0.06	-1.66	-0.12
RAD51B	Untreated	325651836	SMARCA5	8467	37|14	51	25.5	79|31	110	55	1052	0.0522814	cluster4	-1.32	0.03	-0.99	-0.32	0.27	-2.22	-1.41	-1.86	-1.06	1.36	0.03	1.19	-1.49	-1.55	-0.25	3.45	-2.22	-1.43	-1.05	-0.82
XRCC3	Untreated	21536320	HNRNPUL1	11100	25|17	42	21	44|35	79	39.5	756	0.0522487	cluster4	-0.25	0.03	-0.2	-0.31	0.23	0.53	-1.07	-0.11	0.45	-1.53	-2.26	-0.31	0.06	0.79	1.42	1.37	-1.02	-0.27	1.33	1.26
RAD51C	Untreated	4758488	GTF2F2	2963	12|3	15	7.5	21|5	26	13	249	0.0522088	cluster2	-0.3	-0.47	0.77	0.26	0.91	0.15	0.24	0.03	0.55	-0.41	-0.66	-0.79	-0.82	0.86	-1.4	-1.5	0.46	0.49	-0.04	-1.14
XRCC2	Untreated	354721184	RAB5C	5878	2|6	8	4	2|24	26	13	249	0.0522088	cluster3	-0.41	0.21	-0.24	-0.16	-1.35	0.88	-0.8	0.42	-0.76	1.74	0.97	-0.89	-0.69	0.69	0.16	0.75	-0.7	-0.36	-0.14	0.03
RAD51C	Untreated	125988409	IK	3550	23|9	32	16	43|15	58	29	557	0.0520646	cluster3	-0.75	0.24	-0.83	-1.01	-1.01	-1.28	0.23	-0.5	0.54	0.99	-0.63	1.6	-0.34	-0.98	-1.53	0.02	0.28	-0.43	-2.16	0.4
RAD51C	Untreated	21361794	CAND1	55832	29|35	64	32	56|72	128	64	1230	0.0520325	cluster1	0.73	-1.63	1.68	2.46	-3.01	4.3	-1.44	12.82	-4.65	-2.11	-1.89	-1.57	-3.98	-2.84	1.74	-6.37	-0.07	-8.46	-9.82	-3.28
RAD51B	Untreated	124494254	PA2G4	5036	0|22	22	11	0|41	41	20.5	394	0.0520305	cluster4	-0.06	0.67	0.59	1.06	0.67	-0.74	0.71	-0.15	-0.68	-1.24	0.15	-0.83	-0.37	-0.3	-1.18	0.68	-2.11	-0.75	-2.29	0.02
RAD51C	Untreated	14141157	HNRNPH3	3189	2|14	16	8	4|32	36	18	346	0.0520231	cluster2	1.03	0.21	0.57	1.65	1.11	0.83	-0.23	0.18	-0.7	-0.14	0.29	0.23	1	0.24	-0.54	0.12	0.15	0.17	-2.36	0.47
RAD51C	Untreated	24432106	CCAR2	57805	23|28	51	25.5	47|49	96	48	923	0.0520043	cluster2	0.23	-0.12	0.23	0.42	-1.2	0.51	1.46	0.83	0.01	-0.24	-0.89	1.04	-0.64	-0.78	0.2	0.1	-0.15	0.46	-0.56	-0.38
RAD51C	Untreated	4759224	PDCD5	9141	0|7	7	3.5	0|13	13	6.5	125	0.052	cluster2	0.51	0.59	0.41	0.07	0.01	1.92	0.17	0.47	1.26	-0.11	0.22	0.73	0.12	0.27	1.35	4	1.04	1.09	2.59	1.85
RAD51C	Untreated	4758556	PRPF3	9129	22|17	39	19.5	40|31	71	35.5	683	0.0519766	cluster3	1.21	-0.07	1.92	0.88	0.88	-0.3	-1.97	-1.5	-1.58	0.55	-0.14	-0.85	0.97	-1.1	0.44	-0.39	1.23	-0.14	0.05	0.81
RAD51C	Untreated	30581135	SMC1A	8243	37|30	67	33.5	69|59	128	64	1233	0.0519059	cluster4	-0.06	0.68	0.3	-0.61	-0.07	-0.54	-0.08	0.08	-0.26	0.92	1.51	0.83	-0.39	1.22	1.1	3.13	-1.19	-1.28	-1.02	-1.07
XRCC3	Untreated	4757880	BUB3	9184	9|8	17	8.5	16|18	34	17	328	0.0518293	cluster4	0.88	2.64	0.61	0.6	0.16	0.01	0.14	-0.23	-0.6	1.13	0.53	-0.34	0.74	-0.16	3.51	2.8	-0.1	-0.65	-1.21	1.1
RAD51C	Untreated	162329583	CPSF6	11052	12|8	20	10	42|15	57	28.5	551	0.0517241	cluster4	0.33	0.72	1.24	0.64	0.72	1.44	-0.94	-0.12	0.76	1.64	0.17	1.65	0.41	-1.44	1.3	1.68	-1.18	0.12	0.11	-0.65
RAD51D	Untreated	5032087	SF3A1	10291	23|21	44	22	45|37	82	41	793	0.0517024	cluster3	-1.86	-1.85	-1.37	-0.66	-0.31	0.42	-0.17	-0.45	-0.24	0.34	-0.19	-1.22	0.96	-0.83	0.28	0.28	-0.4	0.1	-0.19	-1.09
RAD51D	Untreated	119703744	DSG1	1828	14|37	51	25.5	25|83	108	54	1049	0.0514776	cluster3	-0.19	-1.11	-0.07	-0.89	0.35	-0.61	-1.33	-0.45	-0.24	1.36	0.19	0.01	0.01	-0.08	-0.99	-0.56	-1.77	-0.01	-0.54	-0.25
XRCC2	Untreated	4502491	C1QBP	708	5|7	12	6	9|20	29	14.5	282	0.0514184	cluster3	0.53	0.24	-0.12	0	-1.44	0.45	0.18	-0.08	0.19	0.15	1.86	-0.37	1.03	-0.59	-0.13	0.25	0.72	1.88	1.24	0.95
RAD51B	Untreated	7427519	MCM6	4175	23|7	30	15	71|13	84	42	821	0.0511571	cluster4	1.48	-0.34	1.72	1.93	0.11	0.96	0.83	0.28	-0.45	-0.03	-1.02	-2.12	-2.45	-1.23	-0.03	0.2	0.05	-0.12	-0.41	-3.22
XRCC3	Untreated	5031973	PDIA6	10130	12|13	25	12.5	23|22	45	22.5	440	0.0511364	cluster2	0.42	-0.68	0.9	-0.08	1.25	0.81	0.21	1.13	-0.09	1.56	-2.18	1.51	-0.86	0.81	-0.85	-0.84	0.54	-0.7	-0.86	0.07
RAD51C	Untreated	238776833	ALYREF	10189	3|9	12	6	6|21	27	13.5	264	0.0511364	cluster3	-1.11	-0.55	-0.84	-1.48	0.02	-0.65	-0.46	-0.03	-0.13	0.52	0.88	-0.31	-0.56	-0.41	1.47	-0.74	0.23	0.79	-0.6	-0.47
RAD51C	Untreated	14043022	MARS	4141	16|32	48	24	28|64	92	46	900	0.0511111	cluster4	-2	0.72	-0.97	-1.12	-0.4	-0.47	-0.33	-0.46	0.38	-0.39	0.2	0.15	-0.75	-0.56	-0.04	3.62	-0.15	-0.76	0.71	0.56
XRCC3	Untreated	91199540	DLD	1738	12|13	25	12.5	21|31	52	26	509	0.0510806	cluster3	-0.04	-0.38	-0.18	-0.15	0.35	0.55	-0.22	-0.8	0.79	0.71	-0.55	-2.21	-0.7	-0.15	-0.59	-0.22	0.45	0.33	0.46	0.5
RAD51D	Untreated	21361114	SLC25A11	8402	11|9	20	10	17|15	32	16	314	0.0509554	cluster3	-0.86	-0.4	0.65	-0.08	0.35	0.1	0.1	-1.37	0.8	-0.39	0.28	-1.15	-0.57	0.54	-1.35	-0.2	-0.19	1.79	0.75	0.03
XRCC3	Untreated	422398832	PSMD6	9861	12|13	25	12.5	24|21	45	22.5	442	0.050905	cluster4	-1.51	0.77	0.21	-1.3	1.42	2.45	0.32	1.09	0.91	0.61	-0.92	-0.15	0.32	0.21	2.07	2.8	-0.1	-0.12	-0.22	1.28
XRCC3	Untreated	226530908	PCMT1	5110	10|12	22	11	14|15	29	14.5	285	0.0508772	cluster3	-0.7	-0.67	-0.09	-0.51	-1.56	-0.06	0.67	0.59	0.9	-0.07	0.78	-0.71	-0.22	0.14	-1.29	-0.94	0.19	0.11	0.26	-0.42
RAD51D	Untreated	5454154	PPIH	10465	7|3	10	5	13|5	18	9	177	0.0508475	cluster4	0.17	-0.16	-0.21	-0.47	1.1	-0.63	-1.92	-1.42	-1.21	-0.07	-0.11	1.12	-0.6	-0.58	-0.94	2.65	0.16	-1.52	-1.86	0.35
RAD51C	Untreated	33946297	ZNF326	284695	14|14	28	14	28|31	59	29.5	582	0.0506873	cluster2	0.19	0.93	0.5	-0.81	0.51	0.2	0.52	-0.51	-0.67	0.21	-0.51	-1.62	0.7	1.35	1.89	-0.93	-1.02	0.71	0.89	-1.09
RAD51C	Untreated	7019419	GNL2	29889	25|15	40	20	45|29	74	37	731	0.0506156	cluster4	1.03	0.28	0.46	0.27	-1.06	0.66	0.34	0.65	0.11	0.65	-0.61	-0.45	-0.56	0.98	0.67	3.12	0.49	1.24	-0.23	-1.58
XRCC3	Untreated	42716280	HDLBP	3069	28|32	60	30	57|71	128	64	1268	0.0504732	cluster4	0.46	-1.09	-0.69	-0.72	-0.27	-2.41	-0.24	-2.42	0.31	0.51	-1.02	0.84	-1.1	0.35	-0.14	1.2	-1.27	0.79	1.66	0.42
RAD51C	Untreated	27436946	LMNA	4000	15|19	34	17	31|36	67	33.5	664	0.0504518	cluster1	0.15	0.53	-0.88	1.03	0.07	-3.32	-1.91	-0.94	-2.69	-1.26	-1.72	-0.63	-1.32	-3.04	-2.19	-0.67	-2.11	-1.51	-2.2	-1.25
RAD51B	Untreated	33469917	MCM4	4173	30|14	44	22	64|23	87	43.5	863	0.0504056	cluster4	-1.36	-0.9	0.03	0.12	-1.24	-1.54	-0.89	-0.75	-0.8	-1.16	-2.01	-0.82	-0.01	-0.23	0.32	2.2	-0.28	0.51	0.39	-2.76
XRCC2	Untreated	20127519	TPX2	22974	0|34	34	17	0|75	75	37.5	747	0.0502008	cluster3	0.21	-1.6	-0.5	-1.36	-0.76	0.43	0.41	-0.49	0.81	0.54	0.14	-0.68	-1.02	0.51	-0.27	0.09	1.2	0.44	0.18	-1.76
RAD51B	Untreated	5031977	NAMPT	10135	18|5	23	11.5	40|9	49	24.5	491	0.0498982	cluster3	-0.55	0.13	-0.48	-0.63	-0.82	0.78	0.9	0.5	0.15	0.99	-0.75	-1.1	-0.01	0.2	0.1	-0.95	0.79	0.64	0.59	0.09
RAD51C	Untreated	5729953	NUDC	10726	11|5	16	8	23|10	33	16.5	331	0.0498489	cluster4	-1.25	-1.15	0.38	0.15	-1.36	1.4	0.38	0.88	0.13	0.53	0.43	-0.41	0.13	0.33	-0.13	2.66	-0.37	-0.67	0.06	-0.02
XRCC3	Untreated	33469917	MCM4	4173	25|22	47	23.5	45|41	86	43	863	0.0498262	cluster4	-1.36	-0.9	0.03	0.12	-1.24	-1.54	-0.89	-0.75	-0.8	-1.16	-2.01	-0.82	-0.01	-0.23	0.32	2.2	-0.28	0.51	0.39	-2.76
XRCC3	Untreated	13128860	HDAC1	3065	14|12	26	13	24|24	48	24	482	0.0497925	cluster2	1.62	1.74	1.31	1.18	-0.16	-0.65	0.24	-0.27	0.38	-0.39	0.33	-1.63	0.64	1.07	-1.22	-1	-0.24	0.13	-0.47	0.59
RAD51B	Untreated	55749531	SF3B2	10992	28|28	56	28	49|40	89	44.5	895	0.0497207	cluster2	-0.58	0.19	-0.72	-0.24	-0.67	0.46	1.23	1.27	1.02	2.29	0.93	0.72	-1.43	-0.99	0.13	-0.35	-0.43	0.03	0.09	0.2
RAD51B	Untreated	4759156	SNRPA	6626	0|7	7	3.5	0|28	28	14	282	0.0496454	cluster1	-0.37	-0.57	0.59	0.23	-0.12	1.77	-1.14	-0.35	-1.38	0.55	-0.56	-4.69	-0.41	-0.97	0.34	1.55	1.16	-2.47	-0.68	-0.02
XRCC3	Untreated	37595750	LBR	3930	13|18	31	15.5	24|37	61	30.5	615	0.0495935	cluster4	-1.39	0.65	0.48	-0.75	-0.12	0.33	-0.56	-0.34	0.62	0.83	-0.21	-1.01	-0.58	-0.86	0.68	1.06	-1.02	-0.35	0.42	-0.61
XRCC3	Untreated	39995082	NSUN2	54888	17|21	38	19	39|37	76	38	767	0.0495437	cluster3	-0.35	-1.9	-1.11	0.45	-1.33	0.07	-0.55	1.03	-0.18	-0.35	-1.09	0.52	-0.06	-0.75	0.12	0.45	-0.22	0.43	0.71	0.93
RAD51D	Untreated	23097240	LRWD1	222229	16|14	30	15	36|28	64	32	647	0.049459	cluster1	-0.51	-0.97	0.03	-1.11	-0.9	0.72	-0.63	1.35	0.86	-1.36	0.27	-1.83	0.08	-1.07	0.18	0.37	-1.09	-4.05	-2.14	-2.73
XRCC2	Untreated	28178821	IDH3B	3420	11|6	17	8.5	29|9	38	19	385	0.0493506	cluster3	0.69	0.43	0.66	0.78	-0.21	-1.07	-1.84	-1.11	-0.74	2.87	0.29	0.95	0.39	-0.9	0.72	-0.2	-0.33	-0.1	0.5	1.02
RAD51C	Untreated	4504733	IRS4	8471	43|23	66	33	83|41	124	62	1257	0.0493238	cluster2	0.4	-0.45	-0.11	0.68	-1.25	0.44	0.99	2.37	0.5	0.1	0.8	0.67	0.24	1.14	0.76	0.06	0.28	0.61	-0.49	-0.64
RAD51D	Untreated	201023339	FIP1L1	81608	14|13	27	13.5	32|26	58	29	588	0.0493197	cluster3	-0.35	0.44	1.02	-0.01	-0.13	-0.5	0.21	-0.54	1.16	1.16	0.25	0.4	-0.96	-0.46	-1.28	-0.28	-0.03	0.57	-0.27	-0.1
RAD51D	Untreated	385198059	NOP2	4839	23|18	41	20.5	47|33	80	40	812	0.0492611	cluster4	-1.6	-0.65	-0.53	-0.26	-1.56	-1.23	-1.37	-2.12	-0.87	0	0.62	-0.4	0.47	-0.68	1.45	3.53	-0.29	-0.84	-0.59	-0.4
RAD51D	Untreated	55741709	RBM25	58517	23|20	43	21.5	51|32	83	41.5	843	0.0492289	cluster3	-0.23	-0.31	-0.2	-0.3	-0.19	-2.03	-2.17	-0.37	-1.4	0.26	0.47	0.59	-0.84	-1.49	0.32	1.01	0.16	0.13	0.81	0.55
RAD51B	Untreated	4557553	EMD	2010	8|7	15	7.5	13|12	25	12.5	254	0.0492126	cluster2	0.32	1.74	0.71	0.56	1.47	-0.04	-0.58	0.52	0.7	-0.08	-0.35	0.72	0.39	-1.62	0.22	0.47	-0.51	0.19	0.24	-1.33
RAD51C	Untreated	45593130	GNL3	26354	14|16	30	15	25|29	54	27	549	0.0491803	cluster4	0.05	1.05	0.52	0.49	0.96	0.41	0.4	0.13	-0.55	1.25	0.76	0.51	0.16	-0.78	0.34	4.98	0.37	0.12	0.21	-0.63
RAD51C	Untreated	4885585	SAE1	10055	8|9	17	8.5	16|18	34	17	346	0.0491329	cluster4	0.54	0.34	1.39	1.09	0.94	0	-0.39	0.41	-0.84	0.58	1.43	1.56	-1.58	-0.21	-0.46	3.01	-0.27	-1.25	0.26	-1.05
RAD51D	Untreated	14670350	GTF2I	2969	32|23	55	27.5	59|39	98	49	998	0.0490982	cluster4	-0.51	-1.5	-0.72	0.16	-1.21	-0.97	0.05	-0.32	-0.47	-2.42	-2	0.97	-0.77	-0.83	1.19	2.34	-0.5	0.02	-0.13	-0.58
RAD51D	Untreated	38201714	ELAVL1	1994	11|8	19	9.5	19|13	32	16	326	0.0490798	cluster4	-0.61	-2.42	0.19	0.39	0.76	0.68	-1.1	0.35	-0.93	-0.73	-0.88	-0.62	0.59	-2.13	1.72	2.15	0.22	-0.85	0.93	-3.16
RAD51D	Untreated	10346135	MAPRE2	10982	8|10	18	9	15|17	32	16	327	0.0489297	cluster4	-0.38	-1.13	-0.19	0.43	0.15	-0.56	0.5	-0.14	1.25	-1.01	-0.47	-1.33	0.43	-1.24	-0.19	-1.12	-0.74	-0.97	-1.15	-0.55
XRCC3	Untreated	325301072	SSR4	6748	5|5	10	5	9|9	18	9	184	0.048913	cluster2	0.73	-1.76	1.49	0.53	-0.47	1.91	1.21	0.75	0.5	-0.15	0.24	-0.05	0.1	1.75	-0.26	-0.3	-0.33	-0.19	-1.07	-0.26
XRCC3	Untreated	221316630	COPB1	1315	21|27	48	24	49|44	93	46.5	953	0.0487933	cluster4	1.68	-0.97	0.67	0.88	-0.09	-1.64	-1.08	-2.07	-1.94	-0.43	-1.67	-0.13	-1.52	-1.15	0.54	1.11	-0.34	0.27	-0.02	-1.02
RAD51D	Untreated	7427519	MCM6	4175	20|22	42	21	42|38	80	40	821	0.0487211	cluster4	1.48	-0.34	1.72	1.93	0.11	0.96	0.83	0.28	-0.45	-0.03	-1.02	-2.12	-2.45	-1.23	-0.03	0.2	0.05	-0.12	-0.41	-3.22
RAD51B	Untreated	9994179	SAP30BP	29115	10|1	11	5.5	28|2	30	15	308	0.0487013	cluster2	1.47	-1.35	1	0.53	0.87	0.09	0.2	0.45	1.05	0.76	-0.23	-0.16	0.35	-0.33	0.67	-0.01	-0.33	0.9	1.02	0.57
XRCC2	Untreated	33636719	TIMM44	10469	12|7	19	9.5	32|12	44	22	452	0.0486726	cluster4	-2.92	-2.84	-2.32	-2.13	-1.65	0.19	-0.13	-0.77	-0.76	0.76	0.32	-1.68	0.25	1.17	0.94	2.28	0.17	0.67	0.54	0.42
RAD51D	Untreated	209862831	ANXA2	302	3|15	18	9	5|28	33	16.5	339	0.0486726	cluster4	0.05	0.16	0.49	0.71	-0.08	0.23	-0.71	1.63	-0.48	-1.42	-0.95	0.19	0.36	-0.42	0.54	0.58	-0.55	-1.15	-0.28	1.11
XRCC3	Untreated	4507241	SSRP1	6749	15|22	37	18.5	27|42	69	34.5	709	0.0486601	cluster2	0.96	-0.75	-0.33	0.76	2.89	0.16	0.73	-0.2	0.3	-0.92	-0.75	0.98	-1.72	0.24	-1.41	0.34	0.76	0.69	0.42	-0.72
RAD51D	Untreated	29570791	CSNK2A1	1457	12|8	20	10	22|16	38	19	391	0.0485934	cluster3	-1	0.59	0.07	-0.17	0.11	-1.02	-1.99	-0.34	0.71	0.05	-0.71	1.11	-1.06	0.14	0.12	0.61	-0.26	-1.12	-0.34	-0.56
XRCC3	Untreated	125988409	IK	3550	11|14	25	12.5	29|25	54	27	557	0.048474	cluster3	-0.75	0.24	-0.83	-1.01	-1.01	-1.28	0.23	-0.5	0.54	0.99	-0.63	1.6	-0.34	-0.98	-1.53	0.02	0.28	-0.43	-2.16	0.4
RAD51C	Untreated	19924129	RAD50	10111	48|25	73	36.5	88|39	127	63.5	1312	0.0483994	cluster1	-0.3	-1.02	-1.5	0.32	0.24	-1	-1.96	-1.47	-0.8	-3.46	-4.74	0.94	-2.11	-2.55	2.63	2.7	0.72	-0.65	-5.43	-2.92
RAD51B	Untreated	207029415	RBBP4	5928	2|15	17	8.5	6|35	41	20.5	424	0.0483491	cluster4	-0.67	-0.75	-0.82	-0.67	-0.12	-1.01	-0.99	-1.87	-1.43	1.44	0.52	1.54	-1.88	-1.08	0.62	3.18	-2.32	-1.6	-0.81	-1
XRCC2	Untreated	5729953	NUDC	10726	6|10	16	8	14|18	32	16	331	0.0483384	cluster4	-1.25	-1.15	0.38	0.15	-1.36	1.4	0.38	0.88	0.13	0.53	0.43	-0.41	0.13	0.33	-0.13	2.66	-0.37	-0.67	0.06	-0.02
XRCC2	Untreated	4504897	KPNA2	3838	10|8	18	9	33|18	51	25.5	529	0.0482042	cluster1	-2.4	-2.64	-2.56	-2.48	-1.06	0.03	-3.74	0.41	-0.33	0.29	-0.29	-0.79	0.61	-0.77	-0.35	-0.75	-0.21	-7.55	-0.49	0.87
RAD51D	Untreated	4504733	IRS4	8471	34|28	62	31	71|50	121	60.5	1257	0.0481305	cluster2	0.4	-0.45	-0.11	0.68	-1.25	0.44	0.99	2.37	0.5	0.1	0.8	0.67	0.24	1.14	0.76	0.06	0.28	0.61	-0.49	-0.64
XRCC3	Untreated	122937227	U2SURP	23350	31|27	58	29	54|45	99	49.5	1029	0.048105	cluster2	0.6	-0.72	1.39	-0.03	0.9	-0.38	0.59	0.47	-0.07	-0.28	-0.29	-0.7	-0.23	0.06	-0.68	-0.09	0.13	0.49	-0.79	0.61
XRCC3	Untreated	237649019	SLC25A13	10165	17|15	32	16	41|24	65	32.5	676	0.0480769	cluster2	0.83	0.89	0.46	0.48	0.72	-0.23	-0.05	0.02	-0.02	-0.39	-1.51	0.4	0.03	-0.63	-2.32	-1	-0.49	0.61	0.14	0.79
RAD51C	Untreated	11067747	CDC5L	988	25|15	40	20	50|27	77	38.5	802	0.048005	cluster3	-0.72	-1.04	-2.1	-1.64	-0.46	0.53	0.66	-0.06	0.62	0.11	0.57	-0.52	0.59	0.36	-2.68	-0.8	-0.11	0.64	-0.25	0.02
XRCC2	Untreated	32189392	PRDX2	7001	2|6	8	4	4|15	19	9.5	198	0.0479798	cluster2	0.11	0.26	0.93	0.16	-0.31	-0.4	-0.04	0.49	-0.13	1.46	0.51	-0.08	2.03	-0.58	0	-0.89	-1.9	0.21	-0.02	-1.22
RAD51B	Untreated	98986464	TMED10	10972	3|6	9	4.5	6|15	21	10.5	219	0.0479452	cluster1	-1.94	-0.57	-0.28	-2.32	-0.76	2.37	-3.69	1.69	-4.72	2.07	0.45	1.19	-0.89	-1.21	-0.81	2.05	2.23	-2.45	-2.69	2.12
RAD51C	Untreated	33239445	EIF3B	8662	12|25	37	18.5	23|55	78	39	814	0.0479115	cluster4	-1.87	-0.08	0.69	-1.32	0.06	0.28	-0.89	-0.56	-1.14	-0.74	-0.81	0.12	-0.07	0.56	-0.1	1.03	-0.46	0.01	-0.33	0.04
RAD51C	Untreated	23308577	PHGDH	26227	9|15	24	12	16|35	51	25.5	533	0.0478424	cluster3	-0.37	0.6	-1.17	0.24	-0.01	0.38	0.92	1.11	1.38	-1.03	-0.52	-0.24	-0.07	0.15	-0.66	-1.41	-0.52	0.08	-0.2	0.02
RAD51C	Untreated	5454064	RBM14	10432	21|15	36	18	37|27	64	32	669	0.0478326	cluster2	0.8	2.4	0.57	0.73	0.82	-0.17	0.37	0.18	0.36	2.16	0.55	1.85	-0.24	-0.65	0.55	0.26	0.07	0.25	0.64	0.64
XRCC2	Untreated	154355000	KHSRP	8570	16|16	32	16	30|38	68	34	711	0.04782	cluster2	1.18	2.07	1.84	1.69	2.05	0.17	0.57	0.52	0.16	1.61	1.99	0.5	0.56	-0.64	-0.88	1.08	0.58	-1.44	0.23	1.65
RAD51C	Untreated	77404397	SND1	27044	0|43	43	21.5	0|87	87	43.5	910	0.0478022	cluster3	0.04	-0.81	-0.7	-0.21	-0.91	0.77	0.36	0.99	0.46	-0.22	1.22	-1.77	0.51	0.49	1.03	0	1.99	0.42	-0.1	0.31
XRCC3	Untreated	4504341	HAT1	8520	10|9	19	9.5	23|17	40	20	419	0.0477327	cluster4	0.1	-0.62	1.4	-0.24	0.11	1.06	-0.17	0.21	-0.24	-2.5	-0.41	-2.8	-2.23	-0.11	0.66	0.04	0.04	0.97	-0.44	-1.84
RAD51B	Untreated	12229217	ADNP	23394	47|6	53	26.5	89|16	105	52.5	1102	0.0476407	cluster3	-0.72	0.63	0.28	-1.14	0.25	-1.45	-1.32	0.18	0	1.34	-0.74	1.4	-0.38	0.2	-1.39	1.31	-0.15	-0.49	0.43	0.65
XRCC3	Untreated	10346135	MAPRE2	10982	8|9	17	8.5	18|13	31	15.5	327	0.0474006	cluster4	-0.38	-1.13	-0.19	0.43	0.15	-0.56	0.5	-0.14	1.25	-1.01	-0.47	-1.33	0.43	-1.24	-0.19	-1.12	-0.74	-0.97	-1.15	-0.55
XRCC3	Untreated	207113160	TCOF1	6949	6|51	57	28.5	17|124	141	70.5	1488	0.047379	cluster4	-1.2	0.86	-0.52	0.74	1.83	0.07	-1.17	-0.64	-0.78	-1.16	-0.91	-0.24	-0.74	-0.36	-1.85	2.08	-0.58	1.21	1.15	-2.63
RAD51C	Untreated	217272892	EFTUD2	9343	33|22	55	27.5	57|35	92	46	972	0.0473251	cluster2	0.37	0.14	0.48	-0.07	1.2	-0.14	-1	-0.54	-0.32	-0.31	0.65	1.21	0.04	-0.52	-0.16	-0.35	0.69	-1.99	-0.95	-0.04
RAD51C	Untreated	29570791	CSNK2A1	1457	13|8	21	10.5	21|16	37	18.5	391	0.0473146	cluster3	-1	0.59	0.07	-0.17	0.11	-1.02	-1.99	-0.34	0.71	0.05	-0.71	1.11	-1.06	0.14	0.12	0.61	-0.26	-1.12	-0.34	-0.56
RAD51D	Untreated	4507241	SSRP1	6749	19|17	36	18	33|34	67	33.5	709	0.0472496	cluster2	0.96	-0.75	-0.33	0.76	2.89	0.16	0.73	-0.2	0.3	-0.92	-0.75	0.98	-1.72	0.24	-1.41	0.34	0.76	0.69	0.42	-0.72
RAD51B	Untreated	30410794	PSME3	10197	6|4	10	5	12|12	24	12	254	0.0472441	cluster3	0.28	0.95	-0.08	0.19	-0.1	-0.43	-1.69	-0.88	-0.27	0.2	1.35	-0.95	-2.12	-1.66	-0.86	0.18	0.5	-0.97	-0.91	0.45
RAD51D	Untreated	5032069	SF3B4	10262	6|9	15	7.5	20|20	40	20	424	0.0471698	cluster4	1.39	-0.1	-0.06	1.55	1.03	0.06	-0.87	0.56	-0.63	1.21	1.23	-1.43	-0.38	-1.97	-0.32	1.65	-0.71	-0.72	-0.89	-1.01
RAD51B	Untreated	38202257	GANAB	23193	2|33	35	17.5	2|87	89	44.5	944	0.0471398	cluster2	-0.34	-0.37	-0.31	-0.71	-0.78	2.31	0	1.33	0.13	-0.53	-0.63	0.38	1.5	1.36	-0.37	0.8	1.67	-0.17	1.02	0.18
XRCC2	Untreated	5454064	RBM14	10432	14|17	31	15.5	28|35	63	31.5	669	0.0470852	cluster2	0.8	2.4	0.57	0.73	0.82	-0.17	0.37	0.18	0.36	2.16	0.55	1.85	-0.24	-0.65	0.55	0.26	0.07	0.25	0.64	0.64
XRCC2	Untreated	109240550	PSPC1	55269	11|9	20	10	32|17	49	24.5	523	0.0468451	cluster4	-0.21	0.22	0.26	0.33	-1.28	-2.02	-1.51	-1.77	-1.34	-2.37	-2.34	-0.56	0.65	0.18	0.18	-0.82	0.47	-0.63	0.44	-1.39
XRCC2	Untreated	13128860	HDAC1	3065	13|6	19	9.5	26|19	45	22.5	482	0.0466805	cluster2	1.62	1.74	1.31	1.18	-0.16	-0.65	0.24	-0.27	0.38	-0.39	0.33	-1.63	0.64	1.07	-1.22	-1	-0.24	0.13	-0.47	0.59
RAD51D	Untreated	62241042	EPRS	2058	34|40	74	37	68|73	141	70.5	1512	0.046627	cluster4	-1.37	0.32	-0.18	-1.09	-1.06	-2.29	-1.23	-2.64	-2.46	0.87	0.07	0.66	-0.28	0.76	0.47	3.21	-0.28	0.67	-0.3	0.16
RAD51C	Untreated	119395734	BRCA2	675	120|51	171	85.5	228|90	318	159	3418	0.0465184	cluster1	-2.86	-0.66	-5.95	-4.38	0.09	-0.45	-3.41	-2.58	-3.61	-0.05	-4.85	-4.67	-4.65	-6.49	0.25	0.77	-2.87	-2.15	-2.29	-3.26
XRCC3	Untreated	45593130	GNL3	26354	13|17	30	15	24|27	51	25.5	549	0.0464481	cluster4	0.05	1.05	0.52	0.49	0.96	0.41	0.4	0.13	-0.55	1.25	0.76	0.51	0.16	-0.78	0.34	4.98	0.37	0.12	0.21	-0.63
RAD51C	Untreated	208609990	NUP93	9688	20|27	47	23.5	37|39	76	38	819	0.046398	cluster3	-0.2	-0.05	1.03	-0.4	0.37	-0.5	-1.35	-0.14	-0.48	0.34	1.59	0.87	-0.92	0.76	-3.17	0.38	0	-0.39	0.8	0.38
RAD51C	Untreated	4505119	MBD3	53615	10|4	14	7	20|7	27	13.5	291	0.0463918	cluster3	-0.07	0.2	-1.25	-0.34	-0.51	0.55	-0.28	0.68	-0.73	-1.03	-0.56	-1.31	-0.06	-0.84	-0.95	0.46	0.9	-0.18	-0.87	-0.29
RAD51B	Untreated	21218438	GATAD2B	57459	17|7	24	12	39|16	55	27.5	593	0.0463744	cluster2	0.45	0.27	0.65	1.37	1.05	1.26	-0.06	1.2	-0.4	0.25	-1.06	-1.9	0.16	0.59	0.01	-0.27	0.87	-2	0.13	-0.05
XRCC3	Untreated	4758796	DRG1	4733	9|10	19	9.5	16|18	34	17	367	0.0463215	cluster4	-0.49	-1.03	-0.73	-0.2	-1.08	-1.1	0.77	-0.03	0.32	-0.52	-0.61	-1.79	0.91	0.11	2.24	0.84	-0.74	0.55	-0.91	-0.68
RAD51D	Untreated	24308171	ZNF280C	55609	18|16	34	17	38|30	68	34	737	0.046133	cluster2	0.51	0.23	0.5	0.31	1.57	0.68	1.77	0.62	0.49	-0.4	0.03	-1.16	0.97	0.62	-0.6	-0.89	1.27	0.94	0.15	0.23
RAD51B	Untreated	48526509	TIMM50	92609	8|6	14	7	24|18	42	21	456	0.0460526	cluster2	1.38	1.88	1.28	0.71	1.4	0.04	-1.12	-0.36	-0.39	-0.32	-1.01	0.63	0.37	0.03	0.63	1.97	0.18	0.34	2.24	-1.21
RAD51B	Untreated	24432106	CCAR2	57805	19|26	45	22.5	37|48	85	42.5	923	0.0460455	cluster2	0.23	-0.12	0.23	0.42	-1.2	0.51	1.46	0.83	0.01	-0.24	-0.89	1.04	-0.64	-0.78	0.2	0.1	-0.15	0.46	-0.56	-0.38
RAD51C	Untreated	187960037	CBX1	10951	6|4	10	5	10|7	17	8.5	185	0.0459459	cluster4	-0.43	0.63	0.24	-0.26	0.69	-0.17	-0.13	-0.29	-0.18	0.52	-0.24	-0.1	-0.57	0.18	-0.23	0.37	-1.45	-0.33	-1.2	0.07
XRCC3	Untreated	109240550	PSPC1	55269	10|18	28	14	21|27	48	24	523	0.0458891	cluster4	-0.21	0.22	0.26	0.33	-1.28	-2.02	-1.51	-1.77	-1.34	-2.37	-2.34	-0.56	0.65	0.18	0.18	-0.82	0.47	-0.63	0.44	-1.39
XRCC2	Untreated	111607441	KNOP1	400506	1|24	25	12.5	1|41	42	21	458	0.0458515	cluster2	0.69	0.98	0.66	0.73	1.38	1.9	0.9	0.94	1.41	-1.7	-1.19	0.82	0.37	1	0.85	-0.36	0.1	-0.14	-0.55	1.29
RAD51C	Untreated	98986464	TMED10	10972	3|6	9	4.5	5|15	20	10	219	0.0456621	cluster1	-1.94	-0.57	-0.28	-2.32	-0.76	2.37	-3.69	1.69	-4.72	2.07	0.45	1.19	-0.89	-1.21	-0.81	2.05	2.23	-2.45	-2.69	2.12
RAD51C	Untreated	4503523	EIF3D	8664	8|20	28	14	14|36	50	25	548	0.0456204	cluster2	0	0.44	0.19	1.26	1.29	1.27	0.46	1.19	0.01	-0.1	0.4	0.61	0.37	-0.33	1.04	2.39	0.27	1.1	0.62	0.25
RAD51C	Untreated	385198059	NOP2	4839	13|23	36	18	23|51	74	37	812	0.0455665	cluster4	-1.6	-0.65	-0.53	-0.26	-1.56	-1.23	-1.37	-2.12	-0.87	0	0.62	-0.4	0.47	-0.68	1.45	3.53	-0.29	-0.84	-0.59	-0.4
RAD51D	Untreated	223941782	SIN3A	25942	39|31	70	35	67|49	116	58	1273	0.0455617	cluster3	-2.08	-2.36	-2.08	-1.41	-1.44	-0.67	-0.4	-0.5	1.27	-0.99	-0.36	0.42	0.28	-0.38	-0.91	0.49	-0.34	-0.16	0.48	0.05
XRCC3	Untreated	259906018	ACIN1	22985	36|28	64	32	72|49	121	60.5	1328	0.0455572	cluster2	1.23	1.71	1.21	0.52	1.81	-0.56	-0.04	-0.17	0.3	0.99	0.4	-1.78	1.01	0.27	0.34	0.45	0.44	0.12	-0.7	1.24
RAD51D	Untreated	45593130	GNL3	26354	17|11	28	14	31|19	50	25	549	0.0455373	cluster4	0.05	1.05	0.52	0.49	0.96	0.41	0.4	0.13	-0.55	1.25	0.76	0.51	0.16	-0.78	0.34	4.98	0.37	0.12	0.21	-0.63
RAD51D	Untreated	33946297	ZNF326	284695	16|15	31	15.5	28|25	53	26.5	582	0.0455326	cluster2	0.19	0.93	0.5	-0.81	0.51	0.2	0.52	-0.51	-0.67	0.21	-0.51	-1.62	0.7	1.35	1.89	-0.93	-1.02	0.71	0.89	-1.09
RAD51C	Untreated	132626688	MDC1	9656	48|51	99	49.5	94|96	190	95	2089	0.0454763	cluster1	-2.78	-2.39	-5.48	-0.88	-2.13	-3.24	-0.14	-2.87	-2.05	-3.93	-1.44	-3.56	-1.65	-1.39	-1.49	-0.25	-2.69	-1.9	-6.47	-3.42
RAD51B	Untreated	14211889	DPY30	84661	3|0	3	1.5	9|0	9	4.5	99	0.0454545	cluster4	0.35	-0.46	-0.69	0.42	0.77	-0.26	-0.48	-0.92	-0.23	-0.87	-0.53	-0.55	1.16	1.06	-0.8	3.68	0.04	-1.85	0.75	1.69
RAD51B	Untreated	31543831	TUBG1	7283	21|6	27	13.5	34|7	41	20.5	451	0.0454545	cluster2	0.88	0.65	0.12	0.71	1.41	-0.04	-0.05	0.02	0.37	-1.23	0.42	-0.25	-0.31	0.41	-0.01	1.57	2.08	1.1	-1.35	-0.55
RAD51C	Untreated	31543831	TUBG1	7283	13|12	25	12.5	21|20	41	20.5	451	0.0454545	cluster2	0.88	0.65	0.12	0.71	1.41	-0.04	-0.05	0.02	0.37	-1.23	0.42	-0.25	-0.31	0.41	-0.01	1.57	2.08	1.1	-1.35	-0.55
RAD51D	Untreated	30581135	SMC1A	8243	33|30	63	31.5	58|54	112	56	1233	0.0454177	cluster4	-0.06	0.68	0.3	-0.61	-0.07	-0.54	-0.08	0.08	-0.26	0.92	1.51	0.83	-0.39	1.22	1.1	3.13	-1.19	-1.28	-1.02	-1.07
RAD51B	Untreated	4504897	KPNA2	3838	7|13	20	10	18|30	48	24	529	0.0453686	cluster1	-2.4	-2.64	-2.56	-2.48	-1.06	0.03	-3.74	0.41	-0.33	0.29	-0.29	-0.79	0.61	-0.77	-0.35	-0.75	-0.21	-7.55	-0.49	0.87
XRCC2	Untreated	19924129	RAD50	10111	44|22	66	33	79|40	119	59.5	1312	0.0453506	cluster1	-0.3	-1.02	-1.5	0.32	0.24	-1	-1.96	-1.47	-0.8	-3.46	-4.74	0.94	-2.11	-2.55	2.63	2.7	0.72	-0.65	-5.43	-2.92
XRCC2	Untreated	11125770	AIMP2	7965	8|6	14	7	19|10	29	14.5	320	0.0453125	cluster3	-1.08	0.3	-0.12	-0.93	-0.76	-0.54	-0.24	1.26	-0.51	0.11	1.63	1.04	1.08	0.41	-0.54	-0.29	0.63	1.01	0.79	0.95
RAD51C	Untreated	5454154	PPIH	10465	4|3	7	3.5	11|5	16	8	177	0.0451977	cluster4	0.17	-0.16	-0.21	-0.47	1.1	-0.63	-1.92	-1.42	-1.21	-0.07	-0.11	1.12	-0.6	-0.58	-0.94	2.65	0.16	-1.52	-1.86	0.35
RAD51C	Untreated	91199540	DLD	1738	13|5	18	9	28|18	46	23	509	0.0451866	cluster3	-0.04	-0.38	-0.18	-0.15	0.35	0.55	-0.22	-0.8	0.79	0.71	-0.55	-2.21	-0.7	-0.15	-0.59	-0.22	0.45	0.33	0.46	0.5
XRCC3	Untreated	325651836	SMARCA5	8467	26|24	50	25	52|43	95	47.5	1052	0.0451521	cluster4	-1.32	0.03	-0.99	-0.32	0.27	-2.22	-1.41	-1.86	-1.06	1.36	0.03	1.19	-1.49	-1.55	-0.25	3.45	-2.22	-1.43	-1.05	-0.82
RAD51D	Untreated	18426902	WRNIP1	56897	20|14	34	17	37|23	60	30	665	0.0451128	cluster2	0.36	1.95	0.52	-0.04	0.95	-0.66	0.56	0.23	0.47	-0.31	0.4	0.25	1.43	-0.54	-0.66	0.36	0.72	0.01	0.79	0.96
XRCC2	Untreated	6681764	NDUFA9	4704	6|10	16	8	13|21	34	17	377	0.0450928	cluster3	-1.9	-0.55	-1.18	-0.72	-1.44	-0.16	-0.6	-1.11	0.43	-0.33	-0.47	-0.76	-0.34	1.32	-0.47	-0.21	0.57	0.7	0.17	0.77
XRCC3	Untreated	32490557	PAPOLA	10914	17|18	35	17.5	33|34	67	33.5	745	0.0449664	cluster3	-2.99	-0.6	-1.73	-1.89	-1.45	0.22	1.12	-1.77	1.35	0.19	-0.82	0.57	0	-0.45	0.18	0.61	1.25	2.61	1.29	-1.76
XRCC3	Untreated	291575128	LDHB	3945	8|8	16	8	15|15	30	15	334	0.0449102	cluster3	-1.48	-1.04	-1.44	-1.77	-1.57	0.48	0.07	-1.07	-0.11	-1.28	-0.87	0.17	0.08	0.01	0.06	-0.28	1.05	0.38	0.22	0.04
XRCC3	Untreated	30795212	IGF2BP3	10643	12|11	23	11.5	27|25	52	26	579	0.044905	cluster4	0.94	-0.56	-0.24	0.61	0.41	0.5	-0.36	-1.02	-0.55	0.65	0.67	0.11	-0.2	-0.51	2.55	1.08	-0.94	-0.66	-1.13	-1.23
XRCC3	Untreated	7705855	HSD17B12	51144	8|8	16	8	14|14	28	14	312	0.0448718	cluster3	-0.57	1.01	-0.38	-0.85	0.39	-1.1	-0.88	2.18	-0.77	0.22	0.75	1.29	0	0.23	-4.29	1.26	0.12	0.05	0.06	0.56
RAD51B	Untreated	21396480	RALY	22913	6|10	16	8	11|15	26	13	290	0.0448276	cluster3	0.07	-0.66	-0.23	-0.38	0.17	0.4	-0.42	0.36	0.69	0.38	0.64	-0.13	0.1	-0.32	0.34	0.33	0.64	-1.35	-0.28	0.57
RAD51B	Untreated	122937227	U2SURP	23350	40|5	45	22.5	83|9	92	46	1029	0.0447036	cluster2	0.6	-0.72	1.39	-0.03	0.9	-0.38	0.59	0.47	-0.07	-0.28	-0.29	-0.7	-0.23	0.06	-0.68	-0.09	0.13	0.49	-0.79	0.61
RAD51D	Untreated	21281677	WDR36	134430	26|23	49	24.5	44|41	85	42.5	951	0.0446898	cluster2	0.35	-0.36	-0.65	0.42	1.21	1.67	0.7	1.38	1.45	0.63	1.61	-0.36	0.39	-0.12	0.14	2.82	-0.52	-0.04	0.3	-0.96
XRCC3	Untreated	19557691	SURF4	6836	4|5	9	4.5	11|13	24	12	269	0.0446097	cluster4	-0.27	-0.34	1.23	0.51	-0.65	2.38	-0.52	1.93	-0.38	0.68	-1.2	0.4	-1.98	-1.73	-0.07	2.49	-0.6	-2.27	0.68	1.69
RAD51D	Untreated	209869993	GART	2618	22|23	45	22.5	48|42	90	45	1010	0.0445545	cluster3	0.75	-1.37	-0.04	0.43	0.29	-1.26	-0.26	-1.48	-0.04	0.41	0.18	0.06	-0.08	-0.35	-0.44	-0.79	1.18	0.58	1.92	1.4
RAD51D	Untreated	21040371	DDX39A	10212	10|7	17	8.5	21|17	38	19	427	0.0444965	cluster3	-1.92	-0.23	-1.37	-2.12	-0.91	-0.54	0.55	0.46	0.96	0.53	0.51	-0.15	-1.46	-0.68	0.62	-0.27	0.55	0.97	0.11	0.11
RAD51D	Untreated	109637795	E2F6	1876	6|7	13	6.5	12|13	25	12.5	281	0.044484	cluster3	0.03	-1.42	0.27	0.05	-0.02	-1.16	0.2	-0.14	-0.25	0.17	1.02	1.11	-0.67	-0.44	1.21	0.16	1.26	0.5	-0.26	-0.72
RAD51C	Untreated	119703744	DSG1	1828	25|25	50	25	42|51	93	46.5	1049	0.0443279	cluster3	-0.19	-1.11	-0.07	-0.89	0.35	-0.61	-1.33	-0.45	-0.24	1.36	0.19	0.01	0.01	-0.08	-0.99	-0.56	-1.77	-0.01	-0.54	-0.25
XRCC3	Untreated	4502491	C1QBP	708	3|9	12	6	10|15	25	12.5	282	0.0443262	cluster3	0.53	0.24	-0.12	0	-1.44	0.45	0.18	-0.08	0.19	0.15	1.86	-0.37	1.03	-0.59	-0.13	0.25	0.72	1.88	1.24	0.95
RAD51C	Untreated	120587019	ZNF318	24149	70|35	105	52.5	137|65	202	101	2279	0.0443177	cluster2	0.87	-0.28	1.19	1.26	0.11	0.57	0.19	0.52	2.2	-0.59	-0.26	-0.69	-1.04	-0.58	0.57	-0.25	-1.43	0.43	1.02	0.85
RAD51C	Untreated	118600981	JMJD1C	221037	88|22	110	55	186|39	225	112.5	2540	0.0442913	cluster3	-0.94	-0.49	-0.18	0.93	-0.05	0.56	-0.27	-0.14	0.25	-0.45	0.15	-0.34	-0.5	0.47	-0.11	-0.26	-0.23	0.33	-0.11	0.37
XRCC3	Untreated	336176064	RBM39	9584	12|9	21	10.5	24|21	45	22.5	508	0.0442913	cluster3	0.05	0.19	-0.18	0.21	0.3	-1.24	-1.45	-1.7	-1.38	-1.35	-0.01	-0.09	0.55	-0.08	-1.06	-1.16	0.97	0.35	-0.06	0.15
RAD51C	Untreated	148727341	STRAP	11171	10|6	16	8	20|11	31	15.5	350	0.0442857	cluster4	-0.88	-1.68	-1.78	-1.49	-1.05	1.38	0.74	1.1	-0.3	-0.58	0.63	2.6	0.3	-2.69	0.17	2.65	-0.4	0.08	0.66	0.02
RAD51C	Untreated	306482694	SRSF7	6432	4|5	9	4.5	7|13	20	10	226	0.0442478	cluster4	0.39	0.38	0.65	1.05	0.65	-0.67	0.04	-0.29	-2.48	0.3	-0.28	0.27	0.41	-1.22	0.81	1.68	-0.98	-1.61	-0.76	0.13
XRCC2	Untreated	4502227	ARL1	400	4|3	7	3.5	10|6	16	8	181	0.0441989	cluster4	-0.69	-1.21	-0.17	-0.71	-0.93	0.65	-1.24	-0.41	-1.07	-1.3	-1.09	0.91	0.09	0.99	0.06	0.2	-1.13	-1.03	-1.39	-1.89
RAD51B	Untreated	20127519	TPX2	22974	29|5	34	17	58|8	66	33	747	0.0441767	cluster3	0.21	-1.6	-0.5	-1.36	-0.76	0.43	0.41	-0.49	0.81	0.54	0.14	-0.68	-1.02	0.51	-0.27	0.09	1.2	0.44	0.18	-1.76
XRCC2	Untreated	4502861	AP3S1	1176	3|3	6	3	11|6	17	8.5	193	0.0440415	cluster3	-0.48	-0.32	-0.27	-0.88	-0.57	1.02	1.21	0.47	1.13	0.83	0.21	-1.17	-0.15	-0.12	0.61	0.61	0.49	0.53	0.22	-0.87
XRCC3	Untreated	21361181	ATP1A1	476	24|25	49	24.5	46|44	90	45	1023	0.0439883	cluster4	0.21	0.87	0.28	-0.62	1.16	1.14	0.43	1.88	0.76	1.84	0.86	-1.24	1.85	1.67	-0.06	-1.33	-0.61	0.42	-4.34	1.21
RAD51B	Untreated	18490987	MRTO4	51154	4|7	11	5.5	7|14	21	10.5	239	0.0439331	cluster4	0.52	-0.07	0.2	0.74	1.35	0.16	-2.2	-0.48	-1.86	0.58	1.28	0.54	0.21	-0.77	-0.16	3.18	0.1	-2.71	-3.1	-1.53
RAD51D	Untreated	18490987	MRTO4	51154	8|5	13	6.5	13|8	21	10.5	239	0.0439331	cluster4	0.52	-0.07	0.2	0.74	1.35	0.16	-2.2	-0.48	-1.86	0.58	1.28	0.54	0.21	-0.77	-0.16	3.18	0.1	-2.71	-3.1	-1.53
RAD51B	Untreated	33946297	ZNF326	284695	13|9	22	11	30|21	51	25.5	582	0.0438144	cluster2	0.19	0.93	0.5	-0.81	0.51	0.2	0.52	-0.51	-0.67	0.21	-0.51	-1.62	0.7	1.35	1.89	-0.93	-1.02	0.71	0.89	-1.09
RAD51C	Untreated	4507241	SSRP1	6749	19|18	37	18.5	33|29	62	31	709	0.0437236	cluster2	0.96	-0.75	-0.33	0.76	2.89	0.16	0.73	-0.2	0.3	-0.92	-0.75	0.98	-1.72	0.24	-1.41	0.34	0.76	0.69	0.42	-0.72
RAD51C	Untreated	25777671	PPP1R10	5514	28|21	49	24.5	50|32	82	41	940	0.043617	cluster3	-0.3	0.73	-0.44	-0.06	-1	-0.25	-0.5	-1.03	-0.44	0.92	-0.18	-0.45	-0.33	0.42	-1.54	-0.21	-0.67	0.41	0.16	0.2
XRCC3	Untreated	5174669	SCML2	10389	16|14	30	15	37|24	61	30.5	700	0.0435714	cluster3	0.46	0.26	-0.01	-0.46	-1.48	-2.3	-1.98	-3.06	-1.35	1.56	0.41	0.25	0.34	-0.05	-0.07	0.08	0.56	0.75	-0.33	-0.06
RAD51B	Untreated	209869993	GART	2618	22|18	40	20	46|42	88	44	1010	0.0435644	cluster3	0.75	-1.37	-0.04	0.43	0.29	-1.26	-0.26	-1.48	-0.04	0.41	0.18	0.06	-0.08	-0.35	-0.44	-0.79	1.18	0.58	1.92	1.4
RAD51D	Untreated	166362719	CDK2	1017	8|5	13	6.5	16|7	23	11.5	264	0.0435606	cluster4	-0.62	1.19	1.36	0.21	-0.06	-0.53	-2.15	-0.06	-1.8	-0.71	-1.06	2.69	-2.11	-1.15	-0.16	3.62	-1.13	-4.06	0.49	-1.03
RAD51D	Untreated	231570121	ZC3H14	79882	23|14	37	18.5	39|25	64	32	735	0.0435374	cluster4	0.63	-0.23	-1.27	-0.4	-0.89	-2.49	0.71	-0.11	-0.07	-1.52	-1.78	-0.29	0.17	-0.86	0.17	0.1	0.44	-0.29	-0.45	-0.17
RAD51C	Untreated	98986457	HCFC1	3054	36|32	68	34	108|69	177	88.5	2035	0.0434889	cluster2	2.5	3.37	2.7	2.27	2.44	0.24	1.29	0.72	0.69	1.62	0.59	-0.18	0.74	-0.5	-0.88	-0.24	0.33	0.02	-0.37	0.13
RAD51D	Untreated	325301072	SSR4	6748	3|5	8	4	6|10	16	8	184	0.0434783	cluster2	0.73	-1.76	1.49	0.53	-0.47	1.91	1.21	0.75	0.5	-0.15	0.24	-0.05	0.1	1.75	-0.26	-0.3	-0.33	-0.19	-1.07	-0.26
RAD51C	Untreated	14141170	MTA2	9219	21|8	29	14.5	38|20	58	29	668	0.0434132	cluster1	0.11	-0.69	-0.08	0.83	1.03	-0.33	-1.3	-1.07	-1.04	0.47	-0.5	-3.96	-1.42	-0.6	-1.39	-0.72	-1.13	-2.82	-1.06	-1.19
RAD51D	Untreated	17978466	CCNT1	904	21|17	38	19	35|28	63	31.5	726	0.0433884	cluster3	-0.42	-0.84	-0.9	-1.32	-1.19	0.37	-1.67	-0.55	-1.6	1.36	0.47	-0.29	1.76	0.94	-1.31	0.41	-1.18	-1.15	-0.3	0.47
RAD51C	Untreated	33350932	DYNC1H1	1778	88|127	215	107.5	159|244	403	201.5	4646	0.0433706	cluster4	-0.14	-0.09	0.47	-0.31	0.94	0.13	0	0.56	-0.07	-0.77	-1.37	-0.73	-0.71	0.43	1.48	1.14	0.05	-0.66	0.02	-0.61
RAD51B	Untreated	4885585	SAE1	10055	9|7	16	8	17|13	30	15	346	0.0433526	cluster4	0.54	0.34	1.39	1.09	0.94	0	-0.39	0.41	-0.84	0.58	1.43	1.56	-1.58	-0.21	-0.46	3.01	-0.27	-1.25	0.26	-1.05
RAD51D	Untreated	7705855	HSD17B12	51144	9|7	16	8	16|11	27	13.5	312	0.0432692	cluster3	-0.57	1.01	-0.38	-0.85	0.39	-1.1	-0.88	2.18	-0.77	0.22	0.75	1.29	0	0.23	-4.29	1.26	0.12	0.05	0.06	0.56
RAD51D	Untreated	4759274	TXNL1	9352	10|5	15	7.5	16|9	25	12.5	289	0.0432526	cluster3	-0.73	-1.19	-0.37	-0.52	-0.76	-1.11	-1.96	-1.75	-1.13	-0.78	-0.74	-1.07	-0.26	-0.3	-0.11	0.32	-0.08	-0.33	0.04	1.05
XRCC2	Untreated	281604136	PGAM5	192111	8|7	15	7.5	15|10	25	12.5	289	0.0432526	cluster3	0.44	0.99	-0.98	0.36	-0.92	0	-0.38	-0.39	-0.2	2.85	1.12	-0.08	-0.02	0.16	-0.05	-0.56	-1.01	-0.62	-1.11	-0.85
XRCC3	Untreated	161169023	SUPT5H	6829	21|18	39	19.5	46|48	94	47	1087	0.0432383	cluster3	-1.98	-1.4	-1.7	-0.76	-1.08	-1.47	-0.77	-0.58	-0.2	-1.31	-0.98	-1.08	1.3	-0.55	-1.04	0.46	2.29	0.82	-0.42	-0.79
XRCC2	Untreated	56118219	IGF2BP2	10644	14|7	21	10.5	30|18	48	24	556	0.0431655	cluster2	1.05	0.49	1.08	1.43	0.87	2.4	0.53	0.99	1.05	-0.03	0.99	-0.3	0.32	0.59	1.1	0.32	-0.03	0.27	0.01	-0.1
RAD51D	Untreated	255918139	CHAMP1	283489	23|18	41	20.5	39|31	70	35	812	0.0431034	cluster4	-1.5	-0.81	-0.14	-2.06	-0.87	0.36	0.12	0.2	-1.32	-0.64	-1.53	0.62	-0.76	-0.98	0.98	0.25	0.02	-0.1	0.16	-1.23
XRCC2	Untreated	115583685	SLC16A1	6566	8|10	18	9	25|18	43	21.5	500	0.043	cluster2	2.23	2.43	1.69	1.42	0.56	0.77	0.55	1.51	0.82	0.18	-0.08	1.2	-0.52	-0.84	-1.61	-0.85	0.69	-0.3	-1.07	1.22
RAD51C	Untreated	6912280	AHSA1	10598	9|9	18	9	17|12	29	14.5	338	0.0428994	cluster2	-0.51	0.92	-1.12	-0.44	0.38	-0.91	0.29	0.07	0.31	-0.19	-0.05	-0.65	-0.49	0.36	1.28	-1.79	1.52	-0.92	-1.03	1.38
XRCC2	Untreated	66346679	SERBP1	26135	7|11	18	9	11|24	35	17.5	408	0.0428922	cluster3	-1.1	-0.58	-2.23	-2.53	-1.94	-1.42	-1	-1.76	-0.21	1.42	1.38	-2.14	-0.76	-0.49	-1.2	-0.23	0.07	1.45	0.14	2.52
XRCC2	Untreated	208609990	NUP93	9688	23|16	39	19.5	45|25	70	35	819	0.042735	cluster3	-0.2	-0.05	1.03	-0.4	0.37	-0.5	-1.35	-0.14	-0.48	0.34	1.59	0.87	-0.92	0.76	-3.17	0.38	0	-0.39	0.8	0.38
RAD51B	Untreated	20357552	CTTN	2017	8|21	29	14.5	14|33	47	23.5	550	0.0427273	cluster2	-0.09	-0.2	0.42	0.36	0.33	0.54	0.24	0.25	0.59	-1.13	0.41	-1.31	-0.38	-1.18	-0.08	0.37	-0.48	0.01	1.4	0.97
RAD51B	Untreated	4503423	DUT	1854	0|6	6	3	0|14	14	7	164	0.0426829	cluster1	-1.47	-0.53	-4.89	-0.46	-2.19	-2.94	-3.75	-2.24	-1.14	-0.78	2.62	-8.72	0.11	-0.59	-0.39	0.14	-5.19	-0.86	-4.8	-3.54
XRCC2	Untreated	4506901	SRSF3	6428	3|5	8	4	6|8	14	7	164	0.0426829	cluster3	-0.96	-0.66	-1.29	-0.34	-0.66	-0.71	-1.49	0.5	0.68	-0.74	-0.78	-0.94	-0.52	0.11	0.07	-0.75	1.71	-0.55	0.4	-0.01
XRCC3	Untreated	4826686	DDX1	1653	11|24	35	17.5	18|45	63	31.5	740	0.0425676	cluster4	-1.12	0.09	-0.03	-1.44	-0.32	0.55	-0.43	-1.44	-1.16	0.74	0.95	-1.33	1.32	0.29	-0.38	1.58	0.26	0.93	0.48	-0.7
XRCC3	Untreated	385198059	NOP2	4839	14|21	35	17.5	28|41	69	34.5	812	0.0424877	cluster4	-1.6	-0.65	-0.53	-0.26	-1.56	-1.23	-1.37	-2.12	-0.87	0	0.62	-0.4	0.47	-0.68	1.45	3.53	-0.29	-0.84	-0.59	-0.4
RAD51D	Untreated	14719402	RRS1	23212	9|9	18	9	18|13	31	15.5	365	0.0424658	cluster4	-1.83	-0.35	-2.73	-1.43	-1.92	0.01	-0.57	-0.26	-0.51	0.65	1.65	1.12	0.84	0.03	-1.62	2.25	-0.19	-0.93	-0.59	-1.06
RAD51D	Untreated	28557677	PHF6	84295	7|8	15	7.5	14|17	31	15.5	365	0.0424658	cluster2	0.69	0.44	1.14	-0.4	0.22	0.61	1.03	0.77	1.29	0.3	0.05	0.13	-0.01	-0.73	-0.17	-0.34	0.38	0.7	0.88	2.25
XRCC2	Untreated	389565483	PDCD6	10016	4|4	8	4	10|6	16	8	189	0.042328	cluster3	0.66	0.06	0.24	-0.69	0.44	-0.71	-0.43	-0.82	-0.15	1.42	1.68	-0.26	-0.08	0.25	0.85	-0.54	0.74	0.23	0.11	0.99
XRCC2	Untreated	4507241	SSRP1	6749	23|11	34	17	41|19	60	30	709	0.0423131	cluster2	0.96	-0.75	-0.33	0.76	2.89	0.16	0.73	-0.2	0.3	-0.92	-0.75	0.98	-1.72	0.24	-1.41	0.34	0.76	0.69	0.42	-0.72
XRCC3	Untreated	48762920	PFKL	5211	16|18	34	17	30|36	66	33	780	0.0423077	cluster3	-1.41	-0.98	-0.2	-0.92	-0.78	-0.49	0.66	-0.03	-0.47	-0.62	0.34	-0.51	-0.39	-0.37	-1.13	0.44	0.44	-0.3	-0.33	0.71
XRCC2	Untreated	4506407	RANBP1	5902	4|4	8	4	9|8	17	8.5	201	0.0422886	cluster2	-0.36	0.43	1.55	-0.46	-0.2	1.91	-0.03	1.8	0.98	-1.41	-0.49	-0.58	-0.29	0.68	-0.04	1.55	1.23	-0.35	1.44	2.05
RAD51B	Untreated	49472822	EIF3G	8666	6|9	15	7.5	12|15	27	13.5	320	0.0421875	cluster4	0.6	1.56	0.77	1.01	2.12	1.01	-1.31	-1.3	-0.93	2.3	0.4	1.3	0.68	-1.28	0.67	1.59	-1.5	0.42	-0.56	0.24
XRCC2	Untreated	32528282	ACOT7	11332	6|11	17	8.5	9|23	32	16	380	0.0421053	cluster2	1.21	1.54	1.89	1.49	2.39	0.58	0.99	0.17	0.08	1.54	0.7	-1.67	0.73	-0.69	-0.02	-0.49	-0.77	-0.12	0.16	-1.19
XRCC3	Untreated	32528282	ACOT7	11332	9|9	18	9	18|14	32	16	380	0.0421053	cluster2	1.21	1.54	1.89	1.49	2.39	0.58	0.99	0.17	0.08	1.54	0.7	-1.67	0.73	-0.69	-0.02	-0.49	-0.77	-0.12	0.16	-1.19
XRCC3	Untreated	11863154	ARCN1	372	12|11	23	11.5	21|22	43	21.5	511	0.0420744	cluster2	0.35	0.03	-0.83	-0.01	0.74	0.57	0.19	-0.81	1.12	-0.44	0.29	0.94	0.56	0.67	1.52	1.66	0.39	-0.11	-0.47	0.08
XRCC2	Untreated	194097365	FTSJ3	117246	18|19	37	18.5	34|37	71	35.5	847	0.0419126	cluster4	0.2	1.29	0.11	0.71	-0.31	-0.32	-0.76	0.02	-0.96	1.35	-0.15	0.26	-1.27	-1.12	1.11	5.13	-0.29	0.17	-0.94	0.49
XRCC3	Untreated	302699237	EIF4G1	1981	35|42	77	38.5	65|69	134	67	1600	0.041875	cluster2	-0.58	-0.03	0.37	1.3	-1.52	1.15	1.4	0.86	0.71	1.03	1.52	0.42	1.11	-0.2	0.79	4.49	-0.13	1.93	1.02	0.31
XRCC2	Untreated	25777602	PSMD2	5708	15|23	38	19	30|46	76	38	908	0.0418502	cluster3	-1.95	-2.31	0.02	-1.47	-0.71	0.59	0.7	0.77	0.52	0.27	-0.83	-0.66	-0.51	0.02	0.12	1.53	0.97	-1.78	-0.34	0.54
RAD51C	Untreated	18490987	MRTO4	51154	6|6	12	6	10|10	20	10	239	0.041841	cluster4	0.52	-0.07	0.2	0.74	1.35	0.16	-2.2	-0.48	-1.86	0.58	1.28	0.54	0.21	-0.77	-0.16	3.18	0.1	-2.71	-3.1	-1.53
XRCC2	Untreated	5730027	KHDRBS1	10657	5|13	18	9	10|27	37	18.5	443	0.0417607	cluster3	-0.09	-0.66	-0.34	-0.11	0.64	-0.96	-0.46	0.89	-0.18	-0.14	0.42	0.7	-0.62	0.17	1.15	1.5	-0.29	-0.66	-0.67	-0.19
RAD51B	Untreated	162329583	CPSF6	11052	11|6	17	8.5	38|8	46	23	551	0.0417423	cluster4	0.33	0.72	1.24	0.64	0.72	1.44	-0.94	-0.12	0.76	1.64	0.17	1.65	0.41	-1.44	1.3	1.68	-1.18	0.12	0.11	-0.65
RAD51D	Untreated	48526509	TIMM50	92609	10|7	17	8.5	23|15	38	19	456	0.0416667	cluster2	1.38	1.88	1.28	0.71	1.4	0.04	-1.12	-0.36	-0.39	-0.32	-1.01	0.63	0.37	0.03	0.63	1.97	0.18	0.34	2.24	-1.21
RAD51C	Untreated	224282117	SUGP2	10147	39|16	55	27.5	65|25	90	45	1082	0.0415896	cluster4	-1.43	-0.38	-2.38	-2.01	-3.08	-0.79	-1.55	-2.16	-1.4	-1.12	-1.27	0.25	-1.45	-0.09	1.75	-0.29	-0.67	-1.72	-0.8	-0.16
XRCC3	Untreated	208609990	NUP93	9688	23|16	39	19.5	39|29	68	34	819	0.041514	cluster3	-0.2	-0.05	1.03	-0.4	0.37	-0.5	-1.35	-0.14	-0.48	0.34	1.59	0.87	-0.92	0.76	-3.17	0.38	0	-0.39	0.8	0.38
XRCC3	Untreated	10947135	ABCF1	23	22|15	37	18.5	36|31	67	33.5	807	0.0415118	cluster4	-1.19	0.21	-0.14	-0.17	-0.18	0.3	-0.77	-0.33	0.18	-1.93	-1.52	-0.32	-0.42	-0.5	1.18	0.97	-0.81	0.54	-1.02	-0.31
RAD51B	Untreated	148491070	CTPS1	1503	14|11	25	12.5	26|23	49	24.5	591	0.0414552	cluster3	0.21	-0.15	0.03	-0.05	-0.95	-0.17	-0.24	1.02	0.04	0.18	0.47	-0.94	0.54	0.28	-0.73	-0.93	0.14	0.26	0.41	-0.87
RAD51D	Untreated	32967603	BAZ1A	11177	43|30	73	36.5	78|51	129	64.5	1556	0.0414524	cluster4	-0.08	0.4	0.35	-1.29	-0.15	0.64	-1.03	0.66	0	-0.37	0.09	-1.26	0.22	-0.16	-1.57	-0.24	-1.07	-2.41	-1.98	-0.95
XRCC2	Untreated	40217847	SNRNP200	23020	32|59	91	45.5	68|109	177	88.5	2136	0.0414326	cluster3	1.02	0.43	1.34	0.65	0.08	0.18	-0.4	-0.45	-0.09	1.78	0.27	-1.2	-1.13	-0.42	-0.54	-1.36	0.57	-0.66	0.8	-0.13
RAD51D	Untreated	21396480	RALY	22913	8|8	16	8	12|12	24	12	290	0.0413793	cluster3	0.07	-0.66	-0.23	-0.38	0.17	0.4	-0.42	0.36	0.69	0.38	0.64	-0.13	0.1	-0.32	0.34	0.33	0.64	-1.35	-0.28	0.57
RAD51C	Untreated	7706501	WBP11	51729	18|13	31	15.5	35|18	53	26.5	641	0.0413417	cluster3	-0.59	-0.93	-0.66	-1.12	0.45	0.52	0.13	-0.36	0.1	0.53	-0.15	-0.13	-0.42	0.19	-1.16	0.03	0.34	-0.1	0.78	1.07
RAD51D	Untreated	10863889	SART1	9092	20|14	34	17	41|25	66	33	800	0.04125	cluster2	1.17	-0.69	1.04	1.39	-0.78	0.76	0.32	1.07	0.56	-0.6	-1.97	0.02	-0.22	-3.09	1.61	0.44	-0.64	-0.31	0.25	0.03
RAD51C	Untreated	283135173	FUS	2521	6|15	21	10.5	9|34	43	21.5	522	0.0411877	cluster2	0.52	1.33	0.92	1.38	1.21	1.59	0.6	2.78	0.93	0.69	1.04	-0.92	-1.32	-0.22	-1.06	-0.48	-0.58	-1.89	-0.82	0.23
RAD51B	Untreated	19924129	RAD50	10111	46|10	56	28	91|17	108	54	1312	0.0411585	cluster1	-0.3	-1.02	-1.5	0.32	0.24	-1	-1.96	-1.47	-0.8	-3.46	-4.74	0.94	-2.11	-2.55	2.63	2.7	0.72	-0.65	-5.43	-2.92
RAD51C	Untreated	41327712	CRK	1398	9|4	13	6.5	18|7	25	12.5	304	0.0411184	cluster4	0.05	1.04	0.25	-0.35	0.48	1.66	1.1	0.66	2.04	-0.49	0.55	-0.4	-1.65	0.11	2.25	1.22	-2.2	-1.59	0.91	0.32
XRCC3	Untreated	14670350	GTF2I	2969	24|24	48	24	40|42	82	41	998	0.0410822	cluster4	-0.51	-1.5	-0.72	0.16	-1.21	-0.97	0.05	-0.32	-0.47	-2.42	-2	0.97	-0.77	-0.83	1.19	2.34	-0.5	0.02	-0.13	-0.58
XRCC2	Untreated	119703744	DSG1	1828	0|41	41	20.5	0|86	86	43	1049	0.0409914	cluster3	-0.19	-1.11	-0.07	-0.89	0.35	-0.61	-1.33	-0.45	-0.24	1.36	0.19	0.01	0.01	-0.08	-0.99	-0.56	-1.77	-0.01	-0.54	-0.25
XRCC3	Untreated	293336691	HDAC2	3066	18|6	24	12	32|8	40	20	488	0.0409836	cluster3	0.06	0.72	-0.74	-0.95	0.02	-1.27	-2.73	-1.24	-1.68	0.21	-1.8	-0.52	0.13	0.41	-1.33	-0.86	-0.07	-0.77	-0.46	0.36
RAD51C	Untreated	23097240	LRWD1	222229	15|6	21	10.5	40|13	53	26.5	647	0.0409583	cluster1	-0.51	-0.97	0.03	-1.11	-0.9	0.72	-0.63	1.35	0.86	-1.36	0.27	-1.83	0.08	-1.07	0.18	0.37	-1.09	-4.05	-2.14	-2.73
RAD51D	Untreated	27477111	SLU7	10569	15|14	29	14.5	28|20	48	24	586	0.0409556	cluster2	2.18	-0.29	1.13	2.16	2.27	-0.49	0.13	-0.63	-0.45	-0.23	-1.25	-0.26	-0.03	1.14	-0.39	0.93	1.12	1.17	-0.01	1.43
XRCC3	Untreated	29570791	CSNK2A1	1457	11|11	22	11	16|16	32	16	391	0.0409207	cluster3	-1	0.59	0.07	-0.17	0.11	-1.02	-1.99	-0.34	0.71	0.05	-0.71	1.11	-1.06	0.14	0.12	0.61	-0.26	-1.12	-0.34	-0.56
RAD51B	Untreated	24430151	PSMC1	5700	10|9	19	9.5	18|18	36	18	440	0.0409091	cluster3	0.06	-0.83	0.16	-0.19	-0.27	-1.18	-0.3	-0.08	-0.11	0.27	-0.31	-1	0.05	1.39	-0.79	0.64	-0.04	-0.19	0.8	0.7
RAD51C	Untreated	4758024	COIL	8161	17|10	27	13.5	30|17	47	23.5	576	0.0407986	cluster2	-0.62	-0.69	-0.43	-0.98	-0.44	1.92	2.27	2.05	0.61	0.9	0.22	-1.73	1.72	0.56	1.31	2.17	1.71	1.15	1.75	0.39
XRCC2	Untreated	4557761	MSH2	4436	23|15	38	19	45|31	76	38	934	0.0406852	cluster3	0.66	0.34	-0.29	0.07	1.44	-0.86	5.78	-0.2	0.41	0.09	-0.37	0.23	-0.2	0.49	-0.34	0.17	0.7	6.92	-0.82	-4.4
RAD51D	Untreated	4507879	VDAC1	7416	5|5	10	5	12|11	23	11.5	283	0.040636	cluster3	-2.6	-0.96	-0.86	-1.6	-0.99	-1.67	-0.13	-0.91	0.11	0.61	0.61	2.42	0.19	-0.39	1.51	0.55	-0.31	1.3	0.47	1.03
RAD51C	Untreated	5730027	KHDRBS1	10657	5|16	21	10.5	7|29	36	18	443	0.0406321	cluster3	-0.09	-0.66	-0.34	-0.11	0.64	-0.96	-0.46	0.89	-0.18	-0.14	0.42	0.7	-0.62	0.17	1.15	1.5	-0.29	-0.66	-0.67	-0.19
RAD51C	Untreated	49472822	EIF3G	8666	4|12	16	8	6|20	26	13	320	0.040625	cluster4	0.6	1.56	0.77	1.01	2.12	1.01	-1.31	-1.3	-0.93	2.3	0.4	1.3	0.68	-1.28	0.67	1.59	-1.5	0.42	-0.56	0.24
RAD51B	Untreated	7661952	SART3	9733	38|8	46	23	64|14	78	39	963	0.0404984	cluster3	-0.44	0.18	-0.98	-0.46	-0.5	-0.62	-1.09	0.43	-0.35	-0.3	-0.5	-2.11	0.71	0.02	-0.93	-1.01	0.51	-1.01	0.1	-1.04
RAD51B	Untreated	14110407	HNRNPDL	9987	2|7	9	4.5	3|31	34	17	420	0.0404762	cluster2	0.47	0.2	2.49	0.2	0.11	2.69	0.35	1.99	-1.13	0.93	-0.07	-0.19	0.39	-0.19	-0.76	0.54	-0.97	0.24	0.55	1.01
RAD51D	Untreated	32189392	PRDX2	7001	4|6	10	5	6|10	16	8	198	0.040404	cluster2	0.11	0.26	0.93	0.16	-0.31	-0.4	-0.04	0.49	-0.13	1.46	0.51	-0.08	2.03	-0.58	0	-0.89	-1.9	0.21	-0.02	-1.22
XRCC2	Untreated	21536320	HNRNPUL1	11100	15|17	32	16	34|27	61	30.5	756	0.0403439	cluster4	-0.25	0.03	-0.2	-0.31	0.23	0.53	-1.07	-0.11	0.45	-1.53	-2.26	-0.31	0.06	0.79	1.42	1.37	-1.02	-0.27	1.33	1.26
RAD51D	Untreated	21361794	CAND1	55832	30|22	52	26	61|38	99	49.5	1230	0.0402439	cluster1	0.73	-1.63	1.68	2.46	-3.01	4.3	-1.44	12.82	-4.65	-2.11	-1.89	-1.57	-3.98	-2.84	1.74	-6.37	-0.07	-8.46	-9.82	-3.28
RAD51D	Untreated	21361348	UTP14A	10813	20|15	35	17.5	37|25	62	31	771	0.0402075	cluster4	-0.95	2.38	1.06	0.78	0.49	-1.36	-0.75	0.03	-0.75	0.48	0.67	-0.01	0.14	-0.42	1.32	3.82	1.65	2.08	1.05	0.13
XRCC2	Untreated	29029559	CSE1L	1434	20|18	38	19	47|31	78	39	971	0.0401648	cluster4	0.48	-0.56	-0.35	0.1	0.71	-0.4	-1.69	-1.68	-0.91	-3.12	-1.94	1.14	-0.45	0.12	0.61	0.17	0.06	-1.19	-1.55	-1.32
XRCC3	Untreated	354721184	RAB5C	5878	8|3	11	5.5	13|7	20	10	249	0.0401606	cluster3	-0.41	0.21	-0.24	-0.16	-1.35	0.88	-0.8	0.42	-0.76	1.74	0.97	-0.89	-0.69	0.69	0.16	0.75	-0.7	-0.36	-0.14	0.03
RAD51C	Untreated	21361181	ATP1A1	476	17|24	41	20.5	28|54	82	41	1023	0.0400782	cluster4	0.21	0.87	0.28	-0.62	1.16	1.14	0.43	1.88	0.76	1.84	0.86	-1.24	1.85	1.67	-0.06	-1.33	-0.61	0.42	-4.34	1.21
XRCC3	Untreated	194097487	RANBP3	8498	21|6	27	13.5	34|11	45	22.5	562	0.0400356	cluster4	0.51	0.22	-0.29	0.82	0.51	-1.24	-1.77	-0.73	-1.24	-1.02	-0.37	1.6	-1.67	-1.57	-1.08	1.07	-2.11	-1.45	-1.44	-0.32
XRCC3	Untreated	32490572	EPB41L3	23136	24|28	52	26	41|46	87	43.5	1087	0.0400184	cluster3	-1.23	-1.1	-0.68	-1.57	-0.25	-0.84	-0.84	0.08	0.2	0.6	0.73	-0.26	-0.02	0.14	0.35	-0.85	-0.99	-0.99	-0.3	0.19
XRCC2	Untreated	4506439	RBBP7	5931	4|15	19	9.5	5|29	34	17	425	0.04	cluster3	-0.42	-0.76	-1.07	-0.07	-0.1	-1.77	-1.81	-1.79	-1.47	-1.09	-1.2	-0.3	-0.05	-1.12	0.16	0.17	0.97	-0.25	-0.39	0.62
RAD51B	Untreated	5174669	SCML2	10389	24|3	27	13.5	48|8	56	28	700	0.04	cluster3	0.46	0.26	-0.01	-0.46	-1.48	-2.3	-1.98	-3.06	-1.35	1.56	0.41	0.25	0.34	-0.05	-0.07	0.08	0.56	0.75	-0.33	-0.06
XRCC2	Untreated	5174669	SCML2	10389	8|22	30	15	15|41	56	28	700	0.04	cluster3	0.46	0.26	-0.01	-0.46	-1.48	-2.3	-1.98	-3.06	-1.35	1.56	0.41	0.25	0.34	-0.05	-0.07	0.08	0.56	0.75	-0.33	-0.06
RAD51B	Untreated	21361114	SLC25A11	8402	12|2	14	7	22|3	25	12.5	314	0.0398089	cluster3	-0.86	-0.4	0.65	-0.08	0.35	0.1	0.1	-1.37	0.8	-0.39	0.28	-1.15	-0.57	0.54	-1.35	-0.2	-0.19	1.79	0.75	0.03
XRCC2	Untreated	4503579	EPB41L2	2037	23|21	44	22	41|39	80	40	1005	0.039801	cluster2	1.37	0.76	-0.84	0.51	-0.51	-2.35	1.1	1.37	-0.24	-0.82	0.04	-1.07	0.26	0.98	-0.22	-2.33	0.12	-0.4	-0.81	1.27
RAD51B	Untreated	118498359	RSL1D1	26156	5|14	19	9.5	8|31	39	19.5	490	0.0397959	cluster2	-0.93	1.14	-0.59	0.55	0.44	0.12	-0.47	-0.67	0.2	0.31	1.01	-0.84	-0.29	0.13	-0.2	1.09	1.17	1.32	1	0.75
XRCC2	Untreated	5031973	PDIA6	10130	10|12	22	11	15|20	35	17.5	440	0.0397727	cluster2	0.42	-0.68	0.9	-0.08	1.25	0.81	0.21	1.13	-0.09	1.56	-2.18	1.51	-0.86	0.81	-0.85	-0.84	0.54	-0.7	-0.86	0.07
XRCC3	Untreated	28173554	HIST3H2BB	128312	0|4	4	2	0|10	10	5	126	0.0396825	cluster3	-0.89	-1.28	0.52	0.6	-1.49	1.29	-0.09	0.26	0.53	0.52	1.2	-0.58	0	1.24	0.74	-1.45	-0.98	0.04	0.57	-0.96
RAD51D	Untreated	19924129	RAD50	10111	37|27	64	32	62|42	104	52	1312	0.0396341	cluster1	-0.3	-1.02	-1.5	0.32	0.24	-1	-1.96	-1.47	-0.8	-3.46	-4.74	0.94	-2.11	-2.55	2.63	2.7	0.72	-0.65	-5.43	-2.92
RAD51D	Untreated	168229174	RBM27	54439	24|23	47	23.5	47|37	84	42	1060	0.0396226	cluster2	-0.32	0.82	0.27	0.91	0.1	-0.13	-0.71	-0.33	-0.87	-2.62	-3.13	0.13	-0.27	-1.45	1.32	0.68	0.77	1.52	-0.21	0.08
XRCC2	Untreated	422398832	PSMD6	9861	10|9	19	9.5	19|16	35	17.5	442	0.0395928	cluster4	-1.51	0.77	0.21	-1.3	1.42	2.45	0.32	1.09	0.91	0.61	-0.92	-0.15	0.32	0.21	2.07	2.8	-0.1	-0.12	-0.22	1.28
XRCC2	Untreated	14670350	GTF2I	2969	24|20	44	22	42|37	79	39.5	998	0.0395792	cluster4	-0.51	-1.5	-0.72	0.16	-1.21	-0.97	0.05	-0.32	-0.47	-2.42	-2	0.97	-0.77	-0.83	1.19	2.34	-0.5	0.02	-0.13	-0.58
XRCC3	Untreated	5454154	PPIH	10465	4|3	7	3.5	8|6	14	7	177	0.039548	cluster4	0.17	-0.16	-0.21	-0.47	1.1	-0.63	-1.92	-1.42	-1.21	-0.07	-0.11	1.12	-0.6	-0.58	-0.94	2.65	0.16	-1.52	-1.86	0.35
RAD51C	Untreated	45446743	DDX42	11325	22|20	42	21	35|39	74	37	938	0.0394456	cluster1	-1.34	-2.02	-1.17	-1.13	-2.82	-0.16	-2.02	-1.78	-0.94	-0.06	0.33	-4.2	-0.49	-0.01	-0.17	2.13	-0.37	-3.62	-2.47	-0.82
RAD51C	Untreated	10863889	SART1	9092	23|12	35	17.5	43|20	63	31.5	800	0.039375	cluster2	1.17	-0.69	1.04	1.39	-0.78	0.76	0.32	1.07	0.56	-0.6	-1.97	0.02	-0.22	-3.09	1.61	0.44	-0.64	-0.31	0.25	0.03
RAD51C	Untreated	19924125	RAD51D	5892	8|0	8	4	15|0	15	7.5	216	0.0347222	cluster1	-2.56	-2.22	-2.74	1.53	-2.41	-2.76	-1.78	-2.2	-2.46	-3.39	-6.51	-0.36	-9.42	-7.88	-2.62	3.09	-6.94	-6	-4.3	-5.73
RAD51C	Untreated	164419749	SMARCA1	6594	27|15	42	21	52|30	82	41	1042	0.0393474	cluster2	0.39	-1.08	1.22	0.44	-0.1	1.07	1.88	1.66	1.86	-0.07	-0.07	-0.86	0.77	0.65	0.71	-0.28	0.85	0.15	0.14	0.23
XRCC3	Untreated	378404908	GAPDH	2597	8|4	12	6	17|6	23	11.5	293	0.0392491	cluster4	-1.41	0.16	-1.88	-1.92	-1.11	1.8	0.01	0.93	0.5	0.48	1.91	0.91	0.72	-0.06	0.1	2.28	0.13	0.57	0.26	-0.24
XRCC3	Untreated	5803225	YWHAE	7531	2|8	10	5	3|17	20	10	255	0.0392157	cluster1	0.9	2.15	1.77	0.3	-0.17	1.57	-1.58	-0.57	-2.69	2.38	1.44	-7.53	0.99	0.56	0.18	-2.15	-1.04	-0.64	-1.32	0.83
RAD51D	Untreated	21327715	TCERG1	10915	27|23	50	25	48|38	86	43	1098	0.0391621	cluster2	0.63	0.87	0.48	-0.45	0.93	0.72	1.12	1.71	0.58	-1.27	0.45	-1.34	0.59	0.61	-1.36	-0.31	0.34	0.15	0.07	0.06
XRCC2	Untreated	11863154	ARCN1	372	13|8	21	10.5	27|13	40	20	511	0.0391389	cluster2	0.35	0.03	-0.83	-0.01	0.74	0.57	0.19	-0.81	1.12	-0.44	0.29	0.94	0.56	0.67	1.52	1.66	0.39	-0.11	-0.47	0.08
RAD51D	Untreated	19557691	SURF4	6836	4|4	8	4	13|8	21	10.5	269	0.0390335	cluster4	-0.27	-0.34	1.23	0.51	-0.65	2.38	-0.52	1.93	-0.38	0.68	-1.2	0.4	-1.98	-1.73	-0.07	2.49	-0.6	-2.27	0.68	1.69
RAD51D	Untreated	9558733	TRA2A	29896	4|5	9	4.5	9|13	22	11	282	0.0390071	cluster2	0.96	1.13	-0.49	0.37	1.33	0.64	1.12	-0.15	0.39	0.42	-1.3	0.66	-0.17	-0.19	-1.79	-0.36	1.73	1.66	0.56	0.34
RAD51D	Untreated	291084505	NKRF	55922	18|15	33	16.5	30|25	55	27.5	705	0.0390071	cluster2	1.09	-0.2	0.64	0.32	0.24	0.5	0.9	0.97	0.82	-0.08	1.35	1.34	-0.17	0.78	-0.05	1.46	0.08	-0.39	-0.09	0.82
RAD51B	Untreated	24475816	TECR	9524	11|3	14	7	20|4	24	12	308	0.038961	cluster4	0.8	-0.87	-0.67	1.07	1.67	0.26	-0.6	-0.59	-0.09	0.26	0.59	0.99	-0.21	-0.36	-1.06	0.36	-1.32	-2.3	-1.23	0.26
RAD51D	Untreated	21264355	SMARCE1	6605	14|8	22	11	22|10	32	16	411	0.0389294	cluster3	-0.16	-0.87	-1.55	0.16	-0.96	-3.08	1.69	-2	-0.73	2.11	1.35	0.14	-0.81	0.12	0.9	-0.99	1.05	1.45	-0.05	0.85
XRCC3	Untreated	18105007	CAD	790	54|43	97	48.5	96|77	173	86.5	2225	0.0388764	cluster2	2.42	2.19	1.08	2.76	0.49	-0.38	0.37	-0.45	0.08	-0.13	0.91	-0.41	0.27	0.71	0.4	-0.89	-0.21	-0.01	-0.37	1.82
XRCC3	Untreated	13489054	MAP2K2	5605	7|13	20	10	12|19	31	15.5	400	0.03875	cluster3	-0.92	-0.52	-0.05	-0.65	1.03	-1.46	-0.46	-0.68	-1.28	0.08	0.71	0.5	-0.42	0.27	0.2	0.7	-0.16	0.17	0.35	-1.29
RAD51B	Untreated	7662274	TOX4	9878	13|4	17	8.5	42|6	48	24	621	0.0386473	cluster4	0.03	-0.84	-0.74	-0.32	0.54	-0.37	-1.49	-1.46	-1	0.21	-0.89	-0.83	-0.64	-1.31	0.5	-0.58	-0.53	-2.21	-0.39	-1.64
XRCC2	Untreated	5031699	FLOT1	10211	7|14	21	10.5	12|21	33	16.5	427	0.0386417	cluster4	0.7	0.13	1.74	1.16	-0.21	-1.37	-0.36	0.54	-0.14	0.18	-0.66	-0.23	1.1	-0.28	0.7	-0.08	-0.18	-0.18	-1.29	0.47
XRCC2	Untreated	24430151	PSMC1	5700	10|9	19	9.5	16|18	34	17	440	0.0386364	cluster3	0.06	-0.83	0.16	-0.19	-0.27	-1.18	-0.3	-0.08	-0.11	0.27	-0.31	-1	0.05	1.39	-0.79	0.64	-0.04	-0.19	0.8	0.7
XRCC2	Untreated	21328448	YWHAB	7529	2|10	12	6	2|17	19	9.5	246	0.0386179	cluster3	-0.78	0.52	-1.01	-1.32	-1	0.98	0.27	0.37	0.41	0.39	-1.43	-0.65	0.72	1.03	-0.41	-1.54	-0.26	-0.43	-0.05	0.32
XRCC3	Untreated	34098946	YBX1	4904	10|10	20	10	12|13	25	12.5	324	0.0385802	cluster4	-1.04	-1.12	-1.97	-1.14	-1.98	-2.12	-1.54	-3.1	-1.48	-0.7	-0.54	0.75	0.25	-1	-0.31	1.84	-0.79	-1.09	0.05	-0.15
RAD51D	Untreated	148470397	HNRNPF	3185	10|7	17	8.5	19|13	32	16	415	0.0385542	cluster3	-0.96	0.78	-1.54	-1	-0.3	0.36	-0.3	-0.48	0.04	-0.8	0.3	3.03	-0.31	0.39	-0.5	0.81	0.69	-1.31	-0.77	2.48
RAD51C	Untreated	4826686	DDX1	1653	11|20	31	15.5	17|40	57	28.5	740	0.0385135	cluster4	-1.12	0.09	-0.03	-1.44	-0.32	0.55	-0.43	-1.44	-1.16	0.74	0.95	-1.33	1.32	0.29	-0.38	1.58	0.26	0.93	0.48	-0.7
XRCC3	Untreated	4503363	DPM1	8813	7|4	11	5.5	13|7	20	10	260	0.0384615	cluster4	-0.61	-1.04	-0.71	-1.04	-1.3	0.66	-2.32	-0.32	-1.52	-0.07	0.62	2.01	0.35	-0.33	1.16	1.26	-0.97	-1.5	0.5	-1.99
RAD51D	Untreated	39995082	NSUN2	54888	17|15	32	16	34|25	59	29.5	767	0.0384615	cluster3	-0.35	-1.9	-1.11	0.45	-1.33	0.07	-0.55	1.03	-0.18	-0.35	-1.09	0.52	-0.06	-0.75	0.12	0.45	-0.22	0.43	0.71	0.93
XRCC3	Untreated	194097365	FTSJ3	117246	23|17	40	20	32|33	65	32.5	847	0.0383707	cluster4	0.2	1.29	0.11	0.71	-0.31	-0.32	-0.76	0.02	-0.96	1.35	-0.15	0.26	-1.27	-1.12	1.11	5.13	-0.29	0.17	-0.94	0.49
XRCC2	Untreated	7427519	MCM6	4175	17|9	26	13	40|23	63	31.5	821	0.0383678	cluster4	1.48	-0.34	1.72	1.93	0.11	0.96	0.83	0.28	-0.45	-0.03	-1.02	-2.12	-2.45	-1.23	-0.03	0.2	0.05	-0.12	-0.41	-3.22
RAD51D	Untreated	54633315	DNTTIP2	30836	16|16	32	16	33|25	58	29	756	0.0383598	cluster2	0.44	1.57	1.14	1.09	0.11	1.08	-0.11	0.99	1.92	-0.14	-0.95	0.95	0.88	-0.21	1.62	0.89	-0.17	0.12	0.39	-0.7
RAD51B	Untreated	11545813	CXorf56	63932	9|0	9	4.5	17|0	17	8.5	222	0.0382883	cluster4	-0.36	-0.52	-2.05	-0.47	-0.68	-0.5	-0.6	-0.05	-0.46	-0.54	0.74	0.24	-0.66	-0.27	-0.05	-1.8	-1.42	-2.12	-3.87	1.35
RAD51C	Untreated	109240550	PSPC1	55269	6|12	18	9	15|25	40	20	523	0.0382409	cluster4	-0.21	0.22	0.26	0.33	-1.28	-2.02	-1.51	-1.77	-1.34	-2.37	-2.34	-0.56	0.65	0.18	0.18	-0.82	0.47	-0.63	0.44	-1.39
RAD51B	Untreated	30581135	SMC1A	8243	29|22	51	25.5	56|38	94	47	1233	0.0381184	cluster4	-0.06	0.68	0.3	-0.61	-0.07	-0.54	-0.08	0.08	-0.26	0.92	1.51	0.83	-0.39	1.22	1.1	3.13	-1.19	-1.28	-1.02	-1.07
XRCC3	Untreated	158937236	NPEPPS	9520	19|21	40	20	33|37	70	35	919	0.0380849	cluster1	-2.67	0.71	0.03	0.69	1.8	0.23	-2.43	-1.34	-2.8	-0.04	-0.68	-0.64	-6.37	-8.63	-0.64	-0.9	-2.37	-1.46	-5.01	-1.54
RAD51D	Untreated	10835067	SSB	6741	10|10	20	10	15|16	31	15.5	408	0.0379902	cluster4	0.83	1.7	1.38	1.03	1.77	0.72	0.2	0.15	-0.31	1.64	-0.05	1.93	1	0.15	0.81	2.91	1.16	1.19	1.51	1.08
RAD51D	Untreated	170763498	SET	6418	4|4	8	4	13|8	21	10.5	277	0.0379061	cluster2	1.62	1.87	1.9	2.65	2.37	2.76	2.45	2.38	0.51	0.3	0.33	1.45	1.02	0.66	1.82	0.51	1.33	1.85	-1.63	1.27
RAD51B	Untreated	41327712	CRK	1398	11|4	15	7.5	17|6	23	11.5	304	0.0378289	cluster4	0.05	1.04	0.25	-0.35	0.48	1.66	1.1	0.66	2.04	-0.49	0.55	-0.4	-1.65	0.11	2.25	1.22	-2.2	-1.59	0.91	0.32
RAD51D	Untreated	217330644	WDR12	55759	12|6	18	9	22|10	32	16	423	0.0378251	cluster4	0.02	0.88	0.12	0.59	-1.19	-0.7	-1.24	-1.16	0.06	1.53	0.1	0.41	-0.98	0.02	-0.53	3.93	-1.21	-1.39	-2.15	1.18
XRCC2	Untreated	4507943	XPO1	7514	23|18	41	20.5	47|34	81	40.5	1071	0.0378151	cluster4	0.22	-0.41	-0.38	-0.68	-0.71	-0.56	-0.69	-0.92	-1.15	0.58	-0.96	1.69	-1.55	-1.66	-0.15	1.77	-1.1	-0.56	-1.22	0.16
RAD51C	Untreated	7019415	SEC61A1	29927	9|8	17	8.5	20|16	36	18	476	0.0378151	cluster2	-1.09	1.21	-0.13	0.73	0.97	1.25	0.33	0.47	-0.01	-1.84	-0.78	-0.14	0.32	0.05	0.16	1.25	0.41	-1.08	0.08	-0.45
XRCC2	Untreated	83776600	AURKB	9212	6|7	13	6.5	13|13	26	13	344	0.0377907	cluster2	0.8	0.74	1.53	1.81	-0.72	0.72	-0.32	0.34	0.54	-1.3	-0.43	1.03	-0.35	0.61	0.29	2.17	-0.84	0.62	0.66	-0.27
RAD51D	Untreated	151301215	WIZ	58525	16|13	29	14.5	35|25	60	30	794	0.0377834	cluster3	-1.03	-0.39	-0.86	-0.45	-0.53	-0.31	0.25	0.24	-0.82	0	-0.26	-1.42	0.37	1.25	-0.73	-0.61	-0.76	-0.71	-0.11	0.08
RAD51C	Untreated	255652953	ZC3H18	124245	16|19	35	17.5	32|40	72	36	953	0.0377754	cluster4	-0.95	-0.26	-1.95	-0.99	-2.78	-0.77	-1.16	-1.67	-2.79	-1.71	-0.66	-0.95	0.77	-0.07	0.07	-1.28	-0.92	-1.11	-0.73	0.57
RAD51D	Untreated	237649019	SLC25A13	10165	18|10	28	14	26|25	51	25.5	676	0.0377219	cluster2	0.83	0.89	0.46	0.48	0.72	-0.23	-0.05	0.02	-0.02	-0.39	-1.51	0.4	0.03	-0.63	-2.32	-1	-0.49	0.61	0.14	0.79
RAD51B	Untreated	62241042	EPRS	2058	32|33	65	32.5	55|59	114	57	1512	0.0376984	cluster4	-1.37	0.32	-0.18	-1.09	-1.06	-2.29	-1.23	-2.64	-2.46	0.87	0.07	0.66	-0.28	0.76	0.47	3.21	-0.28	0.67	-0.3	0.16
XRCC2	Untreated	27436946	LMNA	4000	13|14	27	13.5	25|25	50	25	664	0.0376506	cluster1	0.15	0.53	-0.88	1.03	0.07	-3.32	-1.91	-0.94	-2.69	-1.26	-1.72	-0.63	-1.32	-3.04	-2.19	-0.67	-2.11	-1.51	-2.2	-1.25
XRCC2	Untreated	11321601	PFKP	5214	11|20	31	15.5	19|40	59	29.5	784	0.0376276	cluster2	-0.51	-0.5	-1.08	-0.16	-0.61	-1.05	-0.37	0.53	-0.1	-0.2	0.92	1.98	0.72	1.32	2.95	1.4	0.32	0.76	0.64	1.84
RAD51D	Untreated	118600981	JMJD1C	221037	60|41	101	50.5	121|70	191	95.5	2540	0.0375984	cluster3	-0.94	-0.49	-0.18	0.93	-0.05	0.56	-0.27	-0.14	0.25	-0.45	0.15	-0.34	-0.5	0.47	-0.11	-0.26	-0.23	0.33	-0.11	0.37
RAD51D	Untreated	33620716	RBBP6	5930	38|32	70	35	76|56	132	66	1758	0.0375427	cluster3	-0.82	-1.39	-1.27	-0.1	-0.47	0.51	0.52	0.68	1.23	-1.54	1.02	0.69	0.25	-0.27	0.12	-0.69	0.14	0.12	-0.38	-0.32
RAD51C	Untreated	22027538	PDCD6IP	10015	18|17	35	17.5	34|31	65	32.5	868	0.0374424	cluster3	0.03	0.23	-0.83	-0.64	-1.24	-0.46	0.49	-0.46	-0.07	-0.35	1.13	-0.14	1.02	0.27	0.42	0.32	0.12	1.83	0.65	0.11
RAD51B	Untreated	291575128	LDHB	3945	2|10	12	6	4|21	25	12.5	334	0.0374251	cluster3	-1.48	-1.04	-1.44	-1.77	-1.57	0.48	0.07	-1.07	-0.11	-1.28	-0.87	0.17	0.08	0.01	0.06	-0.28	1.05	0.38	0.22	0.04
XRCC2	Untreated	164419743	DDX54	79039	18|11	29	14.5	45|21	66	33	882	0.037415	cluster4	1.75	0.92	1.22	1.83	0.97	-1.01	-0.01	-0.02	-0.86	0.49	0.04	-1.03	-1.27	-0.03	0.94	4.75	1.06	1.74	-0.45	0.24
RAD51B	Untreated	14249678	RBM17	84991	9|5	14	7	21|9	30	15	401	0.0374065	cluster4	-1.58	0.15	-1.85	-2.17	-0.6	-0.82	0.72	1.63	0.56	-0.04	1.28	-1.12	1.87	-0.81	3.32	0.75	-1.28	0.06	-1.66	-0.12
RAD51B	Untreated	283135173	FUS	2521	2|17	19	9.5	3|36	39	19.5	522	0.0373563	cluster2	0.52	1.33	0.92	1.38	1.21	1.59	0.6	2.78	0.93	0.69	1.04	-0.92	-1.32	-0.22	-1.06	-0.48	-0.58	-1.89	-0.82	0.23
XRCC2	Untreated	9558733	TRA2A	29896	8|4	12	6	16|5	21	10.5	282	0.037234	cluster2	0.96	1.13	-0.49	0.37	1.33	0.64	1.12	-0.15	0.39	0.42	-1.3	0.66	-0.17	-0.19	-1.79	-0.36	1.73	1.66	0.56	0.34
RAD51D	Untreated	148491070	CTPS1	1503	12|10	22	11	26|18	44	22	591	0.037225	cluster3	0.21	-0.15	0.03	-0.05	-0.95	-0.17	-0.24	1.02	0.04	0.18	0.47	-0.94	0.54	0.28	-0.73	-0.93	0.14	0.26	0.41	-0.87
RAD51C	Untreated	17978466	CCNT1	904	23|6	29	14.5	43|11	54	27	726	0.0371901	cluster3	-0.42	-0.84	-0.9	-1.32	-1.19	0.37	-1.67	-0.55	-1.6	1.36	0.47	-0.29	1.76	0.94	-1.31	0.41	-1.18	-1.15	-0.3	0.47
RAD51C	Untreated	19557691	SURF4	6836	4|7	11	5.5	8|12	20	10	269	0.0371747	cluster4	-0.27	-0.34	1.23	0.51	-0.65	2.38	-0.52	1.93	-0.38	0.68	-1.2	0.4	-1.98	-1.73	-0.07	2.49	-0.6	-2.27	0.68	1.69
XRCC2	Untreated	19557691	SURF4	6836	4|3	7	3.5	11|9	20	10	269	0.0371747	cluster4	-0.27	-0.34	1.23	0.51	-0.65	2.38	-0.52	1.93	-0.38	0.68	-1.2	0.4	-1.98	-1.73	-0.07	2.49	-0.6	-2.27	0.68	1.69
RAD51B	Untreated	148727341	STRAP	11171	4|8	12	6	7|19	26	13	350	0.0371429	cluster4	-0.88	-1.68	-1.78	-1.49	-1.05	1.38	0.74	1.1	-0.3	-0.58	0.63	2.6	0.3	-2.69	0.17	2.65	-0.4	0.08	0.66	0.02
RAD51C	Untreated	164519146	GATAD2A	54815	17|3	20	10	36|11	47	23.5	633	0.0371248	cluster1	-1.19	-3.51	-2.22	-0.87	-0.85	-0.56	-0.73	0.18	-1.31	-1.86	0.18	-0.91	0.03	-1.33	-0.98	-0.69	-1.01	-1.79	-1.11	-1.4
RAD51D	Untreated	118572613	SRRM2	23524	55|47	102	51	115|89	204	102	2752	0.037064	cluster2	0.09	1.15	-0.63	0.82	0.27	-0.63	0.29	-0.49	1.49	-2.92	-1.66	-0.66	0.47	0.3	-0.55	1.11	0.82	1.04	0.39	0.55
XRCC2	Untreated	28557677	PHF6	84295	11|4	15	7.5	21|6	27	13.5	365	0.0369863	cluster2	0.69	0.44	1.14	-0.4	0.22	0.61	1.03	0.77	1.29	0.3	0.05	0.13	-0.01	-0.73	-0.17	-0.34	0.38	0.7	0.88	2.25
RAD51D	Untreated	6912280	AHSA1	10598	7|7	14	7	12|13	25	12.5	338	0.0369822	cluster2	-0.51	0.92	-1.12	-0.44	0.38	-0.91	0.29	0.07	0.31	-0.19	-0.05	-0.65	-0.49	0.36	1.28	-1.79	1.52	-0.92	-1.03	1.38
RAD51D	Untreated	57863269	RRP1B	23076	15|15	30	15	29|27	56	28	758	0.0369393	cluster2	-0.1	0.63	1.12	0.24	0.93	-0.07	-0.23	0.2	-0.08	0.16	0.85	0.57	-0.53	-0.99	-0.11	0.67	0.19	0.69	-0.63	0.46
XRCC3	Untreated	215490009	AIMP1	9255	5|10	15	7.5	7|16	23	11.5	312	0.036859	cluster3	-0.19	-0.01	0.16	-0.15	-1.19	-0.08	-0.72	-0.06	1.3	1.05	-0.76	0	-0.85	-0.27	-0.83	-0.49	-0.08	-1.11	0	0.4
XRCC3	Untreated	21281677	WDR36	134430	21|17	38	19	43|27	70	35	951	0.0368034	cluster2	0.35	-0.36	-0.65	0.42	1.21	1.67	0.7	1.38	1.45	0.63	1.61	-0.36	0.39	-0.12	0.14	2.82	-0.52	-0.04	0.3	-0.96
XRCC3	Untreated	24797086	IPO5	3843	23|22	45	22.5	44|38	82	41	1115	0.0367713	cluster2	-0.32	-0.08	0.06	-0.17	-1.07	-0.38	1.01	-0.08	-0.96	-1.33	-0.45	2.2	1.21	-0.11	1.65	2.8	-0.57	1.29	1.76	0.41
RAD51D	Untreated	23097250	TIPRL	261726	6|3	9	4.5	15|5	20	10	272	0.0367647	cluster1	-2.92	-5.37	-1.45	0.3	-0.17	-0.43	-2.43	-3.75	-2.13	0.62	-0.84	-2.15	-10.4	-7.43	-3.96	1.9	-8.14	-6.66	-6.01	-14.19
RAD51C	Untreated	56118234	CENPV	201161	1|8	9	4.5	2|18	20	10	272	0.0367647	cluster2	1.1	0.68	0.69	0.29	0.83	0.76	0.79	2.27	0.12	0.83	1.38	-0.96	0.02	-0.06	0.42	0.29	-0.53	0.46	0.29	-0.2
RAD51B	Untreated	14670392	BAZ1B	9031	45|11	56	28	92|17	109	54.5	1483	0.0367498	cluster1	-0.98	-0.67	-1.38	1.01	-1.09	-2.25	-1.89	-1.85	1.09	1.69	-0.5	0.1	-0.61	-2.21	-0.78	1.47	-2.01	-2.95	-2.25	-2.84
XRCC3	Untreated	4885281	GLUD1	2746	12|11	23	11.5	23|18	41	20.5	558	0.0367384	cluster2	0.08	0.71	-0.64	-0.61	-0.26	0.65	0.85	0.68	1.52	-1.07	-0.17	-0.73	0.47	0.81	1.38	0.67	-0.21	-0.07	0.4	0.4
RAD51D	Untreated	114326455	CHD8	57680	49|46	95	47.5	92|77	169	84.5	2302	0.0367072	cluster2	0.42	0.91	0.86	1.07	0.4	-0.3	0.37	-2.01	1.01	0.82	-0.19	-0.56	0.37	-0.36	0.06	1.66	0.98	-0.66	2.45	2.84
XRCC3	Untreated	171460914	DNM1L	10059	17|21	38	19	22|32	54	27	736	0.0366848	cluster4	0.07	0.48	0.34	-0.36	-0.49	-0.21	-0.3	-1.58	-0.22	1.22	1.41	0.13	-1.2	0.23	0.16	1.72	-0.7	0.66	-1.75	0.61
RAD51B	Untreated	188035908	CBX5	23468	0|5	5	2.5	0|14	14	7	191	0.0366492	cluster3	0.16	-0.6	0.84	-0.02	-0.34	-0.98	-1.55	-1.88	-0.33	1.11	0.1	-1.19	-1.2	-0.08	-1.62	1	0.65	1.03	-0.12	-0.2
RAD51B	Untreated	5454064	RBM14	10432	13|16	29	14.5	22|27	49	24.5	669	0.0366218	cluster2	0.8	2.4	0.57	0.73	0.82	-0.17	0.37	0.18	0.36	2.16	0.55	1.85	-0.24	-0.65	0.55	0.26	0.07	0.25	0.64	0.64
RAD51C	Untreated	170763506	GTF3C5	9328	15|7	22	11	26|12	38	19	519	0.0366089	cluster4	-2.19	0.75	-1.28	-0.76	-0.59	0.88	0.63	1.02	-0.23	-1.06	1.26	0.62	-0.5	0.52	0.59	2.12	-0.77	0.43	-0.57	-0.5
XRCC3	Untreated	4503423	DUT	1854	4|4	8	4	6|6	12	6	164	0.0365854	cluster1	-1.47	-0.53	-4.89	-0.46	-2.19	-2.94	-3.75	-2.24	-1.14	-0.78	2.62	-8.72	0.11	-0.59	-0.39	0.14	-5.19	-0.86	-4.8	-3.54
RAD51B	Untreated	4757880	BUB3	9184	4|9	13	6.5	6|18	24	12	328	0.0365854	cluster4	0.88	2.64	0.61	0.6	0.16	0.01	0.14	-0.23	-0.6	1.13	0.53	-0.34	0.74	-0.16	3.51	2.8	-0.1	-0.65	-1.21	1.1
RAD51D	Untreated	194363758	SRP9	6726	1|2	3	1.5	2|4	6	3	82	0.0365854	cluster3	0.33	0.34	0.56	0.07	-1.49	1.48	0.74	0.81	0.22	1.15	2.13	-0.04	0.33	0.79	-0.29	1.75	0.56	-0.35	-0.61	0.1
XRCC2	Untreated	194363758	SRP9	6726	1|2	3	1.5	2|4	6	3	82	0.0365854	cluster3	0.33	0.34	0.56	0.07	-1.49	1.48	0.74	0.81	0.22	1.15	2.13	-0.04	0.33	0.79	-0.29	1.75	0.56	-0.35	-0.61	0.1
RAD51B	Untreated	221316723	NAT10	55226	26|11	37	18.5	58|17	75	37.5	1025	0.0365854	cluster2	-0.03	-1.19	0.12	-0.21	1.8	0.36	0.4	0.68	0.27	0.5	0.69	-0.84	-0.27	0.28	0.8	2.88	-0.39	-0.24	0.68	-0.56
RAD51D	Untreated	21361684	GPATCH1	55094	26|18	44	22	40|28	68	34	931	0.0365199	cluster3	-0.74	0.13	-1.02	-0.54	0.46	-0.52	-1.51	-0.82	-0.84	-0.07	0.85	-0.42	0.03	0.06	0.38	-0.23	0.22	-0.8	-0.78	-1.56
RAD51B	Untreated	7305503	STOML2	30968	1|13	14	7	1|25	26	13	356	0.0365169	cluster4	-0.35	-0.15	0.63	-0.33	-0.78	0.85	-0.23	0.19	0.64	-0.1	-0.98	-0.69	-0.82	-1.89	1.08	0.61	-0.26	-0.53	-4.89	0.28
XRCC3	Untreated	33356547	MCM2	4171	15|24	39	19.5	27|39	66	33	904	0.0365044	cluster4	-0.07	-1.33	-0.78	0.12	-0.36	0.09	-0.35	0.87	0.06	-1.28	-0.02	-0.75	-1.76	-2.56	0.19	0.31	-0.51	0.11	-1.6	-2.49
XRCC2	Untreated	33469917	MCM4	4173	19|9	28	14	47|16	63	31.5	863	0.0365006	cluster4	-1.36	-0.9	0.03	0.12	-1.24	-1.54	-0.89	-0.75	-0.8	-1.16	-2.01	-0.82	-0.01	-0.23	0.32	2.2	-0.28	0.51	0.39	-2.76
RAD51D	Untreated	33469964	SUGP1	57794	15|13	28	14	29|18	47	23.5	645	0.0364341	cluster4	0.93	-0.93	0.64	0.29	-0.74	-0.96	-1.55	-0.62	-1.5	-0.69	-1.5	-0.75	1.8	-0.32	-0.26	0.66	-0.56	-0.14	-0.66	0.51
RAD51D	Untreated	119395734	BRCA2	675	81|68	149	74.5	141|108	249	124.5	3418	0.0364248	cluster1	-2.86	-0.66	-5.95	-4.38	0.09	-0.45	-3.41	-2.58	-3.61	-0.05	-4.85	-4.67	-4.65	-6.49	0.25	0.77	-2.87	-2.15	-2.29	-3.26
RAD51C	Untreated	336176064	RBM39	9584	9|12	21	10.5	16|21	37	18.5	508	0.0364173	cluster3	0.05	0.19	-0.18	0.21	0.3	-1.24	-1.45	-1.7	-1.38	-1.35	-0.01	-0.09	0.55	-0.08	-1.06	-1.16	0.97	0.35	-0.06	0.15
XRCC3	Untreated	4557761	MSH2	4436	17|20	37	18.5	29|39	68	34	934	0.0364026	cluster3	0.66	0.34	-0.29	0.07	1.44	-0.86	5.78	-0.2	0.41	0.09	-0.37	0.23	-0.2	0.49	-0.34	0.17	0.7	6.92	-0.82	-4.4
RAD51D	Untreated	4758504	HSD17B10	3028	6|7	13	6.5	9|10	19	9.5	261	0.0363985	cluster2	-0.12	0.59	-0.39	0.67	1.15	0.12	0.65	-0.06	-0.34	0.23	1.14	0.91	0.28	-0.98	2.29	2.1	-1.06	0.68	1.79	0.91
RAD51B	Untreated	209969703	RCC2	55920	8|14	22	11	12|26	38	19	522	0.0363985	cluster3	-0.59	0.04	-0.32	-1.2	-2.29	-0.13	-0.07	0.23	-0.24	1.76	1.5	-1.61	0.33	0.11	1.59	0.55	0.02	0.26	-0.25	0.21
RAD51C	Untreated	24430151	PSMC1	5700	5|12	17	8.5	8|24	32	16	440	0.0363636	cluster3	0.06	-0.83	0.16	-0.19	-0.27	-1.18	-0.3	-0.08	-0.11	0.27	-0.31	-1	0.05	1.39	-0.79	0.64	-0.04	-0.19	0.8	0.7
RAD51B	Untreated	109240550	PSPC1	55269	9|13	22	11	15|23	38	19	523	0.0363289	cluster4	-0.21	0.22	0.26	0.33	-1.28	-2.02	-1.51	-1.77	-1.34	-2.37	-2.34	-0.56	0.65	0.18	0.18	-0.82	0.47	-0.63	0.44	-1.39
RAD51D	Untreated	207113160	TCOF1	6949	14|11	25	12.5	54|54	108	54	1488	0.0362903	cluster4	-1.2	0.86	-0.52	0.74	1.83	0.07	-1.17	-0.64	-0.78	-1.16	-0.91	-0.24	-0.74	-0.36	-1.85	2.08	-0.58	1.21	1.15	-2.63
RAD51C	Untreated	57863269	RRP1B	23076	17|16	33	16.5	29|26	55	27.5	758	0.0362797	cluster2	-0.1	0.63	1.12	0.24	0.93	-0.07	-0.23	0.2	-0.08	0.16	0.85	0.57	-0.53	-0.99	-0.11	0.67	0.19	0.69	-0.63	0.46
RAD51C	Untreated	55741709	RBM25	58517	21|16	37	18.5	32|29	61	30.5	843	0.0361803	cluster3	-0.23	-0.31	-0.2	-0.3	-0.19	-2.03	-2.17	-0.37	-1.4	0.26	0.47	0.59	-0.84	-1.49	0.32	1.01	0.16	0.13	0.81	0.55
RAD51D	Untreated	4502209	ARF5	381	4|3	7	3.5	9|4	13	6.5	180	0.0361111	cluster2	0.48	0.49	-0.43	0.58	0.74	1.27	1.89	2.1	0.88	-0.46	0.2	0.64	-0.46	-0.05	0.62	0.51	0.94	0.91	1.5	0.79
RAD51B	Untreated	47419914	WARS	7453	6|14	20	10	10|24	34	17	471	0.0360934	cluster4	-1.16	-0.91	0.01	-0.14	0.39	-2.01	-1.12	-0.55	-1.16	-2.84	-2	0.17	-1.5	-0.93	-0.92	-0.03	-0.18	-0.96	-0.52	0.71
XRCC3	Untreated	33946297	ZNF326	284695	10|11	21	10.5	22|20	42	21	582	0.0360825	cluster2	0.19	0.93	0.5	-0.81	0.51	0.2	0.52	-0.51	-0.67	0.21	-0.51	-1.62	0.7	1.35	1.89	-0.93	-1.02	0.71	0.89	-1.09
RAD51C	Untreated	4503607	ETFA	2108	0|11	11	5.5	0|24	24	12	333	0.036036	cluster3	0.53	1.09	0.63	0.53	0.91	1.35	0.03	0.28	1.42	0.62	-0.56	0.56	-0.94	-0.51	-2.01	-1.36	0.42	-0.21	-0.32	0.71
RAD51D	Untreated	4503507	EIF2S3	1968	7|10	17	8.5	14|20	34	17	472	0.0360169	cluster2	0.17	0.1	-0.75	-0.84	-0.11	0.78	0.68	0.89	-0.47	0.46	0.08	-1.1	0.44	-0.46	0.66	1.74	0.06	-0.12	0.04	-0.52
XRCC3	Untreated	38202257	GANAB	23193	19|25	44	22	28|40	68	34	944	0.0360169	cluster2	-0.34	-0.37	-0.31	-0.71	-0.78	2.31	0	1.33	0.13	-0.53	-0.63	0.38	1.5	1.36	-0.37	0.8	1.67	-0.17	1.02	0.18
XRCC3	Untreated	31377644	ATAD1	84896	6|9	15	7.5	10|16	26	13	361	0.0360111	cluster3	-0.75	-0.01	-1.09	-1.28	0.24	-1.35	-1.31	-1.67	-0.51	-0.04	-1	-0.6	-1.06	-0.45	1.16	-0.41	0.38	0.45	-1.06	-0.14
XRCC2	Untreated	4759224	PDCD5	9141	0|5	5	2.5	0|9	9	4.5	125	0.036	cluster2	0.51	0.59	0.41	0.07	0.01	1.92	0.17	0.47	1.26	-0.11	0.22	0.73	0.12	0.27	1.35	4	1.04	1.09	2.59	1.85
XRCC3	Untreated	4759224	PDCD5	9141	3|3	6	3	4|5	9	4.5	125	0.036	cluster2	0.51	0.59	0.41	0.07	0.01	1.92	0.17	0.47	1.26	-0.11	0.22	0.73	0.12	0.27	1.35	4	1.04	1.09	2.59	1.85
RAD51D	Untreated	301601658	ADAR	103	21|17	38	19	41|26	67	33.5	931	0.0359828	cluster2	-0.39	0.37	0.33	0.12	-1.1	-0.65	0.91	0.79	0.43	-0.77	-0.78	0.47	1.55	0.61	-1.18	-0.38	0.61	0.13	0	0.82
RAD51D	Untreated	295054210	RIF1	55183	46|41	87	43.5	92|84	176	88	2446	0.0359771	cluster1	-1.49	-2	-3.18	-1.38	-4.04	-2.22	0.06	-1.9	-0.34	-3.82	-0.24	1.46	-1.53	-1.12	-0.76	-0.7	-0.66	-0.44	-7.62	-2.74
RAD51C	Untreated	4503521	EIF3E	3646	1|13	14	7	3|29	32	16	445	0.0359551	cluster4	-1.12	0.04	-0.87	-1.4	-0.19	0.33	0.41	-0.78	-0.3	-0.94	-1.3	-0.01	-0.51	-0.5	-0.37	1.95	-0.02	-0.18	-0.28	-0.57
RAD51B	Untreated	5032087	SF3A1	10291	18|12	30	15	31|26	57	28.5	793	0.0359395	cluster3	-1.86	-1.85	-1.37	-0.66	-0.31	0.42	-0.17	-0.45	-0.24	0.34	-0.19	-1.22	0.96	-0.83	0.28	0.28	-0.4	0.1	-0.19	-1.09
RAD51C	Untreated	11125770	AIMP2	7965	7|7	14	7	10|13	23	11.5	320	0.0359375	cluster3	-1.08	0.3	-0.12	-0.93	-0.76	-0.54	-0.24	1.26	-0.51	0.11	1.63	1.04	1.08	0.41	-0.54	-0.29	0.63	1.01	0.79	0.95
RAD51B	Untreated	4502201	ARF1	375	6|3	9	4.5	8|5	13	6.5	181	0.0359116	cluster4	-0.54	-0.85	-0.04	-0.23	-1.15	0.8	-1.14	-0.44	0.55	0.4	-1.54	-0.39	-0.47	-1.43	-0.37	3.46	-1.18	0.28	2.71	-0.12
RAD51D	Untreated	154355000	KHSRP	8570	16|13	29	14.5	30|21	51	25.5	711	0.035865	cluster2	1.18	2.07	1.84	1.69	2.05	0.17	0.57	0.52	0.16	1.61	1.99	0.5	0.56	-0.64	-0.88	1.08	0.58	-1.44	0.23	1.65
RAD51B	Untreated	4885281	GLUD1	2746	9|10	19	9.5	16|24	40	20	558	0.0358423	cluster2	0.08	0.71	-0.64	-0.61	-0.26	0.65	0.85	0.68	1.52	-1.07	-0.17	-0.73	0.47	0.81	1.38	0.67	-0.21	-0.07	0.4	0.4
RAD51B	Untreated	283436222	ATAD3A	55210	7|18	25	12.5	10|32	42	21	586	0.0358362	cluster2	0.58	-0.36	0.75	0.89	-0.14	2.42	3.28	2.9	2.37	0.97	0.89	-0.54	-0.28	1.3	0.91	-1.14	0.5	0.38	0.65	0.07
RAD51B	Untreated	29570791	CSNK2A1	1457	11|6	17	8.5	17|11	28	14	391	0.0358056	cluster3	-1	0.59	0.07	-0.17	0.11	-1.02	-1.99	-0.34	0.71	0.05	-0.71	1.11	-1.06	0.14	0.12	0.61	-0.26	-1.12	-0.34	-0.56
RAD51D	Untreated	14165466	PTBP1	5725	15|11	26	13	21|17	38	19	531	0.0357815	cluster1	-0.99	-1.63	-1.94	-0.06	-0.53	-4.12	-4.97	-4.5	-1.97	-0.72	0.51	1.74	-4.5	-5.71	0.67	4.01	-4.88	-5.78	-3.65	-2.12
XRCC3	Untreated	221316723	NAT10	55226	21|22	43	21.5	34|39	73	36.5	1025	0.0356098	cluster2	-0.03	-1.19	0.12	-0.21	1.8	0.36	0.4	0.68	0.27	0.5	0.69	-0.84	-0.27	0.28	0.8	2.88	-0.39	-0.24	0.68	-0.56
RAD51D	Untreated	350276247	PPP1CC	5501	9|3	12	6	19|5	24	12	337	0.0356083	cluster4	0	-1.03	-0.68	0.32	0.28	-0.41	0.16	-1.06	1.47	-0.59	-1.07	1.11	-1.24	-2.39	-1.59	0.56	-0.52	-0.57	-1	-1.13
RAD51C	Untreated	24430146	NUP153	9972	36|22	58	29	67|38	105	52.5	1475	0.0355932	cluster2	-1.29	0.61	0.18	-0.3	-2.4	2.38	1.56	2.49	1.76	0.25	-1.14	-1.22	-0.45	-0.47	-0.18	-0.48	0.08	0.02	0.84	-0.67
RAD51D	Untreated	32490557	PAPOLA	10914	18|15	33	16.5	28|25	53	26.5	745	0.0355705	cluster3	-2.99	-0.6	-1.73	-1.89	-1.45	0.22	1.12	-1.77	1.35	0.19	-0.82	0.57	0	-0.45	0.18	0.61	1.25	2.61	1.29	-1.76
XRCC2	Untreated	7661922	RAB21	23011	4|5	9	4.5	7|9	16	8	225	0.0355556	cluster3	-1.5	-0.64	-0.83	-1.68	0.33	0.21	-0.38	-0.01	0.93	-0.55	-0.3	-1.42	-0.91	0.81	-0.29	1.13	-0.16	0.56	0.73	0.67
XRCC2	Untreated	4757834	BAG2	9532	2|3	5	2.5	3|12	15	7.5	211	0.035545	cluster4	0.75	0.43	0.24	0.13	-0.03	-0.35	-0.17	-0.38	0.74	-0.6	-0.01	0.3	-0.77	-0.39	0.29	-0.17	-0.94	-0.84	-0.42	1.03
RAD51B	Untreated	4757834	BAG2	9532	2|5	7	3.5	4|11	15	7.5	211	0.035545	cluster4	0.75	0.43	0.24	0.13	-0.03	-0.35	-0.17	-0.38	0.74	-0.6	-0.01	0.3	-0.77	-0.39	0.29	-0.17	-0.94	-0.84	-0.42	1.03
XRCC2	Untreated	124494254	PA2G4	5036	5|11	16	8	10|18	28	14	394	0.035533	cluster4	-0.06	0.67	0.59	1.06	0.67	-0.74	0.71	-0.15	-0.68	-1.24	0.15	-0.83	-0.37	-0.3	-1.18	0.68	-2.11	-0.75	-2.29	0.02
XRCC2	Untreated	7657234	C11orf58	10944	4|4	8	4	7|6	13	6.5	183	0.0355191	cluster2	1.21	1.05	1.46	0.28	0.28	0.25	-0.5	0.11	-0.42	0.63	2.21	-1.05	0.47	1.36	1.17	0.31	0.29	-0.35	-0.36	0.48
XRCC2	Untreated	6912280	AHSA1	10598	10|3	13	6.5	18|6	24	12	338	0.035503	cluster2	-0.51	0.92	-1.12	-0.44	0.38	-0.91	0.29	0.07	0.31	-0.19	-0.05	-0.65	-0.49	0.36	1.28	-1.79	1.52	-0.92	-1.03	1.38
RAD51D	Untreated	183396783	BCOR	54880	40|29	69	34.5	72|50	122	61	1721	0.0354445	cluster2	1.75	0.58	0.37	1.06	-0.49	1.26	1.75	0.43	0.97	-0.38	0.73	0.54	0.33	-1.42	0.61	-0.61	-1.34	1.62	-0.17	-0.98
RAD51D	Untreated	30410794	PSME3	10197	6|3	9	4.5	13|5	18	9	254	0.0354331	cluster3	0.28	0.95	-0.08	0.19	-0.1	-0.43	-1.69	-0.88	-0.27	0.2	1.35	-0.95	-2.12	-1.66	-0.86	0.18	0.5	-0.97	-0.91	0.45
RAD51C	Untreated	30795212	IGF2BP3	10643	4|13	17	8.5	8|33	41	20.5	579	0.0354059	cluster4	0.94	-0.56	-0.24	0.61	0.41	0.5	-0.36	-1.02	-0.55	0.65	0.67	0.11	-0.2	-0.51	2.55	1.08	-0.94	-0.66	-1.13	-1.23
XRCC3	Untreated	27436946	LMNA	4000	12|15	27	13.5	22|25	47	23.5	664	0.0353916	cluster1	0.15	0.53	-0.88	1.03	0.07	-3.32	-1.91	-0.94	-2.69	-1.26	-1.72	-0.63	-1.32	-3.04	-2.19	-0.67	-2.11	-1.51	-2.2	-1.25
RAD51C	Untreated	207029415	RBBP4	5928	4|11	15	7.5	7|23	30	15	424	0.0353774	cluster4	-0.67	-0.75	-0.82	-0.67	-0.12	-1.01	-0.99	-1.87	-1.43	1.44	0.52	1.54	-1.88	-1.08	0.62	3.18	-2.32	-1.6	-0.81	-1
XRCC2	Untreated	4758216	DVL2	1856	9|19	28	14	13|39	52	26	736	0.0353261	cluster3	0.1	-0.65	0.14	0.29	0.83	0.31	0.27	0.17	-0.34	0.18	-0.15	-1.02	1.69	-0.3	0.93	-1.25	0.45	-0.26	0.91	0.28
XRCC3	Untreated	50658063	SMC4	10051	20|36	56	28	33|58	91	45.5	1288	0.0353261	cluster3	-1.92	-2.24	-1.54	-2.22	-2.74	-0.04	0.78	0.89	1.37	-0.4	-0.75	0.83	0.42	0.57	0.67	0.98	-0.73	0.18	0.44	1.07
XRCC2	Untreated	7661952	SART3	9733	17|20	37	18.5	34|34	68	34	963	0.0353063	cluster3	-0.44	0.18	-0.98	-0.46	-0.5	-0.62	-1.09	0.43	-0.35	-0.3	-0.5	-2.11	0.71	0.02	-0.93	-1.01	0.51	-1.01	0.1	-1.04
XRCC3	Untreated	73760405	TMPO	7112	7|15	22	11	13|19	32	16	454	0.0352423	cluster4	-0.53	0.39	-1.86	0.15	0.26	-1.12	-0.81	-0.46	-1.39	0.25	-0.41	-0.31	-0.81	-1.88	1.9	1.04	-1.79	-0.49	-1.25	-0.96
RAD51C	Untreated	11863154	ARCN1	372	11|8	19	9.5	22|14	36	18	511	0.035225	cluster2	0.35	0.03	-0.83	-0.01	0.74	0.57	0.19	-0.81	1.12	-0.44	0.29	0.94	0.56	0.67	1.52	1.66	0.39	-0.11	-0.47	0.08
RAD51B	Untreated	14141170	MTA2	9219	19|8	27	13.5	34|13	47	23.5	668	0.0351796	cluster1	0.11	-0.69	-0.08	0.83	1.03	-0.33	-1.3	-1.07	-1.04	0.47	-0.5	-3.96	-1.42	-0.6	-1.39	-0.72	-1.13	-2.82	-1.06	-1.19
XRCC3	Untreated	147904340	WDR82	80335	6|5	11	5.5	13|9	22	11	313	0.0351438	cluster4	0.83	0.37	1.48	1.87	1.66	-1.75	-1.86	-0.76	-1.12	1.62	0.83	0.93	-0.94	-1.16	0.61	3.65	0.12	0.72	0.2	-1.45
RAD51C	Untreated	223468564	SLC1A5	6510	6|5	11	5.5	12|10	22	11	313	0.0351438	cluster3	0.12	-0.26	-0.41	0.68	-0.33	0.67	-1.13	1.28	-0.68	-0.99	-0.54	0.51	-0.84	-0.05	-0.96	-0.97	0.81	-1.69	0.18	-0.44
RAD51D	Untreated	22027538	PDCD6IP	10015	19|16	35	17.5	38|23	61	30.5	868	0.0351382	cluster3	0.03	0.23	-0.83	-0.64	-1.24	-0.46	0.49	-0.46	-0.07	-0.35	1.13	-0.14	1.02	0.27	0.42	0.32	0.12	1.83	0.65	0.11
XRCC3	Untreated	98986457	HCFC1	3054	35|28	63	31.5	75|68	143	71.5	2035	0.0351351	cluster2	2.5	3.37	2.7	2.27	2.44	0.24	1.29	0.72	0.69	1.62	0.59	-0.18	0.74	-0.5	-0.88	-0.24	0.33	0.02	-0.37	0.13
RAD51C	Untreated	332164729	GTF3C3	9330	10|10	20	10	17|12	29	14.5	413	0.035109	cluster4	0.34	0.93	-0.38	-0.34	1.25	0.41	0.14	0.05	-0.35	-0.24	-0.4	-0.15	1.05	-0.71	-1.6	1.72	-0.45	0.29	1.28	-1.16
RAD51D	Untreated	332164729	GTF3C3	9330	13|6	19	9.5	20|9	29	14.5	413	0.035109	cluster4	0.34	0.93	-0.38	-0.34	1.25	0.41	0.14	0.05	-0.35	-0.24	-0.4	-0.15	1.05	-0.71	-1.6	1.72	-0.45	0.29	1.28	-1.16
RAD51C	Untreated	28178821	IDH3B	3420	5|11	16	8	8|19	27	13.5	385	0.0350649	cluster3	0.69	0.43	0.66	0.78	-0.21	-1.07	-1.84	-1.11	-0.74	2.87	0.29	0.95	0.39	-0.9	0.72	-0.2	-0.33	-0.1	0.5	1.02
RAD51D	Untreated	75677351	SUDS3	64426	7|7	14	7	12|11	23	11.5	328	0.035061	cluster1	-0.97	-1.37	-1.94	-1.31	-2.34	-1.11	-0.32	0.04	1.46	0.65	0.22	-2.68	-0.51	-0.14	0.08	-0.59	-1.99	-1.18	0.06	-2.51
XRCC3	Untreated	123173757	RAVER1	125950	13|14	27	13.5	24|29	53	26.5	756	0.0350529	cluster3	-1.04	1.71	-1.29	-0.17	-0.14	-1.42	1	-0.84	-0.35	1.31	1.11	1.43	0.24	0.95	-0.24	-0.42	0.01	1.22	1.02	0.12
RAD51B	Untreated	125988409	IK	3550	17|6	23	11.5	30|9	39	19.5	557	0.035009	cluster3	-0.75	0.24	-0.83	-1.01	-1.01	-1.28	0.23	-0.5	0.54	0.99	-0.63	1.6	-0.34	-0.98	-1.53	0.02	0.28	-0.43	-2.16	0.4
XRCC2	Untreated	13489054	MAP2K2	5605	12|4	16	8	22|6	28	14	400	0.035	cluster3	-0.92	-0.52	-0.05	-0.65	1.03	-1.46	-0.46	-0.68	-1.28	0.08	0.71	0.5	-0.42	0.27	0.2	0.7	-0.16	0.17	0.35	-1.29
RAD51C	Untreated	115583685	SLC16A1	6566	11|9	20	10	19|16	35	17.5	500	0.035	cluster2	2.23	2.43	1.69	1.42	0.56	0.77	0.55	1.51	0.82	0.18	-0.08	1.2	-0.52	-0.84	-1.61	-0.85	0.69	-0.3	-1.07	1.22
XRCC2	Untreated	4503507	EIF2S3	1968	10|8	18	9	18|15	33	16.5	472	0.0349576	cluster2	0.17	0.1	-0.75	-0.84	-0.11	0.78	0.68	0.89	-0.47	0.46	0.08	-1.1	0.44	-0.46	0.66	1.74	0.06	-0.12	0.04	-0.52
RAD51C	Untreated	111607441	KNOP1	400506	9|9	18	9	13|19	32	16	458	0.0349345	cluster2	0.69	0.98	0.66	0.73	1.38	1.9	0.9	0.94	1.41	-1.7	-1.19	0.82	0.37	1	0.85	-0.36	0.1	-0.14	-0.55	1.29
XRCC2	Untreated	13775200	SF3B5	83443	0|3	3	1.5	0|6	6	3	86	0.0348837	cluster3	-0.94	0.1	-0.96	-2.17	0.33	1.43	-0.41	0.03	0.53	-0.13	0.45	-0.02	-0.73	0.49	0.48	0.13	0.66	-1.21	0.15	-0.87
RAD51C	Untreated	10835029	RAD51B	5890	10|0	10	5	20|0	20	10	350	0.0285714	cluster1	-3.99	-3.64	-5.63	-1.01	-2.15	-4.14	-1.04	-3.71	-0.83	-4.03	-4.69	-5.39	-12.88	-11.4	-1.86	-0.31	-2.08	-3.75	-3.58	-7.46
RAD51C	Untreated	194097487	RANBP3	8498	14|9	23	11.5	27|12	39	19.5	562	0.0346975	cluster4	0.51	0.22	-0.29	0.82	0.51	-1.24	-1.77	-0.73	-1.24	-1.02	-0.37	1.6	-1.67	-1.57	-1.08	1.07	-2.11	-1.45	-1.44	-0.32
RAD51D	Untreated	4885585	SAE1	10055	7|7	14	7	12|12	24	12	346	0.0346821	cluster4	0.54	0.34	1.39	1.09	0.94	0	-0.39	0.41	-0.84	0.58	1.43	1.56	-1.58	-0.21	-0.46	3.01	-0.27	-1.25	0.26	-1.05
RAD51D	Untreated	170763506	GTF3C5	9328	10|10	20	10	19|17	36	18	519	0.0346821	cluster4	-2.19	0.75	-1.28	-0.76	-0.59	0.88	0.63	1.02	-0.23	-1.06	1.26	0.62	-0.5	0.52	0.59	2.12	-0.77	0.43	-0.57	-0.5
XRCC2	Untreated	4885153	CRKL	1399	7|5	12	6	14|7	21	10.5	303	0.0346535	cluster2	-0.58	-0.52	0.71	-0.41	0.47	1.55	-0.17	-0.24	1.24	1	0.58	0.16	-0.83	0.6	0.87	1.6	0.01	-0.53	1.1	0.3
RAD51C	Untreated	56788356	TFIP11	24144	22|13	35	17.5	38|20	58	29	837	0.0346476	cluster3	0.24	-0.1	0.07	-0.18	0.25	-1.18	-0.73	-0.54	-1.04	1.7	0.61	0.56	-0.02	-0.8	-2.01	0.19	0.02	1.21	-0.24	0.52
XRCC3	Untreated	4758216	DVL2	1856	18|14	32	16	29|22	51	25.5	736	0.0346467	cluster3	0.1	-0.65	0.14	0.29	0.83	0.31	0.27	0.17	-0.34	0.18	-0.15	-1.02	1.69	-0.3	0.93	-1.25	0.45	-0.26	0.91	0.28
RAD51C	Untreated	260099723	LDHA	3939	3|10	13	6.5	6|19	25	12.5	361	0.034626	cluster3	-1.16	-0.26	-0.39	-1.07	0.3	-0.43	-0.41	-0.31	0.69	1.03	0.08	-0.49	0.92	-0.46	-0.69	0.65	0.01	0.48	0.53	0.23
RAD51B	Untreated	260099723	LDHA	3939	4|7	11	5.5	9|16	25	12.5	361	0.034626	cluster3	-1.16	-0.26	-0.39	-1.07	0.3	-0.43	-0.41	-0.31	0.69	1.03	0.08	-0.49	0.92	-0.46	-0.69	0.65	0.01	0.48	0.53	0.23
XRCC2	Untreated	207113160	TCOF1	6949	0|46	46	23	0|103	103	51.5	1488	0.0346102	cluster4	-1.2	0.86	-0.52	0.74	1.83	0.07	-1.17	-0.64	-0.78	-1.16	-0.91	-0.24	-0.74	-0.36	-1.85	2.08	-0.58	1.21	1.15	-2.63
RAD51C	Untreated	13129006	DDX50	79009	7|19	26	13	11|40	51	25.5	737	0.0345997	cluster2	0.5	-1.89	0.36	0.38	0.73	-0.16	0.5	-0.69	0.24	-0.18	-1.4	0.14	-0.6	1.27	-0.65	-0.65	-1.19	0.09	-1.16	0.43
XRCC3	Untreated	19913408	TOP2B	7155	33|24	57	28.5	66|46	112	56	1621	0.0345466	cluster2	0.45	0.45	1.67	-0.37	-0.06	4.53	0.15	1.83	1.04	-0.32	-1.19	-0.39	1.11	-0.01	-1.44	0.83	-1.27	-0.05	0.97	-0.27
RAD51C	Untreated	6912676	SNW1	22938	12|11	23	11.5	21|16	37	18.5	536	0.0345149	cluster4	0.04	0.56	0.71	1.42	1.01	-1.96	-2.12	-2.15	-2.13	0.41	-0.57	0.61	-0.55	-0.04	-0.66	0.25	-1.13	-1.49	-2.33	0.45
RAD51D	Untreated	116686122	KIF4A	24137	26|24	50	25	44|41	85	42.5	1232	0.0344968	cluster1	-3.08	-2.23	-2.26	-2.23	-3.28	-3.95	-3.12	-1.22	-3.19	1.19	0.28	-0.65	-0.82	-1.19	-1.02	-0.31	-1.59	-2.22	-0.5	-2.7
RAD51B	Untreated	24431950	PRPF4	9128	13|3	16	8	32|4	36	18	522	0.0344828	cluster4	-0.37	-1.33	-0.93	-1.28	-1.13	0.97	0.51	-0.44	-1.09	0.92	-0.9	-0.22	0.99	0.49	1.24	0.74	-0.43	-0.63	-0.56	-0.23
RAD51B	Untreated	4826686	DDX1	1653	15|13	28	14	31|20	51	25.5	740	0.0344595	cluster4	-1.12	0.09	-0.03	-1.44	-0.32	0.55	-0.43	-1.44	-1.16	0.74	0.95	-1.33	1.32	0.29	-0.38	1.58	0.26	0.93	0.48	-0.7
RAD51D	Untreated	4826686	DDX1	1653	17|10	27	13.5	30|21	51	25.5	740	0.0344595	cluster4	-1.12	0.09	-0.03	-1.44	-0.32	0.55	-0.43	-1.44	-1.16	0.74	0.95	-1.33	1.32	0.29	-0.38	1.58	0.26	0.93	0.48	-0.7
RAD51D	Untreated	14043022	MARS	4141	19|14	33	16.5	33|29	62	31	900	0.0344444	cluster4	-2	0.72	-0.97	-1.12	-0.4	-0.47	-0.33	-0.46	0.38	-0.39	0.2	0.15	-0.75	-0.56	-0.04	3.62	-0.15	-0.76	0.71	0.56
RAD51C	Untreated	224589127	TMEM33	55161	2|3	5	2.5	9|8	17	8.5	247	0.034413	cluster4	0.14	0.09	-0.59	0.48	0.24	-1.94	-0.11	-2.27	-1.08	-0.33	-2.18	0.44	0.56	-0.18	-0.12	-0.8	-1.51	0.79	0.51	0.03
RAD51C	Untreated	8922301	WDR70	55100	21|4	25	12.5	37|8	45	22.5	654	0.0344037	cluster3	-1.58	0.91	-1.43	-0.62	-1.41	0.81	0.3	0.03	0.17	-0.37	-0.6	0.62	-0.72	0.39	-0.27	-1.26	-0.8	0.12	0.23	1.11
XRCC3	Untreated	28373192	ADRM1	11047	4|3	7	3.5	11|17	28	14	407	0.034398	cluster2	-0.19	0.32	2.49	1.6	1.49	3.41	1.64	1.83	0.2	0.84	0.32	-0.31	-0.54	-0.56	0.32	0.82	1.45	1.06	0.3	0.93
RAD51C	Untreated	21536320	HNRNPUL1	11100	12|17	29	14.5	19|33	52	26	756	0.0343915	cluster4	-0.25	0.03	-0.2	-0.31	0.23	0.53	-1.07	-0.11	0.45	-1.53	-2.26	-0.31	0.06	0.79	1.42	1.37	-1.02	-0.27	1.33	1.26
RAD51B	Untreated	38327552	G3BP1	10146	0|19	19	9.5	0|32	32	16	466	0.0343348	cluster3	-0.41	-0.54	-2.07	0.27	0.13	-0.82	-1.49	-1.02	-1.51	1.44	1.2	-0.4	-0.96	0.08	0.85	-0.52	-0.01	-0.36	-0.55	1.89
XRCC2	Untreated	24497620	SRP68	6730	14|8	22	11	29|14	43	21.5	627	0.0342903	cluster2	-0.6	1.43	0.8	1.04	0.05	0.18	-0.24	0.08	0.03	-0.53	-0.87	0.31	0.51	-0.9	1.53	1.3	0.56	-0.03	0.77	-0.49
XRCC3	Untreated	24497620	SRP68	6730	12|15	27	13.5	20|23	43	21.5	627	0.0342903	cluster2	-0.6	1.43	0.8	1.04	0.05	0.18	-0.24	0.08	0.03	-0.53	-0.87	0.31	0.51	-0.9	1.53	1.3	0.56	-0.03	0.77	-0.49
RAD51D	Untreated	98986464	TMED10	10972	4|4	8	4	9|6	15	7.5	219	0.0342466	cluster1	-1.94	-0.57	-0.28	-2.32	-0.76	2.37	-3.69	1.69	-4.72	2.07	0.45	1.19	-0.89	-1.21	-0.81	2.05	2.23	-2.45	-2.69	2.12
RAD51B	Untreated	50592988	UQCRC2	7385	7|11	18	9	12|19	31	15.5	453	0.0342163	cluster2	0.74	0.73	0.56	0.32	0.25	-0.22	-0.2	-0.58	0.56	0.48	-0.7	-0.51	0.74	0.74	-0.08	-0.16	0.45	1.09	0.78	0.56
RAD51C	Untreated	300244569	SRSF11	9295	11|7	18	9	21|12	33	16.5	483	0.0341615	cluster4	1.31	0.36	0.24	0.61	0.5	-0.63	-0.88	0.77	-0.85	-0.2	0.26	-2.25	0.22	-3.41	0.34	0.85	-1.06	-1.72	-3.64	-1.16
RAD51D	Untreated	16418383	NACC1	112939	12|10	22	11	19|17	36	18	527	0.0341556	cluster2	0.04	1.14	1.7	1.54	1.19	1.26	0.46	0.66	-0.57	-0.18	0.45	1.53	-1.04	-0.94	-0.5	0.22	-1.48	-0.21	-0.49	-0.36
XRCC2	Untreated	4506341	ABCD3	5825	15|12	27	13.5	25|20	45	22.5	659	0.0341426	cluster2	2.57	1.63	1.6	1.9	1.68	-0.59	0.37	-1.12	-1.01	1.86	0.12	-0.2	0.36	-1.05	0.81	0.11	1.2	0.04	0.29	-0.87
RAD51C	Untreated	5031973	PDIA6	10130	0|13	13	6.5	0|30	30	15	440	0.0340909	cluster2	0.42	-0.68	0.9	-0.08	1.25	0.81	0.21	1.13	-0.09	1.56	-2.18	1.51	-0.86	0.81	-0.85	-0.84	0.54	-0.7	-0.86	0.07
XRCC2	Untreated	166362719	CDK2	1017	6|4	10	5	11|7	18	9	264	0.0340909	cluster4	-0.62	1.19	1.36	0.21	-0.06	-0.53	-2.15	-0.06	-1.8	-0.71	-1.06	2.69	-2.11	-1.15	-0.16	3.62	-1.13	-4.06	0.49	-1.03
XRCC3	Untreated	115583685	SLC16A1	6566	10|9	19	9.5	19|15	34	17	500	0.034	cluster2	2.23	2.43	1.69	1.42	0.56	0.77	0.55	1.51	0.82	0.18	-0.08	1.2	-0.52	-0.84	-1.61	-0.85	0.69	-0.3	-1.07	1.22
RAD51D	Untreated	296317337	VDAC2	7417	7|4	11	5.5	14|7	21	10.5	309	0.0339806	cluster3	-1.09	-0.31	-1.03	0.16	-0.3	0.57	0.66	-0.53	-0.71	2.13	0.4	1.37	-0.8	0.8	0.94	2.25	0.81	1.83	0.2	0.04
RAD51D	Untreated	209862881	CPSF7	79869	7|7	14	7	16|16	32	16	471	0.0339703	cluster2	0.49	-0.26	-0.09	-0.14	0.71	-1.32	1.22	-0.53	-0.04	-0.81	-2.5	-0.65	-0.11	-0.86	-0.94	-1.2	0.52	1.11	-0.64	0.64
RAD51C	Untreated	114842410	ZC3H11A	9877	16|12	28	14	30|25	55	27.5	810	0.0339506	cluster2	-0.2	0.99	0.25	-0.41	0.29	0.75	1.34	0.94	1.38	0.23	1.18	-0.37	0.62	-0.1	0.73	1.4	-1.09	-0.15	-0.37	-0.49
RAD51C	Untreated	15487670	NXF1	10482	15|12	27	13.5	21|21	42	21	619	0.0339257	cluster2	1.23	0.84	2.02	0.35	-1.4	1.13	1.5	1.37	-0.25	-1.23	1.1	1.2	0.38	1.23	0.79	-0.79	0.2	0.92	1.08	-0.94
XRCC3	Untreated	24430146	NUP153	9972	32|26	58	29	57|43	100	50	1475	0.0338983	cluster2	-1.29	0.61	0.18	-0.3	-2.4	2.38	1.56	2.49	1.76	0.25	-1.14	-1.22	-0.45	-0.47	-0.18	-0.48	0.08	0.02	0.84	-0.67
RAD51B	Untreated	119703744	DSG1	1828	39|0	39	19.5	71|0	71	35.5	1049	0.0338418	cluster3	-0.19	-1.11	-0.07	-0.89	0.35	-0.61	-1.33	-0.45	-0.24	1.36	0.19	0.01	0.01	-0.08	-0.99	-0.56	-1.77	-0.01	-0.54	-0.25
RAD51C	Untreated	301601658	ADAR	103	22|14	36	18	38|25	63	31.5	931	0.0338346	cluster2	-0.39	0.37	0.33	0.12	-1.1	-0.65	0.91	0.79	0.43	-0.77	-0.78	0.47	1.55	0.61	-1.18	-0.38	0.61	0.13	0	0.82
RAD51B	Untreated	7705855	HSD17B12	51144	9|4	13	6.5	14|7	21	10.5	312	0.0336538	cluster3	-0.57	1.01	-0.38	-0.85	0.39	-1.1	-0.88	2.18	-0.77	0.22	0.75	1.29	0	0.23	-4.29	1.26	0.12	0.05	0.06	0.56
RAD51B	Untreated	10346135	MAPRE2	10982	10|3	13	6.5	18|4	22	11	327	0.0336391	cluster4	-0.38	-1.13	-0.19	0.43	0.15	-0.56	0.5	-0.14	1.25	-1.01	-0.47	-1.33	0.43	-1.24	-0.19	-1.12	-0.74	-0.97	-1.15	-0.55
XRCC3	Untreated	5454064	RBM14	10432	13|10	23	11.5	26|19	45	22.5	669	0.0336323	cluster2	0.8	2.4	0.57	0.73	0.82	-0.17	0.37	0.18	0.36	2.16	0.55	1.85	-0.24	-0.65	0.55	0.26	0.07	0.25	0.64	0.64
XRCC3	Untreated	45446743	DDX42	11325	16|20	36	18	29|34	63	31.5	938	0.0335821	cluster1	-1.34	-2.02	-1.17	-1.13	-2.82	-0.16	-2.02	-1.78	-0.94	-0.06	0.33	-4.2	-0.49	-0.01	-0.17	2.13	-0.37	-3.62	-2.47	-0.82
RAD51B	Untreated	11321607	TRIP13	9319	9|3	12	6	22|7	29	14.5	432	0.0335648	cluster2	0.52	0.58	1.75	0.03	-1.18	0.6	2.36	0.13	1.35	-0.66	1.13	0.73	-0.1	2.24	-0.53	0.74	-0.07	0.17	-0.15	0.55
RAD51C	Untreated	117647226	TRMT10C	54931	4|10	14	7	10|17	27	13.5	403	0.0334988	cluster2	-0.62	0.09	-0.1	0.72	2.19	0.21	-0.09	-0.07	-0.51	2.93	1.06	-0.11	-0.78	-0.11	-1.09	0.78	0	0.58	1.05	0.37
XRCC3	Untreated	33356174	PNN	5411	13|9	22	11	26|22	48	24	717	0.0334728	cluster2	1.24	-0.63	-0.55	0.28	0.28	0.33	0.1	0.46	0.72	0.51	-0.79	-0.39	-0.49	0.45	-0.5	1.57	0.72	1.4	0.42	-0.08
XRCC2	Untreated	10947135	ABCF1	23	14|15	29	14.5	27|27	54	27	807	0.0334572	cluster4	-1.19	0.21	-0.14	-0.17	-0.18	0.3	-0.77	-0.33	0.18	-1.93	-1.52	-0.32	-0.42	-0.5	1.18	0.97	-0.81	0.54	-1.02	-0.31
XRCC3	Untreated	40556376	GLYR1	84656	12|11	23	11.5	21|16	37	18.5	553	0.0334539	cluster2	0.87	0.41	0.57	0.42	0.77	0.53	-0.03	1.34	-0.33	-1.76	0.67	-0.19	-0.49	0.51	0.42	0.33	0.8	1.25	1.48	1.03
RAD51C	Untreated	223941782	SIN3A	25942	33|17	50	25	60|25	85	42.5	1273	0.0333857	cluster3	-2.08	-2.36	-2.08	-1.41	-1.44	-0.67	-0.4	-0.5	1.27	-0.99	-0.36	0.42	0.28	-0.38	-0.91	0.49	-0.34	-0.16	0.48	0.05
RAD51B	Untreated	38327039	HSPA4	3308	1|27	28	14	2|54	56	28	840	0.0333333	cluster3	-0.38	0.53	-2.12	-1.25	-0.14	1.32	1.9	2.45	1.53	-1.38	0.11	-1.27	0.57	0.12	-0.65	-3.59	2.09	1.21	-0.15	2.85
RAD51D	Untreated	11863154	ARCN1	372	11|8	19	9.5	20|14	34	17	511	0.0332681	cluster2	0.35	0.03	-0.83	-0.01	0.74	0.57	0.19	-0.81	1.12	-0.44	0.29	0.94	0.56	0.67	1.52	1.66	0.39	-0.11	-0.47	0.08
RAD51D	Untreated	20336205	ATRX	546	42|37	79	39.5	91|72	163	81.5	2454	0.0332111	cluster4	1.52	-0.54	0.72	0.15	0.53	-0.81	-0.73	-1.19	-0.31	1.37	-1.36	-0.55	0.25	-0.48	-1.53	1.64	-0.82	-0.68	0.03	0.09
RAD51D	Untreated	42542379	SRRM1	10250	11|13	24	12	22|38	60	30	904	0.0331858	cluster3	1.1	-0.65	0.39	0.63	-0.19	1.45	-0.38	-0.24	-0.78	1.61	1.93	0.16	-0.53	-0.22	-1.71	1.12	-0.52	0.19	-1.43	-1.58
RAD51D	Untreated	224589071	BMS1	9790	29|19	48	24	54|31	85	42.5	1282	0.0331513	cluster3	-0.78	-0.43	-0.54	-1.39	-0.71	0.53	0.2	0.81	0.67	-1.21	-0.64	-0.57	-0.56	0.55	-1.68	1.27	0.18	-0.64	-0.92	0.16
RAD51B	Untreated	7706339	PPIL1	51645	3|2	5	2.5	6|5	11	5.5	166	0.0331325	cluster1	-2.53	-1.3	-0.35	-0.67	0.12	0.49	-0.94	-0.74	0.89	0.88	0.71	-3.81	-1.41	-0.78	-0.46	0.71	-1.36	-1.14	-1.4	1
RAD51C	Untreated	7706339	PPIL1	51645	3|3	6	3	6|5	11	5.5	166	0.0331325	cluster1	-2.53	-1.3	-0.35	-0.67	0.12	0.49	-0.94	-0.74	0.89	0.88	0.71	-3.81	-1.41	-0.78	-0.46	0.71	-1.36	-1.14	-1.4	1
XRCC2	Untreated	7706339	PPIL1	51645	4|2	6	3	7|4	11	5.5	166	0.0331325	cluster1	-2.53	-1.3	-0.35	-0.67	0.12	0.49	-0.94	-0.74	0.89	0.88	0.71	-3.81	-1.41	-0.78	-0.46	0.71	-1.36	-1.14	-1.4	1
RAD51C	Untreated	259906018	ACIN1	22985	20|27	47	23.5	34|54	88	44	1328	0.0331325	cluster2	1.23	1.71	1.21	0.52	1.81	-0.56	-0.04	-0.17	0.3	0.99	0.4	-1.78	1.01	0.27	0.34	0.45	0.44	0.12	-0.7	1.24
RAD51C	Untreated	221316630	COPB1	1315	21|13	34	17	38|25	63	31.5	953	0.0330535	cluster4	1.68	-0.97	0.67	0.88	-0.09	-1.64	-1.08	-2.07	-1.94	-0.43	-1.67	-0.13	-1.52	-1.15	0.54	1.11	-0.34	0.27	-0.02	-1.02
RAD51C	Untreated	25777602	PSMD2	5708	10|25	35	17.5	16|44	60	30	908	0.0330396	cluster3	-1.95	-2.31	0.02	-1.47	-0.71	0.59	0.7	0.77	0.52	0.27	-0.83	-0.66	-0.51	0.02	0.12	1.53	0.97	-1.78	-0.34	0.54
RAD51D	Untreated	124256489	CRNKL1	51340	17|16	33	16.5	28|28	56	28	848	0.0330189	cluster3	0.16	-1.35	-1.56	0.22	-1.09	-1.56	0.22	-1.17	-2.07	0.77	-0.23	-0.51	0.08	-0.47	-0.98	-0.46	0	0.29	-0.49	0.79
RAD51B	Untreated	21327701	TAF15	8148	4|11	15	7.5	5|34	39	19.5	592	0.0329392	cluster4	1.24	-1.78	0.91	0.13	0.59	-0.14	-1.21	-0.9	-0.99	-0.46	-0.81	-1.43	-0.31	-0.14	-1.94	0.3	1.33	0.41	0.94	-1.16
RAD51B	Untreated	20336290	DHX30	22907	36|4	40	20	68|8	76	38	1155	0.0329004	cluster2	0.87	1.83	0.14	1.25	0.8	1.98	0.96	1.46	-1.39	-1.22	0.34	-0.25	-0.63	0.44	-1.6	-0.02	0.95	0.84	1.49	-0.2
XRCC3	Untreated	4506787	IQGAP1	8826	33|37	70	35	53|56	109	54.5	1657	0.0328908	cluster2	1.74	-0.12	-0.39	-0.03	1.05	0.68	1.18	2.79	0.67	1.16	0.9	-1.35	-0.53	1.07	3.14	0.61	1.17	0.13	-0.06	-0.48
XRCC3	Untreated	8922301	WDR70	55100	13|14	27	13.5	22|21	43	21.5	654	0.0328746	cluster3	-1.58	0.91	-1.43	-0.62	-1.41	0.81	0.3	0.03	0.17	-0.37	-0.6	0.62	-0.72	0.39	-0.27	-1.26	-0.8	0.12	0.23	1.11
RAD51B	Untreated	22027538	PDCD6IP	10015	25|8	33	16.5	47|10	57	28.5	868	0.0328341	cluster3	0.03	0.23	-0.83	-0.64	-1.24	-0.46	0.49	-0.46	-0.07	-0.35	1.13	-0.14	1.02	0.27	0.42	0.32	0.12	1.83	0.65	0.11
RAD51B	Untreated	32483374	NOP56	10528	10|15	25	12.5	14|25	39	19.5	594	0.0328283	cluster4	-2.21	-0.43	-0.83	-1.48	-0.35	0.23	-0.06	0.06	-1.12	0	0.83	-0.54	0.07	0.72	-0.66	2.87	0.61	0.64	0.45	-0.63
XRCC3	Untreated	5031699	FLOT1	10211	10|8	18	9	15|13	28	14	427	0.0327869	cluster4	0.7	0.13	1.74	1.16	-0.21	-1.37	-0.36	0.54	-0.14	0.18	-0.66	-0.23	1.1	-0.28	0.7	-0.08	-0.18	-0.18	-1.29	0.47
XRCC3	Untreated	5032087	SF3A1	10291	17|14	31	15.5	31|21	52	26	793	0.0327869	cluster3	-1.86	-1.85	-1.37	-0.66	-0.31	0.42	-0.17	-0.45	-0.24	0.34	-0.19	-1.22	0.96	-0.83	0.28	0.28	-0.4	0.1	-0.19	-1.09
RAD51C	Untreated	21264343	SAFB	6294	8|25	33	16.5	11|49	60	30	915	0.0327869	cluster4	-0.68	-0.14	-2.85	-1.36	0.1	-1.81	-1.08	-0.98	-1.2	0.54	0.58	-0.14	1.04	0.38	1.92	1.91	0.33	-0.16	0.2	-1.25
RAD51C	Untreated	119226260	CHERP	10523	27|10	37	18.5	47|13	60	30	916	0.0327511	cluster4	-1.55	-0.26	-1.02	-1.83	-1.21	-2.87	-1.77	-1	-1	2.5	1.96	0.61	-1.23	0.45	0.97	1.89	-1.21	-3.22	-0.83	-0.03
XRCC2	Untreated	4504191	MSH6	2956	26|19	45	22.5	48|41	89	44.5	1360	0.0327206	cluster3	-0.58	-3.06	-0.79	-1.37	-1.18	-1.99	7.31	-1.83	0.4	0.44	-1.2	0.36	-0.08	-0.12	-0.52	0.48	0.42	7.74	0.21	-4.8
RAD51D	Untreated	4503363	DPM1	8813	6|5	11	5.5	9|8	17	8.5	260	0.0326923	cluster4	-0.61	-1.04	-0.71	-1.04	-1.3	0.66	-2.32	-0.32	-1.52	-0.07	0.62	2.01	0.35	-0.33	1.16	1.26	-0.97	-1.5	0.5	-1.99
RAD51C	Untreated	4506341	ABCD3	5825	12|13	25	12.5	18|25	43	21.5	659	0.0326252	cluster2	2.57	1.63	1.6	1.9	1.68	-0.59	0.37	-1.12	-1.01	1.86	0.12	-0.2	0.36	-1.05	0.81	0.11	1.2	0.04	0.29	-0.87
RAD51D	Untreated	4506341	ABCD3	5825	12|10	22	11	17|26	43	21.5	659	0.0326252	cluster2	2.57	1.63	1.6	1.9	1.68	-0.59	0.37	-1.12	-1.01	1.86	0.12	-0.2	0.36	-1.05	0.81	0.11	1.2	0.04	0.29	-0.87
XRCC2	Untreated	22749415	STT3A	3703	12|11	23	11.5	26|20	46	23	705	0.0326241	cluster2	-0.8	0.97	0.02	-0.68	0	1.43	0.2	-0.96	-0.14	0.27	-0.6	-0.32	1.31	0.22	0.31	1.49	1.96	-0.6	1.74	0.38
RAD51C	Untreated	18105007	CAD	790	44|36	80	40	80|65	145	72.5	2225	0.0325843	cluster2	2.42	2.19	1.08	2.76	0.49	-0.38	0.37	-0.45	0.08	-0.13	0.91	-0.41	0.27	0.71	0.4	-0.89	-0.21	-0.01	-0.37	1.82
RAD51C	Untreated	209969703	RCC2	55920	10|7	17	8.5	20|14	34	17	522	0.032567	cluster3	-0.59	0.04	-0.32	-1.2	-2.29	-0.13	-0.07	0.23	-0.24	1.76	1.5	-1.61	0.33	0.11	1.59	0.55	0.02	0.26	-0.25	0.21
RAD51C	Untreated	14670350	GTF2I	2969	19|26	45	22.5	26|39	65	32.5	998	0.0325651	cluster4	-0.51	-1.5	-0.72	0.16	-1.21	-0.97	0.05	-0.32	-0.47	-2.42	-2	0.97	-0.77	-0.83	1.19	2.34	-0.5	0.02	-0.13	-0.58
RAD51D	Untreated	4505917	EXOSC10	5394	18|15	33	16.5	32|24	56	28	860	0.0325581	cluster4	0.8	-1.31	0.86	0.02	-0.78	-0.03	-0.58	-0.52	-0.06	-0.14	-1.29	-0.41	0.4	-0.07	-1.07	3.92	-0.87	-0.84	-1.08	0.74
RAD51B	Untreated	23503295	CSNK2B	1460	1|5	6	3	2|12	14	7	215	0.0325581	cluster2	0.48	0.08	0.55	0.06	1.23	-0.01	-0.12	0.17	1.73	-0.53	0.69	0.58	0.05	0.08	-0.84	1.09	1.65	0.67	0.87	-0.81
RAD51B	Untreated	237649019	SLC25A13	10165	15|6	21	10.5	28|16	44	22	676	0.0325444	cluster2	0.83	0.89	0.46	0.48	0.72	-0.23	-0.05	0.02	-0.02	-0.39	-1.51	0.4	0.03	-0.63	-2.32	-1	-0.49	0.61	0.14	0.79
RAD51B	Untreated	33356172	NBN	4683	21|5	26	13	41|8	49	24.5	754	0.0324934	cluster1	-11.79	-12.14	-8.32	-0.84	-4.81	-5.87	-3.75	-7.41	-3.55	-2.98	-1.59	-1.52	-6.91	-5.9	-0.54	1.79	-2.78	-1.5	-6.1	-9.8
RAD51D	Untreated	33356172	NBN	4683	15|10	25	12.5	30|19	49	24.5	754	0.0324934	cluster1	-11.79	-12.14	-8.32	-0.84	-4.81	-5.87	-3.75	-7.41	-3.55	-2.98	-1.59	-1.52	-6.91	-5.9	-0.54	1.79	-2.78	-1.5	-6.1	-9.8
RAD51B	Untreated	77404397	SND1	27044	6|28	34	17	8|51	59	29.5	910	0.0324176	cluster3	0.04	-0.81	-0.7	-0.21	-0.91	0.77	0.36	0.99	0.46	-0.22	1.22	-1.77	0.51	0.49	1.03	0	1.99	0.42	-0.1	0.31
RAD51D	Untreated	34098946	YBX1	4904	9|7	16	8	12|9	21	10.5	324	0.0324074	cluster4	-1.04	-1.12	-1.97	-1.14	-1.98	-2.12	-1.54	-3.1	-1.48	-0.7	-0.54	0.75	0.25	-1	-0.31	1.84	-0.79	-1.09	0.05	-0.15
XRCC3	Untreated	108796056	RO60	6738	8|9	17	8.5	17|17	34	17	525	0.032381	cluster2	0.85	0.29	0.17	0.06	0.94	0.55	-0.4	-0.64	0.08	-0.14	-1.16	0.15	1.05	0.6	0.84	0.83	-0.17	0.37	-0.44	-0.49
XRCC3	Untreated	224282117	SUGP2	10147	22|17	39	19.5	41|29	70	35	1082	0.0323475	cluster4	-1.43	-0.38	-2.38	-2.01	-3.08	-0.79	-1.55	-2.16	-1.4	-1.12	-1.27	0.25	-1.45	-0.09	1.75	-0.29	-0.67	-1.72	-0.8	-0.16
XRCC3	Untreated	4506407	RANBP1	5902	3|6	9	4.5	5|8	13	6.5	201	0.0323383	cluster2	-0.36	0.43	1.55	-0.46	-0.2	1.91	-0.03	1.8	0.98	-1.41	-0.49	-0.58	-0.29	0.68	-0.04	1.55	1.23	-0.35	1.44	2.05
XRCC3	Untreated	171846268	TSFM	10102	10|5	15	7.5	12|9	21	10.5	325	0.0323077	cluster2	0.7	1.16	-0.23	0.31	0.08	0.95	-0.42	0.49	0.41	0.3	0.68	1.08	-0.1	-0.84	2.13	1.31	-1.76	0.59	0.96	0.65
RAD51C	Untreated	4885281	GLUD1	2746	9|12	21	10.5	14|22	36	18	558	0.0322581	cluster2	0.08	0.71	-0.64	-0.61	-0.26	0.65	0.85	0.68	1.52	-1.07	-0.17	-0.73	0.47	0.81	1.38	0.67	-0.21	-0.07	0.4	0.4
RAD51C	Untreated	32490557	PAPOLA	10914	18|7	25	12.5	34|14	48	24	745	0.0322148	cluster3	-2.99	-0.6	-1.73	-1.89	-1.45	0.22	1.12	-1.77	1.35	0.19	-0.82	0.57	0	-0.45	0.18	0.61	1.25	2.61	1.29	-1.76
XRCC2	Untreated	12229217	ADNP	23394	13|25	38	19	21|50	71	35.5	1102	0.0322142	cluster3	-0.72	0.63	0.28	-1.14	0.25	-1.45	-1.32	0.18	0	1.34	-0.74	1.4	-0.38	0.2	-1.39	1.31	-0.15	-0.49	0.43	0.65
RAD51D	Untreated	31652264	RBM26	64062	22|11	33	16.5	42|21	63	31.5	980	0.0321429	cluster3	-1.46	0.07	-0.96	-0.91	-0.79	-0.31	0.71	-0.95	-1.34	1.43	0.69	0.33	-2.75	-2.04	-0.29	0.81	0.14	1.42	0.25	-0.71
RAD51C	Untreated	224593278	DDX27	55661	6|22	28	14	10|41	51	25.5	796	0.0320352	cluster4	0.02	0.5	0.01	-0.58	0.37	-0.56	-1.68	-1.71	-1.47	-1.22	0.76	-1.12	-0.55	-0.53	-0.36	1.81	0.34	0.32	0.29	-1.1
XRCC3	Untreated	120587019	ZNF318	24149	42|39	81	40.5	74|72	146	73	2279	0.0320316	cluster2	0.87	-0.28	1.19	1.26	0.11	0.57	0.19	0.52	2.2	-0.59	-0.26	-0.69	-1.04	-0.58	0.57	-0.25	-1.43	0.43	1.02	0.85
RAD51B	Untreated	19913406	TOP2A	7153	33|19	52	26	61|37	98	49	1531	0.0320052	cluster4	-0.5	-0.85	2.33	-1.7	-0.96	2.82	-0.31	2.42	0.21	-1.85	0.16	1.2	0.04	-0.13	1.5	2.53	-1.46	-1.34	-2.07	-0.59
RAD51C	Untreated	83776600	AURKB	9212	4|7	11	5.5	7|15	22	11	344	0.0319767	cluster2	0.8	0.74	1.53	1.81	-0.72	0.72	-0.32	0.34	0.54	-1.3	-0.43	1.03	-0.35	0.61	0.29	2.17	-0.84	0.62	0.66	-0.27
XRCC3	Untreated	223468564	SLC1A5	6510	7|5	12	6	11|9	20	10	313	0.0319489	cluster3	0.12	-0.26	-0.41	0.68	-0.33	0.67	-1.13	1.28	-0.68	-0.99	-0.54	0.51	-0.84	-0.05	-0.96	-0.97	0.81	-1.69	0.18	-0.44
RAD51C	Untreated	4759156	SNRPA	6626	4|7	11	5.5	7|11	18	9	282	0.0319149	cluster1	-0.37	-0.57	0.59	0.23	-0.12	1.77	-1.14	-0.35	-1.38	0.55	-0.56	-4.69	-0.41	-0.97	0.34	1.55	1.16	-2.47	-0.68	-0.02
RAD51D	Untreated	23308577	PHGDH	26227	8|9	17	8.5	14|20	34	17	533	0.0318949	cluster3	-0.37	0.6	-1.17	0.24	-0.01	0.38	0.92	1.11	1.38	-1.03	-0.52	-0.24	-0.07	0.15	-0.66	-1.41	-0.52	0.08	-0.2	0.02
XRCC2	Untreated	13129006	DDX50	79009	7|14	21	10.5	15|32	47	23.5	737	0.031886	cluster2	0.5	-1.89	0.36	0.38	0.73	-0.16	0.5	-0.69	0.24	-0.18	-1.4	0.14	-0.6	1.27	-0.65	-0.65	-1.19	0.09	-1.16	0.43
RAD51C	Untreated	5032069	SF3B4	10262	6|8	14	7	13|14	27	13.5	424	0.0318396	cluster4	1.39	-0.1	-0.06	1.55	1.03	0.06	-0.87	0.56	-0.63	1.21	1.23	-1.43	-0.38	-1.97	-0.32	1.65	-0.71	-0.72	-0.89	-1.01
XRCC3	Untreated	5292161	PSMD4	5710	9|4	13	6.5	16|8	24	12	377	0.0318302	cluster4	-0.7	-0.27	0.44	-0.03	-0.66	1.64	0.65	0.16	0.62	0.67	0.39	0.18	-0.15	-1.19	1.74	4.53	0.59	-0.35	-0.78	0.1
XRCC2	Untreated	293336691	HDAC2	3066	5|12	17	8.5	7|24	31	15.5	488	0.0317623	cluster3	0.06	0.72	-0.74	-0.95	0.02	-1.27	-2.73	-1.24	-1.68	0.21	-1.8	-0.52	0.13	0.41	-1.33	-0.86	-0.07	-0.77	-0.46	0.36
RAD51B	Untreated	5031645	COX17	10063	1|1	2	1	2|2	4	2	63	0.031746	cluster2	-0.48	0.02	0.3	-0.63	0.83	-1.1	0.08	-1.79	0.84	0.62	1.05	0.85	0.12	0.6	0.11	0.64	0.21	2.51	0.18	0.87
RAD51C	Untreated	5031645	COX17	10063	1|1	2	1	2|2	4	2	63	0.031746	cluster2	-0.48	0.02	0.3	-0.63	0.83	-1.1	0.08	-1.79	0.84	0.62	1.05	0.85	0.12	0.6	0.11	0.64	0.21	2.51	0.18	0.87
RAD51D	Untreated	5031645	COX17	10063	1|1	2	1	2|2	4	2	63	0.031746	cluster2	-0.48	0.02	0.3	-0.63	0.83	-1.1	0.08	-1.79	0.84	0.62	1.05	0.85	0.12	0.6	0.11	0.64	0.21	2.51	0.18	0.87
XRCC2	Untreated	5031645	COX17	10063	1|1	2	1	2|2	4	2	63	0.031746	cluster2	-0.48	0.02	0.3	-0.63	0.83	-1.1	0.08	-1.79	0.84	0.62	1.05	0.85	0.12	0.6	0.11	0.64	0.21	2.51	0.18	0.87
RAD51D	Untreated	21536320	HNRNPUL1	11100	15|12	27	13.5	25|23	48	24	756	0.031746	cluster4	-0.25	0.03	-0.2	-0.31	0.23	0.53	-1.07	-0.11	0.45	-1.53	-2.26	-0.31	0.06	0.79	1.42	1.37	-1.02	-0.27	1.33	1.26
RAD51D	Untreated	13569879	ANP32E	81611	4|5	9	4.5	8|9	17	8.5	268	0.0317164	cluster2	0.86	-0.5	0.71	0.42	0.46	0.02	0.59	-0.39	-0.44	0.31	0.51	0.34	1.13	0.77	-0.46	-0.83	0.28	-1.16	-0.47	-1.22
RAD51D	Untreated	192807314	SMARCA4	6597	33|24	57	28.5	57|45	102	51	1617	0.0315399	cluster3	-1.04	1.73	-3.04	-1.21	0.01	-1.05	1.68	-0.91	1.15	-0.19	0.81	2.61	0.77	0.14	2.69	0	1.04	3.07	1.2	1.83
XRCC2	Untreated	219521872	MPC2	25874	2|2	4	2	3|5	8	4	127	0.0314961	cluster3	-0.24	-0.61	-0.97	-0.42	-0.57	0.16	0.76	0.19	1.09	0.91	0.31	-1.99	0.1	0.56	-0.14	0.08	0.53	-0.26	-0.38	-1.81
RAD51D	Untreated	183396804	RPRD2	23248	32|24	56	28	52|40	92	46	1461	0.0314853	cluster2	-1.16	0.87	0.66	-0.17	-1.11	1.17	0.49	-0.48	0.84	1.02	0.32	1.42	-1.17	0.14	0.36	1.07	-0.21	1.29	0.57	-3.78
XRCC3	Untreated	114842410	ZC3H11A	9877	14|14	28	14	26|25	51	25.5	810	0.0314815	cluster2	-0.2	0.99	0.25	-0.41	0.29	0.75	1.34	0.94	1.38	0.23	1.18	-0.37	0.62	-0.1	0.73	1.4	-1.09	-0.15	-0.37	-0.49
RAD51D	Untreated	118344456	UTP18	51096	11|11	22	11	17|18	35	17.5	556	0.0314748	cluster4	-0.72	-0.38	0.08	0.16	-1.88	1.33	0.46	0.46	0.86	-1.28	-0.55	0.65	0.36	-0.78	-2.62	3.06	-0.37	-1.01	0.14	0.52
XRCC2	Untreated	24797106	FAF2	23197	8|5	13	6.5	16|12	28	14	445	0.0314607	cluster3	0.06	-1.78	-0.44	0.23	-0.85	-2.14	-1.29	1.28	-0.37	0.97	-0.63	1.39	-1.34	-1.93	-0.48	-0.34	0.69	-2.44	-0.62	1.43
XRCC2	Untreated	217272892	EFTUD2	9343	16|17	33	16.5	27|34	61	30.5	972	0.0313786	cluster2	0.37	0.14	0.48	-0.07	1.2	-0.14	-1	-0.54	-0.32	-0.31	0.65	1.21	0.04	-0.52	-0.16	-0.35	0.69	-1.99	-0.95	-0.04
XRCC3	Untreated	21361282	SRSF4	6429	8|8	16	8	15|16	31	15.5	494	0.0313765	cluster2	-0.32	0.59	-0.31	0.26	-0.56	0.89	1.52	2.08	1.08	-0.08	0.31	-0.55	-0.39	0.36	-0.5	0.01	0.15	0.38	0.66	0.8
XRCC3	Untreated	132626688	MDC1	9656	41|35	76	38	69|62	131	65.5	2089	0.0313547	cluster1	-2.78	-2.39	-5.48	-0.88	-2.13	-3.24	-0.14	-2.87	-2.05	-3.93	-1.44	-3.56	-1.65	-1.39	-1.49	-0.25	-2.69	-1.9	-6.47	-3.42
RAD51B	Untreated	11863154	ARCN1	372	12|4	16	8	26|6	32	16	511	0.0313112	cluster2	0.35	0.03	-0.83	-0.01	0.74	0.57	0.19	-0.81	1.12	-0.44	0.29	0.94	0.56	0.67	1.52	1.66	0.39	-0.11	-0.47	0.08
XRCC3	Untreated	47419936	SRPK1	6732	11|12	23	11.5	18|23	41	20.5	655	0.0312977	cluster3	1.41	-0.68	0.77	-0.16	-0.76	-1.04	-1.58	-0.98	-1.11	-0.12	1.53	0.73	-1.34	0.05	0.53	0.22	0.92	0.94	1.72	0.29
RAD51B	Untreated	23097250	TIPRL	261726	7|2	9	4.5	15|2	17	8.5	272	0.03125	cluster1	-2.92	-5.37	-1.45	0.3	-0.17	-0.43	-2.43	-3.75	-2.13	0.62	-0.84	-2.15	-10.4	-7.43	-3.96	1.9	-8.14	-6.66	-6.01	-14.19
XRCC3	Untreated	42794752	ACSL3	2181	10|14	24	12	20|25	45	22.5	720	0.03125	cluster4	0.49	-1.69	0.61	-0.17	-0.34	-0.17	-0.19	-0.25	1.36	0.35	-0.59	-1.14	-1.87	0.08	0.1	1.75	-1.31	-0.53	0.18	-2.14
RAD51D	Untreated	13129006	DDX50	79009	9|11	20	10	18|28	46	23	737	0.0312076	cluster2	0.5	-1.89	0.36	0.38	0.73	-0.16	0.5	-0.69	0.24	-0.18	-1.4	0.14	-0.6	1.27	-0.65	-0.65	-1.19	0.09	-1.16	0.43
RAD51B	Untreated	7706501	WBP11	51729	15|4	19	9.5	31|9	40	20	641	0.0312012	cluster3	-0.59	-0.93	-0.66	-1.12	0.45	0.52	0.13	-0.36	0.1	0.53	-0.15	-0.13	-0.42	0.19	-1.16	0.03	0.34	-0.1	0.78	1.07
RAD51B	Untreated	11067747	CDC5L	988	14|18	32	16	22|28	50	25	802	0.0311721	cluster3	-0.72	-1.04	-2.1	-1.64	-0.46	0.53	0.66	-0.06	0.62	0.11	0.57	-0.52	0.59	0.36	-2.68	-0.8	-0.11	0.64	-0.25	0.02
RAD51B	Untreated	301601658	ADAR	103	15|19	34	17	25|33	58	29	931	0.0311493	cluster2	-0.39	0.37	0.33	0.12	-1.1	-0.65	0.91	0.79	0.43	-0.77	-0.78	0.47	1.55	0.61	-1.18	-0.38	0.61	0.13	0	0.82
RAD51C	Untreated	4503509	EIF3A	8661	13|39	52	26	20|66	86	43	1382	0.0311143	cluster4	-0.75	0.82	0.85	1.72	2	0.85	-0.94	-1.08	-0.31	0.55	-0.21	0.37	-1.17	-1.22	-0.72	2.92	-0.71	-1.92	-0.01	1.36
RAD51D	Untreated	10947139	ARG1	383	1|8	9	4.5	1|19	20	10	322	0.0310559	cluster2	1.78	0.29	0.59	1.49	0.41	-1.25	-1.3	-0.43	-0.79	-1	-1.75	1.75	-0.35	0.41	-0.35	-0.82	0.29	-0.51	-0.76	0.7
RAD51D	Untreated	13129068	NOC4L	79050	10|6	16	8	22|10	32	16	516	0.0310078	cluster4	-2.65	-2.89	-1.96	-2.28	-0.83	-0.64	0.47	1.43	0.87	0.36	-1.6	-0.21	1.08	-0.08	-0.69	3.61	-0.97	-0.87	1.23	-0.72
XRCC3	Untreated	154355000	KHSRP	8570	14|11	25	12.5	26|18	44	22	711	0.0309423	cluster2	1.18	2.07	1.84	1.69	2.05	0.17	0.57	0.52	0.16	1.61	1.99	0.5	0.56	-0.64	-0.88	1.08	0.58	-1.44	0.23	1.65
RAD51C	Untreated	7305503	STOML2	30968	1|12	13	6.5	1|21	22	11	356	0.0308989	cluster4	-0.35	-0.15	0.63	-0.33	-0.78	0.85	-0.23	0.19	0.64	-0.1	-0.98	-0.69	-0.82	-1.89	1.08	0.61	-0.26	-0.53	-4.89	0.28
XRCC3	Untreated	12056468	JUP	3728	13|12	25	12.5	21|25	46	23	745	0.0308725	cluster2	0.46	0.6	0.29	-0.04	-1.32	1.52	-0.03	1.38	0.89	-1.17	-2.28	0.04	0.93	-1.34	-0.33	-0.03	0.16	0.26	1.27	0.35
RAD51C	Untreated	4757834	BAG2	9532	3|4	7	3.5	5|8	13	6.5	211	0.0308057	cluster4	0.75	0.43	0.24	0.13	-0.03	-0.35	-0.17	-0.38	0.74	-0.6	-0.01	0.3	-0.77	-0.39	0.29	-0.17	-0.94	-0.84	-0.42	1.03
RAD51D	Untreated	4757834	BAG2	9532	3|5	8	4	6|7	13	6.5	211	0.0308057	cluster4	0.75	0.43	0.24	0.13	-0.03	-0.35	-0.17	-0.38	0.74	-0.6	-0.01	0.3	-0.77	-0.39	0.29	-0.17	-0.94	-0.84	-0.42	1.03
RAD51B	Untreated	6912676	SNW1	22938	13|7	20	10	20|13	33	16.5	536	0.0307836	cluster4	0.04	0.56	0.71	1.42	1.01	-1.96	-2.12	-2.15	-2.13	0.41	-0.57	0.61	-0.55	-0.04	-0.66	0.25	-1.13	-1.49	-2.33	0.45
RAD51C	Untreated	23397429	EIF3M	10480	3|9	12	6	3|20	23	11.5	374	0.0307487	cluster4	-0.19	-0.2	-0.81	0.55	0.51	0.72	-1.06	0.04	0.24	-0.73	0.5	0.22	1.66	0.67	1.24	2.21	1.24	1.29	1.43	-1.37
XRCC2	Untreated	23397429	EIF3M	10480	7|4	11	5.5	14|9	23	11.5	374	0.0307487	cluster4	-0.19	-0.2	-0.81	0.55	0.51	0.72	-1.06	0.04	0.24	-0.73	0.5	0.22	1.66	0.67	1.24	2.21	1.24	1.29	1.43	-1.37
XRCC2	Untreated	20336290	DHX30	22907	24|15	39	19.5	43|28	71	35.5	1155	0.0307359	cluster2	0.87	1.83	0.14	1.25	0.8	1.98	0.96	1.46	-1.39	-1.22	0.34	-0.25	-0.63	0.44	-1.6	-0.02	0.95	0.84	1.49	-0.2
RAD51C	Untreated	12025678	ACTN4	81	7|28	35	17.5	12|44	56	28	911	0.0307355	cluster2	-0.41	0.83	0.49	0.19	-0.2	0.13	-0.6	-0.36	-1.55	-0.82	-0.22	1.31	0.11	0.14	-1.3	1.01	0.06	0.27	0.43	1.16
XRCC3	Untreated	21361633	LRRC40	55631	12|7	19	9.5	25|12	37	18.5	602	0.0307309	cluster2	0.63	-0.24	0.14	1	0.27	0.02	0.1	1.62	0.97	-0.58	-1.11	0.34	0.72	-0.46	0.15	0.24	-0.7	0.64	-0.34	0.9
XRCC2	Untreated	29570791	CSNK2A1	1457	6|8	14	7	8|16	24	12	391	0.0306905	cluster3	-1	0.59	0.07	-0.17	0.11	-1.02	-1.99	-0.34	0.71	0.05	-0.71	1.11	-1.06	0.14	0.12	0.61	-0.26	-1.12	-0.34	-0.56
RAD51D	Untreated	14790190	SPEN	23013	73|58	131	65.5	123|101	224	112	3664	0.0305677	cluster2	-1.03	-0.43	-0.19	-0.25	0.8	0.67	0.18	0.23	-0.15	0.01	-0.66	0.89	-0.56	-0.89	1.98	0.06	0.36	-0.71	1.68	-0.02
RAD51B	Untreated	5292161	PSMD4	5710	6|6	12	6	10|13	23	11.5	377	0.030504	cluster4	-0.7	-0.27	0.44	-0.03	-0.66	1.64	0.65	0.16	0.62	0.67	0.39	0.18	-0.15	-1.19	1.74	4.53	0.59	-0.35	-0.78	0.1
XRCC3	Untreated	223029410	TLN1	7094	46|59	105	52.5	67|88	155	77.5	2541	0.0304998	cluster2	0.47	0.62	0.88	-0.41	0.24	0.65	0.18	1.1	-0.27	1.31	0.14	-0.05	1.56	1.35	0.91	0.59	1.56	1.36	2.44	1.03
RAD51C	Untreated	21281677	WDR36	134430	15|16	31	15.5	26|32	58	29	951	0.0304942	cluster2	0.35	-0.36	-0.65	0.42	1.21	1.67	0.7	1.38	1.45	0.63	1.61	-0.36	0.39	-0.12	0.14	2.82	-0.52	-0.04	0.3	-0.96
XRCC3	Untreated	21328448	YWHAB	7529	3|7	10	5	4|11	15	7.5	246	0.0304878	cluster3	-0.78	0.52	-1.01	-1.32	-1	0.98	0.27	0.37	0.41	0.39	-1.43	-0.65	0.72	1.03	-0.41	-1.54	-0.26	-0.43	-0.05	0.32
XRCC3	Untreated	150378533	USP7	7874	19|23	42	21	32|35	67	33.5	1102	0.0303993	cluster1	0.17	-1.16	-0.61	0.49	-0.35	-1.05	-1.42	0.33	-9.14	1.1	0.34	1.39	-2.77	-4.76	-2.2	-5.66	-7.45	-1.85	-3.64	-2.47
XRCC3	Untreated	4502227	ARL1	400	0|4	4	2	0|11	11	5.5	181	0.0303867	cluster4	-0.69	-1.21	-0.17	-0.71	-0.93	0.65	-1.24	-0.41	-1.07	-1.3	-1.09	0.91	0.09	0.99	0.06	0.2	-1.13	-1.03	-1.39	-1.89
XRCC3	Untreated	22202629	AIFM1	9131	7|15	22	11	12|25	37	18.5	609	0.0303777	cluster4	-0.53	-0.19	-0.36	-0.22	0.11	1.89	-0.48	0.54	-0.52	1.22	-0.26	0.29	-0.04	-0.69	1.25	5.7	0.41	-0.44	-0.43	0.71
XRCC3	Untreated	224589127	TMEM33	55161	3|3	6	3	8|7	15	7.5	247	0.0303644	cluster4	0.14	0.09	-0.59	0.48	0.24	-1.94	-0.11	-2.27	-1.08	-0.33	-2.18	0.44	0.56	-0.18	-0.12	-0.8	-1.51	0.79	0.51	0.03
XRCC2	Untreated	21218438	GATAD2B	57459	9|12	21	10.5	15|21	36	18	593	0.0303541	cluster2	0.45	0.27	0.65	1.37	1.05	1.26	-0.06	1.2	-0.4	0.25	-1.06	-1.9	0.16	0.59	0.01	-0.27	0.87	-2	0.13	-0.05
XRCC3	Untreated	4503579	EPB41L2	2037	22|19	41	20.5	34|27	61	30.5	1005	0.0303483	cluster2	1.37	0.76	-0.84	0.51	-0.51	-2.35	1.1	1.37	-0.24	-0.82	0.04	-1.07	0.26	0.98	-0.22	-2.33	0.12	-0.4	-0.81	1.27
XRCC2	Untreated	8922886	DDX19A	55308	10|4	14	7	21|8	29	14.5	478	0.0303347	cluster2	0.49	0.55	0.63	0.42	1.31	0.41	-0.66	0.43	-0.13	0.34	0.91	0.42	0.03	0.13	0.51	0.45	-0.74	-0.74	0.92	0.92
XRCC3	Untreated	11321583	SUCLA2	8803	6|10	16	8	10|18	28	14	463	0.0302376	cluster2	1.43	2	-0.13	1.71	1.24	-0.58	0.58	0.48	-0.33	0.21	0.65	0.63	-0.08	-0.36	-0.1	0.04	0.14	-0.1	-0.7	-0.98
XRCC3	Untreated	5803221	WDR3	10885	15|18	33	16.5	23|34	57	28.5	943	0.0302227	cluster4	-0.55	-0.32	0.07	-1	0.39	-0.9	0.09	0.12	0.54	0.41	-0.38	-0.42	0.35	0.19	-0.51	3.15	-0.5	-1.21	-1.25	-0.23
RAD51D	Untreated	5729953	NUDC	10726	6|4	10	5	12|8	20	10	331	0.0302115	cluster4	-1.25	-1.15	0.38	0.15	-1.36	1.4	0.38	0.88	0.13	0.53	0.43	-0.41	0.13	0.33	-0.13	2.66	-0.37	-0.67	0.06	-0.02
XRCC2	Untreated	51873031	NCLN	56926	13|4	17	8.5	28|6	34	17	563	0.0301954	cluster3	0.11	-0.63	0.21	1.01	-1.49	0.96	0.42	1.46	0.78	0.76	2.61	0.55	0.07	-0.21	-0.9	-0.12	0.44	-0.21	0.85	-0.3
RAD51C	Untreated	168229174	RBM27	54439	25|4	29	14.5	57|7	64	32	1060	0.0301887	cluster2	-0.32	0.82	0.27	0.91	0.1	-0.13	-0.71	-0.33	-0.87	-2.62	-3.13	0.13	-0.27	-1.45	1.32	0.68	0.77	1.52	-0.21	0.08
RAD51B	Untreated	132626688	MDC1	9656	33|39	72	36	60|66	126	63	2089	0.030158	cluster1	-2.78	-2.39	-5.48	-0.88	-2.13	-3.24	-0.14	-2.87	-2.05	-3.93	-1.44	-3.56	-1.65	-1.39	-1.49	-0.25	-2.69	-1.9	-6.47	-3.42
XRCC2	Untreated	337756501	MTHFD1L	25902	21|9	30	15	45|14	59	29.5	979	0.0301328	cluster3	-1.4	0.32	-1.55	-1.34	-1.37	1.03	1.45	1.1	0.15	-1.72	-1.03	-1.67	1.75	0.93	0.19	-0.48	0.73	0.67	1.03	-0.18
RAD51B	Untreated	27436946	LMNA	4000	11|11	22	11	18|22	40	20	664	0.0301205	cluster1	0.15	0.53	-0.88	1.03	0.07	-3.32	-1.91	-0.94	-2.69	-1.26	-1.72	-0.63	-1.32	-3.04	-2.19	-0.67	-2.11	-1.51	-2.2	-1.25
RAD51B	Untreated	354721184	RAB5C	5878	1|6	7	3.5	2|13	15	7.5	249	0.0301205	cluster3	-0.41	0.21	-0.24	-0.16	-1.35	0.88	-0.8	0.42	-0.76	1.74	0.97	-0.89	-0.69	0.69	0.16	0.75	-0.7	-0.36	-0.14	0.03
RAD51C	Untreated	11321607	TRIP13	9319	10|7	17	8.5	17|9	26	13	432	0.0300926	cluster2	0.52	0.58	1.75	0.03	-1.18	0.6	2.36	0.13	1.35	-0.66	1.13	0.73	-0.1	2.24	-0.53	0.74	-0.07	0.17	-0.15	0.55
XRCC2	Untreated	195976805	HYOU1	10525	25|13	38	19	43|17	60	30	999	0.03003	cluster2	0.06	-0.84	-0.58	0.07	0.48	1.1	0.58	1.96	-0.13	0.1	1.03	0.7	0.69	-0.51	0.15	1.35	0.6	0.67	0.87	0.68
RAD51C	Untreated	4506209	PSMC2	5701	7|9	16	8	11|15	26	13	433	0.0300231	cluster2	-1.08	-0.06	0.25	-0.83	0.24	0.98	-0.44	-0.22	1.07	-0.15	0.2	0.24	-0.21	0.47	1.1	1.03	0.63	1.33	0.7	-0.47
XRCC3	Untreated	4758556	PRPF3	9129	11|11	22	11	22|19	41	20.5	683	0.0300146	cluster3	1.21	-0.07	1.92	0.88	0.88	-0.3	-1.97	-1.5	-1.58	0.55	-0.14	-0.85	0.97	-1.1	0.44	-0.39	1.23	-0.14	0.05	0.81
XRCC3	Untreated	55953087	GTPBP4	23560	13|10	23	11.5	20|18	38	19	634	0.0299685	cluster4	-0.63	0.21	0.16	1.19	0.06	0.22	-0.4	-0.4	-0.51	1.04	-0.02	-0.41	-0.77	-1.07	1.31	4.67	1.17	0.13	0.53	-0.02
RAD51C	Untreated	33356172	NBN	4683	18|7	25	12.5	36|9	45	22.5	754	0.0298408	cluster1	-11.79	-12.14	-8.32	-0.84	-4.81	-5.87	-3.75	-7.41	-3.55	-2.98	-1.59	-1.52	-6.91	-5.9	-0.54	1.79	-2.78	-1.5	-6.1	-9.8
XRCC2	Untreated	154354962	IMMT	10989	19|5	24	12	37|8	45	22.5	757	0.0297226	cluster4	0.58	0.15	0.62	0.46	1.45	-1.48	-1.38	-1.06	-1.01	0.39	-0.96	0	0.92	-0.06	0.68	2.16	-0.01	0.16	-0.11	-0.65
RAD51C	Untreated	58761544	KDM1A	23028	21|6	27	13.5	43|9	52	26	876	0.0296804	cluster4	0.08	-0.29	-0.56	-0.28	0.3	-2.33	-1.14	-0.76	-2.44	-1.51	-1.06	2.45	-0.57	1.21	-0.41	-0.24	-1.66	-1.68	-2.09	-0.77
XRCC3	Untreated	20149598	SLC25A10	1468	6|4	10	5	12|5	17	8.5	287	0.0296167	cluster3	-1.34	-1.08	-0.49	-0.52	-1.44	-0.01	-0.28	-0.12	0.28	-0.99	-0.54	-0.7	-1.29	-0.47	1.22	-0.58	0.46	-0.14	-0.29	-1.14
RAD51C	Untreated	31652264	RBM26	64062	21|9	30	15	43|15	58	29	980	0.0295918	cluster3	-1.46	0.07	-0.96	-0.91	-0.79	-0.31	0.71	-0.95	-1.34	1.43	0.69	0.33	-2.75	-2.04	-0.29	0.81	0.14	1.42	0.25	-0.71
RAD51B	Untreated	6912280	AHSA1	10598	7|4	11	5.5	13|7	20	10	338	0.0295858	cluster2	-0.51	0.92	-1.12	-0.44	0.38	-0.91	0.29	0.07	0.31	-0.19	-0.05	-0.65	-0.49	0.36	1.28	-1.79	1.52	-0.92	-1.03	1.38
RAD51C	Untreated	24497447	NUP50	10762	12|5	17	8.5	18|8	26	13	440	0.0295455	cluster2	-0.21	0.36	1.02	-0.21	-0.75	0.84	0.04	0.35	-0.86	0.64	0.43	0.7	0.4	1.07	-1.41	2.6	0.99	-1.21	2.22	1.53
XRCC3	Untreated	195976805	HYOU1	10525	16|21	37	18.5	27|32	59	29.5	999	0.0295295	cluster2	0.06	-0.84	-0.58	0.07	0.48	1.1	0.58	1.96	-0.13	0.1	1.03	0.7	0.69	-0.51	0.15	1.35	0.6	0.67	0.87	0.68
RAD51D	Untreated	21264343	SAFB	6294	17|14	31	15.5	33|21	54	27	915	0.0295082	cluster4	-0.68	-0.14	-2.85	-1.36	0.1	-1.81	-1.08	-0.98	-1.2	0.54	0.58	-0.14	1.04	0.38	1.92	1.91	0.33	-0.16	0.2	-1.25
RAD51D	Untreated	15147337	UBR5	51366	55|36	91	45.5	103|62	165	82.5	2799	0.0294748	cluster3	-1.01	-0.66	-1.04	-1.26	-0.27	-0.35	-0.62	-2.77	0.8	1.21	-0.93	2.42	1.24	0.03	1.46	0.62	1.18	2.66	2.86	-2.39
RAD51C	Untreated	23097250	TIPRL	261726	4|4	8	4	10|6	16	8	272	0.0294118	cluster1	-2.92	-5.37	-1.45	0.3	-0.17	-0.43	-2.43	-3.75	-2.13	0.62	-0.84	-2.15	-10.4	-7.43	-3.96	1.9	-8.14	-6.66	-6.01	-14.19
RAD51B	Untreated	194097487	RANBP3	8498	12|3	15	7.5	27|6	33	16.5	562	0.0293594	cluster4	0.51	0.22	-0.29	0.82	0.51	-1.24	-1.77	-0.73	-1.24	-1.02	-0.37	1.6	-1.67	-1.57	-1.08	1.07	-2.11	-1.45	-1.44	-0.32
RAD51B	Untreated	5730027	KHDRBS1	10657	4|10	14	7	5|21	26	13	443	0.0293454	cluster3	-0.09	-0.66	-0.34	-0.11	0.64	-0.96	-0.46	0.89	-0.18	-0.14	0.42	0.7	-0.62	0.17	1.15	1.5	-0.29	-0.66	-0.67	-0.19
XRCC3	Untreated	4504517	HSPB1	3315	4|4	8	4	5|7	12	6	205	0.0292683	cluster2	-0.19	1.06	-0.75	-0.12	0.56	0.72	1.47	0.34	-0.07	0.4	-1.95	-1.02	1.16	0.51	-0.19	-0.39	0.08	0.73	0.99	-0.17
XRCC3	Untreated	5031569	ACTR1A	10121	7|6	13	6.5	13|9	22	11	376	0.0292553	cluster4	0.77	2.66	0.85	1.34	0.99	-0.29	-2.63	-1.6	-0.67	-0.09	1.2	0.27	-2.23	-1.16	0.74	1.68	-2.95	-3.01	-3.22	-1.39
XRCC2	Untreated	163644321	UQCRFS1	7386	5|4	9	4.5	11|5	16	8	274	0.0291971	cluster2	0.95	0.47	0.63	-0.06	-0.16	0.46	-0.33	-0.6	0.69	-0.65	0.25	-0.83	0.45	-0.39	3.02	1.63	0.42	1.36	1.52	1.59
RAD51C	Untreated	6681764	NDUFA9	4704	4|7	11	5.5	5|17	22	11	377	0.0291777	cluster3	-1.9	-0.55	-1.18	-0.72	-1.44	-0.16	-0.6	-1.11	0.43	-0.33	-0.47	-0.76	-0.34	1.32	-0.47	-0.21	0.57	0.7	0.17	0.77
XRCC3	Untreated	389565483	PDCD6	10016	2|6	8	4	3|8	11	5.5	189	0.0291005	cluster3	0.66	0.06	0.24	-0.69	0.44	-0.71	-0.43	-0.82	-0.15	1.42	1.68	-0.26	-0.08	0.25	0.85	-0.54	0.74	0.23	0.11	0.99
RAD51C	Untreated	389565483	PDCD6	10016	0|7	7	3.5	0|11	11	5.5	189	0.0291005	cluster3	0.66	0.06	0.24	-0.69	0.44	-0.71	-0.43	-0.82	-0.15	1.42	1.68	-0.26	-0.08	0.25	0.85	-0.54	0.74	0.23	0.11	0.99
XRCC2	Untreated	31377644	ATAD1	84896	5|6	11	5.5	9|12	21	10.5	361	0.0290859	cluster3	-0.75	-0.01	-1.09	-1.28	0.24	-1.35	-1.31	-1.67	-0.51	-0.04	-1	-0.6	-1.06	-0.45	1.16	-0.41	0.38	0.45	-1.06	-0.14
RAD51C	Untreated	22749415	STT3A	3703	4|16	20	10	6|35	41	20.5	705	0.029078	cluster2	-0.8	0.97	0.02	-0.68	0	1.43	0.2	-0.96	-0.14	0.27	-0.6	-0.32	1.31	0.22	0.31	1.49	1.96	-0.6	1.74	0.38
XRCC2	Untreated	161169023	SUPT5H	6829	23|16	39	19.5	37|26	63	31.5	1087	0.0289788	cluster3	-1.98	-1.4	-1.7	-0.76	-1.08	-1.47	-0.77	-0.58	-0.2	-1.31	-0.98	-1.08	1.3	-0.55	-1.04	0.46	2.29	0.82	-0.42	-0.79
RAD51C	Untreated	255918139	CHAMP1	283489	16|9	25	12.5	30|17	47	23.5	812	0.0289409	cluster4	-1.5	-0.81	-0.14	-2.06	-0.87	0.36	0.12	0.2	-1.32	-0.64	-1.53	0.62	-0.76	-0.98	0.98	0.25	0.02	-0.1	0.16	-1.23
XRCC2	Untreated	385198059	NOP2	4839	10|17	27	13.5	18|29	47	23.5	812	0.0289409	cluster4	-1.6	-0.65	-0.53	-0.26	-1.56	-1.23	-1.37	-2.12	-0.87	0	0.62	-0.4	0.47	-0.68	1.45	3.53	-0.29	-0.84	-0.59	-0.4
RAD51D	Untreated	56676330	HP1BP3	50809	11|8	19	9.5	17|15	32	16	553	0.0289331	cluster3	0.35	-0.79	-1.1	-1.14	-0.83	-1.28	0.2	-1.46	-0.77	-0.98	-0.22	-0.55	-0.81	0.68	0.11	1.27	-0.25	0.24	0.37	0.45
XRCC2	Untreated	170763498	SET	6418	0|8	8	4	0|16	16	8	277	0.0288809	cluster2	1.62	1.87	1.9	2.65	2.37	2.76	2.45	2.38	0.51	0.3	0.33	1.45	1.02	0.66	1.82	0.51	1.33	1.85	-1.63	1.27
RAD51D	Untreated	33239445	EIF3B	8662	13|8	21	10.5	33|14	47	23.5	814	0.0288698	cluster4	-1.87	-0.08	0.69	-1.32	0.06	0.28	-0.89	-0.56	-1.14	-0.74	-0.81	0.12	-0.07	0.56	-0.1	1.03	-0.46	0.01	-0.33	0.04
RAD51B	Untreated	21361794	CAND1	55832	26|11	37	18.5	52|19	71	35.5	1230	0.0288618	cluster1	0.73	-1.63	1.68	2.46	-3.01	4.3	-1.44	12.82	-4.65	-2.11	-1.89	-1.57	-3.98	-2.84	1.74	-6.37	-0.07	-8.46	-9.82	-3.28
RAD51B	Untreated	32490557	PAPOLA	10914	18|2	20	10	40|3	43	21.5	745	0.0288591	cluster3	-2.99	-0.6	-1.73	-1.89	-1.45	0.22	1.12	-1.77	1.35	0.19	-0.82	0.57	0	-0.45	0.18	0.61	1.25	2.61	1.29	-1.76
XRCC3	Untreated	299758394	DNM2	1785	15|12	27	13.5	30|20	50	25	869	0.0287687	cluster4	-0.43	1.53	0.66	0.81	1.29	-1.37	-0.48	-2.63	-1.49	-0.35	-0.21	-0.57	0.06	-1.43	-1.24	1.02	-3.89	-1.13	-2.33	-0.25
XRCC2	Untreated	122937227	U2SURP	23350	10|26	36	18	16|43	59	29.5	1029	0.0286686	cluster2	0.6	-0.72	1.39	-0.03	0.9	-0.38	0.59	0.47	-0.07	-0.28	-0.29	-0.7	-0.23	0.06	-0.68	-0.09	0.13	0.49	-0.79	0.61
RAD51D	Untreated	20143967	KIF23	9493	19|14	33	16.5	36|19	55	27.5	960	0.0286458	cluster2	0.2	-0.38	0.13	-0.16	-0.99	0.48	0.74	0.35	0.11	0.37	-1.18	-0.22	0.57	-1.3	0.61	0.65	-0.08	0.88	1.44	0.18
RAD51B	Untreated	5453638	ARID3B	10620	15|3	18	9	29|3	32	16	560	0.0285714	cluster2	1.52	0.6	0.94	1.23	0.72	-0.34	0.34	0.28	-0.38	0.64	0.4	-0.12	-0.21	1.25	0.74	-0.02	-0.13	-0.64	0.17	-0.16
RAD51D	Untreated	17402896	RAD51C	5889	11|6	17	8.5	21|11	32	16	376	0.0425532	cluster1	-4.29	-2.03	-2.97	0.49	-0.52	-3.26	-2.58	-2.79	-3.57	-1.49	-2.32	-1.71	-3.56	-1.76	0.34	1.54	-0.67	-0.59	-0.95	-1.37
XRCC3	Untreated	154146193	PNISR	25957	3|4	7	3.5	40|6	46	23	805	0.0285714	cluster4	0.59	-0.84	0.65	0.13	-0.7	-0.32	0.51	0.35	-0.81	0.95	0.86	-1.41	1.26	-2.35	0.24	2.03	-0.5	-1.34	0.25	-1.3
RAD51D	Untreated	58761544	KDM1A	23028	15|13	28	14	29|21	50	25	876	0.0285388	cluster4	0.08	-0.29	-0.56	-0.28	0.3	-2.33	-1.14	-0.76	-2.44	-1.51	-1.06	2.45	-0.57	1.21	-0.41	-0.24	-1.66	-1.68	-2.09	-0.77
XRCC2	Untreated	117647226	TRMT10C	54931	12|3	15	7.5	17|6	23	11.5	403	0.028536	cluster2	-0.62	0.09	-0.1	0.72	2.19	0.21	-0.09	-0.07	-0.51	2.93	1.06	-0.11	-0.78	-0.11	-1.09	0.78	0	0.58	1.05	0.37
RAD51D	Untreated	35493916	RPN2	6185	18|6	24	12	26|10	36	18	631	0.0285261	cluster4	-1.06	-1.06	-1.88	-1.82	-0.66	1.38	1.74	2.47	0.02	-0.33	0.56	-0.03	0.92	-0.99	-0.88	1.15	0.53	0.26	1.36	-0.59
RAD51D	Untreated	91199540	DLD	1738	6|7	13	6.5	13|16	29	14.5	509	0.0284872	cluster3	-0.04	-0.38	-0.18	-0.15	0.35	0.55	-0.22	-0.8	0.79	0.71	-0.55	-2.21	-0.7	-0.15	-0.59	-0.22	0.45	0.33	0.46	0.5
XRCC2	Untreated	291575128	LDHB	3945	4|6	10	5	7|12	19	9.5	334	0.0284431	cluster3	-1.48	-1.04	-1.44	-1.77	-1.57	0.48	0.07	-1.07	-0.11	-1.28	-0.87	0.17	0.08	0.01	0.06	-0.28	1.05	0.38	0.22	0.04
RAD51C	Untreated	166362719	CDK2	1017	6|6	12	6	8|7	15	7.5	264	0.0284091	cluster4	-0.62	1.19	1.36	0.21	-0.06	-0.53	-2.15	-0.06	-1.8	-0.71	-1.06	2.69	-2.11	-1.15	-0.16	3.62	-1.13	-4.06	0.49	-1.03
RAD51C	Untreated	4503579	EPB41L2	2037	10|25	35	17.5	13|44	57	28.5	1005	0.0283582	cluster2	1.37	0.76	-0.84	0.51	-0.51	-2.35	1.1	1.37	-0.24	-0.82	0.04	-1.07	0.26	0.98	-0.22	-2.33	0.12	-0.4	-0.81	1.27
RAD51D	Untreated	4504897	KPNA2	3838	9|7	16	8	18|12	30	15	529	0.0283554	cluster1	-2.4	-2.64	-2.56	-2.48	-1.06	0.03	-3.74	0.41	-0.33	0.29	-0.29	-0.79	0.61	-0.77	-0.35	-0.75	-0.21	-7.55	-0.49	0.87
RAD51B	Untreated	21361181	ATP1A1	476	7|26	33	16.5	12|46	58	29	1023	0.028348	cluster4	0.21	0.87	0.28	-0.62	1.16	1.14	0.43	1.88	0.76	1.84	0.86	-1.24	1.85	1.67	-0.06	-1.33	-0.61	0.42	-4.34	1.21
RAD51D	Untreated	164419743	DDX54	79039	16|13	29	14.5	30|20	50	25	882	0.0283447	cluster4	1.75	0.92	1.22	1.83	0.97	-1.01	-0.01	-0.02	-0.86	0.49	0.04	-1.03	-1.27	-0.03	0.94	4.75	1.06	1.74	-0.45	0.24
RAD51B	Untreated	221316630	COPB1	1315	24|2	26	13	50|4	54	27	953	0.0283316	cluster4	1.68	-0.97	0.67	0.88	-0.09	-1.64	-1.08	-2.07	-1.94	-0.43	-1.67	-0.13	-1.52	-1.15	0.54	1.11	-0.34	0.27	-0.02	-1.02
RAD51B	Untreated	8922301	WDR70	55100	19|0	19	9.5	37|0	37	18.5	654	0.0282875	cluster3	-1.58	0.91	-1.43	-0.62	-1.41	0.81	0.3	0.03	0.17	-0.37	-0.6	0.62	-0.72	0.39	-0.27	-1.26	-0.8	0.12	0.23	1.11
RAD51B	Untreated	5454154	PPIH	10465	5|0	5	2.5	10|0	10	5	177	0.0282486	cluster4	0.17	-0.16	-0.21	-0.47	1.1	-0.63	-1.92	-1.42	-1.21	-0.07	-0.11	1.12	-0.6	-0.58	-0.94	2.65	0.16	-1.52	-1.86	0.35
RAD51B	Untreated	4885487	MLF2	8079	4|4	8	4	6|8	14	7	248	0.0282258	cluster4	-0.47	-1.26	-1.31	-1.4	0.17	-1.57	-0.88	-0.73	-0.3	-0.73	-0.42	0.37	0.92	0.54	-0.33	-1.04	0.38	-0.56	-1.57	-0.12
XRCC2	Untreated	299758394	DNM2	1785	14|13	27	13.5	25|24	49	24.5	869	0.0281933	cluster4	-0.43	1.53	0.66	0.81	1.29	-1.37	-0.48	-2.63	-1.49	-0.35	-0.21	-0.57	0.06	-1.43	-1.24	1.02	-3.89	-1.13	-2.33	-0.25
RAD51D	Untreated	11125770	AIMP2	7965	6|6	12	6	10|8	18	9	320	0.028125	cluster3	-1.08	0.3	-0.12	-0.93	-0.76	-0.54	-0.24	1.26	-0.51	0.11	1.63	1.04	1.08	0.41	-0.54	-0.29	0.63	1.01	0.79	0.95
RAD51D	Untreated	49472822	EIF3G	8666	6|7	13	6.5	9|9	18	9	320	0.028125	cluster4	0.6	1.56	0.77	1.01	2.12	1.01	-1.31	-1.3	-0.93	2.3	0.4	1.3	0.68	-1.28	0.67	1.59	-1.5	0.42	-0.56	0.24
RAD51C	Untreated	195976805	HYOU1	10525	11|24	35	17.5	14|42	56	28	999	0.028028	cluster2	0.06	-0.84	-0.58	0.07	0.48	1.1	0.58	1.96	-0.13	0.1	1.03	0.7	0.69	-0.51	0.15	1.35	0.6	0.67	0.87	0.68
RAD51B	Untreated	6005721	ERLIN2	11160	11|0	11	5.5	19|0	19	9.5	339	0.0280236	cluster2	0.88	0.14	1.39	1.72	1.62	0.9	0.19	1.23	-0.22	-0.51	-0.9	-0.56	-0.82	-0.61	-0.14	1.42	0.85	0.71	-0.98	1.98
RAD51B	Untreated	115298668	SNRNP40	9410	4|5	9	4.5	6|14	20	10	357	0.0280112	cluster1	-0.75	0.5	0.73	-0.32	0.11	0.3	-1.2	-1.03	-1.07	0.02	1.2	-5.72	-2.07	-2.83	-0.28	-0.98	-1.85	-1	-5.07	-0.53
XRCC3	Untreated	47717100	ATP6V1H	51606	7|7	14	7	13|13	26	13	465	0.027957	cluster4	0.02	-1.32	-0.82	-0.43	0.08	-1.25	-1.35	-1.34	-1.55	0.26	0.61	0.71	-0.43	-0.99	1.49	-1.51	-1.43	-1.59	-2.61	1.75
RAD51C	Untreated	5032007	PURA	5813	4|7	11	5.5	7|11	18	9	322	0.0279503	cluster3	-0.87	0.51	-0.74	0.33	-0.53	-1.48	-1.23	-0.43	-0.86	0.45	1.32	1.71	0.23	0.3	0.52	-0.52	0.02	2.13	0.63	-1.95
XRCC3	Untreated	5032007	PURA	5813	6|4	10	5	11|7	18	9	322	0.0279503	cluster3	-0.87	0.51	-0.74	0.33	-0.53	-1.48	-1.23	-0.43	-0.86	0.45	1.32	1.71	0.23	0.3	0.52	-0.52	0.02	2.13	0.63	-1.95
XRCC3	Untreated	4504191	MSH6	2956	21|27	48	24	31|45	76	38	1360	0.0279412	cluster3	-0.58	-3.06	-0.79	-1.37	-1.18	-1.99	7.31	-1.83	0.4	0.44	-1.2	0.36	-0.08	-0.12	-0.52	0.48	0.42	7.74	0.21	-4.8
RAD51C	Untreated	148277064	CUX1	1523	32|14	46	23	56|28	84	42	1505	0.027907	cluster3	0.74	-0.84	-1.47	-0.15	0.13	-2.22	-0.57	-1.37	-1.28	2	1.22	-0.59	0.18	0.15	-0.16	-0.79	-0.31	-0.02	1.23	-0.7
RAD51B	Untreated	20149598	SLC25A10	1468	8|1	9	4.5	14|2	16	8	287	0.0278746	cluster3	-1.34	-1.08	-0.49	-0.52	-1.44	-0.01	-0.28	-0.12	0.28	-0.99	-0.54	-0.7	-1.29	-0.47	1.22	-0.58	0.46	-0.14	-0.29	-1.14
RAD51D	Untreated	4758216	DVL2	1856	15|9	24	12	24|17	41	20.5	736	0.0278533	cluster3	0.1	-0.65	0.14	0.29	0.83	0.31	0.27	0.17	-0.34	0.18	-0.15	-1.02	1.69	-0.3	0.93	-1.25	0.45	-0.26	0.91	0.28
RAD51C	Untreated	5292161	PSMD4	5710	6|5	11	5.5	11|10	21	10.5	377	0.0278515	cluster4	-0.7	-0.27	0.44	-0.03	-0.66	1.64	0.65	0.16	0.62	0.67	0.39	0.18	-0.15	-1.19	1.74	4.53	0.59	-0.35	-0.78	0.1
RAD51C	Untreated	4557761	MSH2	4436	10|16	26	13	18|34	52	26	934	0.0278373	cluster3	0.66	0.34	-0.29	0.07	1.44	-0.86	5.78	-0.2	0.41	0.09	-0.37	0.23	-0.2	0.49	-0.34	0.17	0.7	6.92	-0.82	-4.4
XRCC3	Untreated	378744165	PAF1	54623	6|11	17	8.5	11|16	27	13.5	485	0.0278351	cluster3	-1.84	-1.03	-1.55	-1.27	-1.77	0.85	0.71	0.11	1.44	0.28	-0.86	0.38	-0.55	0.78	-0.13	-1.9	0.45	-0.32	0.31	-1.38
RAD51B	Untreated	23097240	LRWD1	222229	16|3	19	9.5	32|4	36	18	647	0.0278207	cluster1	-0.51	-0.97	0.03	-1.11	-0.9	0.72	-0.63	1.35	0.86	-1.36	0.27	-1.83	0.08	-1.07	0.18	0.37	-1.09	-4.05	-2.14	-2.73
RAD51C	Untreated	29029559	CSE1L	1434	7|27	34	17	11|43	54	27	971	0.0278064	cluster4	0.48	-0.56	-0.35	0.1	0.71	-0.4	-1.69	-1.68	-0.91	-3.12	-1.94	1.14	-0.45	0.12	0.61	0.17	0.06	-1.19	-1.55	-1.32
RAD51B	Untreated	4502209	ARF5	381	4|2	6	3	6|4	10	5	180	0.0277778	cluster2	0.48	0.49	-0.43	0.58	0.74	1.27	1.89	2.1	0.88	-0.46	0.2	0.64	-0.46	-0.05	0.62	0.51	0.94	0.91	1.5	0.79
RAD51B	Untreated	158937236	NPEPPS	9520	13|11	24	12	20|31	51	25.5	919	0.0277476	cluster1	-2.67	0.71	0.03	0.69	1.8	0.23	-2.43	-1.34	-2.8	-0.04	-0.68	-0.64	-6.37	-8.63	-0.64	-0.9	-2.37	-1.46	-5.01	-1.54
RAD51C	Untreated	158937236	NPEPPS	9520	11|18	29	14.5	20|31	51	25.5	919	0.0277476	cluster1	-2.67	0.71	0.03	0.69	1.8	0.23	-2.43	-1.34	-2.8	-0.04	-0.68	-0.64	-6.37	-8.63	-0.64	-0.9	-2.37	-1.46	-5.01	-1.54
RAD51B	Untreated	5453830	ORC2	4999	17|0	17	8.5	32|0	32	16	577	0.0277296	cluster1	-0.1	-2.23	-0.5	-0.75	-0.46	-1.11	-2.78	-0.61	-0.63	0.54	0.42	-1.75	-2.25	-1.31	-1.1	1.24	-0.71	-3.12	-1.08	-1.4
XRCC2	Untreated	224282117	SUGP2	10147	5|31	36	18	7|53	60	30	1082	0.0277264	cluster4	-1.43	-0.38	-2.38	-2.01	-3.08	-0.79	-1.55	-2.16	-1.4	-1.12	-1.27	0.25	-1.45	-0.09	1.75	-0.29	-0.67	-1.72	-0.8	-0.16
RAD51D	Untreated	109240550	PSPC1	55269	13|6	19	9.5	18|11	29	14.5	523	0.0277247	cluster4	-0.21	0.22	0.26	0.33	-1.28	-2.02	-1.51	-1.77	-1.34	-2.37	-2.34	-0.56	0.65	0.18	0.18	-0.82	0.47	-0.63	0.44	-1.39
RAD51B	Untreated	281604136	PGAM5	192111	7|3	10	5	11|5	16	8	289	0.0276817	cluster3	0.44	0.99	-0.98	0.36	-0.92	0	-0.38	-0.39	-0.2	2.85	1.12	-0.08	-0.02	0.16	-0.05	-0.56	-1.01	-0.62	-1.11	-0.85
RAD51D	Untreated	5454064	RBM14	10432	8|10	18	9	17|20	37	18.5	669	0.0276532	cluster2	0.8	2.4	0.57	0.73	0.82	-0.17	0.37	0.18	0.36	2.16	0.55	1.85	-0.24	-0.65	0.55	0.26	0.07	0.25	0.64	0.64
RAD51B	Untreated	20127499	SRSF6	6431	2|8	10	5	3|16	19	9.5	344	0.0276163	cluster4	0.38	-1.53	-0.22	-0.51	1.08	-0.32	-1.56	-1.82	-2.06	-0.13	-0.49	0.12	0.7	0.57	0.14	0.2	-0.71	-0.82	1	-3.41
XRCC2	Untreated	42716280	HDLBP	3069	35|7	42	21	59|11	70	35	1268	0.0276025	cluster4	0.46	-1.09	-0.69	-0.72	-0.27	-2.41	-0.24	-2.42	0.31	0.51	-1.02	0.84	-1.1	0.35	-0.14	1.2	-1.27	0.79	1.66	0.42
XRCC2	Untreated	48762920	PFKL	5211	8|15	23	11.5	15|28	43	21.5	780	0.0275641	cluster3	-1.41	-0.98	-0.2	-0.92	-0.78	-0.49	0.66	-0.03	-0.47	-0.62	0.34	-0.51	-0.39	-0.37	-1.13	0.44	0.44	-0.3	-0.33	0.71
RAD51C	Untreated	30410794	PSME3	10197	6|2	8	4	10|4	14	7	254	0.0275591	cluster3	0.28	0.95	-0.08	0.19	-0.1	-0.43	-1.69	-0.88	-0.27	0.2	1.35	-0.95	-2.12	-1.66	-0.86	0.18	0.5	-0.97	-0.91	0.45
XRCC2	Untreated	336176064	RBM39	9584	8|7	15	7.5	15|13	28	14	508	0.0275591	cluster3	0.05	0.19	-0.18	0.21	0.3	-1.24	-1.45	-1.7	-1.38	-1.35	-0.01	-0.09	0.55	-0.08	-1.06	-1.16	0.97	0.35	-0.06	0.15
RAD51C	Untreated	4507943	XPO1	7514	7|28	35	17.5	9|50	59	29.5	1071	0.0275444	cluster4	0.22	-0.41	-0.38	-0.68	-0.71	-0.56	-0.69	-0.92	-1.15	0.58	-0.96	1.69	-1.55	-1.66	-0.15	1.77	-1.1	-0.56	-1.22	0.16
RAD51B	Untreated	4503507	EIF2S3	1968	8|6	14	7	15|11	26	13	472	0.0275424	cluster2	0.17	0.1	-0.75	-0.84	-0.11	0.78	0.68	0.89	-0.47	0.46	0.08	-1.1	0.44	-0.46	0.66	1.74	0.06	-0.12	0.04	-0.52
XRCC3	Untreated	15147337	UBR5	51366	46|51	97	48.5	70|84	154	77	2799	0.0275098	cluster3	-1.01	-0.66	-1.04	-1.26	-0.27	-0.35	-0.62	-2.77	0.8	1.21	-0.93	2.42	1.24	0.03	1.46	0.62	1.18	2.66	2.86	-2.39
RAD51C	Untreated	20336205	ATRX	546	33|29	62	31	85|50	135	67.5	2454	0.0275061	cluster4	1.52	-0.54	0.72	0.15	0.53	-0.81	-0.73	-1.19	-0.31	1.37	-1.36	-0.55	0.25	-0.48	-1.53	1.64	-0.82	-0.68	0.03	0.09
RAD51C	Untreated	4504195	GTF2E2	2961	9|2	11	5.5	13|3	16	8	291	0.0274914	cluster3	-0.98	-0.71	-1.46	-0.95	-2.16	-0.96	-0.89	-0.16	-0.89	-0.32	0.85	-1.56	-0.59	0.56	-0.68	-1.19	-0.85	-0.63	-1.98	-0.63
RAD51C	Untreated	21361633	LRRC40	55631	12|7	19	9.5	23|10	33	16.5	602	0.0274086	cluster2	0.63	-0.24	0.14	1	0.27	0.02	0.1	1.62	0.97	-0.58	-1.11	0.34	0.72	-0.46	0.15	0.24	-0.7	0.64	-0.34	0.9
RAD51C	Untreated	28557677	PHF6	84295	5|5	10	5	12|8	20	10	365	0.0273973	cluster2	0.69	0.44	1.14	-0.4	0.22	0.61	1.03	0.77	1.29	0.3	0.05	0.13	-0.01	-0.73	-0.17	-0.34	0.38	0.7	0.88	2.25
RAD51B	Untreated	4503523	EIF3D	8664	8|9	17	8.5	14|16	30	15	548	0.0273723	cluster2	0	0.44	0.19	1.26	1.29	1.27	0.46	1.19	0.01	-0.1	0.4	0.61	0.37	-0.33	1.04	2.39	0.27	1.1	0.62	0.25
RAD51C	Untreated	163644321	UQCRFS1	7386	3|6	9	4.5	4|11	15	7.5	274	0.0273723	cluster2	0.95	0.47	0.63	-0.06	-0.16	0.46	-0.33	-0.6	0.69	-0.65	0.25	-0.83	0.45	-0.39	3.02	1.63	0.42	1.36	1.52	1.59
XRCC2	Untreated	45593130	GNL3	26354	8|12	20	10	14|16	30	15	549	0.0273224	cluster4	0.05	1.05	0.52	0.49	0.96	0.41	0.4	0.13	-0.55	1.25	0.76	0.51	0.16	-0.78	0.34	4.98	0.37	0.12	0.21	-0.63
RAD51C	Untreated	29837655	POLDIP3	84271	7|6	13	6.5	10|13	23	11.5	421	0.0273159	cluster2	1.24	1.82	2.77	1.09	1.84	3.12	2.14	2.7	1.32	-0.59	-0.18	0.46	1.48	0.68	-0.14	-1.33	-0.31	1.38	0.92	1.19
XRCC3	Untreated	32483377	PRDX3	10935	2|3	5	2.5	6|7	13	6.5	238	0.0273109	cluster3	-0.67	0.62	-0.84	-1.17	-1.41	-0.55	1.25	-2.24	0.4	0.33	-0.7	-0.96	0.35	0.96	0.15	0.42	-0.03	0.12	-1.83	0.44
RAD51D	Untreated	222136639	MTHFD1	4522	14|13	27	13.5	24|27	51	25.5	935	0.0272727	cluster2	-0.16	0.51	-0.14	-0.33	1.08	-0.87	0.46	-0.66	1.04	-1.04	-1.78	-0.3	-0.82	-0.1	-0.25	-0.76	-0.16	-0.08	-0.9	-0.75
RAD51C	Untreated	21361348	UTP14A	10813	17|9	26	13	25|17	42	21	771	0.0272374	cluster4	-0.95	2.38	1.06	0.78	0.49	-1.36	-0.75	0.03	-0.75	0.48	0.67	-0.01	0.14	-0.42	1.32	3.82	1.65	2.08	1.05	0.13
XRCC3	Untreated	162329583	CPSF6	11052	7|9	16	8	10|20	30	15	551	0.0272232	cluster4	0.33	0.72	1.24	0.64	0.72	1.44	-0.94	-0.12	0.76	1.64	0.17	1.65	0.41	-1.44	1.3	1.68	-1.18	0.12	0.11	-0.65
XRCC2	Untreated	18105007	CAD	790	43|23	66	33	81|40	121	60.5	2225	0.027191	cluster2	2.42	2.19	1.08	2.76	0.49	-0.38	0.37	-0.45	0.08	-0.13	0.91	-0.41	0.27	0.71	0.4	-0.89	-0.21	-0.01	-0.37	1.82
RAD51C	Untreated	5032041	RHEB	6009	3|2	5	2.5	7|3	10	5	184	0.0271739	cluster4	-0.93	-1.14	-1.18	-0.67	-0.27	-0.08	-0.3	-0.6	0.77	0.06	0.09	0.26	-0.68	0.17	-0.04	3.26	1.32	0.21	0.73	0.05
XRCC3	Untreated	5032041	RHEB	6009	4|3	7	3.5	5|5	10	5	184	0.0271739	cluster4	-0.93	-1.14	-1.18	-0.67	-0.27	-0.08	-0.3	-0.6	0.77	0.06	0.09	0.26	-0.68	0.17	-0.04	3.26	1.32	0.21	0.73	0.05
RAD51B	Untreated	223468564	SLC1A5	6510	3|5	8	4	4|13	17	8.5	313	0.0271565	cluster3	0.12	-0.26	-0.41	0.68	-0.33	0.67	-1.13	1.28	-0.68	-0.99	-0.54	0.51	-0.84	-0.05	-0.96	-0.97	0.81	-1.69	0.18	-0.44
RAD51D	Untreated	148727341	STRAP	11171	8|4	12	6	11|8	19	9.5	350	0.0271429	cluster4	-0.88	-1.68	-1.78	-1.49	-1.05	1.38	0.74	1.1	-0.3	-0.58	0.63	2.6	0.3	-2.69	0.17	2.65	-0.4	0.08	0.66	0.02
RAD51B	Untreated	157694492	MYBBP1A	10514	29|11	40	20	51|21	72	36	1328	0.0271084	cluster4	0.06	2.42	0.67	0.82	0.17	-0.05	1.28	0.15	0.9	0.11	1.46	-0.15	0.17	0.12	0.56	3.92	1.11	1.5	0.34	0.54
XRCC2	Untreated	42794752	ACSL3	2181	13|7	20	10	28|11	39	19.5	720	0.0270833	cluster4	0.49	-1.69	0.61	-0.17	-0.34	-0.17	-0.19	-0.25	1.36	0.35	-0.59	-1.14	-1.87	0.08	0.1	1.75	-1.31	-0.53	0.18	-2.14
XRCC2	Untreated	4826686	DDX1	1653	5|11	16	8	16|24	40	20	740	0.027027	cluster4	-1.12	0.09	-0.03	-1.44	-0.32	0.55	-0.43	-1.44	-1.16	0.74	0.95	-1.33	1.32	0.29	-0.38	1.58	0.26	0.93	0.48	-0.7
RAD51D	Untreated	301129165	DIDO1	11083	32|26	58	29	73|48	121	60.5	2240	0.0270089	cluster4	-0.85	-1.09	-0.36	-0.9	-0.11	-0.22	1.43	-0.18	0.33	-1.73	-1.85	-1.44	1.26	-1.9	-1.63	-0.02	-0.7	-0.62	-0.58	0.63
RAD51D	Untreated	115583685	SLC16A1	6566	7|9	16	8	12|15	27	13.5	500	0.027	cluster2	2.23	2.43	1.69	1.42	0.56	0.77	0.55	1.51	0.82	0.18	-0.08	1.2	-0.52	-0.84	-1.61	-0.85	0.69	-0.3	-1.07	1.22
RAD51C	Untreated	10947137	ABCF2	10061	11|10	21	10.5	18|16	34	17	634	0.0268139	cluster2	0.73	1.69	1.33	0.72	0.58	-0.57	0.42	-0.05	0.98	-0.53	0.65	0.24	1.15	0	-0.28	-0.63	0.62	-1.2	-0.65	-0.59
RAD51D	Untreated	108773810	LARS	51520	19|19	38	19	33|30	63	31.5	1176	0.0267857	cluster4	0.02	-1.24	-1.14	-0.56	-0.99	-2.27	-0.9	-1.06	-0.65	0.22	0.22	1.2	-1.78	-1.17	-0.84	1.07	-1.12	-0.42	-0.7	-0.06
RAD51B	Untreated	119226260	CHERP	10523	20|4	24	12	43|6	49	24.5	916	0.0267467	cluster4	-1.55	-0.26	-1.02	-1.83	-1.21	-2.87	-1.77	-1	-1	2.5	1.96	0.61	-1.23	0.45	0.97	1.89	-1.21	-3.22	-0.83	-0.03
RAD51C	Untreated	238859597	RBM34	23029	4|9	13	6.5	6|17	23	11.5	430	0.0267442	cluster2	0.54	0.34	0.81	0.97	0.99	-1.32	-0.38	-0.56	-0.71	-1.3	-2.88	-1.49	0.48	0.31	-0.92	-0.59	-0.13	-0.96	-2.04	0.16
RAD51B	Untreated	4506129	PRPS2	5634	0|8	8	4	0|17	17	8.5	318	0.0267296	cluster2	-0.11	1.7	0.21	-0.46	0.06	0.51	0.27	0.27	0.18	-1.31	-0.02	1.16	0.08	0.96	0.51	-0.61	-0.33	0.07	-0.43	-0.48
RAD51B	Untreated	16905517	SRSF10	10772	1|2	3	1.5	2|12	14	7	262	0.0267176	cluster4	0.9	-1.85	-0.83	1.28	-0.29	0.37	-0.06	-0.65	1.21	-0.97	-1.8	1.46	-1.43	-1.29	0.04	1.73	0.65	-1.58	0.04	-2.5
RAD51D	Untreated	16905517	SRSF10	10772	5|4	9	4.5	7|7	14	7	262	0.0267176	cluster4	0.9	-1.85	-0.83	1.28	-0.29	0.37	-0.06	-0.65	1.21	-0.97	-1.8	1.46	-1.43	-1.29	0.04	1.73	0.65	-1.58	0.04	-2.5
RAD51D	Untreated	22035565	PAXBP1	94104	17|10	27	13.5	33|16	49	24.5	917	0.0267176	cluster2	1.49	0.22	0.96	1.29	-0.78	1.57	1.76	0.46	1.94	0.68	0.82	1.04	-0.49	-0.16	0.02	0.54	-0.38	-0.67	0.45	0.04
RAD51C	Untreated	109637795	E2F6	1876	6|3	9	4.5	10|5	15	7.5	281	0.0266904	cluster3	0.03	-1.42	0.27	0.05	-0.02	-1.16	0.2	-0.14	-0.25	0.17	1.02	1.11	-0.67	-0.44	1.21	0.16	1.26	0.5	-0.26	-0.72
RAD51D	Untreated	148763345	CDK11A	728642	16|7	23	11.5	29|12	41	20.5	770	0.0266234	cluster2	0.6	0.09	1.58	1.34	0.21	-0.89	0.31	-0.83	-0.69	0.89	0.45	-2.33	-0.27	0.71	1.24	-0.49	-0.01	1.39	-0.62	0.97
RAD51B	Untreated	388240801	LMNB2	84823	0|13	13	6.5	0|33	33	16.5	620	0.0266129	cluster2	1.2	1.9	1.4	2.03	0.34	0.9	0.87	0.44	0.02	1.52	1.85	-0.19	-0.21	-0.01	0.27	-0.46	-1.5	0.81	0.24	0.82
XRCC3	Untreated	22748937	XPO5	57510	15|20	35	17.5	31|33	64	32	1204	0.0265781	cluster4	-0.45	-1.31	-0.18	-1.83	-0.47	0.27	-0.97	-0.31	-0.31	1.17	1.24	0.52	0.4	-0.74	-0.62	2.42	0.47	0.08	1.5	0.53
RAD51C	Untreated	16418383	NACC1	112939	14|5	19	9.5	21|7	28	14	527	0.0265655	cluster2	0.04	1.14	1.7	1.54	1.19	1.26	0.46	0.66	-0.57	-0.18	0.45	1.53	-1.04	-0.94	-0.5	0.22	-1.48	-0.21	-0.49	-0.36
RAD51C	Untreated	209862881	CPSF7	79869	6|7	13	6.5	13|12	25	12.5	471	0.0265393	cluster2	0.49	-0.26	-0.09	-0.14	0.71	-1.32	1.22	-0.53	-0.04	-0.81	-2.5	-0.65	-0.11	-0.86	-0.94	-1.2	0.52	1.11	-0.64	0.64
RAD51B	Untreated	205277463	TKT	7086	8|9	17	8.5	14|19	33	16.5	623	0.0264848	cluster2	1.51	2.89	1.91	1.19	1.42	1.95	0.99	1.09	2.07	0.66	0.85	-1.57	-0.95	-0.64	0.38	0.85	-1.57	2.24	-0.68	0.87
RAD51C	Untreated	5032087	SF3A1	10291	13|13	26	13	23|19	42	21	793	0.0264817	cluster3	-1.86	-1.85	-1.37	-0.66	-0.31	0.42	-0.17	-0.45	-0.24	0.34	-0.19	-1.22	0.96	-0.83	0.28	0.28	-0.4	0.1	-0.19	-1.09
RAD51C	Untreated	54633315	DNTTIP2	30836	13|16	29	14.5	18|22	40	20	756	0.026455	cluster2	0.44	1.57	1.14	1.09	0.11	1.08	-0.11	0.99	1.92	-0.14	-0.95	0.95	0.88	-0.21	1.62	0.89	-0.17	0.12	0.39	-0.7
XRCC2	Untreated	212549753	CAMK2D	817	4|8	12	6	8|18	26	13	492	0.0264228	cluster3	-1.21	-0.65	-0.69	-1.03	0.4	-0.45	-0.03	0.47	-0.51	0.46	-0.9	0.78	-0.08	-0.57	-1.52	-0.33	0.44	0.4	-0.45	-0.59
RAD51C	Untreated	40018640	CDC73	79577	9|8	17	8.5	13|15	28	14	531	0.0263653	cluster2	0.53	-0.04	1.01	1.91	2.11	-0.63	-0.85	-0.11	-0.13	-0.51	-0.82	-2.5	-0.49	-0.53	-1.97	-0.94	0.37	-0.39	0.72	1.2
RAD51C	Untreated	18426902	WRNIP1	56897	18|4	22	11	30|5	35	17.5	665	0.0263158	cluster2	0.36	1.95	0.52	-0.04	0.95	-0.66	0.56	0.23	0.47	-0.31	0.4	0.25	1.43	-0.54	-0.66	0.36	0.72	0.01	0.79	0.96
RAD51D	Untreated	32454741	SERPINH1	871	10|4	14	7	15|7	22	11	418	0.0263158	cluster3	-0.79	-0.3	-0.1	-0.04	-0.44	0.46	-0.38	0.64	0.3	0.6	0.13	-0.47	-0.44	-0.14	0.99	0.33	0.29	0.33	-0.27	0.46
RAD51B	Untreated	226530908	PCMT1	5110	2|7	9	4.5	3|12	15	7.5	285	0.0263158	cluster3	-0.7	-0.67	-0.09	-0.51	-1.56	-0.06	0.67	0.59	0.9	-0.07	0.78	-0.71	-0.22	0.14	-1.29	-0.94	0.19	0.11	0.26	-0.42
RAD51C	Untreated	6912752	ZNF281	23528	24|9	33	16.5	35|12	47	23.5	895	0.026257	cluster3	-1.17	0.21	-0.23	-0.41	-1.81	1.16	-0.55	1.26	-0.12	-1.03	-1.27	-1.48	0.58	-0.04	0.85	-0.43	-0.22	0.09	0.93	0.3
RAD51D	Untreated	20806097	NOC3L	64318	19|10	29	14.5	28|14	42	21	800	0.02625	cluster4	-0.49	-0.83	0.4	-0.26	-0.29	-0.6	-0.09	-1.04	-0.61	-1.46	0.57	-1.5	0.21	0.2	-2.4	2.08	1.44	0.28	-0.8	-0.42
XRCC3	Untreated	22749415	STT3A	3703	9|8	17	8.5	22|15	37	18.5	705	0.0262411	cluster2	-0.8	0.97	0.02	-0.68	0	1.43	0.2	-0.96	-0.14	0.27	-0.6	-0.32	1.31	0.22	0.31	1.49	1.96	-0.6	1.74	0.38
XRCC2	Untreated	14141170	MTA2	9219	7|4	11	5.5	19|16	35	17.5	668	0.0261976	cluster1	0.11	-0.69	-0.08	0.83	1.03	-0.33	-1.3	-1.07	-1.04	0.47	-0.5	-3.96	-1.42	-0.6	-1.39	-0.72	-1.13	-2.82	-1.06	-1.19
RAD51C	Untreated	14110407	HNRNPDL	9987	1|10	11	5.5	2|20	22	11	420	0.0261905	cluster2	0.47	0.2	2.49	0.2	0.11	2.69	0.35	1.99	-1.13	0.93	-0.07	-0.19	0.39	-0.19	-0.76	0.54	-0.97	0.24	0.55	1.01
RAD51C	Untreated	118572613	SRRM2	23524	21|48	69	34.5	33|111	144	72	2752	0.0261628	cluster2	0.09	1.15	-0.63	0.82	0.27	-0.63	0.29	-0.49	1.49	-2.92	-1.66	-0.66	0.47	0.3	-0.55	1.11	0.82	1.04	0.39	0.55
RAD51C	Untreated	217272851	P4HA1	5033	14|3	17	8.5	23|4	27	13.5	516	0.0261628	cluster2	0.91	0.86	1.79	0.09	1.32	0.9	-0.75	-0.37	-0.24	-0.1	-1.11	1.46	0.13	0.47	0.77	-0.33	1.47	0.89	0.52	-0.92
RAD51C	Untreated	6912478	KPNA6	23633	7|7	14	7	14|14	28	14	536	0.0261194	cluster3	0.57	-1.33	0.64	0.13	-1.58	-0.57	-0.64	-1.44	0.01	1.06	0.1	-0.07	1.71	-0.12	-0.7	-0.45	-0.1	-1.08	-0.63	-0.09
XRCC3	Untreated	117647226	TRMT10C	54931	4|4	8	4	7|14	21	10.5	403	0.0260546	cluster2	-0.62	0.09	-0.1	0.72	2.19	0.21	-0.09	-0.07	-0.51	2.93	1.06	-0.11	-0.78	-0.11	-1.09	0.78	0	0.58	1.05	0.37
RAD51B	Untreated	117647226	TRMT10C	54931	4|3	7	3.5	15|6	21	10.5	403	0.0260546	cluster2	-0.62	0.09	-0.1	0.72	2.19	0.21	-0.09	-0.07	-0.51	2.93	1.06	-0.11	-0.78	-0.11	-1.09	0.78	0	0.58	1.05	0.37
XRCC2	Untreated	98986457	HCFC1	3054	19|31	50	25	38|68	106	53	2035	0.0260442	cluster2	2.5	3.37	2.7	2.27	2.44	0.24	1.29	0.72	0.69	1.62	0.59	-0.18	0.74	-0.5	-0.88	-0.24	0.33	0.02	-0.37	0.13
RAD51C	Untreated	14719402	RRS1	23212	4|10	14	7	5|14	19	9.5	365	0.0260274	cluster4	-1.83	-0.35	-2.73	-1.43	-1.92	0.01	-0.57	-0.26	-0.51	0.65	1.65	1.12	0.84	0.03	-1.62	2.25	-0.19	-0.93	-0.59	-1.06
RAD51B	Untreated	19557691	SURF4	6836	3|4	7	3.5	8|6	14	7	269	0.0260223	cluster4	-0.27	-0.34	1.23	0.51	-0.65	2.38	-0.52	1.93	-0.38	0.68	-1.2	0.4	-1.98	-1.73	-0.07	2.49	-0.6	-2.27	0.68	1.69
RAD51C	Untreated	422398832	PSMD6	9861	2|11	13	6.5	2|21	23	11.5	442	0.0260181	cluster4	-1.51	0.77	0.21	-1.3	1.42	2.45	0.32	1.09	0.91	0.61	-0.92	-0.15	0.32	0.21	2.07	2.8	-0.1	-0.12	-0.22	1.28
XRCC2	Untreated	50658063	SMC4	10051	34|5	39	19.5	62|5	67	33.5	1288	0.0260093	cluster3	-1.92	-2.24	-1.54	-2.22	-2.74	-0.04	0.78	0.89	1.37	-0.4	-0.75	0.83	0.42	0.57	0.67	0.98	-0.73	0.18	0.44	1.07
RAD51B	Untreated	115583685	SLC16A1	6566	11|6	17	8.5	17|9	26	13	500	0.026	cluster2	2.23	2.43	1.69	1.42	0.56	0.77	0.55	1.51	0.82	0.18	-0.08	1.2	-0.52	-0.84	-1.61	-0.85	0.69	-0.3	-1.07	1.22
RAD51C	Untreated	10346135	MAPRE2	10982	6|4	10	5	11|6	17	8.5	327	0.0259939	cluster4	-0.38	-1.13	-0.19	0.43	0.15	-0.56	0.5	-0.14	1.25	-1.01	-0.47	-1.33	0.43	-1.24	-0.19	-1.12	-0.74	-0.97	-1.15	-0.55
XRCC2	Untreated	4885281	GLUD1	2746	5|10	15	7.5	12|17	29	14.5	558	0.0259857	cluster2	0.08	0.71	-0.64	-0.61	-0.26	0.65	0.85	0.68	1.52	-1.07	-0.17	-0.73	0.47	0.81	1.38	0.67	-0.21	-0.07	0.4	0.4
RAD51C	Untreated	4757880	BUB3	9184	4|5	9	4.5	7|10	17	8.5	328	0.0259146	cluster4	0.88	2.64	0.61	0.6	0.16	0.01	0.14	-0.23	-0.6	1.13	0.53	-0.34	0.74	-0.16	3.51	2.8	-0.1	-0.65	-1.21	1.1
XRCC3	Untreated	4502861	AP3S1	1176	2|3	5	2.5	4|6	10	5	193	0.0259067	cluster3	-0.48	-0.32	-0.27	-0.88	-0.57	1.02	1.21	0.47	1.13	0.83	0.21	-1.17	-0.15	-0.12	0.61	0.61	0.49	0.53	0.22	-0.87
XRCC3	Untreated	119395734	BRCA2	675	66|48	114	57	102|75	177	88.5	3418	0.0258923	cluster1	-2.86	-0.66	-5.95	-4.38	0.09	-0.45	-3.41	-2.58	-3.61	-0.05	-4.85	-4.67	-4.65	-6.49	0.25	0.77	-2.87	-2.15	-2.29	-3.26
RAD51B	Untreated	4505119	MBD3	53615	6|3	9	4.5	10|5	15	7.5	291	0.0257732	cluster3	-0.07	0.2	-1.25	-0.34	-0.51	0.55	-0.28	0.68	-0.73	-1.03	-0.56	-1.31	-0.06	-0.84	-0.95	0.46	0.9	-0.18	-0.87	-0.29
RAD51C	Untreated	5031699	FLOT1	10211	0|13	13	6.5	0|22	22	11	427	0.0257611	cluster4	0.7	0.13	1.74	1.16	-0.21	-1.37	-0.36	0.54	-0.14	0.18	-0.66	-0.23	1.1	-0.28	0.7	-0.08	-0.18	-0.18	-1.29	0.47
XRCC2	Untreated	32490572	EPB41L3	23136	17|15	32	16	32|24	56	28	1087	0.025759	cluster3	-1.23	-1.1	-0.68	-1.57	-0.25	-0.84	-0.84	0.08	0.2	0.6	0.73	-0.26	-0.02	0.14	0.35	-0.85	-0.99	-0.99	-0.3	0.19
XRCC2	Untreated	221316630	COPB1	1315	17|13	30	15	28|21	49	24.5	953	0.0257083	cluster4	1.68	-0.97	0.67	0.88	-0.09	-1.64	-1.08	-2.07	-1.94	-0.43	-1.67	-0.13	-1.52	-1.15	0.54	1.11	-0.34	0.27	-0.02	-1.02
RAD51D	Untreated	4557761	MSH2	4436	15|10	25	12.5	29|19	48	24	934	0.0256959	cluster3	0.66	0.34	-0.29	0.07	1.44	-0.86	5.78	-0.2	0.41	0.09	-0.37	0.23	-0.2	0.49	-0.34	0.17	0.7	6.92	-0.82	-4.4
RAD51B	Untreated	302699237	EIF4G1	1981	14|31	45	22.5	23|59	82	41	1600	0.025625	cluster2	-0.58	-0.03	0.37	1.3	-1.52	1.15	1.4	0.86	0.71	1.03	1.52	0.42	1.11	-0.2	0.79	4.49	-0.13	1.93	1.02	0.31
RAD51B	Untreated	118600981	JMJD1C	221037	69|0	69	34.5	130|0	130	65	2540	0.0255906	cluster3	-0.94	-0.49	-0.18	0.93	-0.05	0.56	-0.27	-0.14	0.25	-0.45	0.15	-0.34	-0.5	0.47	-0.11	-0.26	-0.23	0.33	-0.11	0.37
RAD51B	Untreated	336176064	RBM39	9584	5|7	12	6	9|17	26	13	508	0.0255906	cluster3	0.05	0.19	-0.18	0.21	0.3	-1.24	-1.45	-1.7	-1.38	-1.35	-0.01	-0.09	0.55	-0.08	-1.06	-1.16	0.97	0.35	-0.06	0.15
XRCC3	Untreated	21327708	NAP1L1	4673	6|7	13	6.5	10|10	20	10	391	0.0255754	cluster4	-0.37	-2.64	-0.12	-0.91	-0.51	-0.37	-1.39	-1.39	-0.88	0.82	-0.67	1.52	-0.14	-0.49	0.96	1.4	-1.85	-1.7	-1.42	-0.66
XRCC2	Untreated	190014623	DIS3	22894	19|10	29	14.5	32|17	49	24.5	958	0.0255741	cluster4	-0.06	0.37	0.19	0.66	1.65	0.16	0.01	-0.27	-0.86	0.67	0.31	1.41	1.3	-0.78	0.3	4.56	0.83	0.75	0.25	0.85
RAD51B	Untreated	147904340	WDR82	80335	8|1	9	4.5	15|1	16	8	313	0.0255591	cluster4	0.83	0.37	1.48	1.87	1.66	-1.75	-1.86	-0.76	-1.12	1.62	0.83	0.93	-0.94	-1.16	0.61	3.65	0.12	0.72	0.2	-1.45
RAD51C	Untreated	147904340	WDR82	80335	8|2	10	5	14|2	16	8	313	0.0255591	cluster4	0.83	0.37	1.48	1.87	1.66	-1.75	-1.86	-0.76	-1.12	1.62	0.83	0.93	-0.94	-1.16	0.61	3.65	0.12	0.72	0.2	-1.45
RAD51B	Untreated	21264355	SMARCE1	6605	5|5	10	5	12|9	21	10.5	411	0.0255474	cluster3	-0.16	-0.87	-1.55	0.16	-0.96	-3.08	1.69	-2	-0.73	2.11	1.35	0.14	-0.81	0.12	0.9	-0.99	1.05	1.45	-0.05	0.85
RAD51D	Untreated	31652242	TCF20	6942	39|22	61	30.5	62|37	99	49.5	1938	0.0255418	cluster2	0.29	0.11	0.18	-0.44	-0.48	0.18	-1.15	0.15	-0.13	-1.04	-0.52	0.03	-0.32	0.71	0.87	-0.58	1.13	0.11	0.23	0.45
RAD51B	Untreated	91199540	DLD	1738	11|3	14	7	23|3	26	13	509	0.0255403	cluster3	-0.04	-0.38	-0.18	-0.15	0.35	0.55	-0.22	-0.8	0.79	0.71	-0.55	-2.21	-0.7	-0.15	-0.59	-0.22	0.45	0.33	0.46	0.5
RAD51D	Untreated	4503607	ETFA	2108	4|2	6	3	6|11	17	8.5	333	0.0255255	cluster3	0.53	1.09	0.63	0.53	0.91	1.35	0.03	0.28	1.42	0.62	-0.56	0.56	-0.94	-0.51	-2.01	-1.36	0.42	-0.21	-0.32	0.71
RAD51B	Untreated	45593130	GNL3	26354	10|6	16	8	17|11	28	14	549	0.0255009	cluster4	0.05	1.05	0.52	0.49	0.96	0.41	0.4	0.13	-0.55	1.25	0.76	0.51	0.16	-0.78	0.34	4.98	0.37	0.12	0.21	-0.63
RAD51C	Untreated	42542379	SRRM1	10250	11|15	26	13	20|26	46	23	904	0.0254425	cluster3	1.1	-0.65	0.39	0.63	-0.19	1.45	-0.38	-0.24	-0.78	1.61	1.93	0.16	-0.53	-0.22	-1.71	1.12	-0.52	0.19	-1.43	-1.58
RAD51B	Untreated	35493916	RPN2	6185	9|9	18	9	17|15	32	16	631	0.0253566	cluster4	-1.06	-1.06	-1.88	-1.82	-0.66	1.38	1.74	2.47	0.02	-0.33	0.56	-0.03	0.92	-0.99	-0.88	1.15	0.53	0.26	1.36	-0.59
RAD51C	Untreated	33589854	BLVRA	644	0|8	8	4	0|15	15	7.5	296	0.0253378	cluster3	-1	0.68	-0.6	-0.49	0.61	-0.62	0.26	0.5	1.06	-0.77	-0.12	-1.2	0.82	-0.55	0.63	-0.39	-0.01	0.43	0.3	-0.08
XRCC2	Untreated	7661862	PPM1F	9647	10|2	12	6	20|3	23	11.5	454	0.0253304	cluster2	0.47	0.75	0.01	-0.6	-0.75	-1.91	0.55	0.42	0.44	-1.35	-1.03	1.09	2.56	0.74	0.73	-0.98	2.5	-0.21	-0.16	0.76
XRCC2	Untreated	40556376	GLYR1	84656	5|10	15	7.5	8|20	28	14	553	0.0253165	cluster2	0.87	0.41	0.57	0.42	0.77	0.53	-0.03	1.34	-0.33	-1.76	0.67	-0.19	-0.49	0.51	0.42	0.33	0.8	1.25	1.48	1.03
XRCC2	Untreated	117938251	BCLAF1	9774	4|21	25	12.5	6|38	44	22	869	0.0253165	cluster2	2.46	0.72	2.03	0.98	0.74	0.76	1.5	0.3	-0.14	-1.02	-1.38	0.16	0.57	-0.1	0.74	0.29	-1.07	0.19	-1.1	0.22
RAD51D	Untreated	6857818	NPM3	10360	2|3	5	2.5	4|5	9	4.5	178	0.0252809	cluster2	-0.88	0.41	-0.2	-0.35	0.52	-0.35	-0.18	0.19	-0.16	-1.45	-0.64	1.05	0.25	0.46	1.05	-0.3	1.27	0.72	-0.31	1.3
XRCC2	Untreated	9966827	PCNP	57092	0|5	5	2.5	0|9	9	4.5	178	0.0252809	cluster4	-0.87	1.05	0.4	-0.4	1.34	0.4	-1.55	0.09	0.06	-0.94	-1.44	-0.27	0.69	0.77	-0.14	-1.2	-0.92	-3.01	2.4	-1.88
RAD51B	Untreated	385198059	NOP2	4839	7|12	19	9.5	14|27	41	20.5	812	0.0252463	cluster4	-1.6	-0.65	-0.53	-0.26	-1.56	-1.23	-1.37	-2.12	-0.87	0	0.62	-0.4	0.47	-0.68	1.45	3.53	-0.29	-0.84	-0.59	-0.4
XRCC2	Untreated	32483377	PRDX3	10935	2|4	6	3	4|8	12	6	238	0.0252101	cluster3	-0.67	0.62	-0.84	-1.17	-1.41	-0.55	1.25	-2.24	0.4	0.33	-0.7	-0.96	0.35	0.96	0.15	0.42	-0.03	0.12	-1.83	0.44
XRCC2	Untreated	6912478	KPNA6	23633	6|7	13	6.5	14|13	27	13.5	536	0.0251866	cluster3	0.57	-1.33	0.64	0.13	-1.58	-0.57	-0.64	-1.44	0.01	1.06	0.1	-0.07	1.71	-0.12	-0.7	-0.45	-0.1	-1.08	-0.63	-0.09
RAD51B	Untreated	4758024	COIL	8161	13|2	15	7.5	24|5	29	14.5	576	0.0251736	cluster2	-0.62	-0.69	-0.43	-0.98	-0.44	1.92	2.27	2.05	0.61	0.9	0.22	-1.73	1.72	0.56	1.31	2.17	1.71	1.15	1.75	0.39
RAD51B	Untreated	108773810	LARS	51520	24|9	33	16.5	41|18	59	29.5	1176	0.025085	cluster4	0.02	-1.24	-1.14	-0.56	-0.99	-2.27	-0.9	-1.06	-0.65	0.22	0.22	1.2	-1.78	-1.17	-0.84	1.07	-1.12	-0.42	-0.7	-0.06
XRCC3	Untreated	190014623	DIS3	22894	16|16	32	16	27|21	48	24	958	0.0250522	cluster4	-0.06	0.37	0.19	0.66	1.65	0.16	0.01	-0.27	-0.86	0.67	0.31	1.41	1.3	-0.78	0.3	4.56	0.83	0.75	0.25	0.85
RAD51D	Untreated	208609990	NUP93	9688	15|11	26	13	24|17	41	20.5	819	0.0250305	cluster3	-0.2	-0.05	1.03	-0.4	0.37	-0.5	-1.35	-0.14	-0.48	0.34	1.59	0.87	-0.92	0.76	-3.17	0.38	0	-0.39	0.8	0.38
RAD51C	Untreated	14670268	NELFE	7936	5|5	10	5	9|10	19	9.5	380	0.025	cluster4	0.51	-0.78	0.07	0.15	0.58	-0.44	-0.06	-0.58	-0.2	-0.19	-1.09	-1.97	-0.89	-0.51	-0.6	2.84	-0.63	0.47	1.04	-0.99
RAD51D	Untreated	14670268	NELFE	7936	7|4	11	5.5	10|9	19	9.5	380	0.025	cluster4	0.51	-0.78	0.07	0.15	0.58	-0.44	-0.06	-0.58	-0.2	-0.19	-1.09	-1.97	-0.89	-0.51	-0.6	2.84	-0.63	0.47	1.04	-0.99
XRCC2	Untreated	20806097	NOC3L	64318	17|7	24	12	28|12	40	20	800	0.025	cluster4	-0.49	-0.83	0.4	-0.26	-0.29	-0.6	-0.09	-1.04	-0.61	-1.46	0.57	-1.5	0.21	0.2	-2.4	2.08	1.44	0.28	-0.8	-0.42
XRCC3	Untreated	205277386	GFPT1	2673	13|10	23	11.5	18|16	34	17	681	0.0249633	cluster3	-0.27	-1.92	-1.87	-1.37	-0.68	0.42	1.09	-0.19	-0.03	-0.14	-0.72	2.03	-0.76	-0.05	0.39	0.27	0.45	-0.65	-0.57	1.06
XRCC3	Untreated	209969703	RCC2	55920	4|9	13	6.5	8|18	26	13	522	0.0249042	cluster3	-0.59	0.04	-0.32	-1.2	-2.29	-0.13	-0.07	0.23	-0.24	1.76	1.5	-1.61	0.33	0.11	1.59	0.55	0.02	0.26	-0.25	0.21
RAD51C	Untreated	11321601	PFKP	5214	0|15	15	7.5	0|39	39	19.5	784	0.0248724	cluster2	-0.51	-0.5	-1.08	-0.16	-0.61	-1.05	-0.37	0.53	-0.1	-0.2	0.92	1.98	0.72	1.32	2.95	1.4	0.32	0.76	0.64	1.84
RAD51D	Untreated	44890068	ZMYM4	9202	26|20	46	23	45|32	77	38.5	1548	0.0248708	cluster2	1.86	1.37	2.11	1.81	1.44	0.59	0.32	1.62	-0.16	-0.76	-1.64	-0.55	-0.21	-0.83	-1.73	-1.16	-0.44	-0.93	0.93	0.38
RAD51B	Untreated	51100974	MYO1D	4642	3|20	23	11.5	6|44	50	25	1006	0.0248509	cluster2	0.29	0.25	0.21	0.36	0.91	0.19	0.99	0.95	-0.13	0.26	-0.21	0.37	0.03	-0.77	-0.08	-0.01	-0.24	0.05	0.69	0.38
XRCC3	Untreated	300244569	SRSF11	9295	6|6	12	6	14|10	24	12	483	0.0248447	cluster4	1.31	0.36	0.24	0.61	0.5	-0.63	-0.88	0.77	-0.85	-0.2	0.26	-2.25	0.22	-3.41	0.34	0.85	-1.06	-1.72	-3.64	-1.16
RAD51C	Untreated	55749769	CWC22	57703	11|7	18	9	18|27	45	22.5	908	0.0247797	cluster3	-0.41	-0.07	0.55	-1.17	-0.95	-0.81	-0.37	-1.07	-1.08	-1.06	-0.23	-1.6	0.46	0.99	-0.66	-0.51	-0.28	-0.67	-0.39	-1.24
XRCC2	Untreated	24430146	NUP153	9972	10|28	38	19	18|55	73	36.5	1475	0.0247458	cluster2	-1.29	0.61	0.18	-0.3	-2.4	2.38	1.56	2.49	1.76	0.25	-1.14	-1.22	-0.45	-0.47	-0.18	-0.48	0.08	0.02	0.84	-0.67
RAD51B	Untreated	375298717	TUBGCP2	10844	22|1	23	11.5	43|3	46	23	930	0.0247312	cluster2	1.81	0.33	1.48	1.7	0.47	0.07	0.45	1.43	0.58	-1.27	-0.84	0.74	-0.49	0.37	-1.42	-0.35	0.73	0.37	-0.16	0.66
RAD51C	Untreated	20127499	SRSF6	6431	3|6	9	4.5	5|12	17	8.5	344	0.0247093	cluster4	0.38	-1.53	-0.22	-0.51	1.08	-0.32	-1.56	-1.82	-2.06	-0.13	-0.49	0.12	0.7	0.57	0.14	0.2	-0.71	-0.82	1	-3.41
RAD51D	Untreated	20127499	SRSF6	6431	5|5	10	5	9|8	17	8.5	344	0.0247093	cluster4	0.38	-1.53	-0.22	-0.51	1.08	-0.32	-1.56	-1.82	-2.06	-0.13	-0.49	0.12	0.7	0.57	0.14	0.2	-0.71	-0.82	1	-3.41
RAD51D	Untreated	146134388	YLPM1	56252	30|27	57	28.5	57|49	106	53	2146	0.0246971	cluster2	-0.01	0.26	1.29	-0.93	0.54	0.05	-0.06	-0.8	-0.44	0.1	-0.16	-0.29	0.67	0.26	-1.2	2.34	-0.53	0.89	0.88	1.11
XRCC3	Untreated	28178821	IDH3B	3420	7|5	12	6	9|10	19	9.5	385	0.0246753	cluster3	0.69	0.43	0.66	0.78	-0.21	-1.07	-1.84	-1.11	-0.74	2.87	0.29	0.95	0.39	-0.9	0.72	-0.2	-0.33	-0.1	0.5	1.02
RAD51D	Untreated	221316630	COPB1	1315	15|15	30	15	24|23	47	23.5	953	0.024659	cluster4	1.68	-0.97	0.67	0.88	-0.09	-1.64	-1.08	-2.07	-1.94	-0.43	-1.67	-0.13	-1.52	-1.15	0.54	1.11	-0.34	0.27	-0.02	-1.02
RAD51D	Untreated	6912752	ZNF281	23528	17|14	31	15.5	26|18	44	22	895	0.024581	cluster3	-1.17	0.21	-0.23	-0.41	-1.81	1.16	-0.55	1.26	-0.12	-1.03	-1.27	-1.48	0.58	-0.04	0.85	-0.43	-0.22	0.09	0.93	0.3
RAD51C	Untreated	23510448	MCM5	4174	10|13	23	11.5	12|24	36	18	734	0.0245232	cluster4	-0.74	-0.16	-0.01	-0.12	0.91	-0.97	-0.7	-1.68	-0.67	2.07	0.87	-0.53	-0.51	-0.4	-1.28	1.14	-0.3	-0.2	-0.9	-1.52
RAD51B	Untreated	100816392	FUBP3	8939	0|16	16	8	0|28	28	14	572	0.0244755	cluster3	-0.59	0.23	-0.06	0.16	0.57	-0.39	-0.57	-1.02	1.43	-0.62	1.25	0.82	-1.72	-1.24	0.08	1.9	-1.01	1.03	2.08	-0.1
RAD51B	Untreated	7661922	RAB21	23011	0|4	4	2	0|11	11	5.5	225	0.0244444	cluster3	-1.5	-0.64	-0.83	-1.68	0.33	0.21	-0.38	-0.01	0.93	-0.55	-0.3	-1.42	-0.91	0.81	-0.29	1.13	-0.16	0.56	0.73	0.67
XRCC2	Untreated	4758648	KIF5B	3799	16|13	29	14.5	24|23	47	23.5	963	0.0244029	cluster3	0.53	-0.77	-0.33	-0.17	1.08	-0.52	-0.83	0.14	-0.31	0.39	-0.17	0.01	-0.01	0.42	-0.82	-0.66	1.95	1.18	1.56	0.78
RAD51C	Untreated	164419743	DDX54	79039	8|15	23	11.5	13|30	43	21.5	882	0.0243764	cluster4	1.75	0.92	1.22	1.83	0.97	-1.01	-0.01	-0.02	-0.86	0.49	0.04	-1.03	-1.27	-0.03	0.94	4.75	1.06	1.74	-0.45	0.24
RAD51D	Untreated	24308382	LENG8	114823	13|11	24	12	22|17	39	19.5	800	0.024375	cluster2	-0.41	0.62	0.11	0.41	1.64	-1.37	-0.23	0.16	-0.58	-2.08	-1.41	0.47	0.77	0.53	-0.01	-0.01	-0.05	-0.08	-0.2	1.25
RAD51C	Untreated	4503507	EIF2S3	1968	4|9	13	6.5	7|16	23	11.5	472	0.0243644	cluster2	0.17	0.1	-0.75	-0.84	-0.11	0.78	0.68	0.89	-0.47	0.46	0.08	-1.1	0.44	-0.46	0.66	1.74	0.06	-0.12	0.04	-0.52
XRCC2	Untreated	38202257	GANAB	23193	8|24	32	16	12|34	46	23	944	0.0243644	cluster2	-0.34	-0.37	-0.31	-0.71	-0.78	2.31	0	1.33	0.13	-0.53	-0.63	0.38	1.5	1.36	-0.37	0.8	1.67	-0.17	1.02	0.18
XRCC2	Untreated	306482694	SRSF7	6432	2|4	6	3	4|7	11	5.5	226	0.0243363	cluster4	0.39	0.38	0.65	1.05	0.65	-0.67	0.04	-0.29	-2.48	0.3	-0.28	0.27	0.41	-1.22	0.81	1.68	-0.98	-1.61	-0.76	0.13
RAD51D	Untreated	224589127	TMEM33	55161	4|2	6	3	9|3	12	6	247	0.0242915	cluster4	0.14	0.09	-0.59	0.48	0.24	-1.94	-0.11	-2.27	-1.08	-0.33	-2.18	0.44	0.56	-0.18	-0.12	-0.8	-1.51	0.79	0.51	0.03
RAD51D	Untreated	50592988	UQCRC2	7385	10|4	14	7	15|7	22	11	453	0.0242826	cluster2	0.74	0.73	0.56	0.32	0.25	-0.22	-0.2	-0.58	0.56	0.48	-0.7	-0.51	0.74	0.74	-0.08	-0.16	0.45	1.09	0.78	0.56
RAD51C	Untreated	118344456	UTP18	51096	4|13	17	8.5	4|23	27	13.5	556	0.0242806	cluster4	-0.72	-0.38	0.08	0.16	-1.88	1.33	0.46	0.46	0.86	-1.28	-0.55	0.65	0.36	-0.78	-2.62	3.06	-0.37	-1.01	0.14	0.52
XRCC3	Untreated	14670392	BAZ1B	9031	27|16	43	21.5	44|28	72	36	1483	0.0242751	cluster1	-0.98	-0.67	-1.38	1.01	-1.09	-2.25	-1.89	-1.85	1.09	1.69	-0.5	0.1	-0.61	-2.21	-0.78	1.47	-2.01	-2.95	-2.25	-2.84
RAD51D	Untreated	4506209	PSMC2	5701	6|8	14	7	11|10	21	10.5	433	0.0242494	cluster2	-1.08	-0.06	0.25	-0.83	0.24	0.98	-0.44	-0.22	1.07	-0.15	0.2	0.24	-0.21	0.47	1.1	1.03	0.63	1.33	0.7	-0.47
XRCC2	Untreated	388240801	LMNB2	84823	7|11	18	9	11|19	30	15	620	0.0241935	cluster2	1.2	1.9	1.4	2.03	0.34	0.9	0.87	0.44	0.02	1.52	1.85	-0.19	-0.21	-0.01	0.27	-0.46	-1.5	0.81	0.24	0.82
RAD51C	Untreated	21361684	GPATCH1	55094	20|9	29	14.5	32|13	45	22.5	931	0.0241676	cluster3	-0.74	0.13	-1.02	-0.54	0.46	-0.52	-1.51	-0.82	-0.84	-0.07	0.85	-0.42	0.03	0.06	0.38	-0.23	0.22	-0.8	-0.78	-1.56
XRCC2	Untreated	222144293	KPNA1	3836	3|5	8	4	17|9	26	13	538	0.0241636	cluster2	1.84	2.15	0.72	1.8	1.52	0.61	-0.51	-0.3	0.55	0.26	-0.42	-1.62	-0.11	0.49	0.55	-0.22	-0.12	-0.66	0.66	0.17
RAD51D	Untreated	7019415	SEC61A1	29927	8|3	11	5.5	15|8	23	11.5	476	0.0241597	cluster2	-1.09	1.21	-0.13	0.73	0.97	1.25	0.33	0.47	-0.01	-1.84	-0.78	-0.14	0.32	0.05	0.16	1.25	0.41	-1.08	0.08	-0.45
XRCC3	Untreated	14917109	AP2M1	1173	6|7	13	6.5	9|12	21	10.5	435	0.0241379	cluster4	-1.04	-0.9	-1.58	-1.4	-0.83	-2.9	-1.39	-3.68	-0.63	-0.3	-0.26	0.35	-3.47	-1.71	0.22	1.23	-2.22	-1.96	-3.49	1.08
RAD51B	Untreated	92859701	MYO6	4646	0|35	35	17.5	0|62	62	31	1285	0.0241245	cluster2	0.55	-0.06	0.15	0.22	0.8	0.97	1.1	-0.1	0.5	-0.49	-0.44	0.92	0.29	0.96	-0.5	0.72	-0.06	-1.27	0.13	-0.09
RAD51B	Untreated	4758488	GTF2F2	2963	7|0	7	3.5	12|0	12	6	249	0.0240964	cluster2	-0.3	-0.47	0.77	0.26	0.91	0.15	0.24	0.03	0.55	-0.41	-0.66	-0.79	-0.82	0.86	-1.4	-1.5	0.46	0.49	-0.04	-1.14
XRCC3	Untreated	23111038	SNX2	6643	6|10	16	8	10|15	25	12.5	519	0.0240848	cluster3	-0.6	-0.62	-1.12	-1.28	-1.76	0.51	0.19	0.2	0.23	-0.95	-0.67	-0.11	-0.7	0.75	-1.34	-0.54	1.49	0.91	0.94	0.99
RAD51D	Untreated	151301219	PRMT1	3276	6|3	9	4.5	11|6	17	8.5	353	0.0240793	cluster2	-0.37	1	-1.29	0.63	-0.61	-0.01	0.32	0.29	-1.49	0.25	-0.85	0.11	0.41	-0.92	0.7	0.99	-0.17	0.06	0.91	0.37
XRCC3	Untreated	4504195	GTF2E2	2961	5|4	9	4.5	8|6	14	7	291	0.024055	cluster3	-0.98	-0.71	-1.46	-0.95	-2.16	-0.96	-0.89	-0.16	-0.89	-0.32	0.85	-1.56	-0.59	0.56	-0.68	-1.19	-0.85	-0.63	-1.98	-0.63
XRCC2	Untreated	215490009	AIMP1	9255	5|5	10	5	7|8	15	7.5	312	0.0240385	cluster3	-0.19	-0.01	0.16	-0.15	-1.19	-0.08	-0.72	-0.06	1.3	1.05	-0.76	0	-0.85	-0.27	-0.83	-0.49	-0.08	-1.11	0	0.4
RAD51C	Untreated	157694511	NOC2L	26155	8|11	19	9.5	17|19	36	18	749	0.024032	cluster4	-1.03	1.89	0.27	0.82	1.4	0.63	0.83	-0.02	0.45	0.1	-0.39	0.06	-1.1	-0.94	1	3.41	2.05	1.2	-0.37	0.48
RAD51D	Untreated	157694511	NOC2L	26155	9|9	18	9	17|19	36	18	749	0.024032	cluster4	-1.03	1.89	0.27	0.82	1.4	0.63	0.83	-0.02	0.45	0.1	-0.39	0.06	-1.1	-0.94	1	3.41	2.05	1.2	-0.37	0.48
XRCC2	Untreated	157694511	NOC2L	26155	12|8	20	10	21|15	36	18	749	0.024032	cluster4	-1.03	1.89	0.27	0.82	1.4	0.63	0.83	-0.02	0.45	0.1	-0.39	0.06	-1.1	-0.94	1	3.41	2.05	1.2	-0.37	0.48
XRCC3	Untreated	119226260	CHERP	10523	17|13	30	15	27|17	44	22	916	0.0240175	cluster4	-1.55	-0.26	-1.02	-1.83	-1.21	-2.87	-1.77	-1	-1	2.5	1.96	0.61	-1.23	0.45	0.97	1.89	-1.21	-3.22	-0.83	-0.03
RAD51B	Untreated	6912540	NUBP2	10101	4|5	9	4.5	5|8	13	6.5	271	0.0239852	cluster3	-0.08	0.09	-0.84	0.26	-1.07	-0.07	-0.46	-0.61	0.48	0.35	2.08	0.09	1.05	-0.32	-0.27	1.86	0.46	0.78	-0.3	-0.13
RAD51C	Untreated	205360838	DNAJA3	9093	7|5	12	6	11|12	23	11.5	480	0.0239583	cluster3	-0.7	-1.51	-0.47	-0.59	-0.18	-0.82	-0.84	-0.67	0.19	0.44	-0.22	-1.04	0.81	-1.33	0.79	1.49	0.35	1.74	1.96	0.6
XRCC3	Untreated	23097240	LRWD1	222229	8|9	17	8.5	14|17	31	15.5	647	0.0239567	cluster1	-0.51	-0.97	0.03	-1.11	-0.9	0.72	-0.63	1.35	0.86	-1.36	0.27	-1.83	0.08	-1.07	0.18	0.37	-1.09	-4.05	-2.14	-2.73
RAD51C	Untreated	291575128	LDHB	3945	2|7	9	4.5	3|13	16	8	334	0.0239521	cluster3	-1.48	-1.04	-1.44	-1.77	-1.57	0.48	0.07	-1.07	-0.11	-1.28	-0.87	0.17	0.08	0.01	0.06	-0.28	1.05	0.38	0.22	0.04
RAD51B	Untreated	7019419	GNL2	29889	17|0	17	8.5	35|0	35	17.5	731	0.0239398	cluster4	1.03	0.28	0.46	0.27	-1.06	0.66	0.34	0.65	0.11	0.65	-0.61	-0.45	-0.56	0.98	0.67	3.12	0.49	1.24	-0.23	-1.58
XRCC2	Untreated	14670392	BAZ1B	9031	17|20	37	18.5	33|38	71	35.5	1483	0.023938	cluster1	-0.98	-0.67	-1.38	1.01	-1.09	-2.25	-1.89	-1.85	1.09	1.69	-0.5	0.1	-0.61	-2.21	-0.78	1.47	-2.01	-2.95	-2.25	-2.84
XRCC2	Untreated	345197228	TRA2B	6434	0|5	5	2.5	0|9	9	4.5	188	0.0239362	cluster4	-0.76	0.61	-0.61	0.08	0.19	-2.26	-0.54	1.67	-1.03	0.09	-0.2	-0.69	-0.04	-2.79	1.43	-0.68	-1.25	0.05	-2.7	1.63
XRCC2	Untreated	19387846	MAGED2	10916	8|9	17	8.5	16|13	29	14.5	606	0.0239274	cluster3	-0.56	-0.35	-0.31	-0.95	0.59	0.41	-1	-0.48	0.09	1.26	-0.18	0.9	0.25	-0.89	-0.24	0.66	-0.21	-0.24	0.35	-0.28
XRCC3	Untreated	56118234	CENPV	201161	5|2	7	3.5	8|5	13	6.5	272	0.0238971	cluster2	1.1	0.68	0.69	0.29	0.83	0.76	0.79	2.27	0.12	0.83	1.38	-0.96	0.02	-0.06	0.42	0.29	-0.53	0.46	0.29	-0.2
RAD51B	Untreated	14043022	MARS	4141	13|10	23	11.5	20|23	43	21.5	900	0.0238889	cluster4	-2	0.72	-0.97	-1.12	-0.4	-0.47	-0.33	-0.46	0.38	-0.39	0.2	0.15	-0.75	-0.56	-0.04	3.62	-0.15	-0.76	0.71	0.56
XRCC3	Untreated	17402871	BCCIP	56647	4|4	8	4	8|7	15	7.5	314	0.0238854	cluster4	-0.29	-1.49	-0.5	-1.13	-0.78	0.17	-0.1	-0.41	-0.27	-1.73	0.31	1.96	0.9	0.21	-1.38	3.13	-0.58	0.69	0.02	0.2
XRCC3	Untreated	5031645	COX17	10063	1|1	2	1	1|2	3	1.5	63	0.0238095	cluster2	-0.48	0.02	0.3	-0.63	0.83	-1.1	0.08	-1.79	0.84	0.62	1.05	0.85	0.12	0.6	0.11	0.64	0.21	2.51	0.18	0.87
XRCC3	Untreated	24430149	NUP155	9631	18|19	37	18.5	32|34	66	33	1391	0.0237239	cluster3	-0.24	-0.66	-0.02	-0.85	-0.62	0.95	-0.74	-0.19	0.19	1.8	0.17	-0.31	-0.39	-1.09	-1.51	-0.21	0.52	-0.36	0.56	-0.4
RAD51D	Untreated	28559039	MED1	5469	31|11	42	21	56|19	75	37.5	1581	0.0237192	cluster4	0.5	0.4	0.56	0.64	0.92	-0.62	-1.05	-0.79	-0.67	-0.05	0.87	-2.73	0.53	-0.24	-0.73	2.19	-3.69	0.05	-1.69	0.68
XRCC3	Untreated	14249678	RBM17	84991	6|6	12	6	9|10	19	9.5	401	0.0236908	cluster4	-1.58	0.15	-1.85	-2.17	-0.6	-0.82	0.72	1.63	0.56	-0.04	1.28	-1.12	1.87	-0.81	3.32	0.75	-1.28	0.06	-1.66	-0.12
XRCC2	Untreated	33589854	BLVRA	644	0|6	6	3	0|14	14	7	296	0.0236486	cluster3	-1	0.68	-0.6	-0.49	0.61	-0.62	0.26	0.5	1.06	-0.77	-0.12	-1.2	0.82	-0.55	0.63	-0.39	-0.01	0.43	0.3	-0.08
XRCC2	Untreated	301601658	ADAR	103	8|15	23	11.5	19|25	44	22	931	0.0236305	cluster2	-0.39	0.37	0.33	0.12	-1.1	-0.65	0.91	0.79	0.43	-0.77	-0.78	0.47	1.55	0.61	-1.18	-0.38	0.61	0.13	0	0.82
RAD51C	Untreated	91176325	BAZ2A	11176	34|17	51	25.5	60|30	90	45	1905	0.023622	cluster3	-1.46	-1.96	-0.23	-1.08	-1.05	0.17	0.84	1.17	-0.93	1.92	2	-0.18	-0.62	-0.19	-1.06	-0.44	-0.21	0	1.21	-1.68
RAD51C	Untreated	42794752	ACSL3	2181	0|16	16	8	0|34	34	17	720	0.0236111	cluster4	0.49	-1.69	0.61	-0.17	-0.34	-0.17	-0.19	-0.25	1.36	0.35	-0.59	-1.14	-1.87	0.08	0.1	1.75	-1.31	-0.53	0.18	-2.14
RAD51D	Untreated	300192959	ZMYM2	7750	23|18	41	20.5	36|29	65	32.5	1377	0.023602	cluster3	0.09	-0.6	0.33	-0.48	0.44	-1.23	-0.91	-1.46	-2.25	1.13	1.06	1.76	-0.1	0.07	1.43	-0.19	-0.88	-1.34	-0.7	-0.13
XRCC3	Untreated	4506129	PRPS2	5634	6|3	9	4.5	10|5	15	7.5	318	0.0235849	cluster2	-0.11	1.7	0.21	-0.46	0.06	0.51	0.27	0.27	0.18	-1.31	-0.02	1.16	0.08	0.96	0.51	-0.61	-0.33	0.07	-0.43	-0.48
RAD51D	Untreated	40018640	CDC73	79577	8|6	14	7	16|9	25	12.5	531	0.0235405	cluster2	0.53	-0.04	1.01	1.91	2.11	-0.63	-0.85	-0.11	-0.13	-0.51	-0.82	-2.5	-0.49	-0.53	-1.97	-0.94	0.37	-0.39	0.72	1.2
XRCC3	Untreated	332000015	PRKAG1	5571	4|5	9	4.5	8|8	16	8	340	0.0235294	cluster2	0.57	2.51	0.66	0.8	1.45	-0.42	-1.09	-0.44	0.39	0.33	-0.18	0.06	-0.38	0.97	-0.87	-0.68	-0.55	0.5	0.76	-1.01
XRCC2	Untreated	55749531	SF3B2	10992	0|22	22	11	0|42	42	21	895	0.0234637	cluster2	-0.58	0.19	-0.72	-0.24	-0.67	0.46	1.23	1.27	1.02	2.29	0.93	0.72	-1.43	-0.99	0.13	-0.35	-0.43	0.03	0.09	0.2
RAD51D	Untreated	21327667	BOP1	23246	16|9	25	12.5	24|11	35	17.5	746	0.0234584	cluster4	-1.59	0.44	-0.57	-0.87	-1.83	-0.14	-0.66	-0.78	-0.27	-1.07	0.16	0.01	0.51	-0.08	0.55	3.08	1.78	0.44	-0.01	-1.42
XRCC3	Untreated	11125770	AIMP2	7965	5|4	9	4.5	9|6	15	7.5	320	0.0234375	cluster3	-1.08	0.3	-0.12	-0.93	-0.76	-0.54	-0.24	1.26	-0.51	0.11	1.63	1.04	1.08	0.41	-0.54	-0.29	0.63	1.01	0.79	0.95
RAD51C	Untreated	224589071	BMS1	9790	14|20	34	17	21|39	60	30	1282	0.0234009	cluster3	-0.78	-0.43	-0.54	-1.39	-0.71	0.53	0.2	0.81	0.67	-1.21	-0.64	-0.57	-0.56	0.55	-1.68	1.27	0.18	-0.64	-0.92	0.16
RAD51C	Untreated	27545326	SMARCB1	6598	4|5	9	4.5	12|6	18	9	385	0.0233766	cluster3	-0.25	0.05	-3.96	-1.27	-0.91	-3.88	1.39	-3.15	0.55	0.47	0.46	0.18	-1.91	0.64	1.24	0.02	1.06	1.75	0.35	2.89
XRCC3	Untreated	157694511	NOC2L	26155	9|10	19	9.5	18|17	35	17.5	749	0.0233645	cluster4	-1.03	1.89	0.27	0.82	1.4	0.63	0.83	-0.02	0.45	0.1	-0.39	0.06	-1.1	-0.94	1	3.41	2.05	1.2	-0.37	0.48
RAD51D	Untreated	47419914	WARS	7453	6|4	10	5	14|8	22	11	471	0.0233546	cluster4	-1.16	-0.91	0.01	-0.14	0.39	-2.01	-1.12	-0.55	-1.16	-2.84	-2	0.17	-1.5	-0.93	-0.92	-0.03	-0.18	-0.96	-0.52	0.71
RAD51C	Untreated	5803221	WDR3	10885	5|19	24	12	8|36	44	22	943	0.0233298	cluster4	-0.55	-0.32	0.07	-1	0.39	-0.9	0.09	0.12	0.54	0.41	-0.38	-0.42	0.35	0.19	-0.51	3.15	-0.5	-1.21	-1.25	-0.23
RAD51C	Untreated	9966805	DDX24	57062	2|17	19	9.5	6|34	40	20	859	0.0232829	cluster2	-0.1	-0.32	0.99	-0.49	1.12	0.81	0.3	-0.91	-0.07	0.03	0.64	0.29	0.6	-0.93	0.74	2.74	-0.19	0.39	0.25	-0.27
XRCC2	Untreated	133925803	RBFOX2	23543	7|4	11	5.5	16|5	21	10.5	451	0.0232816	cluster2	1.17	0.64	0.08	1.85	1.16	-0.89	0.49	0.28	0.99	0.38	0.25	0.51	-0.18	-0.86	-0.04	1.18	-0.24	-0.11	1.03	-0.5
RAD51C	Untreated	4505917	EXOSC10	5394	8|13	21	10.5	14|26	40	20	860	0.0232558	cluster4	0.8	-1.31	0.86	0.02	-0.78	-0.03	-0.58	-0.52	-0.06	-0.14	-1.29	-0.41	0.4	-0.07	-1.07	3.92	-0.87	-0.84	-1.08	0.74
XRCC2	Untreated	4505917	EXOSC10	5394	13|10	23	11.5	24|16	40	20	860	0.0232558	cluster4	0.8	-1.31	0.86	0.02	-0.78	-0.03	-0.58	-0.52	-0.06	-0.14	-1.29	-0.41	0.4	-0.07	-1.07	3.92	-0.87	-0.84	-1.08	0.74
XRCC3	Untreated	13775200	SF3B5	83443	3|0	3	1.5	4|0	4	2	86	0.0232558	cluster3	-0.94	0.1	-0.96	-2.17	0.33	1.43	-0.41	0.03	0.53	-0.13	0.45	-0.02	-0.73	0.49	0.48	0.13	0.66	-1.21	0.15	-0.87
RAD51D	Untreated	21361633	LRRC40	55631	8|8	16	8	14|14	28	14	602	0.0232558	cluster2	0.63	-0.24	0.14	1	0.27	0.02	0.1	1.62	0.97	-0.58	-1.11	0.34	0.72	-0.46	0.15	0.24	-0.7	0.64	-0.34	0.9
XRCC2	Untreated	21361633	LRRC40	55631	14|4	18	9	23|5	28	14	602	0.0232558	cluster2	0.63	-0.24	0.14	1	0.27	0.02	0.1	1.62	0.97	-0.58	-1.11	0.34	0.72	-0.46	0.15	0.24	-0.7	0.64	-0.34	0.9
RAD51C	Untreated	23503295	CSNK2B	1460	4|3	7	3.5	5|5	10	5	215	0.0232558	cluster2	0.48	0.08	0.55	0.06	1.23	-0.01	-0.12	0.17	1.73	-0.53	0.69	0.58	0.05	0.08	-0.84	1.09	1.65	0.67	0.87	-0.81
RAD51C	Untreated	33469964	SUGP1	57794	10|5	15	7.5	22|8	30	15	645	0.0232558	cluster4	0.93	-0.93	0.64	0.29	-0.74	-0.96	-1.55	-0.62	-1.5	-0.69	-1.5	-0.75	1.8	-0.32	-0.26	0.66	-0.56	-0.14	-0.66	0.51
RAD51D	Untreated	83776600	AURKB	9212	4|5	9	4.5	8|8	16	8	344	0.0232558	cluster2	0.8	0.74	1.53	1.81	-0.72	0.72	-0.32	0.34	0.54	-1.3	-0.43	1.03	-0.35	0.61	0.29	2.17	-0.84	0.62	0.66	-0.27
RAD51C	Untreated	42542392	CEBPZ	10153	13|19	32	16	16|33	49	24.5	1054	0.0232448	cluster4	-1.7	-0.31	-1.3	-0.84	-0.28	-0.74	-1.37	-2.05	-0.67	-2.74	-1.39	0.49	0.17	-0.38	1.67	3.51	0.53	-0.18	-0.76	-0.79
XRCC3	Untreated	33636719	TIMM44	10469	5|7	12	6	8|13	21	10.5	452	0.0232301	cluster4	-2.92	-2.84	-2.32	-2.13	-1.65	0.19	-0.13	-0.77	-0.76	0.76	0.32	-1.68	0.25	1.17	0.94	2.28	0.17	0.67	0.54	0.42
XRCC3	Untreated	4501859	ACADSB	36	5|7	12	6	7|13	20	10	432	0.0231481	cluster2	0.81	0.15	-0.03	0.13	0.68	0.05	-0.23	-0.12	0.25	0.45	-0.77	0.77	0.2	0.58	1.33	0.15	1.03	0.79	-0.12	1
XRCC2	Untreated	205277392	DCTN1	1639	24|7	31	15.5	48|10	58	29	1253	0.0231445	cluster2	0.54	-0.11	-0.24	0.35	0.42	0.24	0.26	-0.41	0.64	0.75	0.26	-0.22	0.4	-1.08	0.08	0.48	1.27	1.25	0.78	-1.51
RAD51B	Untreated	25777602	PSMD2	5708	13|11	24	12	23|19	42	21	908	0.0231278	cluster3	-1.95	-2.31	0.02	-1.47	-0.71	0.59	0.7	0.77	0.52	0.27	-0.83	-0.66	-0.51	0.02	0.12	1.53	0.97	-1.78	-0.34	0.54
RAD51D	Untreated	55749769	CWC22	57703	9|10	19	9.5	21|21	42	21	908	0.0231278	cluster3	-0.41	-0.07	0.55	-1.17	-0.95	-0.81	-0.37	-1.07	-1.08	-1.06	-0.23	-1.6	0.46	0.99	-0.66	-0.51	-0.28	-0.67	-0.39	-1.24
RAD51C	Untreated	24497620	SRP68	6730	8|12	20	10	11|18	29	14.5	627	0.023126	cluster2	-0.6	1.43	0.8	1.04	0.05	0.18	-0.24	0.08	0.03	-0.53	-0.87	0.31	0.51	-0.9	1.53	1.3	0.56	-0.03	0.77	-0.49
XRCC3	Untreated	42560246	POLR1C	9533	3|8	11	5.5	5|11	16	8	346	0.0231214	cluster3	0.3	-1.44	-0.33	0.49	-0.96	-0.52	-1.27	-0.84	-2.08	0.45	0.88	0.33	0.38	0.6	2.08	1.9	2.08	1.11	0.88	0.71
XRCC3	Untreated	154354962	IMMT	10989	8|14	22	11	11|24	35	17.5	757	0.0231176	cluster4	0.58	0.15	0.62	0.46	1.45	-1.48	-1.38	-1.06	-1.01	0.39	-0.96	0	0.92	-0.06	0.68	2.16	-0.01	0.16	-0.11	-0.65
XRCC3	Untreated	301601658	ADAR	103	20|12	32	16	26|17	43	21.5	931	0.0230934	cluster2	-0.39	0.37	0.33	0.12	-1.1	-0.65	0.91	0.79	0.43	-0.77	-0.78	0.47	1.55	0.61	-1.18	-0.38	0.61	0.13	0	0.82
RAD51C	Untreated	9558733	TRA2A	29896	1|6	7	3.5	2|11	13	6.5	282	0.0230496	cluster2	0.96	1.13	-0.49	0.37	1.33	0.64	1.12	-0.15	0.39	0.42	-1.3	0.66	-0.17	-0.19	-1.79	-0.36	1.73	1.66	0.56	0.34
RAD51B	Untreated	194097365	FTSJ3	117246	15|6	21	10.5	28|11	39	19.5	847	0.0230224	cluster4	0.2	1.29	0.11	0.71	-0.31	-0.32	-0.76	0.02	-0.96	1.35	-0.15	0.26	-1.27	-1.12	1.11	5.13	-0.29	0.17	-0.94	0.49
RAD51C	Untreated	201023339	FIP1L1	81608	8|7	15	7.5	17|10	27	13.5	588	0.0229592	cluster3	-0.35	0.44	1.02	-0.01	-0.13	-0.5	0.21	-0.54	1.16	1.16	0.25	0.4	-0.96	-0.46	-1.28	-0.28	-0.03	0.57	-0.27	-0.1
RAD51B	Untreated	40217847	SNRNP200	23020	43|16	59	29.5	72|26	98	49	2136	0.0229401	cluster3	1.02	0.43	1.34	0.65	0.08	0.18	-0.4	-0.45	-0.09	1.78	0.27	-1.2	-1.13	-0.42	-0.54	-1.36	0.57	-0.66	0.8	-0.13
RAD51C	Untreated	16905517	SRSF10	10772	1|5	6	3	2|10	12	6	262	0.0229008	cluster4	0.9	-1.85	-0.83	1.28	-0.29	0.37	-0.06	-0.65	1.21	-0.97	-1.8	1.46	-1.43	-1.29	0.04	1.73	0.65	-1.58	0.04	-2.5
RAD51C	Untreated	192807314	SMARCA4	6597	19|23	42	21	31|43	74	37	1617	0.0228819	cluster3	-1.04	1.73	-3.04	-1.21	0.01	-1.05	1.68	-0.91	1.15	-0.19	0.81	2.61	0.77	0.14	2.69	0	1.04	3.07	1.2	1.83
XRCC2	Untreated	192807314	SMARCA4	6597	25|23	48	24	40|34	74	37	1617	0.0228819	cluster3	-1.04	1.73	-3.04	-1.21	0.01	-1.05	1.68	-0.91	1.15	-0.19	0.81	2.61	0.77	0.14	2.69	0	1.04	3.07	1.2	1.83
RAD51B	Untreated	55953087	GTPBP4	23560	14|6	20	10	21|8	29	14.5	634	0.0228707	cluster4	-0.63	0.21	0.16	1.19	0.06	0.22	-0.4	-0.4	-0.51	1.04	-0.02	-0.41	-0.77	-1.07	1.31	4.67	1.17	0.13	0.53	-0.02
RAD51D	Untreated	56550086	WDHD1	11169	18|8	26	13	32|14	46	23	1006	0.0228628	cluster1	-1.05	-1.3	-0.01	1.71	-0.66	-3.05	-1.95	-2.15	-3.27	-0.35	-3.32	-1.6	1.02	-3.59	-2.66	0.99	-2.24	-2.62	-1.45	-2.04
RAD51B	Untreated	98986457	HCFC1	3054	24|11	35	17.5	77|16	93	46.5	2035	0.0228501	cluster2	2.5	3.37	2.7	2.27	2.44	0.24	1.29	0.72	0.69	1.62	0.59	-0.18	0.74	-0.5	-0.88	-0.24	0.33	0.02	-0.37	0.13
XRCC2	Untreated	27262628	NASP	4678	0|20	20	10	0|36	36	18	788	0.0228426	cluster4	1.51	-0.89	2.54	1.94	0.37	3.54	-3.75	1.23	-2.36	-0.57	-0.52	-2.7	-1.18	0.01	0.27	1.3	-2.54	-2.32	-0.01	-4.31
RAD51D	Untreated	89276756	PRPF4B	8899	14|8	22	11	31|15	46	23	1007	0.0228401	cluster3	-2.58	-2.27	-1.36	-1.35	-0.98	-1.2	-1.1	-1.62	-1.47	-0.7	0.33	-0.64	0.54	-1.75	-0.95	0.6	0.88	0.92	0.93	-0.1
RAD51D	Untreated	302699211	POGZ	23126	22|13	35	17.5	37|23	60	30	1315	0.0228137	cluster1	0.07	-0.62	0.48	-0.1	0.67	-0.41	-2.32	-1.9	-0.62	1.27	1.6	-2.09	-0.62	0.21	-1.14	-1.2	-1.49	-1.13	-0.11	0.66
RAD51C	Untreated	81295404	ACOT9	23597	7|6	13	6.5	12|8	20	10	439	0.022779	cluster3	-1.16	-0.8	-0.57	-0.1	-0.51	0.16	0.12	1.2	-0.36	-0.26	0.25	1.25	-0.47	1.47	-1.52	-1.07	-0.2	0.38	-0.09	-0.16
XRCC2	Untreated	118601081	HNRNPUL2	221092	12|6	18	9	23|11	34	17	747	0.0227577	cluster2	0.88	1.43	1.17	0.74	0.93	1.39	0.68	1.1	1.49	1.13	0.05	0.03	0.61	0.69	0.53	-0.01	-0.98	-1.68	0.24	-0.61
XRCC2	Untreated	9994179	SAP30BP	29115	0|6	6	3	0|14	14	7	308	0.0227273	cluster2	1.47	-1.35	1	0.53	0.87	0.09	0.2	0.45	1.05	0.76	-0.23	-0.16	0.35	-0.33	0.67	-0.01	-0.33	0.9	1.02	0.57
XRCC2	Untreated	100816392	FUBP3	8939	8|3	11	5.5	19|7	26	13	572	0.0227273	cluster3	-0.59	0.23	-0.06	0.16	0.57	-0.39	-0.57	-1.02	1.43	-0.62	1.25	0.82	-1.72	-1.24	0.08	1.9	-1.01	1.03	2.08	-0.1
XRCC3	Untreated	166362719	CDK2	1017	6|2	8	4	9|3	12	6	264	0.0227273	cluster4	-0.62	1.19	1.36	0.21	-0.06	-0.53	-2.15	-0.06	-1.8	-0.71	-1.06	2.69	-2.11	-1.15	-0.16	3.62	-1.13	-4.06	0.49	-1.03
XRCC2	Untreated	319996623	RBM15	64783	14|9	23	11.5	24|20	44	22	969	0.0227038	cluster4	1.04	0.99	3.41	1.09	-0.33	3.29	-1.81	-0.3	-1.09	-0.63	-0.92	0.7	-1.91	-0.37	0.49	1.11	-1.62	-0.12	0.09	-1.85
XRCC2	Untreated	291084505	NKRF	55922	13|6	19	9.5	22|10	32	16	705	0.022695	cluster2	1.09	-0.2	0.64	0.32	0.24	0.5	0.9	0.97	0.82	-0.08	1.35	1.34	-0.17	0.78	-0.05	1.46	0.08	-0.39	-0.09	0.82
RAD51C	Untreated	151301219	PRMT1	3276	3|7	10	5	5|11	16	8	353	0.0226629	cluster2	-0.37	1	-1.29	0.63	-0.61	-0.01	0.32	0.29	-1.49	0.25	-0.85	0.11	0.41	-0.92	0.7	0.99	-0.17	0.06	0.91	0.37
XRCC2	Untreated	56118310	NUCKS1	64710	0|6	6	3	0|11	11	5.5	243	0.0226337	cluster4	0.46	-0.57	-0.94	-0.24	0.52	-1.04	-0.56	-1.47	0.2	0.64	-0.51	-0.48	0.38	0.41	-0.91	0.97	0.05	-0.47	0.23	-1.53
XRCC2	Untreated	306482646	SRSF2	6427	1|3	4	2	4|6	10	5	221	0.0226244	cluster4	-0.08	1.11	-0.28	-0.93	1.73	0.72	-0.62	-0.92	-1.38	0.78	-0.78	-1.65	-0.07	-0.91	-1.65	-0.32	-0.66	-1.38	-1.99	-1
XRCC2	Untreated	15487670	NXF1	10482	10|4	14	7	16|12	28	14	619	0.0226171	cluster2	1.23	0.84	2.02	0.35	-1.4	1.13	1.5	1.37	-0.25	-1.23	1.1	1.2	0.38	1.23	0.79	-0.79	0.2	0.92	1.08	-0.94
RAD51B	Untreated	5031569	ACTR1A	10121	4|6	10	5	7|10	17	8.5	376	0.0226064	cluster4	0.77	2.66	0.85	1.34	0.99	-0.29	-2.63	-1.6	-0.67	-0.09	1.2	0.27	-2.23	-1.16	0.74	1.68	-2.95	-3.01	-3.22	-1.39
RAD51C	Untreated	239787838	TEX10	54881	9|13	22	11	16|26	42	21	929	0.022605	cluster4	-0.62	-1.67	-1.63	-0.08	-0.71	1.38	0.22	-0.39	1.5	-0.32	-0.44	1.94	0.14	0.39	0.09	4.59	1.34	0.24	-0.25	-1.18
RAD51D	Untreated	33350932	DYNC1H1	1778	77|61	138	69	123|87	210	105	4646	0.0226001	cluster4	-0.14	-0.09	0.47	-0.31	0.94	0.13	0	0.56	-0.07	-0.77	-1.37	-0.73	-0.71	0.43	1.48	1.14	0.05	-0.66	0.02	-0.61
XRCC3	Untreated	4758024	COIL	8161	9|6	15	7.5	16|10	26	13	576	0.0225694	cluster2	-0.62	-0.69	-0.43	-0.98	-0.44	1.92	2.27	2.05	0.61	0.9	0.22	-1.73	1.72	0.56	1.31	2.17	1.71	1.15	1.75	0.39
RAD51C	Untreated	161169023	SUPT5H	6829	11|14	25	12.5	21|28	49	24.5	1087	0.0225391	cluster3	-1.98	-1.4	-1.7	-0.76	-1.08	-1.47	-0.77	-0.58	-0.2	-1.31	-0.98	-1.08	1.3	-0.55	-1.04	0.46	2.29	0.82	-0.42	-0.79
RAD51C	Untreated	20806097	NOC3L	64318	10|12	22	11	15|21	36	18	800	0.0225	cluster4	-0.49	-0.83	0.4	-0.26	-0.29	-0.6	-0.09	-1.04	-0.61	-1.46	0.57	-1.5	0.21	0.2	-2.4	2.08	1.44	0.28	-0.8	-0.42
XRCC3	Untreated	23510448	MCM5	4174	5|15	20	10	8|25	33	16.5	734	0.0224796	cluster4	-0.74	-0.16	-0.01	-0.12	0.91	-0.97	-0.7	-1.68	-0.67	2.07	0.87	-0.53	-0.51	-0.4	-1.28	1.14	-0.3	-0.2	-0.9	-1.52
RAD51C	Untreated	302699211	POGZ	23126	21|14	35	17.5	35|24	59	29.5	1315	0.0224335	cluster1	0.07	-0.62	0.48	-0.1	0.67	-0.41	-2.32	-1.9	-0.62	1.27	1.6	-2.09	-0.62	0.21	-1.14	-1.2	-1.49	-1.13	-0.11	0.66
RAD51B	Untreated	21361633	LRRC40	55631	13|2	15	7.5	24|3	27	13.5	602	0.0224252	cluster2	0.63	-0.24	0.14	1	0.27	0.02	0.1	1.62	0.97	-0.58	-1.11	0.34	0.72	-0.46	0.15	0.24	-0.7	0.64	-0.34	0.9
XRCC2	Untreated	24797086	IPO5	3843	20|9	29	14.5	34|16	50	25	1115	0.0224215	cluster2	-0.32	-0.08	0.06	-0.17	-1.07	-0.38	1.01	-0.08	-0.96	-1.33	-0.45	2.2	1.21	-0.11	1.65	2.8	-0.57	1.29	1.76	0.41
RAD51D	Untreated	256017159	MGA	23269	48|33	81	40.5	77|51	128	64	2856	0.022409	cluster2	0.6	0.18	1.19	0.81	1.45	-0.35	-0.99	-0.62	-0.09	-0.54	0.96	1.01	-0.55	-0.61	0.01	0.56	0.43	-1.51	0.34	-0.09
XRCC2	Untreated	207029415	RBBP4	5928	1|9	10	5	2|17	19	9.5	424	0.0224057	cluster4	-0.67	-0.75	-0.82	-0.67	-0.12	-1.01	-0.99	-1.87	-1.43	1.44	0.52	1.54	-1.88	-1.08	0.62	3.18	-2.32	-1.6	-0.81	-1
XRCC3	Untreated	187960109	RBM28	55131	10|9	19	9.5	18|16	34	17	759	0.0223979	cluster4	-2	-0.62	-1.71	-1.47	-1.7	0.68	-0.01	-0.19	-1.23	-0.28	0.44	0.52	-0.7	1.1	0.59	2.6	-0.73	-1	-0.35	0.54
RAD51C	Untreated	4506407	RANBP1	5902	0|4	4	2	0|9	9	4.5	201	0.0223881	cluster2	-0.36	0.43	1.55	-0.46	-0.2	1.91	-0.03	1.8	0.98	-1.41	-0.49	-0.58	-0.29	0.68	-0.04	1.55	1.23	-0.35	1.44	2.05
XRCC3	Untreated	6912676	SNW1	22938	7|7	14	7	11|13	24	12	536	0.0223881	cluster4	0.04	0.56	0.71	1.42	1.01	-1.96	-2.12	-2.15	-2.13	0.41	-0.57	0.61	-0.55	-0.04	-0.66	0.25	-1.13	-1.49	-2.33	0.45
RAD51C	Untreated	13569879	ANP32E	81611	4|3	7	3.5	7|5	12	6	268	0.0223881	cluster2	0.86	-0.5	0.71	0.42	0.46	0.02	0.59	-0.39	-0.44	0.31	0.51	0.34	1.13	0.77	-0.46	-0.83	0.28	-1.16	-0.47	-1.22
XRCC3	Untreated	13569879	ANP32E	81611	4|3	7	3.5	6|6	12	6	268	0.0223881	cluster2	0.86	-0.5	0.71	0.42	0.46	0.02	0.59	-0.39	-0.44	0.31	0.51	0.34	1.13	0.77	-0.46	-0.83	0.28	-1.16	-0.47	-1.22
XRCC3	Untreated	183396783	BCOR	54880	28|11	39	19.5	56|21	77	38.5	1721	0.0223707	cluster2	1.75	0.58	0.37	1.06	-0.49	1.26	1.75	0.43	0.97	-0.38	0.73	0.54	0.33	-1.42	0.61	-0.61	-1.34	1.62	-0.17	-0.98
RAD51C	Untreated	32528282	ACOT7	11332	0|8	8	4	0|17	17	8.5	380	0.0223684	cluster2	1.21	1.54	1.89	1.49	2.39	0.58	0.99	0.17	0.08	1.54	0.7	-1.67	0.73	-0.69	-0.02	-0.49	-0.77	-0.12	0.16	-1.19
XRCC3	Untreated	4506439	RBBP7	5931	5|5	10	5	10|9	19	9.5	425	0.0223529	cluster3	-0.42	-0.76	-1.07	-0.07	-0.1	-1.77	-1.81	-1.79	-1.47	-1.09	-1.2	-0.3	-0.05	-1.12	0.16	0.17	0.97	-0.25	-0.39	0.62
RAD51B	Untreated	25777671	PPP1R10	5514	19|2	21	10.5	37|5	42	21	940	0.0223404	cluster3	-0.3	0.73	-0.44	-0.06	-1	-0.25	-0.5	-1.03	-0.44	0.92	-0.18	-0.45	-0.33	0.42	-1.54	-0.21	-0.67	0.41	0.16	0.2
RAD51B	Untreated	4504195	GTF2E2	2961	6|0	6	3	13|0	13	6.5	291	0.0223368	cluster3	-0.98	-0.71	-1.46	-0.95	-2.16	-0.96	-0.89	-0.16	-0.89	-0.32	0.85	-1.56	-0.59	0.56	-0.68	-1.19	-0.85	-0.63	-1.98	-0.63
RAD51C	Untreated	21327715	TCERG1	10915	24|5	29	14.5	42|7	49	24.5	1098	0.0223133	cluster2	0.63	0.87	0.48	-0.45	0.93	0.72	1.12	1.71	0.58	-1.27	0.45	-1.34	0.59	0.61	-1.36	-0.31	0.34	0.15	0.07	0.06
XRCC2	Untreated	17402871	BCCIP	56647	5|2	7	3.5	10|4	14	7	314	0.022293	cluster4	-0.29	-1.49	-0.5	-1.13	-0.78	0.17	-0.1	-0.41	-0.27	-1.73	0.31	1.96	0.9	0.21	-1.38	3.13	-0.58	0.69	0.02	0.2
RAD51C	Untreated	13129068	NOC4L	79050	7|7	14	7	9|14	23	11.5	516	0.0222868	cluster4	-2.65	-2.89	-1.96	-2.28	-0.83	-0.64	0.47	1.43	0.87	0.36	-1.6	-0.21	1.08	-0.08	-0.69	3.61	-0.97	-0.87	1.23	-0.72
XRCC2	Untreated	21361282	SRSF4	6429	9|3	12	6	18|4	22	11	494	0.0222672	cluster2	-0.32	0.59	-0.31	0.26	-0.56	0.89	1.52	2.08	1.08	-0.08	0.31	-0.55	-0.39	0.36	-0.5	0.01	0.15	0.38	0.66	0.8
XRCC2	Untreated	224589127	TMEM33	55161	2|3	5	2.5	4|7	11	5.5	247	0.0222672	cluster4	0.14	0.09	-0.59	0.48	0.24	-1.94	-0.11	-2.27	-1.08	-0.33	-2.18	0.44	0.56	-0.18	-0.12	-0.8	-1.51	0.79	0.51	0.03
RAD51C	Untreated	350276247	PPP1CC	5501	2|7	9	4.5	3|12	15	7.5	337	0.0222552	cluster4	0	-1.03	-0.68	0.32	0.28	-0.41	0.16	-1.06	1.47	-0.59	-1.07	1.11	-1.24	-2.39	-1.59	0.56	-0.52	-0.57	-1	-1.13
RAD51D	Untreated	4557365	BLM	641	20|16	36	18	33|30	63	31.5	1417	0.0222301	cluster1	-2.28	0.55	-0.57	-1.4	-0.46	-0.41	-2.19	1.16	-1.07	-0.43	-0.86	-1.26	-4.6	-3.94	0.17	1.66	-2.98	-2.39	-2.35	-0.12
RAD51B	Untreated	19913408	TOP2B	7155	30|10	40	20	54|18	72	36	1621	0.0222085	cluster2	0.45	0.45	1.67	-0.37	-0.06	4.53	0.15	1.83	1.04	-0.32	-1.19	-0.39	1.11	-0.01	-1.44	0.83	-1.27	-0.05	0.97	-0.27
RAD51D	Untreated	283436222	ATAD3A	55210	9|8	17	8.5	14|12	26	13	586	0.0221843	cluster2	0.58	-0.36	0.75	0.89	-0.14	2.42	3.28	2.9	2.37	0.97	0.89	-0.54	-0.28	1.3	0.91	-1.14	0.5	0.38	0.65	0.07
XRCC3	Untreated	31543831	TUBG1	7283	10|4	14	7	15|5	20	10	451	0.0221729	cluster2	0.88	0.65	0.12	0.71	1.41	-0.04	-0.05	0.02	0.37	-1.23	0.42	-0.25	-0.31	0.41	-0.01	1.57	2.08	1.1	-1.35	-0.55
XRCC3	Untreated	38373690	COPS4	51138	4|5	9	4.5	6|12	18	9	406	0.0221675	cluster2	0.34	1.75	1.43	1.4	2.34	0.42	0.89	1.46	0.19	1.69	0.78	-0.81	-1.09	-1.57	-1.04	0.04	-0.95	1.11	-3.11	-1.48
XRCC3	Untreated	5453998	IPO7	10527	8|9	17	8.5	26|20	46	23	1038	0.022158	cluster4	-0.69	0.05	-0.87	-0.2	-1.89	-1.47	-1.33	-2.03	-0.22	-0.62	-0.36	-0.94	0.16	0.65	0.38	4.03	0.36	0.16	1.69	1.16
XRCC2	Untreated	6912540	NUBP2	10101	5|0	5	2.5	12|0	12	6	271	0.0221402	cluster3	-0.08	0.09	-0.84	0.26	-1.07	-0.07	-0.46	-0.61	0.48	0.35	2.08	0.09	1.05	-0.32	-0.27	1.86	0.46	0.78	-0.3	-0.13
RAD51D	Untreated	4502227	ARL1	400	1|2	3	1.5	4|4	8	4	181	0.0220994	cluster4	-0.69	-1.21	-0.17	-0.71	-0.93	0.65	-1.24	-0.41	-1.07	-1.3	-1.09	0.91	0.09	0.99	0.06	0.2	-1.13	-1.03	-1.39	-1.89
RAD51C	Untreated	183396783	BCOR	54880	39|9	48	24	65|11	76	38	1721	0.0220802	cluster2	1.75	0.58	0.37	1.06	-0.49	1.26	1.75	0.43	0.97	-0.38	0.73	0.54	0.33	-1.42	0.61	-0.61	-1.34	1.62	-0.17	-0.98
RAD51C	Untreated	20336290	DHX30	22907	6|22	28	14	11|40	51	25.5	1155	0.0220779	cluster2	0.87	1.83	0.14	1.25	0.8	1.98	0.96	1.46	-1.39	-1.22	0.34	-0.25	-0.63	0.44	-1.6	-0.02	0.95	0.84	1.49	-0.2
XRCC2	Untreated	155030216	PDS5A	23244	20|7	27	13.5	46|13	59	29.5	1337	0.0220643	cluster1	-1.55	-2.39	-1.89	-2.34	-1.02	-0.61	-1.7	-1.71	-1.45	0.63	-0.37	0.33	-3.65	-6.13	-0.11	1.9	-3.28	-2.98	-1.35	-2.06
XRCC3	Untreated	24431950	PRPF4	9128	7|8	15	7.5	12|11	23	11.5	522	0.0220307	cluster4	-0.37	-1.33	-0.93	-1.28	-1.13	0.97	0.51	-0.44	-1.09	0.92	-0.9	-0.22	0.99	0.49	1.24	0.74	-0.43	-0.63	-0.56	-0.23
XRCC2	Untreated	4504517	HSPB1	3315	3|3	6	3	4|5	9	4.5	205	0.0219512	cluster2	-0.19	1.06	-0.75	-0.12	0.56	0.72	1.47	0.34	-0.07	0.4	-1.95	-1.02	1.16	0.51	-0.19	-0.39	0.08	0.73	0.99	-0.17
XRCC2	Untreated	24430149	NUP155	9631	18|16	34	17	34|27	61	30.5	1391	0.0219267	cluster3	-0.24	-0.66	-0.02	-0.85	-0.62	0.95	-0.74	-0.19	0.19	1.8	0.17	-0.31	-0.39	-1.09	-1.51	-0.21	0.52	-0.36	0.56	-0.4
XRCC3	Untreated	28557677	PHF6	84295	5|4	9	4.5	8|8	16	8	365	0.0219178	cluster2	0.69	0.44	1.14	-0.4	0.22	0.61	1.03	0.77	1.29	0.3	0.05	0.13	-0.01	-0.73	-0.17	-0.34	0.38	0.7	0.88	2.25
RAD51D	Untreated	34335262	ZMYND8	23613	16|15	31	15.5	28|24	52	26	1188	0.0218855	cluster4	-0.81	-1.48	-0.45	-0.76	-2.15	-0.61	0.01	-1.04	-0.68	0.01	-0.08	0.04	0.58	0.37	1.14	0	-2.12	-1.18	-0.09	-0.08
RAD51C	Untreated	145580615	KRI1	65095	9|9	18	9	16|15	31	15.5	709	0.0218618	cluster4	-1.58	0.56	-0.36	-0.1	1.01	-0.55	-0.43	0.96	0.04	-0.81	-2.14	-1.62	-0.54	1.05	1.1	3.86	0.75	1.31	1.12	0.44
RAD51B	Untreated	259906018	ACIN1	22985	18|19	37	18.5	26|32	58	29	1328	0.0218373	cluster2	1.23	1.71	1.21	0.52	1.81	-0.56	-0.04	-0.17	0.3	0.99	0.4	-1.78	1.01	0.27	0.34	0.45	0.44	0.12	-0.7	1.24
RAD51D	Untreated	163792194	TRMT1L	81627	10|7	17	8.5	20|12	32	16	733	0.0218281	cluster3	0.48	-0.32	-0.35	-0.63	0.81	0.31	-0.43	-0.64	-0.27	0.83	-0.9	1.34	1.01	1.3	-0.65	-1.18	1.07	0.94	1.06	0.43
RAD51D	Untreated	15487670	NXF1	10482	9|8	17	8.5	16|11	27	13.5	619	0.0218094	cluster2	1.23	0.84	2.02	0.35	-1.4	1.13	1.5	1.37	-0.25	-1.23	1.1	1.2	0.38	1.23	0.79	-0.79	0.2	0.92	1.08	-0.94
XRCC2	Untreated	73747829	LIG3	3980	15|14	29	14.5	22|22	44	22	1009	0.0218038	cluster4	-0.15	-0.94	0.07	0.39	-1.86	-0.43	-1.54	-0.61	-1.47	-0.89	0.43	0.94	-1.25	-0.02	-0.26	0.2	-1.26	-0.76	-1.16	-1.78
RAD51B	Untreated	23510448	MCM5	4174	10|9	19	9.5	16|16	32	16	734	0.0217984	cluster4	-0.74	-0.16	-0.01	-0.12	0.91	-0.97	-0.7	-1.68	-0.67	2.07	0.87	-0.53	-0.51	-0.4	-1.28	1.14	-0.3	-0.2	-0.9	-1.52
RAD51D	Untreated	151301053	RBM33	155435	17|10	27	13.5	32|19	51	25.5	1170	0.0217949	cluster4	0.19	-0.19	0.28	0.32	-0.93	1.21	0.29	2.03	0.8	0.79	-0.86	-0.43	-1.13	-0.28	1.24	-0.75	-2.25	-0.56	-0.59	-0.08
XRCC2	Untreated	372266146	KIF22	3835	10|6	16	8	17|9	26	13	597	0.0217755	cluster3	0.19	-1.88	0.46	0.32	-1.05	0.45	-0.87	0.28	0.6	0.03	0.27	-0.89	0.57	0.56	0.8	-0.15	-0.41	0.44	0.47	0.29
XRCC3	Untreated	388240801	LMNB2	84823	8|9	17	8.5	13|14	27	13.5	620	0.0217742	cluster2	1.2	1.9	1.4	2.03	0.34	0.9	0.87	0.44	0.02	1.52	1.85	-0.19	-0.21	-0.01	0.27	-0.46	-1.5	0.81	0.24	0.82
RAD51D	Untreated	20270337	LEO1	123169	11|6	17	8.5	20|9	29	14.5	666	0.0217718	cluster4	-0.85	-1.73	-1.38	-0.73	-0.2	-0.53	-0.63	-0.18	-0.9	0.01	-0.52	0.19	-3.53	-1.43	-0.26	-0.83	-2.49	-0.44	-0.81	-1.45
XRCC3	Untreated	21536301	STAT1	6772	11|8	19	9.5	18|13	31	15.5	712	0.0217697	cluster2	1.04	0.62	0.81	1.52	-0.3	1.16	0.96	-0.24	0.2	-0.8	-0.25	-1.44	0.79	-1.2	1.42	-0.37	-0.59	0.11	-1.04	-0.01
RAD51D	Untreated	21327708	NAP1L1	4673	4|4	8	4	9|8	17	8.5	391	0.0217391	cluster4	-0.37	-2.64	-0.12	-0.91	-0.51	-0.37	-1.39	-1.39	-0.88	0.82	-0.67	1.52	-0.14	-0.49	0.96	1.4	-1.85	-1.7	-1.42	-0.66
RAD51D	Untreated	21626468	ZNF638	27332	28|21	49	24.5	52|34	86	43	1978	0.0217391	cluster4	0.14	0.18	-1.85	-0.65	-0.99	-2.54	-0.63	-0.67	-1.14	-1.39	-1.97	-0.72	0.13	0.1	0.01	-1.08	-1.77	-0.12	-1.72	-0.14
XRCC2	Untreated	300244569	SRSF11	9295	3|7	10	5	5|16	21	10.5	483	0.0217391	cluster4	1.31	0.36	0.24	0.61	0.5	-0.63	-0.88	0.77	-0.85	-0.2	0.26	-2.25	0.22	-3.41	0.34	0.85	-1.06	-1.72	-3.64	-1.16
XRCC2	Untreated	4506787	IQGAP1	8826	28|23	51	25.5	36|36	72	36	1657	0.021726	cluster2	1.74	-0.12	-0.39	-0.03	1.05	0.68	1.18	2.79	0.67	1.16	0.9	-1.35	-0.53	1.07	3.14	0.61	1.17	0.13	-0.06	-0.48
XRCC3	Untreated	150418007	RANBP2	5903	47|37	84	42	78|62	140	70	3224	0.0217122	cluster2	1.28	0.16	1.77	0.77	1.46	1.06	-0.3	1.3	1.11	0.37	-0.39	-0.13	0.96	0.16	0.03	0.7	-0.67	-0.89	-0.37	-0.55
XRCC3	Untreated	14141170	MTA2	9219	10|8	18	9	15|14	29	14.5	668	0.0217066	cluster1	0.11	-0.69	-0.08	0.83	1.03	-0.33	-1.3	-1.07	-1.04	0.47	-0.5	-3.96	-1.42	-0.6	-1.39	-0.72	-1.13	-2.82	-1.06	-1.19
XRCC3	Untreated	30410794	PSME3	10197	4|2	6	3	7|4	11	5.5	254	0.0216535	cluster3	0.28	0.95	-0.08	0.19	-0.1	-0.43	-1.69	-0.88	-0.27	0.2	1.35	-0.95	-2.12	-1.66	-0.86	0.18	0.5	-0.97	-0.91	0.45
XRCC2	Untreated	187960037	CBX1	10951	0|3	3	1.5	0|8	8	4	185	0.0216216	cluster4	-0.43	0.63	0.24	-0.26	0.69	-0.17	-0.13	-0.29	-0.18	0.52	-0.24	-0.1	-0.57	0.18	-0.23	0.37	-1.45	-0.33	-1.2	0.07
XRCC2	Untreated	57634534	NUP205	23165	18|24	42	21	40|47	87	43.5	2012	0.0216203	cluster4	-0.87	-0.67	-1.18	-1.51	-0.16	1.08	-0.1	0.28	-0.71	-0.09	0.18	0.33	-1.09	-0.67	-1.9	1.79	-1.19	-1.65	0.27	-0.81
XRCC2	Untreated	164419749	SMARCA1	6594	14|13	27	13.5	22|23	45	22.5	1042	0.0215931	cluster2	0.39	-1.08	1.22	0.44	-0.1	1.07	1.88	1.66	1.86	-0.07	-0.07	-0.86	0.77	0.65	0.71	-0.28	0.85	0.15	0.14	0.23
XRCC3	Untreated	7661824	CNIH4	29097	2|1	3	1.5	4|2	6	3	139	0.0215827	cluster2	0.29	-1.26	0.26	0.17	0.44	1.56	1.61	1.56	0.53	1.1	-2.23	1.2	-2.02	0.45	0.15	-0.04	1.44	0.29	-0.35	0.14
XRCC3	Untreated	124494254	PA2G4	5036	4|6	10	5	6|11	17	8.5	394	0.0215736	cluster4	-0.06	0.67	0.59	1.06	0.67	-0.74	0.71	-0.15	-0.68	-1.24	0.15	-0.83	-0.37	-0.3	-1.18	0.68	-2.11	-0.75	-2.29	0.02
RAD51D	Untreated	5729991	PSMC4	5704	8|4	12	6	11|7	18	9	418	0.0215311	cluster2	-0.53	-0.03	0.38	0.33	-0.03	3.31	2.91	1.06	0.68	0.31	2.23	0.02	-0.87	0.04	-0.02	1.23	0.06	1.06	0.41	-0.1
XRCC2	Untreated	46370095	AP3M1	26985	6|6	12	6	11|7	18	9	418	0.0215311	cluster2	1.19	0.26	0.4	1.24	0.32	-0.79	-1.05	-2.09	0.73	0.11	1.3	2.24	0.43	-0.24	0.43	0.38	0.45	0.01	0.17	-0.27
XRCC2	Untreated	38327552	G3BP1	10146	8|5	13	6.5	12|8	20	10	466	0.0214592	cluster3	-0.41	-0.54	-2.07	0.27	0.13	-0.82	-1.49	-1.02	-1.51	1.44	1.2	-0.4	-0.96	0.08	0.85	-0.52	-0.01	-0.36	-0.55	1.89
RAD51B	Untreated	208609990	NUP93	9688	18|4	22	11	31|4	35	17.5	819	0.0213675	cluster3	-0.2	-0.05	1.03	-0.4	0.37	-0.5	-1.35	-0.14	-0.48	0.34	1.59	0.87	-0.92	0.76	-3.17	0.38	0	-0.39	0.8	0.38
XRCC2	Untreated	224593278	DDX27	55661	15|4	19	9.5	28|6	34	17	796	0.0213568	cluster4	0.02	0.5	0.01	-0.58	0.37	-0.56	-1.68	-1.71	-1.47	-1.22	0.76	-1.12	-0.55	-0.53	-0.36	1.81	0.34	0.32	0.29	-1.1
RAD51C	Untreated	4503423	DUT	1854	1|4	5	2.5	1|6	7	3.5	164	0.0213415	cluster1	-1.47	-0.53	-4.89	-0.46	-2.19	-2.94	-3.75	-2.24	-1.14	-0.78	2.62	-8.72	0.11	-0.59	-0.39	0.14	-5.19	-0.86	-4.8	-3.54
XRCC2	Untreated	164519146	GATAD2A	54815	4|2	6	3	20|7	27	13.5	633	0.021327	cluster1	-1.19	-3.51	-2.22	-0.87	-0.85	-0.56	-0.73	0.18	-1.31	-1.86	0.18	-0.91	0.03	-1.33	-0.98	-0.69	-1.01	-1.79	-1.11	-1.4
XRCC3	Untreated	209976986	PCID2	55795	5|4	9	4.5	9|8	17	8.5	399	0.0213033	cluster2	-0.16	1.87	0.2	0.57	0.33	-0.55	-0.55	-0.09	0.19	-2.49	-0.73	0.71	1.22	-0.22	-1.16	0.29	-0.83	0.46	-1.03	-0.17
RAD51C	Untreated	5031569	ACTR1A	10121	2|7	9	4.5	3|13	16	8	376	0.0212766	cluster4	0.77	2.66	0.85	1.34	0.99	-0.29	-2.63	-1.6	-0.67	-0.09	1.2	0.27	-2.23	-1.16	0.74	1.68	-2.95	-3.01	-3.22	-1.39
XRCC3	Untreated	9558733	TRA2A	29896	3|5	8	4	5|7	12	6	282	0.0212766	cluster2	0.96	1.13	-0.49	0.37	1.33	0.64	1.12	-0.15	0.39	0.42	-1.3	0.66	-0.17	-0.19	-1.79	-0.36	1.73	1.66	0.56	0.34
RAD51B	Untreated	55770900	BRIX1	55299	6|3	9	4.5	10|5	15	7.5	353	0.0212465	cluster2	0.08	-0.01	-1.05	-0.4	1.29	1.27	1.75	0.8	-0.57	0.38	0.64	0.4	-0.15	-2.07	0.38	3.45	-0.01	0.27	-0.54	1.09
RAD51C	Untreated	47419914	WARS	7453	4|5	9	4.5	7|13	20	10	471	0.0212314	cluster4	-1.16	-0.91	0.01	-0.14	0.39	-2.01	-1.12	-0.55	-1.16	-2.84	-2	0.17	-1.5	-0.93	-0.92	-0.03	-0.18	-0.96	-0.52	0.71
XRCC3	Untreated	47419914	WARS	7453	4|7	11	5.5	6|14	20	10	471	0.0212314	cluster4	-1.16	-0.91	0.01	-0.14	0.39	-2.01	-1.12	-0.55	-1.16	-2.84	-2	0.17	-1.5	-0.93	-0.92	-0.03	-0.18	-0.96	-0.52	0.71
RAD51D	Untreated	6681764	NDUFA9	4704	5|5	10	5	10|6	16	8	377	0.0212202	cluster3	-1.9	-0.55	-1.18	-0.72	-1.44	-0.16	-0.6	-1.11	0.43	-0.33	-0.47	-0.76	-0.34	1.32	-0.47	-0.21	0.57	0.7	0.17	0.77
RAD51C	Untreated	23111038	SNX2	6643	7|7	14	7	10|12	22	11	519	0.0211946	cluster3	-0.6	-0.62	-1.12	-1.28	-1.76	0.51	0.19	0.2	0.23	-0.95	-0.67	-0.11	-0.7	0.75	-1.34	-0.54	1.49	0.91	0.94	0.99
RAD51C	Untreated	22748937	XPO5	57510	7|20	27	13.5	10|41	51	25.5	1204	0.0211794	cluster4	-0.45	-1.31	-0.18	-1.83	-0.47	0.27	-0.97	-0.31	-0.31	1.17	1.24	0.52	0.4	-0.74	-0.62	2.42	0.47	0.08	1.5	0.53
RAD51D	Untreated	23308693	ZBTB9	221504	7|4	11	5.5	13|7	20	10	473	0.0211416	cluster2	0.78	0.55	0.05	0.78	0.33	1.2	1.44	0.44	1.01	-0.62	-1.04	-0.72	-0.28	0.64	-1.25	-0.28	-1.39	-0.74	-1	-0.25
XRCC2	Untreated	4758768	NDUFA10	4705	6|3	9	4.5	10|5	15	7.5	355	0.0211268	cluster3	-1.55	-0.37	-1.33	-1.91	-0.8	1.12	1.64	0.06	1.53	1.5	0.1	-0.79	-0.15	-0.07	-0.31	-0.27	0.01	2.27	1.77	0
RAD51C	Untreated	57634534	NUP205	23165	24|26	50	25	35|50	85	42.5	2012	0.0211233	cluster4	-0.87	-0.67	-1.18	-1.51	-0.16	1.08	-0.1	0.28	-0.71	-0.09	0.18	0.33	-1.09	-0.67	-1.9	1.79	-1.19	-1.65	0.27	-0.81
RAD51D	Untreated	10716563	CANX	821	8|3	11	5.5	18|7	25	12.5	592	0.0211149	cluster2	0.6	-0.54	-0.11	0.4	0.35	0.98	1.5	0.44	0.94	0.33	0.14	1.45	0.36	0.73	0.67	0.08	-0.02	-0.66	0.14	0.27
RAD51D	Untreated	21327701	TAF15	8148	5|8	13	6.5	10|15	25	12.5	592	0.0211149	cluster4	1.24	-1.78	0.91	0.13	0.59	-0.14	-1.21	-0.9	-0.99	-0.46	-0.81	-1.43	-0.31	-0.14	-1.94	0.3	1.33	0.41	0.94	-1.16
XRCC3	Untreated	21327701	TAF15	8148	8|9	17	8.5	13|12	25	12.5	592	0.0211149	cluster4	1.24	-1.78	0.91	0.13	0.59	-0.14	-1.21	-0.9	-0.99	-0.46	-0.81	-1.43	-0.31	-0.14	-1.94	0.3	1.33	0.41	0.94	-1.16
RAD51C	Untreated	231570121	ZC3H14	79882	11|7	18	9	20|11	31	15.5	735	0.0210884	cluster4	0.63	-0.23	-1.27	-0.4	-0.89	-2.49	0.71	-0.11	-0.07	-1.52	-1.78	-0.29	0.17	-0.86	0.17	0.1	0.44	-0.29	-0.45	-0.17
XRCC3	Untreated	21218438	GATAD2B	57459	8|8	16	8	12|13	25	12.5	593	0.0210793	cluster2	0.45	0.27	0.65	1.37	1.05	1.26	-0.06	1.2	-0.4	0.25	-1.06	-1.9	0.16	0.59	0.01	-0.27	0.87	-2	0.13	-0.05
RAD51D	Untreated	209969703	RCC2	55920	9|6	15	7.5	13|9	22	11	522	0.0210728	cluster3	-0.59	0.04	-0.32	-1.2	-2.29	-0.13	-0.07	0.23	-0.24	1.76	1.5	-1.61	0.33	0.11	1.59	0.55	0.02	0.26	-0.25	0.21
RAD51C	Untreated	6005926	U2AF2	11338	0|9	9	4.5	0|20	20	10	475	0.0210526	cluster2	0.84	0.01	1.74	-0.05	0.6	0.91	0.31	1.23	1.24	0.99	0.43	-0.25	1.14	-0.77	1.33	1	0.75	0.57	-0.64	-0.02
RAD51D	Untreated	119943112	DHCR7	1717	4|2	6	3	12|8	20	10	475	0.0210526	cluster2	-0.04	0.39	0.43	-0.4	0.39	1.21	0.69	1.26	1.3	-0.24	-0.56	-0.07	-0.6	0.69	0.56	-0.62	1.4	-0.31	0.05	-0.58
XRCC3	Untreated	92859701	MYO6	4646	14|21	35	17.5	22|32	54	27	1285	0.0210117	cluster2	0.55	-0.06	0.15	0.22	0.8	0.97	1.1	-0.1	0.5	-0.49	-0.44	0.92	0.29	0.96	-0.5	0.72	-0.06	-1.27	0.13	-0.09
RAD51C	Untreated	32483377	PRDX3	10935	0|5	5	2.5	0|10	10	5	238	0.0210084	cluster3	-0.67	0.62	-0.84	-1.17	-1.41	-0.55	1.25	-2.24	0.4	0.33	-0.7	-0.96	0.35	0.96	0.15	0.42	-0.03	0.12	-1.83	0.44
RAD51C	Untreated	4504191	MSH6	2956	18|15	33	16.5	33|24	57	28.5	1360	0.0209559	cluster3	-0.58	-3.06	-0.79	-1.37	-1.18	-1.99	7.31	-1.83	0.4	0.44	-1.2	0.36	-0.08	-0.12	-0.52	0.48	0.42	7.74	0.21	-4.8
RAD51D	Untreated	372266146	KIF22	3835	11|6	17	8.5	14|11	25	12.5	597	0.020938	cluster3	0.19	-1.88	0.46	0.32	-1.05	0.45	-0.87	0.28	0.6	0.03	0.27	-0.89	0.57	0.56	0.8	-0.15	-0.41	0.44	0.47	0.29
XRCC3	Untreated	255918139	CHAMP1	283489	7|13	20	10	12|22	34	17	812	0.020936	cluster4	-1.5	-0.81	-0.14	-2.06	-0.87	0.36	0.12	0.2	-1.32	-0.64	-1.53	0.62	-0.76	-0.98	0.98	0.25	0.02	-0.1	0.16	-1.23
XRCC3	Untreated	33469964	SUGP1	57794	9|7	16	8	15|12	27	13.5	645	0.0209302	cluster4	0.93	-0.93	0.64	0.29	-0.74	-0.96	-1.55	-0.62	-1.5	-0.69	-1.5	-0.75	1.8	-0.32	-0.26	0.66	-0.56	-0.14	-0.66	0.51
XRCC2	Untreated	18490987	MRTO4	51154	4|2	6	3	7|3	10	5	239	0.0209205	cluster4	0.52	-0.07	0.2	0.74	1.35	0.16	-2.2	-0.48	-1.86	0.58	1.28	0.54	0.21	-0.77	-0.16	3.18	0.1	-2.71	-3.1	-1.53
RAD51B	Untreated	33356174	PNN	5411	10|6	16	8	20|10	30	15	717	0.0209205	cluster2	1.24	-0.63	-0.55	0.28	0.28	0.33	0.1	0.46	0.72	0.51	-0.79	-0.39	-0.49	0.45	-0.5	1.57	0.72	1.4	0.42	-0.08
RAD51B	Untreated	18105007	CAD	790	36|22	58	29	61|32	93	46.5	2225	0.0208989	cluster2	2.42	2.19	1.08	2.76	0.49	-0.38	0.37	-0.45	0.08	-0.13	0.91	-0.41	0.27	0.71	0.4	-0.89	-0.21	-0.01	-0.37	1.82
XRCC2	Untreated	10835067	SSB	6741	0|9	9	4.5	0|17	17	8.5	408	0.0208333	cluster4	0.83	1.7	1.38	1.03	1.77	0.72	0.2	0.15	-0.31	1.64	-0.05	1.93	1	0.15	0.81	2.91	1.16	1.19	1.51	1.08
RAD51B	Untreated	166362719	CDK2	1017	4|3	7	3.5	6|5	11	5.5	264	0.0208333	cluster4	-0.62	1.19	1.36	0.21	-0.06	-0.53	-2.15	-0.06	-1.8	-0.71	-1.06	2.69	-2.11	-1.15	-0.16	3.62	-1.13	-4.06	0.49	-1.03
XRCC3	Untreated	73747829	LIG3	3980	11|19	30	15	17|25	42	21	1009	0.0208127	cluster4	-0.15	-0.94	0.07	0.39	-1.86	-0.43	-1.54	-0.61	-1.47	-0.89	0.43	0.94	-1.25	-0.02	-0.26	0.2	-1.26	-0.76	-1.16	-1.78
XRCC2	Untreated	45446743	DDX42	11325	18|9	27	13.5	26|13	39	19.5	938	0.0207889	cluster1	-1.34	-2.02	-1.17	-1.13	-2.82	-0.16	-2.02	-1.78	-0.94	-0.06	0.33	-4.2	-0.49	-0.01	-0.17	2.13	-0.37	-3.62	-2.47	-0.82
RAD51C	Untreated	151301215	WIZ	58525	15|4	19	9.5	26|7	33	16.5	794	0.0207809	cluster3	-1.03	-0.39	-0.86	-0.45	-0.53	-0.31	0.25	0.24	-0.82	0	-0.26	-1.42	0.37	1.25	-0.73	-0.61	-0.76	-0.71	-0.11	0.08
XRCC2	Untreated	260099723	LDHA	3939	0|8	8	4	0|15	15	7.5	361	0.0207756	cluster3	-1.16	-0.26	-0.39	-1.07	0.3	-0.43	-0.41	-0.31	0.69	1.03	0.08	-0.49	0.92	-0.46	-0.69	0.65	0.01	0.48	0.53	0.23
XRCC2	Untreated	22748937	XPO5	57510	15|15	30	15	29|21	50	25	1204	0.0207641	cluster4	-0.45	-1.31	-0.18	-1.83	-0.47	0.27	-0.97	-0.31	-0.31	1.17	1.24	0.52	0.4	-0.74	-0.62	2.42	0.47	0.08	1.5	0.53
RAD51B	Untreated	30795212	IGF2BP3	10643	2|8	10	5	6|18	24	12	579	0.0207254	cluster4	0.94	-0.56	-0.24	0.61	0.41	0.5	-0.36	-1.02	-0.55	0.65	0.67	0.11	-0.2	-0.51	2.55	1.08	-0.94	-0.66	-1.13	-1.23
XRCC3	Untreated	14165466	PTBP1	5725	8|4	12	6	13|9	22	11	531	0.0207156	cluster1	-0.99	-1.63	-1.94	-0.06	-0.53	-4.12	-4.97	-4.5	-1.97	-0.72	0.51	1.74	-4.5	-5.71	0.67	4.01	-4.88	-5.78	-3.65	-2.12
XRCC2	Untreated	14917109	AP2M1	1173	6|4	10	5	11|7	18	9	435	0.0206897	cluster4	-1.04	-0.9	-1.58	-1.4	-0.83	-2.9	-1.39	-3.68	-0.63	-0.3	-0.26	0.35	-3.47	-1.71	0.22	1.23	-2.22	-1.96	-3.49	1.08
RAD51C	Untreated	56118219	IGF2BP2	10644	0|10	10	5	0|23	23	11.5	556	0.0206835	cluster2	1.05	0.49	1.08	1.43	0.87	2.4	0.53	0.99	1.05	-0.03	0.99	-0.3	0.32	0.59	1.1	0.32	-0.03	0.27	0.01	-0.1
XRCC3	Untreated	20806097	NOC3L	64318	8|13	21	10.5	15|18	33	16.5	800	0.020625	cluster4	-0.49	-0.83	0.4	-0.26	-0.29	-0.6	-0.09	-1.04	-0.61	-1.46	0.57	-1.5	0.21	0.2	-2.4	2.08	1.44	0.28	-0.8	-0.42
XRCC2	Untreated	302699237	EIF4G1	1981	25|10	35	17.5	52|14	66	33	1600	0.020625	cluster2	-0.58	-0.03	0.37	1.3	-1.52	1.15	1.4	0.86	0.71	1.03	1.52	0.42	1.11	-0.2	0.79	4.49	-0.13	1.93	1.02	0.31
RAD51C	Untreated	70980549	PDCD11	22984	10|35	45	22.5	13|64	77	38.5	1871	0.0205772	cluster4	1.15	1.67	0.28	0.27	0.54	-0.59	-1.23	-1.64	-1.75	-1.88	-1.76	1.17	0.06	0.33	0.24	3.04	-0.04	0.31	-0.38	0.14
RAD51C	Untreated	50658063	SMC4	10051	23|13	36	18	31|22	53	26.5	1288	0.0205745	cluster3	-1.92	-2.24	-1.54	-2.22	-2.74	-0.04	0.78	0.89	1.37	-0.4	-0.75	0.83	0.42	0.57	0.67	0.98	-0.73	0.18	0.44	1.07
RAD51B	Untreated	13569879	ANP32E	81611	2|2	4	2	4|7	11	5.5	268	0.0205224	cluster2	0.86	-0.5	0.71	0.42	0.46	0.02	0.59	-0.39	-0.44	0.31	0.51	0.34	1.13	0.77	-0.46	-0.83	0.28	-1.16	-0.47	-1.22
XRCC2	Untreated	4758556	PRPF3	9129	9|10	19	9.5	12|16	28	14	683	0.0204978	cluster3	1.21	-0.07	1.92	0.88	0.88	-0.3	-1.97	-1.5	-1.58	0.55	-0.14	-0.85	0.97	-1.1	0.44	-0.39	1.23	-0.14	0.05	0.81
RAD51D	Untreated	150418007	RANBP2	5903	45|36	81	40.5	70|62	132	66	3224	0.0204715	cluster2	1.28	0.16	1.77	0.77	1.46	1.06	-0.3	1.3	1.11	0.37	-0.39	-0.13	0.96	0.16	0.03	0.7	-0.67	-0.89	-0.37	-0.55
RAD51B	Untreated	24497447	NUP50	10762	6|6	12	6	10|8	18	9	440	0.0204545	cluster2	-0.21	0.36	1.02	-0.21	-0.75	0.84	0.04	0.35	-0.86	0.64	0.43	0.7	0.4	1.07	-1.41	2.6	0.99	-1.21	2.22	1.53
RAD51B	Untreated	4506411	RANGAP1	5905	4|8	12	6	6|18	24	12	587	0.0204429	cluster2	0.44	0.28	0.41	0.48	-0.6	0.43	1.36	1.75	0.33	-0.31	1.01	-0.22	0.32	-0.21	0.57	0.51	-0.53	0.73	0.1	-0.83
XRCC2	Untreated	4758796	DRG1	4733	4|3	7	3.5	10|5	15	7.5	367	0.020436	cluster4	-0.49	-1.03	-0.73	-0.2	-1.08	-1.1	0.77	-0.03	0.32	-0.52	-0.61	-1.79	0.91	0.11	2.24	0.84	-0.74	0.55	-0.91	-0.68
RAD51C	Untreated	4758216	DVL2	1856	6|10	16	8	9|21	30	15	736	0.0203804	cluster3	0.1	-0.65	0.14	0.29	0.83	0.31	0.27	0.17	-0.34	0.18	-0.15	-1.02	1.69	-0.3	0.93	-1.25	0.45	-0.26	0.91	0.28
RAD51B	Untreated	306482646	SRSF2	6427	0|5	5	2.5	0|9	9	4.5	221	0.020362	cluster4	-0.08	1.11	-0.28	-0.93	1.73	0.72	-0.62	-0.92	-1.38	0.78	-0.78	-1.65	-0.07	-0.91	-1.65	-0.32	-0.66	-1.38	-1.99	-1
XRCC3	Untreated	83776600	AURKB	9212	4|5	9	4.5	6|8	14	7	344	0.0203488	cluster2	0.8	0.74	1.53	1.81	-0.72	0.72	-0.32	0.34	0.54	-1.3	-0.43	1.03	-0.35	0.61	0.29	2.17	-0.84	0.62	0.66	-0.27
RAD51D	Untreated	21328448	YWHAB	7529	3|1	4	2	8|2	10	5	246	0.0203252	cluster3	-0.78	0.52	-1.01	-1.32	-1	0.98	0.27	0.37	0.41	0.39	-1.43	-0.65	0.72	1.03	-0.41	-1.54	-0.26	-0.43	-0.05	0.32
XRCC3	Untreated	121114298	CUL4B	8450	11|12	23	11.5	17|20	37	18.5	913	0.0202629	cluster3	-1.2	0.01	-0.26	-2.09	-0.73	1.39	-1.81	-0.74	-0.45	1.87	1.02	0.29	0.72	0.55	1.68	1.39	-0.56	2.14	0.98	0.76
RAD51C	Untreated	38327039	HSPA4	3308	9|12	21	10.5	10|24	34	17	840	0.0202381	cluster3	-0.38	0.53	-2.12	-1.25	-0.14	1.32	1.9	2.45	1.53	-1.38	0.11	-1.27	0.57	0.12	-0.65	-3.59	2.09	1.21	-0.15	2.85
XRCC3	Untreated	19924129	RAD50	10111	18|18	36	18	22|31	53	26.5	1312	0.0201982	cluster1	-0.3	-1.02	-1.5	0.32	0.24	-1	-1.96	-1.47	-0.8	-3.46	-4.74	0.94	-2.11	-2.55	2.63	2.7	0.72	-0.65	-5.43	-2.92
RAD51D	Untreated	5803221	WDR3	10885	14|6	20	10	28|10	38	19	943	0.0201485	cluster4	-0.55	-0.32	0.07	-1	0.39	-0.9	0.09	0.12	0.54	0.41	-0.38	-0.42	0.35	0.19	-0.51	3.15	-0.5	-1.21	-1.25	-0.23
XRCC3	Untreated	44890050	STMN1	3925	3|0	3	1.5	6|0	6	3	149	0.0201342	cluster2	0.55	0.05	0.88	0.96	1.29	0.22	-0.09	-0.51	0.88	0.89	-1.09	0.41	0.55	0.86	1.51	0.85	-0.77	-1.18	-1.09	0.07
RAD51C	Untreated	319996623	RBM15	64783	7|13	20	10	15|24	39	19.5	969	0.0201238	cluster4	1.04	0.99	3.41	1.09	-0.33	3.29	-1.81	-0.3	-1.09	-0.63	-0.92	0.7	-1.91	-0.37	0.49	1.11	-1.62	-0.12	0.09	-1.85
XRCC2	Untreated	209969703	RCC2	55920	3|10	13	6.5	4|17	21	10.5	522	0.0201149	cluster3	-0.59	0.04	-0.32	-1.2	-2.29	-0.13	-0.07	0.23	-0.24	1.76	1.5	-1.61	0.33	0.11	1.59	0.55	0.02	0.26	-0.25	0.21
RAD51D	Untreated	224593278	DDX27	55661	9|8	17	8.5	19|13	32	16	796	0.0201005	cluster4	0.02	0.5	0.01	-0.58	0.37	-0.56	-1.68	-1.71	-1.47	-1.22	0.76	-1.12	-0.55	-0.53	-0.36	1.81	0.34	0.32	0.29	-1.1
XRCC3	Untreated	4758488	GTF2F2	2963	5|3	8	4	6|4	10	5	249	0.0200803	cluster2	-0.3	-0.47	0.77	0.26	0.91	0.15	0.24	0.03	0.55	-0.41	-0.66	-0.79	-0.82	0.86	-1.4	-1.5	0.46	0.49	-0.04	-1.14
XRCC3	Untreated	4502211	ARF6	382	4|0	4	2	7|0	7	3.5	175	0.02	cluster2	0.24	0.33	0.33	-0.67	0.07	-0.21	1.81	1.53	0.36	0.99	-0.61	0.07	-0.11	0.09	0.78	0.85	-0.67	-0.8	-0.19	0.11
XRCC3	Untreated	6005926	U2AF2	11338	6|8	14	7	11|8	19	9.5	475	0.02	cluster2	0.84	0.01	1.74	-0.05	0.6	0.91	0.31	1.23	1.24	0.99	0.43	-0.25	1.14	-0.77	1.33	1	0.75	0.57	-0.64	-0.02
XRCC2	Untreated	171846268	TSFM	10102	7|0	7	3.5	13|0	13	6.5	325	0.02	cluster2	0.7	1.16	-0.23	0.31	0.08	0.95	-0.42	0.49	0.41	0.3	0.68	1.08	-0.1	-0.84	2.13	1.31	-1.76	0.59	0.96	0.65
RAD51B	Untreated	118572613	SRRM2	23524	12|43	55	27.5	17|93	110	55	2752	0.0199855	cluster2	0.09	1.15	-0.63	0.82	0.27	-0.63	0.29	-0.49	1.49	-2.92	-1.66	-0.66	0.47	0.3	-0.55	1.11	0.82	1.04	0.39	0.55
RAD51D	Untreated	51173873	HMGXB4	10042	8|7	15	7.5	13|11	24	12	601	0.0199667	cluster2	-0.58	-1.62	0.98	-0.48	-0.11	0.59	0.49	0.78	0.95	0.7	0.11	-0.08	0.42	0.07	0.15	0.19	1.38	1	1.5	0.01
XRCC2	Untreated	162329583	CPSF6	11052	2|7	9	4.5	7|15	22	11	551	0.0199637	cluster4	0.33	0.72	1.24	0.64	0.72	1.44	-0.94	-0.12	0.76	1.64	0.17	1.65	0.41	-1.44	1.3	1.68	-1.18	0.12	0.11	-0.65
XRCC3	Untreated	8922886	DDX19A	55308	4|7	11	5.5	9|10	19	9.5	478	0.0198745	cluster2	0.49	0.55	0.63	0.42	1.31	0.41	-0.66	0.43	-0.13	0.34	0.91	0.42	0.03	0.13	0.51	0.45	-0.74	-0.74	0.92	0.92
RAD51C	Untreated	295054210	RIF1	55183	27|29	56	28	48|49	97	48.5	2446	0.0198283	cluster1	-1.49	-2	-3.18	-1.38	-4.04	-2.22	0.06	-1.9	-0.34	-3.82	-0.24	1.46	-1.53	-1.12	-0.76	-0.7	-0.66	-0.44	-7.62	-2.74
RAD51B	Untreated	75677351	SUDS3	64426	9|0	9	4.5	13|0	13	6.5	328	0.0198171	cluster1	-0.97	-1.37	-1.94	-1.31	-2.34	-1.11	-0.32	0.04	1.46	0.65	0.22	-2.68	-0.51	-0.14	0.08	-0.59	-1.99	-1.18	0.06	-2.51
XRCC3	Untreated	118344456	UTP18	51096	7|8	15	7.5	11|11	22	11	556	0.0197842	cluster4	-0.72	-0.38	0.08	0.16	-1.88	1.33	0.46	0.46	0.86	-1.28	-0.55	0.65	0.36	-0.78	-2.62	3.06	-0.37	-1.01	0.14	0.52
RAD51B	Untreated	4758556	PRPF3	9129	14|3	17	8.5	22|5	27	13.5	683	0.0197657	cluster3	1.21	-0.07	1.92	0.88	0.88	-0.3	-1.97	-1.5	-1.58	0.55	-0.14	-0.85	0.97	-1.1	0.44	-0.39	1.23	-0.14	0.05	0.81
RAD51C	Untreated	114326455	CHD8	57680	43|13	56	28	74|17	91	45.5	2302	0.0197654	cluster2	0.42	0.91	0.86	1.07	0.4	-0.3	0.37	-2.01	1.01	0.82	-0.19	-0.56	0.37	-0.36	0.06	1.66	0.98	-0.66	2.45	2.84
RAD51D	Untreated	187960109	RBM28	55131	10|8	18	9	18|12	30	15	759	0.0197628	cluster4	-2	-0.62	-1.71	-1.47	-1.7	0.68	-0.01	-0.19	-1.23	-0.28	0.44	0.52	-0.7	1.1	0.59	2.6	-0.73	-1	-0.35	0.54
RAD51B	Untreated	4507241	SSRP1	6749	6|8	14	7	10|18	28	14	709	0.0197461	cluster2	0.96	-0.75	-0.33	0.76	2.89	0.16	0.73	-0.2	0.3	-0.92	-0.75	0.98	-1.72	0.24	-1.41	0.34	0.76	0.69	0.42	-0.72
XRCC3	Untreated	219521872	MPC2	25874	2|2	4	2	2|3	5	2.5	127	0.019685	cluster3	-0.24	-0.61	-0.97	-0.42	-0.57	0.16	0.76	0.19	1.09	0.91	0.31	-1.99	0.1	0.56	-0.14	0.08	0.53	-0.26	-0.38	-1.81
RAD51C	Untreated	31377750	YTHDF1	54915	8|4	12	6	12|10	22	11	559	0.019678	cluster3	-0.31	-0.39	-0.04	-0.17	0.61	-0.92	0.1	-0.59	-0.7	0.55	0.9	-1.46	-0.45	-0.73	-1.31	-1.43	0.14	0.55	0.88	0.05
XRCC2	Untreated	217035105	DNAJC11	55735	7|3	10	5	16|6	22	11	559	0.019678	cluster4	1.4	0.78	1.03	0.84	-0.05	-2.16	-2.43	-2.67	-1.13	0.3	-0.49	0.86	0.45	0.11	0.82	1.17	-0.4	-0.19	0.25	-0.21
RAD51D	Untreated	11321607	TRIP13	9319	6|3	9	4.5	12|5	17	8.5	432	0.0196759	cluster2	0.52	0.58	1.75	0.03	-1.18	0.6	2.36	0.13	1.35	-0.66	1.13	0.73	-0.1	2.24	-0.53	0.74	-0.07	0.17	-0.15	0.55
XRCC2	Untreated	11321607	TRIP13	9319	6|4	10	5	10|7	17	8.5	432	0.0196759	cluster2	0.52	0.58	1.75	0.03	-1.18	0.6	2.36	0.13	1.35	-0.66	1.13	0.73	-0.1	2.24	-0.53	0.74	-0.07	0.17	-0.15	0.55
RAD51B	Untreated	300244569	SRSF11	9295	9|2	11	5.5	15|4	19	9.5	483	0.0196687	cluster4	1.31	0.36	0.24	0.61	0.5	-0.63	-0.88	0.77	-0.85	-0.2	0.26	-2.25	0.22	-3.41	0.34	0.85	-1.06	-1.72	-3.64	-1.16
RAD51C	Untreated	6857818	NPM3	10360	3|1	4	2	5|2	7	3.5	178	0.0196629	cluster2	-0.88	0.41	-0.2	-0.35	0.52	-0.35	-0.18	0.19	-0.16	-1.45	-0.64	1.05	0.25	0.46	1.05	-0.3	1.27	0.72	-0.31	1.3
XRCC3	Untreated	6857818	NPM3	10360	2|3	5	2.5	3|4	7	3.5	178	0.0196629	cluster2	-0.88	0.41	-0.2	-0.35	0.52	-0.35	-0.18	0.19	-0.16	-1.45	-0.64	1.05	0.25	0.46	1.05	-0.3	1.27	0.72	-0.31	1.3
XRCC3	Untreated	5453638	ARID3B	10620	8|4	12	6	16|6	22	11	560	0.0196429	cluster2	1.52	0.6	0.94	1.23	0.72	-0.34	0.34	0.28	-0.38	0.64	0.4	-0.12	-0.21	1.25	0.74	-0.02	-0.13	-0.64	0.17	-0.16
RAD51D	Untreated	13435361	DSC1	1823	7|11	18	9	12|23	35	17.5	894	0.0195749	cluster3	-1.14	-0.94	-1.52	-1.42	-1.17	-0.76	-1.58	-0.52	-0.95	0.84	0.91	0.88	-0.53	-0.43	0.88	-0.23	-0.32	1.26	1.46	0.38
RAD51B	Untreated	25121987	NCAPH	23397	12|5	17	8.5	20|9	29	14.5	741	0.0195682	cluster3	0.96	-1.34	-0.27	0.9	0.02	-0.11	-0.3	0.93	0.34	-0.12	-1.06	1.71	0.28	-0.42	1.41	0.64	0.81	1.1	0.4	0.38
RAD51C	Untreated	262359929	AHCTF1	25909	31|22	53	26.5	48|41	89	44.5	2275	0.0195604	cluster2	0.54	0.71	0.76	0.81	0.54	1.3	0.4	0.56	-0.1	-1.13	-1.02	0.5	0.39	-0.52	1.89	1.28	1.4	-0.1	-0.46	-1.24
RAD51C	Untreated	148763345	CDK11A	728642	15|4	19	9.5	23|7	30	15	770	0.0194805	cluster2	0.6	0.09	1.58	1.34	0.21	-0.89	0.31	-0.83	-0.69	0.89	0.45	-2.33	-0.27	0.71	1.24	-0.49	-0.01	1.39	-0.62	0.97
XRCC2	Untreated	21327701	TAF15	8148	8|7	15	7.5	12|11	23	11.5	592	0.0194257	cluster4	1.24	-1.78	0.91	0.13	0.59	-0.14	-1.21	-0.9	-0.99	-0.46	-0.81	-1.43	-0.31	-0.14	-1.94	0.3	1.33	0.41	0.94	-1.16
RAD51C	Untreated	31377644	ATAD1	84896	3|5	8	4	3|11	14	7	361	0.0193906	cluster3	-0.75	-0.01	-1.09	-1.28	0.24	-1.35	-1.31	-1.67	-0.51	-0.04	-1	-0.6	-1.06	-0.45	1.16	-0.41	0.38	0.45	-1.06	-0.14
XRCC2	Untreated	150418007	RANBP2	5903	39|33	72	36	70|55	125	62.5	3224	0.0193859	cluster2	1.28	0.16	1.77	0.77	1.46	1.06	-0.3	1.3	1.11	0.37	-0.39	-0.13	0.96	0.16	0.03	0.7	-0.67	-0.89	-0.37	-0.55
XRCC2	Untreated	217272851	P4HA1	5033	9|2	11	5.5	17|3	20	10	516	0.0193798	cluster2	0.91	0.86	1.79	0.09	1.32	0.9	-0.75	-0.37	-0.24	-0.1	-1.11	1.46	0.13	0.47	0.77	-0.33	1.47	0.89	0.52	-0.92
XRCC2	Untreated	81295404	ACOT9	23597	6|3	9	4.5	13|4	17	8.5	439	0.0193622	cluster3	-1.16	-0.8	-0.57	-0.1	-0.51	0.16	0.12	1.2	-0.36	-0.26	0.25	1.25	-0.47	1.47	-1.52	-1.07	-0.2	0.38	-0.09	-0.16
XRCC2	Untreated	47717100	ATP6V1H	51606	5|6	11	5.5	9|9	18	9	465	0.0193548	cluster4	0.02	-1.32	-0.82	-0.43	0.08	-1.25	-1.35	-1.34	-1.55	0.26	0.61	0.71	-0.43	-0.99	1.49	-1.51	-1.43	-1.59	-2.61	1.75
RAD51D	Untreated	50980309	UTP15	84135	9|3	12	6	14|6	20	10	518	0.019305	cluster4	-1.45	0.13	-0.95	-1.13	-1.2	1.06	0.53	-1.24	0.22	0.15	1.01	1.11	-0.22	-0.26	-0.37	2.65	-0.6	-0.96	0.2	0.27
RAD51D	Untreated	226530908	PCMT1	5110	5|4	9	4.5	6|5	11	5.5	285	0.0192982	cluster3	-0.7	-0.67	-0.09	-0.51	-1.56	-0.06	0.67	0.59	0.9	-0.07	0.78	-0.71	-0.22	0.14	-1.29	-0.94	0.19	0.11	0.26	-0.42
RAD51D	Untreated	45643123	NVL	4931	11|7	18	9	20|13	33	16.5	856	0.0192757	cluster4	0.88	0.05	1.21	1.71	0.64	0.63	-0.45	-0.09	0.07	0.74	0.36	-0.41	0.06	0.12	1.17	4.59	-1.59	-1.39	-1.52	-0.38
RAD51C	Untreated	223278379	RRP12	23223	12|21	33	16.5	18|32	50	25	1297	0.0192753	cluster3	-0.82	0.05	-0.36	-0.62	-1	-0.47	-0.27	0.04	0.24	-1.42	-0.88	-3.19	0.17	1.12	-0.91	0.55	-1.26	-1.43	-0.47	-0.09
RAD51C	Untreated	215490009	AIMP1	9255	2|4	6	3	3|9	12	6	312	0.0192308	cluster3	-0.19	-0.01	0.16	-0.15	-1.19	-0.08	-0.72	-0.06	1.3	1.05	-0.76	0	-0.85	-0.27	-0.83	-0.49	-0.08	-1.11	0	0.4
XRCC3	Untreated	21361659	IPO9	55705	8|16	24	12	15|25	40	20	1041	0.0192123	cluster4	-0.61	-0.04	1.62	0.54	1.15	2.67	0.44	1.21	0.03	-1.11	-1.77	0.04	-0.23	-1.38	0.51	3.82	-1.08	0.02	-0.96	-2.03
XRCC2	Untreated	38373669	SEC24C	9632	11|9	20	10	21|21	42	21	1094	0.0191956	cluster4	-0.45	1.43	0.25	0.9	0.87	-0.18	1.02	0.58	0.68	-0.89	1.22	-1.03	-0.28	0.65	-0.75	-0.14	-0.58	-0.1	-0.89	0.14
XRCC3	Untreated	34485722	KPNA3	3839	7|6	13	6.5	11|9	20	10	521	0.0191939	cluster4	0.26	-0.31	-1.08	0.44	0.88	-0.73	-0.1	-1.72	0.03	-2.78	-0.55	-0.35	-0.71	1.09	0.59	-0.38	0.17	0.83	-0.89	-0.06
RAD51C	Untreated	21327708	NAP1L1	4673	2|8	10	5	3|12	15	7.5	391	0.0191816	cluster4	-0.37	-2.64	-0.12	-0.91	-0.51	-0.37	-1.39	-1.39	-0.88	0.82	-0.67	1.52	-0.14	-0.49	0.96	1.4	-1.85	-1.7	-1.42	-0.66
XRCC2	Untreated	21327708	NAP1L1	4673	2|7	9	4.5	2|13	15	7.5	391	0.0191816	cluster4	-0.37	-2.64	-0.12	-0.91	-0.51	-0.37	-1.39	-1.39	-0.88	0.82	-0.67	1.52	-0.14	-0.49	0.96	1.4	-1.85	-1.7	-1.42	-0.66
RAD51D	Untreated	223468564	SLC1A5	6510	4|2	6	3	8|4	12	6	313	0.0191693	cluster3	0.12	-0.26	-0.41	0.68	-0.33	0.67	-1.13	1.28	-0.68	-0.99	-0.54	0.51	-0.84	-0.05	-0.96	-0.97	0.81	-1.69	0.18	-0.44
RAD51D	Untreated	4503523	EIF3D	8664	7|6	13	6.5	12|9	21	10.5	548	0.0191606	cluster2	0	0.44	0.19	1.26	1.29	1.27	0.46	1.19	0.01	-0.1	0.4	0.61	0.37	-0.33	1.04	2.39	0.27	1.1	0.62	0.25
RAD51C	Untreated	154354962	IMMT	10989	6|12	18	9	10|19	29	14.5	757	0.0191546	cluster4	0.58	0.15	0.62	0.46	1.45	-1.48	-1.38	-1.06	-1.01	0.39	-0.96	0	0.92	-0.06	0.68	2.16	-0.01	0.16	-0.11	-0.65
RAD51C	Untreated	291084505	NKRF	55922	4|11	15	7.5	6|21	27	13.5	705	0.0191489	cluster2	1.09	-0.2	0.64	0.32	0.24	0.5	0.9	0.97	0.82	-0.08	1.35	1.34	-0.17	0.78	-0.05	1.46	0.08	-0.39	-0.09	0.82
XRCC3	Untreated	46370095	AP3M1	26985	5|7	12	6	6|10	16	8	418	0.0191388	cluster2	1.19	0.26	0.4	1.24	0.32	-0.79	-1.05	-2.09	0.73	0.11	1.3	2.24	0.43	-0.24	0.43	0.38	0.45	0.01	0.17	-0.27
XRCC2	Untreated	114842410	ZC3H11A	9877	8|8	16	8	17|14	31	15.5	810	0.0191358	cluster2	-0.2	0.99	0.25	-0.41	0.29	0.75	1.34	0.94	1.38	0.23	1.18	-0.37	0.62	-0.1	0.73	1.4	-1.09	-0.15	-0.37	-0.49
XRCC2	Untreated	209862881	CPSF7	79869	4|3	7	3.5	10|8	18	9	471	0.0191083	cluster2	0.49	-0.26	-0.09	-0.14	0.71	-1.32	1.22	-0.53	-0.04	-0.81	-2.5	-0.65	-0.11	-0.86	-0.94	-1.2	0.52	1.11	-0.64	0.64
RAD51D	Untreated	21040314	SON	6651	27|24	51	25.5	46|42	88	44	2303	0.0191055	cluster3	-0.56	-1.37	-1.14	-0.64	-1.05	-0.07	-0.8	-1.25	-0.27	0.26	0	0.07	-0.09	0.38	-0.86	-0.43	0.68	-1.69	-0.47	-0.3
XRCC2	Untreated	16905517	SRSF10	10772	2|1	3	1.5	6|4	10	5	262	0.019084	cluster4	0.9	-1.85	-0.83	1.28	-0.29	0.37	-0.06	-0.65	1.21	-0.97	-1.8	1.46	-1.43	-1.29	0.04	1.73	0.65	-1.58	0.04	-2.5
RAD51C	Untreated	38202257	GANAB	23193	1|22	23	11.5	1|35	36	18	944	0.0190678	cluster2	-0.34	-0.37	-0.31	-0.71	-0.78	2.31	0	1.33	0.13	-0.53	-0.63	0.38	1.5	1.36	-0.37	0.8	1.67	-0.17	1.02	0.18
RAD51D	Untreated	150378533	USP7	7874	15|10	25	12.5	28|14	42	21	1102	0.0190563	cluster1	0.17	-1.16	-0.61	0.49	-0.35	-1.05	-1.42	0.33	-9.14	1.1	0.34	1.39	-2.77	-4.76	-2.2	-5.66	-7.45	-1.85	-3.64	-2.47
XRCC2	Untreated	158937236	NPEPPS	9520	15|7	22	11	24|11	35	17.5	919	0.0190424	cluster1	-2.67	0.71	0.03	0.69	1.8	0.23	-2.43	-1.34	-2.8	-0.04	-0.68	-0.64	-6.37	-8.63	-0.64	-0.9	-2.37	-1.46	-5.01	-1.54
RAD51B	Untreated	33239445	EIF3B	8662	10|10	20	10	15|16	31	15.5	814	0.0190418	cluster4	-1.87	-0.08	0.69	-1.32	0.06	0.28	-0.89	-0.56	-1.14	-0.74	-0.81	0.12	-0.07	0.56	-0.1	1.03	-0.46	0.01	-0.33	0.04
RAD51D	Untreated	5032041	RHEB	6009	1|2	3	1.5	3|4	7	3.5	184	0.0190217	cluster4	-0.93	-1.14	-1.18	-0.67	-0.27	-0.08	-0.3	-0.6	0.77	0.06	0.09	0.26	-0.68	0.17	-0.04	3.26	1.32	0.21	0.73	0.05
RAD51C	Untreated	171460914	DNM1L	10059	6|10	16	8	9|19	28	14	736	0.0190217	cluster4	0.07	0.48	0.34	-0.36	-0.49	-0.21	-0.3	-1.58	-0.22	1.22	1.41	0.13	-1.2	0.23	0.16	1.72	-0.7	0.66	-1.75	0.61
RAD51C	Untreated	299758394	DNM2	1785	4|16	20	10	6|27	33	16.5	869	0.0189873	cluster4	-0.43	1.53	0.66	0.81	1.29	-1.37	-0.48	-2.63	-1.49	-0.35	-0.21	-0.57	0.06	-1.43	-1.24	1.02	-3.89	-1.13	-2.33	-0.25
RAD51B	Untreated	164519146	GATAD2A	54815	11|4	15	7.5	16|8	24	12	633	0.0189573	cluster1	-1.19	-3.51	-2.22	-0.87	-0.85	-0.56	-0.73	0.18	-1.31	-1.86	0.18	-0.91	0.03	-1.33	-0.98	-0.69	-1.01	-1.79	-1.11	-1.4
XRCC3	Untreated	119943112	DHCR7	1717	2|2	4	2	4|14	18	9	475	0.0189474	cluster2	-0.04	0.39	0.43	-0.4	0.39	1.21	0.69	1.26	1.3	-0.24	-0.56	-0.07	-0.6	0.69	0.56	-0.62	1.4	-0.31	0.05	-0.58
XRCC3	Untreated	197276600	MAP4	4134	12|16	28	14	21|22	43	21.5	1135	0.0189427	cluster3	0.09	-1.56	-0.46	-0.17	-1.36	-0.47	0.65	-0.08	-0.17	0.02	-0.22	0.83	-0.38	0.01	-0.32	0.03	-0.3	-1.7	-0.7	0.55
RAD51B	Untreated	39995082	NSUN2	54888	9|9	18	9	10|19	29	14.5	767	0.0189048	cluster3	-0.35	-1.9	-1.11	0.45	-1.33	0.07	-0.55	1.03	-0.18	-0.35	-1.09	0.52	-0.06	-0.75	0.12	0.45	-0.22	0.43	0.71	0.93
RAD51B	Untreated	5032069	SF3B4	10262	4|2	6	3	11|5	16	8	424	0.0188679	cluster4	1.39	-0.1	-0.06	1.55	1.03	0.06	-0.87	0.56	-0.63	1.21	1.23	-1.43	-0.38	-1.97	-0.32	1.65	-0.71	-0.72	-0.89	-1.01
XRCC2	Untreated	149193319	GRSF1	2926	2|3	5	2.5	6|6	12	6	318	0.0188679	cluster2	-0.37	0.74	0.93	0.22	-0.72	0.33	1.09	1.35	1.11	0	-0.95	1.71	0.43	0.04	1.69	1.11	-0.29	1.44	1.65	0.45
RAD51C	Untreated	149193319	GRSF1	2926	1|6	7	3.5	1|11	12	6	318	0.0188679	cluster2	-0.37	0.74	0.93	0.22	-0.72	0.33	1.09	1.35	1.11	0	-0.95	1.71	0.43	0.04	1.69	1.11	-0.29	1.44	1.65	0.45
XRCC3	Untreated	21618338	STAT3	6774	9|12	21	10.5	13|16	29	14.5	769	0.0188557	cluster3	-0.55	-1.77	0.59	0.16	-0.52	0.05	0.49	0.49	-0.5	0.52	0	0.68	-0.04	0.53	-0.75	-0.86	0.36	-0.26	0.05	0.15
RAD51B	Untreated	33350932	DYNC1H1	1778	71|32	103	51.5	118|57	175	87.5	4646	0.0188334	cluster4	-0.14	-0.09	0.47	-0.31	0.94	0.13	0	0.56	-0.07	-0.77	-1.37	-0.73	-0.71	0.43	1.48	1.14	0.05	-0.66	0.02	-0.61
RAD51C	Untreated	42741682	ZRANB2	9406	5|1	6	3	9|3	12	6	320	0.01875	cluster3	-0.39	-1.52	-0.14	-1.33	-0.72	0.46	-1.25	-2.56	-0.71	0.42	0.52	-2.37	0.49	0.53	-0.51	-0.12	-0.61	1.3	-1.85	0.58
RAD51D	Untreated	42741682	ZRANB2	9406	4|3	7	3.5	8|4	12	6	320	0.01875	cluster3	-0.39	-1.52	-0.14	-1.33	-0.72	0.46	-1.25	-2.56	-0.71	0.42	0.52	-2.37	0.49	0.53	-0.51	-0.12	-0.61	1.3	-1.85	0.58
XRCC2	Untreated	205360838	DNAJA3	9093	3|7	10	5	8|10	18	9	480	0.01875	cluster3	-0.7	-1.51	-0.47	-0.59	-0.18	-0.82	-0.84	-0.67	0.19	0.44	-0.22	-1.04	0.81	-1.33	0.79	1.49	0.35	1.74	1.96	0.6
XRCC3	Untreated	118601081	HNRNPUL2	221092	5|12	17	8.5	8|20	28	14	747	0.0187416	cluster2	0.88	1.43	1.17	0.74	0.93	1.39	0.68	1.1	1.49	1.13	0.05	0.03	0.61	0.69	0.53	-0.01	-0.98	-1.68	0.24	-0.61
XRCC3	Untreated	38373669	SEC24C	9632	11|9	20	10	19|22	41	20.5	1094	0.0187386	cluster4	-0.45	1.43	0.25	0.9	0.87	-0.18	1.02	0.58	0.68	-0.89	1.22	-1.03	-0.28	0.65	-0.75	-0.14	-0.58	-0.1	-0.89	0.14
XRCC2	Untreated	11067747	CDC5L	988	7|11	18	9	12|18	30	15	802	0.0187032	cluster3	-0.72	-1.04	-2.1	-1.64	-0.46	0.53	0.66	-0.06	0.62	0.11	0.57	-0.52	0.59	0.36	-2.68	-0.8	-0.11	0.64	-0.25	0.02
XRCC3	Untreated	11067747	CDC5L	988	11|11	22	11	15|15	30	15	802	0.0187032	cluster3	-0.72	-1.04	-2.1	-1.64	-0.46	0.53	0.66	-0.06	0.62	0.11	0.57	-0.52	0.59	0.36	-2.68	-0.8	-0.11	0.64	-0.25	0.02
RAD51D	Untreated	4507677	HSP90B1	7184	11|8	19	9.5	17|13	30	15	803	0.01868	cluster4	-0.45	-0.98	-0.84	-1.01	0.1	0.7	-0.67	-1.44	0.7	-0.25	0.23	-1.16	0.81	0.06	1.81	3.58	-0.49	-1.81	0.12	0.59
XRCC2	Untreated	10947139	ARG1	383	0|9	9	4.5	0|12	12	6	322	0.0186335	cluster2	1.78	0.29	0.59	1.49	0.41	-1.25	-1.3	-0.43	-0.79	-1	-1.75	1.75	-0.35	0.41	-0.35	-0.82	0.29	-0.51	-0.76	0.7
RAD51D	Untreated	9966805	DDX24	57062	9|4	13	6.5	21|11	32	16	859	0.0186263	cluster2	-0.1	-0.32	0.99	-0.49	1.12	0.81	0.3	-0.91	-0.07	0.03	0.64	0.29	0.6	-0.93	0.74	2.74	-0.19	0.39	0.25	-0.27
XRCC3	Untreated	34101286	ZFR	51663	10|14	24	12	16|24	40	20	1074	0.018622	cluster3	-0.84	-1.25	0.14	-2.1	-3.11	1.56	1.11	2.52	-1.05	1.26	1.28	0.9	0.17	0.47	0.41	-0.08	-0.11	1.35	0.53	0.45
XRCC2	Untreated	294832006	PPP2R2A	5520	3|4	7	3.5	6|11	17	8.5	457	0.0185996	cluster2	0.03	0.46	0.51	-0.85	-0.2	1.32	-0.4	2.47	-0.14	0.75	-2.13	-1.62	0.44	-0.72	-0.94	-1.55	0.96	-0.8	0.12	-0.47
RAD51B	Untreated	15487670	NXF1	10482	9|4	13	6.5	16|7	23	11.5	619	0.0185784	cluster2	1.23	0.84	2.02	0.35	-1.4	1.13	1.5	1.37	-0.25	-1.23	1.1	1.2	0.38	1.23	0.79	-0.79	0.2	0.92	1.08	-0.94
RAD51D	Untreated	319996623	RBM15	64783	10|10	20	10	16|20	36	18	969	0.0185759	cluster4	1.04	0.99	3.41	1.09	-0.33	3.29	-1.81	-0.3	-1.09	-0.63	-0.92	0.7	-1.91	-0.37	0.49	1.11	-1.62	-0.12	0.09	-1.85
RAD51D	Untreated	10835029	RAD51B	5890	2|0	2	1	3|0	3	1.5	350	0.00428571	cluster1	-3.99	-3.64	-5.63	-1.01	-2.15	-4.14	-1.04	-3.71	-0.83	-4.03	-4.69	-5.39	-12.88	-11.4	-1.86	-0.31	-2.08	-3.75	-3.58	-7.46
XRCC2	Untreated	148727341	STRAP	11171	3|6	9	4.5	4|9	13	6.5	350	0.0185714	cluster4	-0.88	-1.68	-1.78	-1.49	-1.05	1.38	0.74	1.1	-0.3	-0.58	0.63	2.6	0.3	-2.69	0.17	2.65	-0.4	0.08	0.66	0.02
RAD51B	Untreated	14670350	GTF2I	2969	15|9	24	12	22|15	37	18.5	998	0.0185371	cluster4	-0.51	-1.5	-0.72	0.16	-1.21	-0.97	0.05	-0.32	-0.47	-2.42	-2	0.97	-0.77	-0.83	1.19	2.34	-0.5	0.02	-0.13	-0.58
XRCC2	Untreated	7662274	TOX4	9878	0|9	9	4.5	0|23	23	11.5	621	0.0185185	cluster4	0.03	-0.84	-0.74	-0.32	0.54	-0.37	-1.49	-1.46	-1	0.21	-0.89	-0.83	-0.64	-1.31	0.5	-0.58	-0.53	-2.21	-0.39	-1.64
RAD51C	Untreated	32189371	TMEM165	55858	5|3	8	4	6|6	12	6	324	0.0185185	cluster4	-0.36	-1.37	-2.08	-1.58	-0.6	-1.63	1.44	0.41	0.04	-3.74	-1.87	1.87	0.41	-0.74	-1.64	-0.47	0.21	0.43	1.05	0.62
XRCC3	Untreated	223278379	RRP12	23223	17|15	32	16	25|23	48	24	1297	0.0185042	cluster3	-0.82	0.05	-0.36	-0.62	-1	-0.47	-0.27	0.04	0.24	-1.42	-0.88	-3.19	0.17	1.12	-0.91	0.55	-1.26	-1.43	-0.47	-0.09
XRCC3	Untreated	6912540	NUBP2	10101	4|3	7	3.5	5|5	10	5	271	0.0184502	cluster3	-0.08	0.09	-0.84	0.26	-1.07	-0.07	-0.46	-0.61	0.48	0.35	2.08	0.09	1.05	-0.32	-0.27	1.86	0.46	0.78	-0.3	-0.13
XRCC2	Untreated	187960109	RBM28	55131	12|6	18	9	21|7	28	14	759	0.0184453	cluster4	-2	-0.62	-1.71	-1.47	-1.7	0.68	-0.01	-0.19	-1.23	-0.28	0.44	0.52	-0.7	1.1	0.59	2.6	-0.73	-1	-0.35	0.54
XRCC3	Untreated	8923900	CMAS	55907	4|5	9	4.5	8|8	16	8	434	0.0184332	cluster4	0.77	0.08	-0.07	-1.02	-0.39	-0.74	0.15	-0.4	-0.26	-0.58	-2.15	0.01	-0.63	0.21	0.47	1.06	0.33	-0.06	-0.15	-0.01
RAD51B	Untreated	14670268	NELFE	7936	3|5	8	4	6|8	14	7	380	0.0184211	cluster4	0.51	-0.78	0.07	0.15	0.58	-0.44	-0.06	-0.58	-0.2	-0.19	-1.09	-1.97	-0.89	-0.51	-0.6	2.84	-0.63	0.47	1.04	-0.99
XRCC2	Untreated	13129068	NOC4L	79050	7|5	12	6	11|8	19	9.5	516	0.0184109	cluster4	-2.65	-2.89	-1.96	-2.28	-0.83	-0.64	0.47	1.43	0.87	0.36	-1.6	-0.21	1.08	-0.08	-0.69	3.61	-0.97	-0.87	1.23	-0.72
RAD51C	Untreated	24797086	IPO5	3843	5|20	25	12.5	6|35	41	20.5	1115	0.0183857	cluster2	-0.32	-0.08	0.06	-0.17	-1.07	-0.38	1.01	-0.08	-0.96	-1.33	-0.45	2.2	1.21	-0.11	1.65	2.8	-0.57	1.29	1.76	0.41
XRCC2	Untreated	23097250	TIPRL	261726	0|8	8	4	0|10	10	5	272	0.0183824	cluster1	-2.92	-5.37	-1.45	0.3	-0.17	-0.43	-2.43	-3.75	-2.13	0.62	-0.84	-2.15	-10.4	-7.43	-3.96	1.9	-8.14	-6.66	-6.01	-14.19
XRCC2	Untreated	31563534	RFC2	5982	7|2	9	4.5	10|3	13	6.5	354	0.0183616	cluster2	-0.07	0.97	0.03	0	0.93	1.26	2.16	1.82	1.67	-0.22	1.54	-1.08	0.6	-0.54	0.22	1.13	1.9	-0.12	0.5	-0.03
XRCC2	Untreated	11321583	SUCLA2	8803	6|4	10	5	10|7	17	8.5	463	0.0183585	cluster2	1.43	2	-0.13	1.71	1.24	-0.58	0.58	0.48	-0.33	0.21	0.65	0.63	-0.08	-0.36	-0.1	0.04	0.14	-0.1	-0.7	-0.98
RAD51D	Untreated	24497620	SRP68	6730	10|5	15	7.5	16|7	23	11.5	627	0.0183413	cluster2	-0.6	1.43	0.8	1.04	0.05	0.18	-0.24	0.08	0.03	-0.53	-0.87	0.31	0.51	-0.9	1.53	1.3	0.56	-0.03	0.77	-0.49
RAD51C	Untreated	73747829	LIG3	3980	9|14	23	11.5	14|23	37	18.5	1009	0.018335	cluster4	-0.15	-0.94	0.07	0.39	-1.86	-0.43	-1.54	-0.61	-1.47	-0.89	0.43	0.94	-1.25	-0.02	-0.26	0.2	-1.26	-0.76	-1.16	-1.78
RAD51C	Untreated	4758768	NDUFA10	4705	1|6	7	3.5	2|11	13	6.5	355	0.0183099	cluster3	-1.55	-0.37	-1.33	-1.91	-0.8	1.12	1.64	0.06	1.53	1.5	0.1	-0.79	-0.15	-0.07	-0.31	-0.27	0.01	2.27	1.77	0
XRCC2	Untreated	4757880	BUB3	9184	2|7	9	4.5	3|9	12	6	328	0.0182927	cluster4	0.88	2.64	0.61	0.6	0.16	0.01	0.14	-0.23	-0.6	1.13	0.53	-0.34	0.74	-0.16	3.51	2.8	-0.1	-0.65	-1.21	1.1
RAD51C	Untreated	194363758	SRP9	6726	3|0	3	1.5	3|0	3	1.5	82	0.0182927	cluster3	0.33	0.34	0.56	0.07	-1.49	1.48	0.74	0.81	0.22	1.15	2.13	-0.04	0.33	0.79	-0.29	1.75	0.56	-0.35	-0.61	0.1
RAD51C	Untreated	32484979	AP3B1	8546	12|12	24	12	20|20	40	20	1094	0.0182815	cluster3	-0.47	0	-0.05	0.03	0.04	-3.16	-1.42	-2.24	-2.89	1.12	1.06	-0.15	0.65	1.94	0.93	-0.52	-0.48	-1.43	-1.36	-0.75
RAD51C	Untreated	12597653	NT5DC2	64943	2|11	13	6.5	4|15	19	9.5	520	0.0182692	cluster3	0.66	-0.78	0.07	-0.66	-1.58	-0.96	-0.16	-0.95	-0.61	0.52	0.15	-0.92	-0.9	1.37	-1.25	-0.54	-1.1	-0.06	-0.71	-0.97
XRCC3	Untreated	68160937	TRIM25	7706	5|8	13	6.5	9|14	23	11.5	630	0.018254	cluster2	0.07	0.65	1.4	0.33	0.61	0.68	0.41	1.34	1.34	2.11	-0.16	-0.6	0.03	-0.01	1.88	0.29	-0.41	0.58	0.53	-0.41
XRCC2	Untreated	302699211	POGZ	23126	15|16	31	15.5	23|25	48	24	1315	0.018251	cluster1	0.07	-0.62	0.48	-0.1	0.67	-0.41	-2.32	-1.9	-0.62	1.27	1.6	-2.09	-0.62	0.21	-1.14	-1.2	-1.49	-1.13	-0.11	0.66
XRCC3	Untreated	25121987	NCAPH	23397	6|9	15	7.5	10|17	27	13.5	741	0.0182186	cluster3	0.96	-1.34	-0.27	0.9	0.02	-0.11	-0.3	0.93	0.34	-0.12	-1.06	1.71	0.28	-0.42	1.41	0.64	0.81	1.1	0.4	0.38
XRCC2	Untreated	283135173	FUS	2521	2|10	12	6	4|15	19	9.5	522	0.0181992	cluster2	0.52	1.33	0.92	1.38	1.21	1.59	0.6	2.78	0.93	0.69	1.04	-0.92	-1.32	-0.22	-1.06	-0.48	-0.58	-1.89	-0.82	0.23
RAD51D	Untreated	27545326	SMARCB1	6598	5|3	8	4	8|6	14	7	385	0.0181818	cluster3	-0.25	0.05	-3.96	-1.27	-0.91	-3.88	1.39	-3.15	0.55	0.47	0.46	0.18	-1.91	0.64	1.24	0.02	1.06	1.75	0.35	2.89
XRCC2	Untreated	70980549	PDCD11	22984	26|13	39	19.5	47|21	68	34	1871	0.0181721	cluster4	1.15	1.67	0.28	0.27	0.54	-0.59	-1.23	-1.64	-1.75	-1.88	-1.76	1.17	0.06	0.33	0.24	3.04	-0.04	0.31	-0.38	0.14
XRCC3	Untreated	39725634	LARP1	23367	12|12	24	12	20|17	37	18.5	1019	0.0181551	cluster2	0.07	0.96	1.62	0.7	0.5	2.18	-1.09	-0.36	-1.97	-0.14	-0.59	1.86	0.52	0.47	-0.39	0.04	-0.34	-0.21	-1.02	0.07
XRCC3	Untreated	12229217	ADNP	23394	12|10	22	11	20|20	40	20	1102	0.0181488	cluster3	-0.72	0.63	0.28	-1.14	0.25	-1.45	-1.32	0.18	0	1.34	-0.74	1.4	-0.38	0.2	-1.39	1.31	-0.15	-0.49	0.43	0.65
RAD51B	Untreated	4502861	AP3S1	1176	3|2	5	2.5	5|2	7	3.5	193	0.0181347	cluster3	-0.48	-0.32	-0.27	-0.88	-0.57	1.02	1.21	0.47	1.13	0.83	0.21	-1.17	-0.15	-0.12	0.61	0.61	0.49	0.53	0.22	-0.87
RAD51C	Untreated	4507955	YY1	7528	4|4	8	4	7|8	15	7.5	414	0.0181159	cluster2	0.6	1.32	0.7	1.31	0.89	-1.76	0.67	-0.93	-1.51	-0.33	1	-2.37	0.77	0.42	1.25	0.14	0.7	1.6	-0.39	0.89
RAD51C	Untreated	56676330	HP1BP3	50809	3|9	12	6	5|15	20	10	553	0.0180832	cluster3	0.35	-0.79	-1.1	-1.14	-0.83	-1.28	0.2	-1.46	-0.77	-0.98	-0.22	-0.55	-0.81	0.68	0.11	1.27	-0.25	0.24	0.37	0.45
XRCC2	Untreated	47419914	WARS	7453	1|9	10	5	1|16	17	8.5	471	0.0180467	cluster4	-1.16	-0.91	0.01	-0.14	0.39	-2.01	-1.12	-0.55	-1.16	-2.84	-2	0.17	-1.5	-0.93	-0.92	-0.03	-0.18	-0.96	-0.52	0.71
RAD51B	Untreated	209862881	CPSF7	79869	7|3	10	5	10|7	17	8.5	471	0.0180467	cluster2	0.49	-0.26	-0.09	-0.14	0.71	-1.32	1.22	-0.53	-0.04	-0.81	-2.5	-0.65	-0.11	-0.86	-0.94	-1.2	0.52	1.11	-0.64	0.64
XRCC3	Untreated	16418383	NACC1	112939	9|4	13	6.5	14|5	19	9.5	527	0.0180266	cluster2	0.04	1.14	1.7	1.54	1.19	1.26	0.46	0.66	-0.57	-0.18	0.45	1.53	-1.04	-0.94	-0.5	0.22	-1.48	-0.21	-0.49	-0.36
RAD51D	Untreated	4504191	MSH6	2956	15|12	27	13.5	28|21	49	24.5	1360	0.0180147	cluster3	-0.58	-3.06	-0.79	-1.37	-1.18	-1.99	7.31	-1.83	0.4	0.44	-1.2	0.36	-0.08	-0.12	-0.52	0.48	0.42	7.74	0.21	-4.8
XRCC2	Untreated	118344456	UTP18	51096	5|7	12	6	6|14	20	10	556	0.0179856	cluster4	-0.72	-0.38	0.08	0.16	-1.88	1.33	0.46	0.46	0.86	-1.28	-0.55	0.65	0.36	-0.78	-2.62	3.06	-0.37	-1.01	0.14	0.52
RAD51C	Untreated	23308693	ZBTB9	221504	8|2	10	5	14|3	17	8.5	473	0.0179704	cluster2	0.78	0.55	0.05	0.78	0.33	1.2	1.44	0.44	1.01	-0.62	-1.04	-0.72	-0.28	0.64	-1.25	-0.28	-1.39	-0.74	-1	-0.25
RAD51B	Untreated	24430146	NUP153	9972	23|10	33	16.5	39|14	53	26.5	1475	0.0179661	cluster2	-1.29	0.61	0.18	-0.3	-2.4	2.38	1.56	2.49	1.76	0.25	-1.14	-1.22	-0.45	-0.47	-0.18	-0.48	0.08	0.02	0.84	-0.67
RAD51D	Untreated	291575128	LDHB	3945	3|3	6	3	6|6	12	6	334	0.0179641	cluster3	-1.48	-1.04	-1.44	-1.77	-1.57	0.48	0.07	-1.07	-0.11	-1.28	-0.87	0.17	0.08	0.01	0.06	-0.28	1.05	0.38	0.22	0.04
XRCC2	Untreated	132626688	MDC1	9656	3|39	42	21	4|71	75	37.5	2089	0.0179512	cluster1	-2.78	-2.39	-5.48	-0.88	-2.13	-3.24	-0.14	-2.87	-2.05	-3.93	-1.44	-3.56	-1.65	-1.39	-1.49	-0.25	-2.69	-1.9	-6.47	-3.42
RAD51B	Untreated	161169023	SUPT5H	6829	13|10	23	11.5	23|16	39	19.5	1087	0.0179393	cluster3	-1.98	-1.4	-1.7	-0.76	-1.08	-1.47	-0.77	-0.58	-0.2	-1.31	-0.98	-1.08	1.3	-0.55	-1.04	0.46	2.29	0.82	-0.42	-0.79
XRCC3	Untreated	58530840	DSP	1832	33|26	59	29.5	60|43	103	51.5	2871	0.017938	cluster2	0.53	0.77	0.43	0.88	0.4	-0.23	-1.21	-0.37	0.43	0.67	0.24	0.47	-0.14	-0.27	0.62	-0.14	0.88	-1.44	-1.15	-0.13
RAD51C	Untreated	45387945	ESYT2	57488	9|13	22	11	14|18	32	16	893	0.0179171	cluster3	0.34	-0.39	-1.49	-0.2	-1.3	-0.32	-0.21	-0.45	0.6	0.64	-0.33	-0.21	-0.05	-0.84	0.04	-0.39	0.86	-0.22	0.87	0.56
XRCC2	Untreated	33469966	SCFD1	23256	9|6	15	7.5	12|11	23	11.5	642	0.0179128	cluster3	-0.06	0.54	-0.04	0.1	-0.27	0.89	-1.64	-0.08	-0.97	-0.05	0.22	0.43	-0.32	-0.25	0.65	0.71	1.48	-0.02	0.84	0.25
RAD51C	Untreated	4504341	HAT1	8520	3|4	7	3.5	6|9	15	7.5	419	0.0178998	cluster4	0.1	-0.62	1.4	-0.24	0.11	1.06	-0.17	0.21	-0.24	-2.5	-0.41	-2.8	-2.23	-0.11	0.66	0.04	0.04	0.97	-0.44	-1.84
RAD51B	Untreated	6005926	U2AF2	11338	3|7	10	5	4|13	17	8.5	475	0.0178947	cluster2	0.84	0.01	1.74	-0.05	0.6	0.91	0.31	1.23	1.24	0.99	0.43	-0.25	1.14	-0.77	1.33	1	0.75	0.57	-0.64	-0.02
XRCC3	Untreated	6005747	RNF2	6045	5|3	8	4	8|4	12	6	336	0.0178571	cluster3	-1.59	-1.43	-0.58	-1.21	-0.52	1.07	0.77	0.62	0.1	-0.01	-1.68	-0.53	0.21	0.3	-0.08	0.81	1.29	-0.16	1.14	1.29
XRCC3	Untreated	7019415	SEC61A1	29927	7|2	9	4.5	13|4	17	8.5	476	0.0178571	cluster2	-1.09	1.21	-0.13	0.73	0.97	1.25	0.33	0.47	-0.01	-1.84	-0.78	-0.14	0.32	0.05	0.16	1.25	0.41	-1.08	0.08	-0.45
RAD51B	Untreated	31652264	RBM26	64062	16|3	19	9.5	28|7	35	17.5	980	0.0178571	cluster3	-1.46	0.07	-0.96	-0.91	-0.79	-0.31	0.71	-0.95	-1.34	1.43	0.69	0.33	-2.75	-2.04	-0.29	0.81	0.14	1.42	0.25	-0.71
RAD51B	Untreated	50658063	SMC4	10051	20|8	28	14	34|12	46	23	1288	0.0178571	cluster3	-1.92	-2.24	-1.54	-2.22	-2.74	-0.04	0.78	0.89	1.37	-0.4	-0.75	0.83	0.42	0.57	0.67	0.98	-0.73	0.18	0.44	1.07
XRCC2	Untreated	123173757	RAVER1	125950	6|10	16	8	10|17	27	13.5	756	0.0178571	cluster3	-1.04	1.71	-1.29	-0.17	-0.14	-1.42	1	-0.84	-0.35	1.31	1.11	1.43	0.24	0.95	-0.24	-0.42	0.01	1.22	1.02	0.12
RAD51D	Untreated	73747829	LIG3	3980	12|11	23	11.5	19|17	36	18	1009	0.0178394	cluster4	-0.15	-0.94	0.07	0.39	-1.86	-0.43	-1.54	-0.61	-1.47	-0.89	0.43	0.94	-1.25	-0.02	-0.26	0.2	-1.26	-0.76	-1.16	-1.78
XRCC2	Untreated	15529978	ZNF622	90441	7|3	10	5	13|4	17	8.5	477	0.0178197	cluster4	-1.23	-0.38	-0.66	-0.85	-0.83	-0.68	-1.49	-0.57	-1.94	-0.49	-0.3	1.58	-1.77	-1.13	1.01	2.35	-0.45	-1.7	-1.57	-0.54
RAD51D	Untreated	29837655	POLDIP3	84271	5|4	9	4.5	8|7	15	7.5	421	0.0178147	cluster2	1.24	1.82	2.77	1.09	1.84	3.12	2.14	2.7	1.32	-0.59	-0.18	0.46	1.48	0.68	-0.14	-1.33	-0.31	1.38	0.92	1.19
XRCC3	Untreated	14719402	RRS1	23212	4|4	8	4	8|5	13	6.5	365	0.0178082	cluster4	-1.83	-0.35	-2.73	-1.43	-1.92	0.01	-0.57	-0.26	-0.51	0.65	1.65	1.12	0.84	0.03	-1.62	2.25	-0.19	-0.93	-0.59	-1.06
XRCC2	Untreated	350276247	PPP1CC	5501	2|4	6	3	4|8	12	6	337	0.0178042	cluster4	0	-1.03	-0.68	0.32	0.28	-0.41	0.16	-1.06	1.47	-0.59	-1.07	1.11	-1.24	-2.39	-1.59	0.56	-0.52	-0.57	-1	-1.13
RAD51D	Untreated	194363725	SMARCC2	6601	14|11	25	12.5	23|18	41	20.5	1152	0.0177951	cluster2	1.25	0.2	0.75	0.86	0.89	-0.2	1.41	0.6	1.08	1.46	0.41	-1.65	-0.73	0.71	1.03	0.8	-0.48	1.14	1.04	-0.33
RAD51C	Untreated	8922886	DDX19A	55308	3|6	9	4.5	5|12	17	8.5	478	0.0177824	cluster2	0.49	0.55	0.63	0.42	1.31	0.41	-0.66	0.43	-0.13	0.34	0.91	0.42	0.03	0.13	0.51	0.45	-0.74	-0.74	0.92	0.92
RAD51C	Untreated	7661922	RAB21	23011	0|5	5	2.5	0|8	8	4	225	0.0177778	cluster3	-1.5	-0.64	-0.83	-1.68	0.33	0.21	-0.38	-0.01	0.93	-0.55	-0.3	-1.42	-0.91	0.81	-0.29	1.13	-0.16	0.56	0.73	0.67
XRCC2	Untreated	15011974	ARHGEF2	9181	11|7	18	9	21|13	34	17	958	0.0177453	cluster2	0.9	0.43	0.88	0.19	0.92	1.31	0.36	0.87	-0.06	-0.91	-2.65	0.05	-0.2	0.13	-0.15	0.24	-0.57	-0.72	-1.26	0.13
RAD51C	Untreated	133925803	RBFOX2	23543	7|4	11	5.5	10|6	16	8	451	0.0177384	cluster2	1.17	0.64	0.08	1.85	1.16	-0.89	0.49	0.28	0.99	0.38	0.25	0.51	-0.18	-0.86	-0.04	1.18	-0.24	-0.11	1.03	-0.5
XRCC3	Untreated	291084505	NKRF	55922	7|8	15	7.5	10|15	25	12.5	705	0.0177305	cluster2	1.09	-0.2	0.64	0.32	0.24	0.5	0.9	0.97	0.82	-0.08	1.35	1.34	-0.17	0.78	-0.05	1.46	0.08	-0.39	-0.09	0.82
XRCC3	Untreated	4505343	NCBP1	4686	10|6	16	8	16|12	28	14	790	0.0177215	cluster4	0.33	-0.5	0.15	0.68	-0.65	-0.59	-1.29	-0.36	-1.51	-0.31	-0.66	0.76	0.69	-0.65	-0.73	0.9	-0.63	-1.38	-0.9	-0.22
XRCC3	Untreated	306482694	SRSF7	6432	1|4	5	2.5	2|6	8	4	226	0.0176991	cluster4	0.39	0.38	0.65	1.05	0.65	-0.67	0.04	-0.29	-2.48	0.3	-0.28	0.27	0.41	-1.22	0.81	1.68	-0.98	-1.61	-0.76	0.13
XRCC3	Untreated	5032069	SF3B4	10262	4|4	8	4	9|6	15	7.5	424	0.0176887	cluster4	1.39	-0.1	-0.06	1.55	1.03	0.06	-0.87	0.56	-0.63	1.21	1.23	-1.43	-0.38	-1.97	-0.32	1.65	-0.71	-0.72	-0.89	-1.01
RAD51C	Untreated	256017159	MGA	23269	41|16	57	28.5	79|22	101	50.5	2856	0.0176821	cluster2	0.6	0.18	1.19	0.81	1.45	-0.35	-0.99	-0.62	-0.09	-0.54	0.96	1.01	-0.55	-0.61	0.01	0.56	0.43	-1.51	0.34	-0.09
RAD51B	Untreated	223941782	SIN3A	25942	24|3	27	13.5	40|5	45	22.5	1273	0.0176748	cluster3	-2.08	-2.36	-2.08	-1.41	-1.44	-0.67	-0.4	-0.5	1.27	-0.99	-0.36	0.42	0.28	-0.38	-0.91	0.49	-0.34	-0.16	0.48	0.05
RAD51D	Untreated	5803225	YWHAE	7531	4|2	6	3	6|3	9	4.5	255	0.0176471	cluster1	0.9	2.15	1.77	0.3	-0.17	1.57	-1.58	-0.57	-2.69	2.38	1.44	-7.53	0.99	0.56	0.18	-2.15	-1.04	-0.64	-1.32	0.83
XRCC2	Untreated	22538461	NCOR1	9611	3|48	51	25.5	3|83	86	43	2440	0.017623	cluster2	0.9	0.7	1.19	0.94	1.14	0.24	1.68	1.77	0.14	0.16	0.59	-2.81	-0.27	-0.83	0.47	-1.4	-0.39	-1.77	-1.48	2.01
XRCC3	Untreated	49574532	GSK3A	2931	7|4	11	5.5	11|6	17	8.5	483	0.0175983	cluster2	1	-0.19	1.67	1.64	-0.12	1.45	1.37	1.9	0.06	0.62	0.15	0.57	0	0.47	0.02	-0.07	-0.82	0.66	1.28	0.73
RAD51B	Untreated	120587019	ZNF318	24149	41|0	41	20.5	80|0	80	40	2279	0.0175516	cluster2	0.87	-0.28	1.19	1.26	0.11	0.57	0.19	0.52	2.2	-0.59	-0.26	-0.69	-1.04	-0.58	0.57	-0.25	-1.43	0.43	1.02	0.85
XRCC2	Untreated	223029410	TLN1	7094	37|15	52	26	65|24	89	44.5	2541	0.0175128	cluster2	0.47	0.62	0.88	-0.41	0.24	0.65	0.18	1.1	-0.27	1.31	0.14	-0.05	1.56	1.35	0.91	0.59	1.56	1.36	2.44	1.03
XRCC2	Untreated	5803221	WDR3	10885	8|11	19	9.5	15|18	33	16.5	943	0.0174973	cluster4	-0.55	-0.32	0.07	-1	0.39	-0.9	0.09	0.12	0.54	0.41	-0.38	-0.42	0.35	0.19	-0.51	3.15	-0.5	-1.21	-1.25	-0.23
RAD51D	Untreated	73695475	HEATR1	55127	33|13	46	23	56|19	75	37.5	2144	0.0174907	cluster4	-0.06	0.13	-0.46	-0.22	-0.59	-0.75	-0.8	-0.73	-1.53	0.36	1.22	1.17	0.16	0.23	-0.36	3.03	-0.72	-0.46	-1.11	0.48
XRCC3	Untreated	4506341	ABCD3	5825	7|8	15	7.5	10|13	23	11.5	659	0.0174507	cluster2	2.57	1.63	1.6	1.9	1.68	-0.59	0.37	-1.12	-1.01	1.86	0.12	-0.2	0.36	-1.05	0.81	0.11	1.2	0.04	0.29	-0.87
RAD51D	Untreated	238859597	RBM34	23029	5|5	10	5	9|6	15	7.5	430	0.0174419	cluster2	0.54	0.34	0.81	0.97	0.99	-1.32	-0.38	-0.56	-0.71	-1.3	-2.88	-1.49	0.48	0.31	-0.92	-0.59	-0.13	-0.96	-2.04	0.16
RAD51D	Untreated	4506407	RANBP1	5902	2|2	4	2	3|4	7	3.5	201	0.0174129	cluster2	-0.36	0.43	1.55	-0.46	-0.2	1.91	-0.03	1.8	0.98	-1.41	-0.49	-0.58	-0.29	0.68	-0.04	1.55	1.23	-0.35	1.44	2.05
RAD51D	Untreated	14149734	CORO1B	57175	6|5	11	5.5	10|7	17	8.5	489	0.0173824	cluster3	-0.19	-0.06	-0.11	-0.15	-0.07	-0.82	0.58	-0.56	1.18	1.28	1.09	-0.59	0.03	1.3	-1.61	-1	-0.26	0.31	0.28	1.05
XRCC3	Untreated	32484979	AP3B1	8546	12|8	20	10	23|15	38	19	1094	0.0173675	cluster3	-0.47	0	-0.05	0.03	0.04	-3.16	-1.42	-2.24	-2.89	1.12	1.06	-0.15	0.65	1.94	0.93	-0.52	-0.48	-1.43	-1.36	-0.75
RAD51B	Untreated	4503509	EIF3A	8661	12|19	31	15.5	18|30	48	24	1382	0.0173661	cluster4	-0.75	0.82	0.85	1.72	2	0.85	-0.94	-1.08	-0.31	0.55	-0.21	0.37	-1.17	-1.22	-0.72	2.92	-0.71	-1.92	-0.01	1.36
RAD51D	Untreated	10947137	ABCF2	10061	12|3	15	7.5	19|3	22	11	634	0.0173502	cluster2	0.73	1.69	1.33	0.72	0.58	-0.57	0.42	-0.05	0.98	-0.53	0.65	0.24	1.15	0	-0.28	-0.63	0.62	-1.2	-0.65	-0.59
RAD51B	Untreated	170763506	GTF3C5	9328	13|0	13	6.5	18|0	18	9	519	0.017341	cluster4	-2.19	0.75	-1.28	-0.76	-0.59	0.88	0.63	1.02	-0.23	-1.06	1.26	0.62	-0.5	0.52	0.59	2.12	-0.77	0.43	-0.57	-0.5
RAD51C	Untreated	13435361	DSC1	1823	8|10	18	9	15|16	31	15.5	894	0.0173378	cluster3	-1.14	-0.94	-1.52	-1.42	-1.17	-0.76	-1.58	-0.52	-0.95	0.84	0.91	0.88	-0.53	-0.43	0.88	-0.23	-0.32	1.26	1.46	0.38
XRCC3	Untreated	145309309	USP9X	8239	30|24	54	27	46|43	89	44.5	2570	0.0173152	cluster1	-1.31	-0.97	1.41	0.72	-0.26	1.76	-1.32	0.46	-2.63	0.3	-0.31	2.2	-4.59	-4.28	-1.61	-1.67	-0.3	-1.11	-3.75	-1.28
XRCC2	Untreated	12597653	NT5DC2	64943	6|7	13	6.5	7|11	18	9	520	0.0173077	cluster3	0.66	-0.78	0.07	-0.66	-1.58	-0.96	-0.16	-0.95	-0.61	0.52	0.15	-0.92	-0.9	1.37	-1.25	-0.54	-1.1	-0.06	-0.71	-0.97
XRCC2	Untreated	21618347	MAP2K3	5606	5|2	7	3.5	7|4	11	5.5	318	0.0172956	cluster3	0.2	-1.75	-0.04	0.08	-1.25	-0.37	-2.89	-1.07	-1.32	-0.23	0.79	2.63	2.38	0.63	-1.42	-2.59	-1.92	-0.2	-0.46	-1.53
RAD51C	Untreated	31652242	TCF20	6942	35|10	45	22.5	55|12	67	33.5	1938	0.0172859	cluster2	0.29	0.11	0.18	-0.44	-0.48	0.18	-1.15	0.15	-0.13	-1.04	-0.52	0.03	-0.32	0.71	0.87	-0.58	1.13	0.11	0.23	0.45
RAD51C	Untreated	13027640	AASS	10157	7|13	20	10	12|20	32	16	926	0.0172786	cluster3	-0.84	-1.85	-1.87	-0.65	-0.52	-0.51	-1.28	-0.16	-0.28	0.72	-1.56	0.49	-0.22	0.78	0	0.12	-0.59	-0.62	0.26	1.53
RAD51C	Untreated	28827782	ZHX3	23051	14|7	21	10.5	24|9	33	16.5	956	0.0172594	cluster4	-0.31	1.36	-0.58	0.24	-0.68	0.26	-0.04	0.24	-0.68	0.38	-0.04	0.11	-0.99	-0.58	0.8	-0.5	-0.21	-0.9	-0.45	0.33
XRCC2	Untreated	33946327	NUP214	8021	20|15	35	17.5	44|28	72	36	2090	0.0172249	cluster4	-0.14	0.49	0.39	-0.42	0.49	-1.54	-2.07	-1.09	-0.77	0.13	-1.45	-0.05	1.4	-1.84	0	0.95	-0.46	0.43	1.26	-1.48
RAD51D	Untreated	239787838	TEX10	54881	13|6	19	9.5	22|10	32	16	929	0.0172228	cluster4	-0.62	-1.67	-1.63	-0.08	-0.71	1.38	0.22	-0.39	1.5	-0.32	-0.44	1.94	0.14	0.39	0.09	4.59	1.34	0.24	-0.25	-1.18
XRCC3	Untreated	17978466	CCNT1	904	9|7	16	8	15|10	25	12.5	726	0.0172176	cluster3	-0.42	-0.84	-0.9	-1.32	-1.19	0.37	-1.67	-0.55	-1.6	1.36	0.47	-0.29	1.76	0.94	-1.31	0.41	-1.18	-1.15	-0.3	0.47
RAD51C	Untreated	47717100	ATP6V1H	51606	7|4	11	5.5	10|6	16	8	465	0.0172043	cluster4	0.02	-1.32	-0.82	-0.43	0.08	-1.25	-1.35	-1.34	-1.55	0.26	0.61	0.71	-0.43	-0.99	1.49	-1.51	-1.43	-1.59	-2.61	1.75
RAD51B	Untreated	21536320	HNRNPUL1	11100	4|10	14	7	6|20	26	13	756	0.0171958	cluster4	-0.25	0.03	-0.2	-0.31	0.23	0.53	-1.07	-0.11	0.45	-1.53	-2.26	-0.31	0.06	0.79	1.42	1.37	-1.02	-0.27	1.33	1.26
RAD51B	Untreated	11125770	AIMP2	7965	5|1	6	3	9|2	11	5.5	320	0.0171875	cluster3	-1.08	0.3	-0.12	-0.93	-0.76	-0.54	-0.24	1.26	-0.51	0.11	1.63	1.04	1.08	0.41	-0.54	-0.29	0.63	1.01	0.79	0.95
XRCC2	Untreated	56676330	HP1BP3	50809	6|7	13	6.5	8|11	19	9.5	553	0.017179	cluster3	0.35	-0.79	-1.1	-1.14	-0.83	-1.28	0.2	-1.46	-0.77	-0.98	-0.22	-0.55	-0.81	0.68	0.11	1.27	-0.25	0.24	0.37	0.45
RAD51C	Untreated	38327552	G3BP1	10146	0|12	12	6	0|16	16	8	466	0.0171674	cluster3	-0.41	-0.54	-2.07	0.27	0.13	-0.82	-1.49	-1.02	-1.51	1.44	1.2	-0.4	-0.96	0.08	0.85	-0.52	-0.01	-0.36	-0.55	1.89
XRCC2	Untreated	194328685	MYO1B	4430	12|10	22	11	22|17	39	19.5	1136	0.0171655	cluster2	1.77	-0.13	0.14	0.72	0.01	-0.09	-0.36	0.44	0.14	-0.11	0.31	-0.97	-0.78	0.17	-0.69	-0.03	0.12	0.85	0.51	-1.14
RAD51B	Untreated	33356547	MCM2	4171	7|10	17	8.5	8|23	31	15.5	904	0.017146	cluster4	-0.07	-1.33	-0.78	0.12	-0.36	0.09	-0.35	0.87	0.06	-1.28	-0.02	-0.75	-1.76	-2.56	0.19	0.31	-0.51	0.11	-1.6	-2.49
RAD51C	Untreated	295842330	SF1	7536	5|10	15	7.5	7|16	23	11.5	673	0.0170877	cluster3	-1.35	-0.91	-1.12	0.1	-1.69	-0.24	0.33	1.88	0.55	0.95	1.4	0.69	0.37	0.75	-0.23	0	-0.75	-0.55	-0.97	-0.41
XRCC2	Untreated	5032007	PURA	5813	3|4	7	3.5	5|6	11	5.5	322	0.0170807	cluster3	-0.87	0.51	-0.74	0.33	-0.53	-1.48	-1.23	-0.43	-0.86	0.45	1.32	1.71	0.23	0.3	0.52	-0.52	0.02	2.13	0.63	-1.95
RAD51C	Untreated	28559039	MED1	5469	19|9	28	14	41|13	54	27	1581	0.0170778	cluster4	0.5	0.4	0.56	0.64	0.92	-0.62	-1.05	-0.79	-0.67	-0.05	0.87	-2.73	0.53	-0.24	-0.73	2.19	-3.69	0.05	-1.69	0.68
RAD51C	Untreated	33620716	RBBP6	5930	24|12	36	18	42|18	60	30	1758	0.0170648	cluster3	-0.82	-1.39	-1.27	-0.1	-0.47	0.51	0.52	0.68	1.23	-1.54	1.02	0.69	0.25	-0.27	0.12	-0.69	0.14	0.12	-0.38	-0.32
XRCC3	Untreated	18093112	ESF1	51575	12|8	20	10	19|10	29	14.5	851	0.0170388	cluster4	-0.46	0.45	-0.16	0.19	0.67	0.42	-0.21	-0.07	0.1	1.06	2.35	0.09	0.18	-0.01	-0.79	2.36	-1.21	-2.23	-1.49	0.85
RAD51C	Untreated	21264355	SMARCE1	6605	7|4	11	5.5	9|5	14	7	411	0.0170316	cluster3	-0.16	-0.87	-1.55	0.16	-0.96	-3.08	1.69	-2	-0.73	2.11	1.35	0.14	-0.81	0.12	0.9	-0.99	1.05	1.45	-0.05	0.85
RAD51D	Untreated	161169023	SUPT5H	6829	15|8	23	11.5	28|9	37	18.5	1087	0.0170193	cluster3	-1.98	-1.4	-1.7	-0.76	-1.08	-1.47	-0.77	-0.58	-0.2	-1.31	-0.98	-1.08	1.3	-0.55	-1.04	0.46	2.29	0.82	-0.42	-0.79
RAD51D	Untreated	4503509	EIF3A	8661	18|12	30	15	28|19	47	23.5	1382	0.0170043	cluster4	-0.75	0.82	0.85	1.72	2	0.85	-0.94	-1.08	-0.31	0.55	-0.21	0.37	-1.17	-1.22	-0.72	2.92	-0.71	-1.92	-0.01	1.36
RAD51C	Untreated	158420731	CHD3	1107	20|18	38	19	32|38	70	35	2059	0.0169985	cluster3	0.05	0.23	-0.09	-0.03	0.29	-1.33	-2.49	-2.65	-2.33	0.83	-0.37	-0.47	-0.41	0.44	-0.54	-1.36	0.32	0.22	0.13	-0.73
RAD51D	Untreated	158420731	CHD3	1107	25|19	44	22	38|32	70	35	2059	0.0169985	cluster3	0.05	0.23	-0.09	-0.03	0.29	-1.33	-2.49	-2.65	-2.33	0.83	-0.37	-0.47	-0.41	0.44	-0.54	-1.36	0.32	0.22	0.13	-0.73
RAD51B	Untreated	4758216	DVL2	1856	14|4	18	9	18|7	25	12.5	736	0.0169837	cluster3	0.1	-0.65	0.14	0.29	0.83	0.31	0.27	0.17	-0.34	0.18	-0.15	-1.02	1.69	-0.3	0.93	-1.25	0.45	-0.26	0.91	0.28
XRCC2	Untreated	29826319	ADD1	118	9|7	16	8	11|14	25	12.5	737	0.0169607	cluster2	-0.54	0.89	0.5	-0.97	0.2	1.6	0.98	1.3	-1.01	-0.99	-0.15	0.35	0.73	-0.11	-0.72	-0.81	-0.93	0.13	-0.28	0.47
XRCC2	Untreated	148839305	SMCHD1	23347	20|23	43	21.5	34|34	68	34	2005	0.0169576	cluster2	1.85	1.17	1.06	0.69	1.05	-1.44	-0.78	-0.48	0.43	-1.56	-1.56	0.89	-0.52	-0.77	-1.31	-0.46	0.09	0.71	0.38	0.29
RAD51C	Untreated	46852388	CCAR1	55749	6|14	20	10	10|29	39	19.5	1150	0.0169565	cluster1	-0.18	-0.06	1.59	1.69	1.19	1.56	-1.39	0.49	-2.04	-1.33	0.01	0.01	-5.65	-5.6	-2.44	2.21	0.15	-5.54	-1.08	1.15
XRCC3	Untreated	5730027	KHDRBS1	10657	4|3	7	3.5	9|6	15	7.5	443	0.01693	cluster3	-0.09	-0.66	-0.34	-0.11	0.64	-0.96	-0.46	0.89	-0.18	-0.14	0.42	0.7	-0.62	0.17	1.15	1.5	-0.29	-0.66	-0.67	-0.19
RAD51B	Untreated	171846268	TSFM	10102	0|8	8	4	0|11	11	5.5	325	0.0169231	cluster2	0.7	1.16	-0.23	0.31	0.08	0.95	-0.42	0.49	0.41	0.3	0.68	1.08	-0.1	-0.84	2.13	1.31	-1.76	0.59	0.96	0.65
XRCC2	Untreated	194097487	RANBP3	8498	2|9	11	5.5	3|16	19	9.5	562	0.0169039	cluster4	0.51	0.22	-0.29	0.82	0.51	-1.24	-1.77	-0.73	-1.24	-1.02	-0.37	1.6	-1.67	-1.57	-1.08	1.07	-2.11	-1.45	-1.44	-0.32
RAD51C	Untreated	21327701	TAF15	8148	0|11	11	5.5	0|20	20	10	592	0.0168919	cluster4	1.24	-1.78	0.91	0.13	0.59	-0.14	-1.21	-0.9	-0.99	-0.46	-0.81	-1.43	-0.31	-0.14	-1.94	0.3	1.33	0.41	0.94	-1.16
RAD51C	Untreated	24308382	LENG8	114823	12|4	16	8	21|6	27	13.5	800	0.016875	cluster2	-0.41	0.62	0.11	0.41	1.64	-1.37	-0.23	0.16	-0.58	-2.08	-1.41	0.47	0.77	0.53	-0.01	-0.01	-0.05	-0.08	-0.2	1.25
RAD51C	Untreated	24797106	FAF2	23197	1|7	8	4	1|14	15	7.5	445	0.0168539	cluster3	0.06	-1.78	-0.44	0.23	-0.85	-2.14	-1.29	1.28	-0.37	0.97	-0.63	1.39	-1.34	-1.93	-0.48	-0.34	0.69	-2.44	-0.62	1.43
XRCC3	Untreated	337756501	MTHFD1L	25902	11|9	20	10	18|15	33	16.5	979	0.0168539	cluster3	-1.4	0.32	-1.55	-1.34	-1.37	1.03	1.45	1.1	0.15	-1.72	-1.03	-1.67	1.75	0.93	0.19	-0.48	0.73	0.67	1.03	-0.18
XRCC2	Untreated	119943112	DHCR7	1717	3|4	7	3.5	9|7	16	8	475	0.0168421	cluster2	-0.04	0.39	0.43	-0.4	0.39	1.21	0.69	1.26	1.3	-0.24	-0.56	-0.07	-0.6	0.69	0.56	-0.62	1.4	-0.31	0.05	-0.58
XRCC2	Untreated	10346135	MAPRE2	10982	3|3	6	3	5|6	11	5.5	327	0.0168196	cluster4	-0.38	-1.13	-0.19	0.43	0.15	-0.56	0.5	-0.14	1.25	-1.01	-0.47	-1.33	0.43	-1.24	-0.19	-1.12	-0.74	-0.97	-1.15	-0.55
RAD51C	Untreated	115298668	SNRNP40	9410	6|4	10	5	7|5	12	6	357	0.0168067	cluster1	-0.75	0.5	0.73	-0.32	0.11	0.3	-1.2	-1.03	-1.07	0.02	1.2	-5.72	-2.07	-2.83	-0.28	-0.98	-1.85	-1	-5.07	-0.53
RAD51D	Untreated	44890050	STMN1	3925	2|2	4	2	3|2	5	2.5	149	0.0167785	cluster2	0.55	0.05	0.88	0.96	1.29	0.22	-0.09	-0.51	0.88	0.89	-1.09	0.41	0.55	0.86	1.51	0.85	-0.77	-1.18	-1.09	0.07
RAD51D	Untreated	28827782	ZHX3	23051	12|5	17	8.5	25|7	32	16	956	0.0167364	cluster4	-0.31	1.36	-0.58	0.24	-0.68	0.26	-0.04	0.24	-0.68	0.38	-0.04	0.11	-0.99	-0.58	0.8	-0.5	-0.21	-0.9	-0.45	0.33
RAD51D	Untreated	4502923	CNN3	1266	7|3	10	5	8|3	11	5.5	329	0.0167173	cluster2	-0.5	0.24	-0.11	-0.36	1.08	2.08	0.25	1.31	0.97	0.88	-0.3	-2.19	0.53	1.25	-0.48	0.12	0.78	-0.1	1.38	-1.11
XRCC2	Untreated	4502923	CNN3	1266	3|5	8	4	4|7	11	5.5	329	0.0167173	cluster2	-0.5	0.24	-0.11	-0.36	1.08	2.08	0.25	1.31	0.97	0.88	-0.3	-2.19	0.53	1.25	-0.48	0.12	0.78	-0.1	1.38	-1.11
RAD51B	Untreated	224282117	SUGP2	10147	23|4	27	13.5	31|5	36	18	1082	0.0166359	cluster4	-1.43	-0.38	-2.38	-2.01	-3.08	-0.79	-1.55	-2.16	-1.4	-1.12	-1.27	0.25	-1.45	-0.09	1.75	-0.29	-0.67	-1.72	-0.8	-0.16
XRCC3	Untreated	260099723	LDHA	3939	3|3	6	3	6|6	12	6	361	0.0166205	cluster3	-1.16	-0.26	-0.39	-1.07	0.3	-0.43	-0.41	-0.31	0.69	1.03	0.08	-0.49	0.92	-0.46	-0.69	0.65	0.01	0.48	0.53	0.23
RAD51B	Untreated	55741709	RBM25	58517	11|4	15	7.5	21|7	28	14	843	0.0166074	cluster3	-0.23	-0.31	-0.2	-0.3	-0.19	-2.03	-2.17	-0.37	-1.4	0.26	0.47	0.59	-0.84	-1.49	0.32	1.01	0.16	0.13	0.81	0.55
XRCC3	Untreated	55741709	RBM25	58517	9|7	16	8	16|12	28	14	843	0.0166074	cluster3	-0.23	-0.31	-0.2	-0.3	-0.19	-2.03	-2.17	-0.37	-1.4	0.26	0.47	0.59	-0.84	-1.49	0.32	1.01	0.16	0.13	0.81	0.55
RAD51C	Untreated	284795266	SRPRB	58477	2|3	5	2.5	3|6	9	4.5	271	0.0166052	cluster2	-0.71	0.34	0.15	0.57	0.86	-0.11	0.28	-0.21	-0.42	0.53	1.45	0.02	-0.49	-0.04	0.46	1.27	0.68	0.88	-0.1	0.76
RAD51B	Untreated	4502227	ARL1	400	4|0	4	2	6|0	6	3	181	0.0165746	cluster4	-0.69	-1.21	-0.17	-0.71	-0.93	0.65	-1.24	-0.41	-1.07	-1.3	-1.09	0.91	0.09	0.99	0.06	0.2	-1.13	-1.03	-1.39	-1.89
RAD51C	Untreated	32528306	RFC1	5981	11|14	25	12.5	19|19	38	19	1147	0.016565	cluster2	0.61	-0.94	-0.46	-0.21	-0.65	0.18	2.49	-0.89	-0.16	1.15	-0.47	0.72	0.27	0.17	0.02	0.48	-0.94	2.23	0.35	-0.39
RAD51C	Untreated	217330644	WDR12	55759	8|0	8	4	14|0	14	7	423	0.0165485	cluster4	0.02	0.88	0.12	0.59	-1.19	-0.7	-1.24	-1.16	0.06	1.53	0.1	0.41	-0.98	0.02	-0.53	3.93	-1.21	-1.39	-2.15	1.18
XRCC3	Untreated	54633315	DNTTIP2	30836	6|11	17	8.5	9|16	25	12.5	756	0.0165344	cluster2	0.44	1.57	1.14	1.09	0.11	1.08	-0.11	0.99	1.92	-0.14	-0.95	0.95	0.88	-0.21	1.62	0.89	-0.17	0.12	0.39	-0.7
RAD51B	Untreated	17978466	CCNT1	904	15|2	17	8.5	21|3	24	12	726	0.0165289	cluster3	-0.42	-0.84	-0.9	-1.32	-1.19	0.37	-1.67	-0.55	-1.6	1.36	0.47	-0.29	1.76	0.94	-1.31	0.41	-1.18	-1.15	-0.3	0.47
RAD51C	Untreated	304571975	DCXR	51181	2|4	6	3	3|5	8	4	242	0.0165289	cluster2	-0.11	0.26	0.51	0.69	-0.66	2.17	1.15	1.5	1.34	0.48	0.32	0.57	0.21	0.35	-0.38	-0.82	1.08	-0.36	1.25	1.21
XRCC2	Untreated	304571975	DCXR	51181	1|3	4	2	2|6	8	4	242	0.0165289	cluster2	-0.11	0.26	0.51	0.69	-0.66	2.17	1.15	1.5	1.34	0.48	0.32	0.57	0.21	0.35	-0.38	-0.82	1.08	-0.36	1.25	1.21
XRCC3	Untreated	46852388	CCAR1	55749	14|12	26	13	21|17	38	19	1150	0.0165217	cluster1	-0.18	-0.06	1.59	1.69	1.19	1.56	-1.39	0.49	-2.04	-1.33	0.01	0.01	-5.65	-5.6	-2.44	2.21	0.15	-5.54	-1.08	1.15
XRCC3	Untreated	190014586	PSIP1	11168	3|3	6	3	5|6	11	5.5	333	0.0165165	cluster4	-0.63	0.14	-0.28	-0.36	0.15	-0.26	-0.59	0.01	0.67	-0.65	-1.46	1.17	-0.71	0.38	-0.53	0.39	-0.5	0.06	2.37	1.02
RAD51B	Untreated	154354962	IMMT	10989	3|13	16	8	5|20	25	12.5	757	0.0165125	cluster4	0.58	0.15	0.62	0.46	1.45	-1.48	-1.38	-1.06	-1.01	0.39	-0.96	0	0.92	-0.06	0.68	2.16	-0.01	0.16	-0.11	-0.65
RAD51D	Untreated	207029415	RBBP4	5928	4|2	6	3	9|5	14	7	424	0.0165094	cluster4	-0.67	-0.75	-0.82	-0.67	-0.12	-1.01	-0.99	-1.87	-1.43	1.44	0.52	1.54	-1.88	-1.08	0.62	3.18	-2.32	-1.6	-0.81	-1
RAD51C	Untreated	19387846	MAGED2	10916	6|7	13	6.5	9|11	20	10	606	0.0165017	cluster3	-0.56	-0.35	-0.31	-0.95	0.59	0.41	-1	-0.48	0.09	1.26	-0.18	0.9	0.25	-0.89	-0.24	0.66	-0.21	-0.24	0.35	-0.28
RAD51D	Untreated	38372909	KDM3B	51780	19|10	29	14.5	41|17	58	29	1761	0.0164679	cluster2	-0.41	0.22	-0.41	-0.49	-0.09	1.86	1.6	-0.17	0.57	0.9	-0.18	0.38	0.3	-0.96	0.65	1.46	0.42	-0.04	1.48	1.1
XRCC3	Untreated	82546879	GTPBP1	9567	5|9	14	7	9|13	22	11	669	0.0164425	cluster2	0.53	-1.68	0.53	1.75	-0.5	0.22	-1.92	-1.11	-0.43	-0.52	-2.28	-1.73	-0.7	-0.84	-0.47	-1.31	0.29	-0.04	-0.94	0.04
RAD51B	Untreated	15147337	UBR5	51366	46|9	55	27.5	77|15	92	46	2799	0.0164344	cluster3	-1.01	-0.66	-1.04	-1.26	-0.27	-0.35	-0.62	-2.77	0.8	1.21	-0.93	2.42	1.24	0.03	1.46	0.62	1.18	2.66	2.86	-2.39
XRCC2	Untreated	4504011	GCLM	2730	3|1	4	2	7|2	9	4.5	274	0.0164234	cluster3	-1.7	-1.42	-2.83	-1.7	-0.62	0.93	0.85	0.58	-0.42	-0.63	0.46	1.2	0.21	-0.2	0.33	-0.02	1.04	3.41	0.07	0.03
RAD51D	Untreated	40217805	NOL9	79707	9|7	16	8	12|11	23	11.5	702	0.0163818	cluster4	0.47	-0.44	-0.73	-0.53	0.33	-0.01	0.04	-0.45	-1.34	0.1	-1.31	-0.2	-1.22	-0.16	-0.4	3.96	0.13	0.78	-0.32	-0.56
RAD51C	Untreated	163792194	TRMT1L	81627	5|10	15	7.5	8|16	24	12	733	0.0163711	cluster3	0.48	-0.32	-0.35	-0.63	0.81	0.31	-0.43	-0.64	-0.27	0.83	-0.9	1.34	1.01	1.3	-0.65	-1.18	1.07	0.94	1.06	0.43
RAD51D	Untreated	6005747	RNF2	6045	4|3	7	3.5	7|4	11	5.5	336	0.016369	cluster3	-1.59	-1.43	-0.58	-1.21	-0.52	1.07	0.77	0.62	0.1	-0.01	-1.68	-0.53	0.21	0.3	-0.08	0.81	1.29	-0.16	1.14	1.29
RAD51C	Untreated	33469966	SCFD1	23256	0|12	12	6	0|21	21	10.5	642	0.0163551	cluster3	-0.06	0.54	-0.04	0.1	-0.27	0.89	-1.64	-0.08	-0.97	-0.05	0.22	0.43	-0.32	-0.25	0.65	0.71	1.48	-0.02	0.84	0.25
RAD51D	Untreated	312434011	KAT7	11143	8|4	12	6	12|7	19	9.5	581	0.0163511	cluster2	1.29	0.63	0.25	1.81	1.09	0.61	-1.15	-1.04	0.99	0.64	-0.73	-0.75	0.28	-0.44	-0.35	-0.17	-0.25	-0.17	-2.24	-0.19
XRCC2	Untreated	23510448	MCM5	4174	10|4	14	7	20|4	24	12	734	0.0163488	cluster4	-0.74	-0.16	-0.01	-0.12	0.91	-0.97	-0.7	-1.68	-0.67	2.07	0.87	-0.53	-0.51	-0.4	-1.28	1.14	-0.3	-0.2	-0.9	-1.52
RAD51C	Untreated	150378533	USP7	7874	10|12	22	11	18|18	36	18	1102	0.0163339	cluster1	0.17	-1.16	-0.61	0.49	-0.35	-1.05	-1.42	0.33	-9.14	1.1	0.34	1.39	-2.77	-4.76	-2.2	-5.66	-7.45	-1.85	-3.64	-2.47
RAD51C	Untreated	125656165	THOC2	57187	13|15	28	14	26|26	52	26	1593	0.0163214	cluster3	-1.11	-0.64	-0.06	-0.67	-1.86	0.5	1.12	0.23	0.8	0.37	2.38	-0.12	0.67	1.05	-0.15	0.28	-0.1	0.25	-0.46	-0.73
XRCC2	Untreated	18079218	OSBPL8	114882	11|5	16	8	18|11	29	14.5	889	0.0163105	cluster2	0.58	2.28	1.1	1.29	1.97	-1.08	-1.04	-1.42	0	1.27	-0.18	-1.03	-0.72	0.19	-0.3	0.02	-0.13	-0.46	0.58	-0.36
RAD51B	Untreated	171460914	DNM1L	10059	6|9	15	7.5	6|18	24	12	736	0.0163043	cluster4	0.07	0.48	0.34	-0.36	-0.49	-0.21	-0.3	-1.58	-0.22	1.22	1.41	0.13	-1.2	0.23	0.16	1.72	-0.7	0.66	-1.75	0.61
RAD51D	Untreated	283135173	FUS	2521	5|5	10	5	9|8	17	8.5	522	0.0162835	cluster2	0.52	1.33	0.92	1.38	1.21	1.59	0.6	2.78	0.93	0.69	1.04	-0.92	-1.32	-0.22	-1.06	-0.48	-0.58	-1.89	-0.82	0.23
RAD51D	Untreated	23503295	CSNK2B	1460	3|2	5	2.5	5|2	7	3.5	215	0.0162791	cluster2	0.48	0.08	0.55	0.06	1.23	-0.01	-0.12	0.17	1.73	-0.53	0.69	0.58	0.05	0.08	-0.84	1.09	1.65	0.67	0.87	-0.81
XRCC3	Untreated	56676330	HP1BP3	50809	7|4	11	5.5	12|6	18	9	553	0.0162749	cluster3	0.35	-0.79	-1.1	-1.14	-0.83	-1.28	0.2	-1.46	-0.77	-0.98	-0.22	-0.55	-0.81	0.68	0.11	1.27	-0.25	0.24	0.37	0.45
XRCC3	Untreated	6912734	TNPO3	23534	12|9	21	10.5	17|13	30	15	923	0.0162514	cluster2	1.2	0.24	0.89	1.5	0.35	2.46	1.87	1.11	1.68	-0.92	-1.12	-0.17	-0.09	-0.12	-0.13	0.18	0.51	1.3	0.72	0.31
RAD51B	Untreated	10863889	SART1	9092	9|5	14	7	14|12	26	13	800	0.01625	cluster2	1.17	-0.69	1.04	1.39	-0.78	0.76	0.32	1.07	0.56	-0.6	-1.97	0.02	-0.22	-3.09	1.61	0.44	-0.64	-0.31	0.25	0.03
RAD51C	Untreated	13489054	MAP2K2	5605	4|2	6	3	5|8	13	6.5	400	0.01625	cluster3	-0.92	-0.52	-0.05	-0.65	1.03	-1.46	-0.46	-0.68	-1.28	0.08	0.71	0.5	-0.42	0.27	0.2	0.7	-0.16	0.17	0.35	-1.29
XRCC2	Untreated	7657269	PDS5B	23047	12|15	27	13.5	23|24	47	23.5	1447	0.0162405	cluster1	-1.64	-3.27	-1.9	-0.31	-0.35	-3.72	-2.58	-4.35	-0.81	-0.52	-1.51	-0.92	-3.14	-2.4	-0.25	0.8	-4.25	-3.08	-3	-5.67
RAD51C	Untreated	116686122	KIF4A	24137	15|9	24	12	26|14	40	20	1232	0.0162338	cluster1	-3.08	-2.23	-2.26	-2.23	-3.28	-3.95	-3.12	-1.22	-3.19	1.19	0.28	-0.65	-0.82	-1.19	-1.02	-0.31	-1.59	-2.22	-0.5	-2.7
RAD51C	Untreated	27477111	SLU7	10569	8|6	14	7	11|8	19	9.5	586	0.0162116	cluster2	2.18	-0.29	1.13	2.16	2.27	-0.49	0.13	-0.63	-0.45	-0.23	-1.25	-0.26	-0.03	1.14	-0.39	0.93	1.12	1.17	-0.01	1.43
RAD51C	Untreated	4501859	ACADSB	36	4|5	9	4.5	5|9	14	7	432	0.0162037	cluster2	0.81	0.15	-0.03	0.13	0.68	0.05	-0.23	-0.12	0.25	0.45	-0.77	0.77	0.2	0.58	1.33	0.15	1.03	0.79	-0.12	1
XRCC2	Untreated	4501859	ACADSB	36	2|7	9	4.5	3|11	14	7	432	0.0162037	cluster2	0.81	0.15	-0.03	0.13	0.68	0.05	-0.23	-0.12	0.25	0.45	-0.77	0.77	0.2	0.58	1.33	0.15	1.03	0.79	-0.12	1
XRCC3	Untreated	4503475	EEF1A2	1917	6|4	10	5	8|7	15	7.5	463	0.0161987	cluster2	1.58	0.75	1.94	1.69	-1.37	0.78	0.09	0.02	1.13	-0.77	-0.13	0.12	1.55	0.74	0.22	-0.16	-0.83	-0.36	-0.05	-0.04
RAD51B	Untreated	224589127	TMEM33	55161	3|0	3	1.5	8|0	8	4	247	0.0161943	cluster4	0.14	0.09	-0.59	0.48	0.24	-1.94	-0.11	-2.27	-1.08	-0.33	-2.18	0.44	0.56	-0.18	-0.12	-0.8	-1.51	0.79	0.51	0.03
RAD51D	Untreated	15011974	ARHGEF2	9181	10|4	14	7	21|10	31	15.5	958	0.0161795	cluster2	0.9	0.43	0.88	0.19	0.92	1.31	0.36	0.87	-0.06	-0.91	-2.65	0.05	-0.2	0.13	-0.15	0.24	-0.57	-0.72	-1.26	0.13
XRCC2	Untreated	332000015	PRKAG1	5571	4|2	6	3	9|2	11	5.5	340	0.0161765	cluster2	0.57	2.51	0.66	0.8	1.45	-0.42	-1.09	-0.44	0.39	0.33	-0.18	0.06	-0.38	0.97	-0.87	-0.68	-0.55	0.5	0.76	-1.01
RAD51C	Untreated	20143967	KIF23	9493	10|7	17	8.5	19|12	31	15.5	960	0.0161458	cluster2	0.2	-0.38	0.13	-0.16	-0.99	0.48	0.74	0.35	0.11	0.37	-1.18	-0.22	0.57	-1.3	0.61	0.65	-0.08	0.88	1.44	0.18
XRCC2	Untreated	4885487	MLF2	8079	4|1	5	2.5	6|2	8	4	248	0.016129	cluster4	-0.47	-1.26	-1.31	-1.4	0.17	-1.57	-0.88	-0.73	-0.3	-0.73	-0.42	0.37	0.92	0.54	-0.33	-1.04	0.38	-0.56	-1.57	-0.12
RAD51B	Untreated	16418383	NACC1	112939	9|2	11	5.5	14|3	17	8.5	527	0.016129	cluster2	0.04	1.14	1.7	1.54	1.19	1.26	0.46	0.66	-0.57	-0.18	0.45	1.53	-1.04	-0.94	-0.5	0.22	-1.48	-0.21	-0.49	-0.36
RAD51B	Untreated	56788356	TFIP11	24144	14|1	15	7.5	25|2	27	13.5	837	0.016129	cluster3	0.24	-0.1	0.07	-0.18	0.25	-1.18	-0.73	-0.54	-1.04	1.7	0.61	0.56	-0.02	-0.8	-2.01	0.19	0.02	1.21	-0.24	0.52
XRCC2	Untreated	148612849	KIF2A	3796	10|3	13	6.5	18|6	24	12	744	0.016129	cluster4	1.19	1.17	0.03	0.15	-0.43	0.54	-0.55	-0.12	0.2	-0.06	0.03	-0.83	0.18	0.21	-0.2	-0.67	-1.08	-0.59	-1.34	-0.38
RAD51C	Untreated	217035105	DNAJC11	55735	6|6	12	6	9|9	18	9	559	0.0161002	cluster4	1.4	0.78	1.03	0.84	-0.05	-2.16	-2.43	-2.67	-1.13	0.3	-0.49	0.86	0.45	0.11	0.82	1.17	-0.4	-0.19	0.25	-0.21
XRCC2	Untreated	46852388	CCAR1	55749	13|12	25	12.5	20|17	37	18.5	1150	0.016087	cluster1	-0.18	-0.06	1.59	1.69	1.19	1.56	-1.39	0.49	-2.04	-1.33	0.01	0.01	-5.65	-5.6	-2.44	2.21	0.15	-5.54	-1.08	1.15
XRCC3	Untreated	192807314	SMARCA4	6597	14|17	31	15.5	22|30	52	26	1617	0.0160792	cluster3	-1.04	1.73	-3.04	-1.21	0.01	-1.05	1.68	-0.91	1.15	-0.19	0.81	2.61	0.77	0.14	2.69	0	1.04	3.07	1.2	1.83
XRCC2	Untreated	5453638	ARID3B	10620	0|10	10	5	0|18	18	9	560	0.0160714	cluster2	1.52	0.6	0.94	1.23	0.72	-0.34	0.34	0.28	-0.38	0.64	0.4	-0.12	-0.21	1.25	0.74	-0.02	-0.13	-0.64	0.17	-0.16
RAD51D	Untreated	23397429	EIF3M	10480	5|3	8	4	8|4	12	6	374	0.0160428	cluster4	-0.19	-0.2	-0.81	0.55	0.51	0.72	-1.06	0.04	0.24	-0.73	0.5	0.22	1.66	0.67	1.24	2.21	1.24	1.29	1.43	-1.37
RAD51D	Untreated	296531349	PHF8	23133	11|8	19	9.5	19|15	34	17	1060	0.0160377	cluster2	-0.41	-0.45	1.15	0.1	0.17	1.08	1.92	2.2	-0.51	-0.82	0.74	-0.34	-1.15	-0.88	0.61	1.35	-0.17	-0.5	-2.5	0.24
RAD51C	Untreated	48762920	PFKL	5211	0|13	13	6.5	0|25	25	12.5	780	0.0160256	cluster3	-1.41	-0.98	-0.2	-0.92	-0.78	-0.49	0.66	-0.03	-0.47	-0.62	0.34	-0.51	-0.39	-0.37	-1.13	0.44	0.44	-0.3	-0.33	0.71
RAD51D	Untreated	38788260	BPTF	2186	31|26	57	28.5	55|38	93	46.5	2903	0.0160179	cluster3	-0.24	0.2	-0.39	-0.57	1.02	-1.15	-1.1	-1.2	-0.63	1.98	0.35	1.33	-0.76	-0.38	0.43	2.48	-0.47	2.06	1.74	1.08
RAD51D	Untreated	125656165	THOC2	57187	18|13	31	15.5	31|20	51	25.5	1593	0.0160075	cluster3	-1.11	-0.64	-0.06	-0.67	-1.86	0.5	1.12	0.23	0.8	0.37	2.38	-0.12	0.67	1.05	-0.15	0.28	-0.1	0.25	-0.46	-0.73
RAD51C	Untreated	34335262	ZMYND8	23613	14|6	20	10	22|16	38	19	1188	0.0159933	cluster4	-0.81	-1.48	-0.45	-0.76	-2.15	-0.61	0.01	-1.04	-0.68	0.01	-0.08	0.04	0.58	0.37	1.14	0	-2.12	-1.18	-0.09	-0.08
RAD51B	Untreated	83776600	AURKB	9212	3|2	5	2.5	7|4	11	5.5	344	0.0159884	cluster2	0.8	0.74	1.53	1.81	-0.72	0.72	-0.32	0.34	0.54	-1.3	-0.43	1.03	-0.35	0.61	0.29	2.17	-0.84	0.62	0.66	-0.27
RAD51B	Untreated	58761544	KDM1A	23028	12|3	15	7.5	23|5	28	14	876	0.0159817	cluster4	0.08	-0.29	-0.56	-0.28	0.3	-2.33	-1.14	-0.76	-2.44	-1.51	-1.06	2.45	-0.57	1.21	-0.41	-0.24	-1.66	-1.68	-2.09	-0.77
XRCC2	Untreated	223468564	SLC1A5	6510	3|3	6	3	6|4	10	5	313	0.0159744	cluster3	0.12	-0.26	-0.41	0.68	-0.33	0.67	-1.13	1.28	-0.68	-0.99	-0.54	0.51	-0.84	-0.05	-0.96	-0.97	0.81	-1.69	0.18	-0.44
RAD51D	Untreated	148839305	SMCHD1	23347	20|21	41	20.5	32|32	64	32	2005	0.0159601	cluster2	1.85	1.17	1.06	0.69	1.05	-1.44	-0.78	-0.48	0.43	-1.56	-1.56	0.89	-0.52	-0.77	-1.31	-0.46	0.09	0.71	0.38	0.29
XRCC2	Untreated	5031569	ACTR1A	10121	2|7	9	4.5	2|10	12	6	376	0.0159574	cluster4	0.77	2.66	0.85	1.34	0.99	-0.29	-2.63	-1.6	-0.67	-0.09	1.2	0.27	-2.23	-1.16	0.74	1.68	-2.95	-3.01	-3.22	-1.39
RAD51B	Untreated	4506341	ABCD3	5825	12|0	12	6	21|0	21	10.5	659	0.0159332	cluster2	2.57	1.63	1.6	1.9	1.68	-0.59	0.37	-1.12	-1.01	1.86	0.12	-0.2	0.36	-1.05	0.81	0.11	1.2	0.04	0.29	-0.87
RAD51C	Untreated	89276756	PRPF4B	8899	7|11	18	9	11|21	32	16	1007	0.0158888	cluster3	-2.58	-2.27	-1.36	-1.35	-0.98	-1.2	-1.1	-1.62	-1.47	-0.7	0.33	-0.64	0.54	-1.75	-0.95	0.6	0.88	0.92	0.93	-0.1
RAD51B	Untreated	18093112	ESF1	51575	18|0	18	9	27|0	27	13.5	851	0.0158637	cluster4	-0.46	0.45	-0.16	0.19	0.67	0.42	-0.21	-0.07	0.1	1.06	2.35	0.09	0.18	-0.01	-0.79	2.36	-1.21	-2.23	-1.49	0.85
RAD51C	Untreated	73695475	HEATR1	55127	11|29	40	20	20|48	68	34	2144	0.0158582	cluster4	-0.06	0.13	-0.46	-0.22	-0.59	-0.75	-0.8	-0.73	-1.53	0.36	1.22	1.17	0.16	0.23	-0.36	3.03	-0.72	-0.46	-1.11	0.48
XRCC3	Untreated	14149680	ESYT1	23344	12|9	21	10.5	19|16	35	17.5	1104	0.0158514	cluster2	1.73	0.87	0.98	0.24	1.18	1.09	0.66	-0.05	1.18	1.34	0.48	1.19	0.31	1.98	1	-0.42	0.03	0.13	0.58	0.51
XRCC2	Untreated	21264343	SAFB	6294	4|13	17	8.5	7|22	29	14.5	915	0.015847	cluster4	-0.68	-0.14	-2.85	-1.36	0.1	-1.81	-1.08	-0.98	-1.2	0.54	0.58	-0.14	1.04	0.38	1.92	1.91	0.33	-0.16	0.2	-1.25
XRCC3	Untreated	21264343	SAFB	6294	9|8	17	8.5	15|14	29	14.5	915	0.015847	cluster4	-0.68	-0.14	-2.85	-1.36	0.1	-1.81	-1.08	-0.98	-1.2	0.54	0.58	-0.14	1.04	0.38	1.92	1.91	0.33	-0.16	0.2	-1.25
XRCC3	Untreated	306482646	SRSF2	6427	2|2	4	2	3|4	7	3.5	221	0.0158371	cluster4	-0.08	1.11	-0.28	-0.93	1.73	0.72	-0.62	-0.92	-1.38	0.78	-0.78	-1.65	-0.07	-0.91	-1.65	-0.32	-0.66	-1.38	-1.99	-1
RAD51B	Untreated	57863269	RRP1B	23076	3|13	16	8	4|20	24	12	758	0.0158311	cluster2	-0.1	0.63	1.12	0.24	0.93	-0.07	-0.23	0.2	-0.08	0.16	0.85	0.57	-0.53	-0.99	-0.11	0.67	0.19	0.69	-0.63	0.46
XRCC2	Untreated	21361361	ILVBL	10994	6|5	11	5.5	12|8	20	10	632	0.0158228	cluster2	-0.5	-0.12	0.24	-0.08	0.3	-0.04	-0.3	0.42	0.07	-0.48	0.01	0.31	-0.18	0.66	0.25	0.91	0.18	-0.6	0.69	1.05
RAD51B	Untreated	266453278	ATXN10	25814	3|4	7	3.5	6|7	13	6.5	411	0.0158151	cluster3	-0.92	1.07	-0.8	-0.6	0.24	0.45	0.36	1.02	1.02	0.24	0.46	-0.8	0.01	-0.62	-2.15	-0.27	0.21	-0.78	-0.48	-1.24
XRCC2	Untreated	156616275	POLD1	5424	16|6	22	11	27|8	35	17.5	1107	0.0158085	cluster4	-1.11	-0.72	1.31	-0.41	-0.05	-0.1	0.37	0.54	0.67	0.25	2	-2.12	0.25	0.63	-0.86	-0.51	-1.08	-1.36	-0.77	-0.5
RAD51C	Untreated	45643123	NVL	4931	12|8	20	10	15|12	27	13.5	856	0.015771	cluster4	0.88	0.05	1.21	1.71	0.64	0.63	-0.45	-0.09	0.07	0.74	0.36	-0.41	0.06	0.12	1.17	4.59	-1.59	-1.39	-1.52	-0.38
RAD51C	Untreated	20270337	LEO1	123169	8|3	11	5.5	15|6	21	10.5	666	0.0157658	cluster4	-0.85	-1.73	-1.38	-0.73	-0.2	-0.53	-0.63	-0.18	-0.9	0.01	-0.52	0.19	-3.53	-1.43	-0.26	-0.83	-2.49	-0.44	-0.81	-1.45
XRCC3	Untreated	4557553	EMD	2010	2|1	3	1.5	4|4	8	4	254	0.015748	cluster2	0.32	1.74	0.71	0.56	1.47	-0.04	-0.58	0.52	0.7	-0.08	-0.35	0.72	0.39	-1.62	0.22	0.47	-0.51	0.19	0.24	-1.33
RAD51C	Untreated	219521872	MPC2	25874	0|2	2	1	0|4	4	2	127	0.015748	cluster3	-0.24	-0.61	-0.97	-0.42	-0.57	0.16	0.76	0.19	1.09	0.91	0.31	-1.99	0.1	0.56	-0.14	0.08	0.53	-0.26	-0.38	-1.81
RAD51D	Untreated	336176064	RBM39	9584	3|5	8	4	6|10	16	8	508	0.015748	cluster3	0.05	0.19	-0.18	0.21	0.3	-1.24	-1.45	-1.7	-1.38	-1.35	-0.01	-0.09	0.55	-0.08	-1.06	-1.16	0.97	0.35	-0.06	0.15
XRCC3	Untreated	21618347	MAP2K3	5606	2|4	6	3	3|7	10	5	318	0.0157233	cluster3	0.2	-1.75	-0.04	0.08	-1.25	-0.37	-2.89	-1.07	-1.32	-0.23	0.79	2.63	2.38	0.63	-1.42	-2.59	-1.92	-0.2	-0.46	-1.53
XRCC3	Untreated	193083197	UBLCP1	134510	4|2	6	3	6|4	10	5	318	0.0157233	cluster3	0.45	0.3	-0.85	-0.69	0.33	0.19	-0.12	0.98	-0.68	-0.03	-1.28	0.62	-0.66	1.28	-2.13	-0.61	0.53	1.26	0.65	0.46
RAD51D	Untreated	188035908	CBX5	23468	2|2	4	2	4|2	6	3	191	0.0157068	cluster3	0.16	-0.6	0.84	-0.02	-0.34	-0.98	-1.55	-1.88	-0.33	1.11	0.1	-1.19	-1.2	-0.08	-1.62	1	0.65	1.03	-0.12	-0.2
XRCC2	Untreated	188035908	CBX5	23468	1|3	4	2	2|4	6	3	191	0.0157068	cluster3	0.16	-0.6	0.84	-0.02	-0.34	-0.98	-1.55	-1.88	-0.33	1.11	0.1	-1.19	-1.2	-0.08	-1.62	1	0.65	1.03	-0.12	-0.2
XRCC2	Untreated	13435361	DSC1	1823	0|14	14	7	0|28	28	14	894	0.01566	cluster3	-1.14	-0.94	-1.52	-1.42	-1.17	-0.76	-1.58	-0.52	-0.95	0.84	0.91	0.88	-0.53	-0.43	0.88	-0.23	-0.32	1.26	1.46	0.38
XRCC2	Untreated	13027640	AASS	10157	9|8	17	8.5	16|13	29	14.5	926	0.0156587	cluster3	-0.84	-1.85	-1.87	-0.65	-0.52	-0.51	-1.28	-0.16	-0.28	0.72	-1.56	0.49	-0.22	0.78	0	0.12	-0.59	-0.62	0.26	1.53
XRCC2	Untreated	171460914	DNM1L	10059	2|11	13	6.5	4|19	23	11.5	736	0.015625	cluster4	0.07	0.48	0.34	-0.36	-0.49	-0.21	-0.3	-1.58	-0.22	1.22	1.41	0.13	-1.2	0.23	0.16	1.72	-0.7	0.66	-1.75	0.61
XRCC3	Untreated	205360838	DNAJA3	9093	4|5	9	4.5	5|10	15	7.5	480	0.015625	cluster3	-0.7	-1.51	-0.47	-0.59	-0.18	-0.82	-0.84	-0.67	0.19	0.44	-0.22	-1.04	0.81	-1.33	0.79	1.49	0.35	1.74	1.96	0.6
RAD51D	Untreated	205360838	DNAJA3	9093	6|5	11	5.5	8|7	15	7.5	480	0.015625	cluster3	-0.7	-1.51	-0.47	-0.59	-0.18	-0.82	-0.84	-0.67	0.19	0.44	-0.22	-1.04	0.81	-1.33	0.79	1.49	0.35	1.74	1.96	0.6
RAD51C	Untreated	300192959	ZMYM2	7750	18|11	29	14.5	28|15	43	21.5	1377	0.0156137	cluster3	0.09	-0.6	0.33	-0.48	0.44	-1.23	-0.91	-1.46	-2.25	1.13	1.06	1.76	-0.1	0.07	1.43	-0.19	-0.88	-1.34	-0.7	-0.13
RAD51B	Untreated	28178821	IDH3B	3420	3|2	5	2.5	8|4	12	6	385	0.0155844	cluster3	0.69	0.43	0.66	0.78	-0.21	-1.07	-1.84	-1.11	-0.74	2.87	0.29	0.95	0.39	-0.9	0.72	-0.2	-0.33	-0.1	0.5	1.02
XRCC2	Untreated	4759274	TXNL1	9352	3|3	6	3	5|4	9	4.5	289	0.0155709	cluster3	-0.73	-1.19	-0.37	-0.52	-0.76	-1.11	-1.96	-1.75	-1.13	-0.78	-0.74	-1.07	-0.26	-0.3	-0.11	0.32	-0.08	-0.33	0.04	1.05
RAD51C	Untreated	26051235	NUP133	55746	6|16	22	11	8|28	36	18	1156	0.0155709	cluster2	0.43	0.14	0.96	-0.83	0.6	1.4	1.08	0.55	0.16	0.27	-0.6	0.83	-1.74	-0.14	0.15	-0.03	-0.47	-0.05	-1.85	-0.21
XRCC3	Untreated	205277392	DCTN1	1639	8|16	24	12	11|28	39	19.5	1253	0.0155626	cluster2	0.54	-0.11	-0.24	0.35	0.42	0.24	0.26	-0.41	0.64	0.75	0.26	-0.22	0.4	-1.08	0.08	0.48	1.27	1.25	0.78	-1.51
RAD51D	Untreated	7661922	RAB21	23011	4|0	4	2	7|0	7	3.5	225	0.0155556	cluster3	-1.5	-0.64	-0.83	-1.68	0.33	0.21	-0.38	-0.01	0.93	-0.55	-0.3	-1.42	-0.91	0.81	-0.29	1.13	-0.16	0.56	0.73	0.67
RAD51D	Untreated	46370095	AP3M1	26985	6|3	9	4.5	9|4	13	6.5	418	0.0155502	cluster2	1.19	0.26	0.4	1.24	0.32	-0.79	-1.05	-2.09	0.73	0.11	1.3	2.24	0.43	-0.24	0.43	0.38	0.45	0.01	0.17	-0.27
RAD51D	Untreated	4502861	AP3S1	1176	2|2	4	2	3|3	6	3	193	0.015544	cluster3	-0.48	-0.32	-0.27	-0.88	-0.57	1.02	1.21	0.47	1.13	0.83	0.21	-1.17	-0.15	-0.12	0.61	0.61	0.49	0.53	0.22	-0.87
XRCC2	Untreated	32484979	AP3B1	8546	8|8	16	8	19|15	34	17	1094	0.0155393	cluster3	-0.47	0	-0.05	0.03	0.04	-3.16	-1.42	-2.24	-2.89	1.12	1.06	-0.15	0.65	1.94	0.93	-0.52	-0.48	-1.43	-1.36	-0.75
RAD51D	Untreated	5032007	PURA	5813	4|3	7	3.5	6|4	10	5	322	0.015528	cluster3	-0.87	0.51	-0.74	0.33	-0.53	-1.48	-1.23	-0.43	-0.86	0.45	1.32	1.71	0.23	0.3	0.52	-0.52	0.02	2.13	0.63	-1.95
RAD51C	Untreated	25121987	NCAPH	23397	8|8	16	8	13|10	23	11.5	741	0.0155196	cluster3	0.96	-1.34	-0.27	0.9	0.02	-0.11	-0.3	0.93	0.34	-0.12	-1.06	1.71	0.28	-0.42	1.41	0.64	0.81	1.1	0.4	0.38
RAD51D	Untreated	25121987	NCAPH	23397	11|6	17	8.5	15|8	23	11.5	741	0.0155196	cluster3	0.96	-1.34	-0.27	0.9	0.02	-0.11	-0.3	0.93	0.34	-0.12	-1.06	1.71	0.28	-0.42	1.41	0.64	0.81	1.1	0.4	0.38
RAD51D	Untreated	70980549	PDCD11	22984	18|19	37	18.5	32|26	58	29	1871	0.0154997	cluster4	1.15	1.67	0.28	0.27	0.54	-0.59	-1.23	-1.64	-1.75	-1.88	-1.76	1.17	0.06	0.33	0.24	3.04	-0.04	0.31	-0.38	0.14
XRCC2	Untreated	312434011	KAT7	11143	7|4	11	5.5	10|8	18	9	581	0.0154905	cluster2	1.29	0.63	0.25	1.81	1.09	0.61	-1.15	-1.04	0.99	0.64	-0.73	-0.75	0.28	-0.44	-0.35	-0.17	-0.25	-0.17	-2.24	-0.19
RAD51B	Untreated	42542379	SRRM1	10250	5|11	16	8	8|20	28	14	904	0.0154867	cluster3	1.1	-0.65	0.39	0.63	-0.19	1.45	-0.38	-0.24	-0.78	1.61	1.93	0.16	-0.53	-0.22	-1.71	1.12	-0.52	0.19	-1.43	-1.58
RAD51B	Untreated	91176325	BAZ2A	11176	27|5	32	16	53|6	59	29.5	1905	0.0154856	cluster3	-1.46	-1.96	-0.23	-1.08	-1.05	0.17	0.84	1.17	-0.93	1.92	2	-0.18	-0.62	-0.19	-1.06	-0.44	-0.21	0	1.21	-1.68
XRCC2	Untreated	14110407	HNRNPDL	9987	2|3	5	2.5	4|9	13	6.5	420	0.0154762	cluster2	0.47	0.2	2.49	0.2	0.11	2.69	0.35	1.99	-1.13	0.93	-0.07	-0.19	0.39	-0.19	-0.76	0.54	-0.97	0.24	0.55	1.01
RAD51C	Untreated	24430149	NUP155	9631	4|23	27	13.5	4|39	43	21.5	1391	0.0154565	cluster3	-0.24	-0.66	-0.02	-0.85	-0.62	0.95	-0.74	-0.19	0.19	1.8	0.17	-0.31	-0.39	-1.09	-1.51	-0.21	0.52	-0.36	0.56	-0.4
RAD51D	Untreated	222352151	PCBP1	5093	5|3	8	4	8|3	11	5.5	356	0.0154494	cluster1	-3	-2.29	-2.26	-1.15	-1.64	1.12	-0.33	2.57	-0.87	0.22	0.35	-0.83	-1.48	-0.35	0.58	-0.7	0.47	-3.02	-2.51	-3.74
XRCC2	Untreated	29837655	POLDIP3	84271	4|4	8	4	7|6	13	6.5	421	0.0154394	cluster2	1.24	1.82	2.77	1.09	1.84	3.12	2.14	2.7	1.32	-0.59	-0.18	0.46	1.48	0.68	-0.14	-1.33	-0.31	1.38	0.92	1.19
RAD51C	Untreated	164607124	FANCI	55215	13|12	25	12.5	20|21	41	20.5	1328	0.0154367	cluster1	-6.54	-0.84	-1.42	-1.29	0.49	-2.15	-4.93	-1.59	-0.86	-0.78	-0.92	-4.66	-17.88	-17.14	-5.65	0.59	-1.87	-17.38	-0.73	-2.22
RAD51D	Untreated	223278379	RRP12	23223	14|9	23	11.5	27|13	40	20	1297	0.0154202	cluster3	-0.82	0.05	-0.36	-0.62	-1	-0.47	-0.27	0.04	0.24	-1.42	-0.88	-3.19	0.17	1.12	-0.91	0.55	-1.26	-1.43	-0.47	-0.09
XRCC3	Untreated	7661862	PPM1F	9647	2|8	10	5	3|11	14	7	454	0.0154185	cluster2	0.47	0.75	0.01	-0.6	-0.75	-1.91	0.55	0.42	0.44	-1.35	-1.03	1.09	2.56	0.74	0.73	-0.98	2.5	-0.21	-0.16	0.76
RAD51D	Untreated	25777602	PSMD2	5708	9|5	14	7	17|11	28	14	908	0.0154185	cluster3	-1.95	-2.31	0.02	-1.47	-0.71	0.59	0.7	0.77	0.52	0.27	-0.83	-0.66	-0.51	0.02	0.12	1.53	0.97	-1.78	-0.34	0.54
XRCC2	Untreated	23111038	SNX2	6643	6|4	10	5	11|5	16	8	519	0.0154143	cluster3	-0.6	-0.62	-1.12	-1.28	-1.76	0.51	0.19	0.2	0.23	-0.95	-0.67	-0.11	-0.7	0.75	-1.34	-0.54	1.49	0.91	0.94	0.99
XRCC2	Untreated	255918139	CHAMP1	283489	9|6	15	7.5	14|11	25	12.5	812	0.0153941	cluster4	-1.5	-0.81	-0.14	-2.06	-0.87	0.36	0.12	0.2	-1.32	-0.64	-1.53	0.62	-0.76	-0.98	0.98	0.25	0.02	-0.1	0.16	-1.23
RAD51B	Untreated	4503363	DPM1	8813	5|0	5	2.5	8|0	8	4	260	0.0153846	cluster4	-0.61	-1.04	-0.71	-1.04	-1.3	0.66	-2.32	-0.32	-1.52	-0.07	0.62	2.01	0.35	-0.33	1.16	1.26	-0.97	-1.5	0.5	-1.99
RAD51B	Untreated	164419749	SMARCA1	6594	17|0	17	8.5	32|0	32	16	1042	0.0153551	cluster2	0.39	-1.08	1.22	0.44	-0.1	1.07	1.88	1.66	1.86	-0.07	-0.07	-0.86	0.77	0.65	0.71	-0.28	0.85	0.15	0.14	0.23
XRCC3	Untreated	15487670	NXF1	10482	4|6	10	5	9|10	19	9.5	619	0.0153473	cluster2	1.23	0.84	2.02	0.35	-1.4	1.13	1.5	1.37	-0.25	-1.23	1.1	1.2	0.38	1.23	0.79	-0.79	0.2	0.92	1.08	-0.94
RAD51C	Untreated	38372909	KDM3B	51780	23|6	29	14.5	43|11	54	27	1761	0.0153322	cluster2	-0.41	0.22	-0.41	-0.49	-0.09	1.86	1.6	-0.17	0.57	0.9	-0.18	0.38	0.3	-0.96	0.65	1.46	0.42	-0.04	1.48	1.1
RAD51C	Untreated	388240801	LMNB2	84823	1|9	10	5	1|18	19	9.5	620	0.0153226	cluster2	1.2	1.9	1.4	2.03	0.34	0.9	0.87	0.44	0.02	1.52	1.85	-0.19	-0.21	-0.01	0.27	-0.46	-1.5	0.81	0.24	0.82
XRCC3	Untreated	33946327	NUP214	8021	14|20	34	17	27|37	64	32	2090	0.015311	cluster4	-0.14	0.49	0.39	-0.42	0.49	-1.54	-2.07	-1.09	-0.77	0.13	-1.45	-0.05	1.4	-1.84	0	0.95	-0.46	0.43	1.26	-1.48
RAD51B	Untreated	201023339	FIP1L1	81608	8|3	11	5.5	12|6	18	9	588	0.0153061	cluster3	-0.35	0.44	1.02	-0.01	-0.13	-0.5	0.21	-0.54	1.16	1.16	0.25	0.4	-0.96	-0.46	-1.28	-0.28	-0.03	0.57	-0.27	-0.1
[truncated: 1,677 more rows]
