# Supplementary material for: Systematic proximal mapping of the classical RAD51 paralogs unravel functionally and clinically relevant interactors for genome stability
Source: PLoS Genet. 2022 Nov 14;18(11):e1010495. doi: 10.1371/journal.pgen.1010495 (PMC9718398; doi:10.1371/journal.pgen.1010495)
Supplement: S8 Table — (XLSX) [file pgen.1010495.s013.xlsx]

## Sheet: Essential CRISPR screen
Gene name	sumZ	numObs	normZ	pval_synth	rank_synth	fdr_synth	pval_supp	rank_supp	fdr_supp
SLC1A5	-3.84	12	-0.00	0.5	7367	0.919	0.5	9870	0.843
CIAPIN1	-1.58	2	-0.01	0.497	7304	0.919	0.503	9933	0.843
HSD17B12	-3.19	8	-0.01	0.495	7237	0.919	0.505	10000	0.843
RAD51B	-3.90	12	-0.01	0.495	7251	0.919	0.505	9986	0.843
RANBP3	-3.91	12	-0.01	0.495	7232	0.919	0.505	10005	0.843
CSNK2A2	-3.95	12	-0.02	0.492	7158	0.919	0.508	10079	0.843
HNRNPUL1	-3.97	12	-0.02	0.49	7118	0.919	0.51	10119	0.843
LENG8	-3.97	12	-0.02	0.49	7122	0.919	0.51	10115	0.843
SLC25A1	-3.96	12	-0.02	0.491	7136	0.919	0.509	10101	0.843
CEP170	-4.07	12	-0.04	0.483	6942	0.919	0.517	10295	0.843
ACTN4	-4.11	12	-0.05	0.48	6865	0.919	0.52	10372	0.843
BAZ2A	-4.14	12	-0.05	0.478	6817	0.919	0.522	10420	0.843
ESYT2	-4.11	12	-0.05	0.48	6859	0.919	0.52	10378	0.843
IDH3B	-4.12	12	-0.05	0.48	6853	0.919	0.52	10384	0.843
KDM3B	-4.10	12	-0.05	0.481	6885	0.919	0.519	10352	0.843
SAP18	-2.36	4	-0.05	0.481	6897	0.919	0.519	10340	0.843
SUGP2	-4.11	12	-0.05	0.48	6868	0.919	0.52	10369	0.843
ZNF687	-4.08	12	-0.05	0.482	6922	0.919	0.518	10315	0.843
ACIN1	-4.19	12	-0.06	0.474	6725	0.919	0.526	10512	0.843
KHDRBS1	-4.14	12	-0.06	0.478	6813	0.919	0.522	10424	0.843
RBM39	-4.17	12	-0.06	0.475	6751	0.919	0.525	10486	0.843
ZC3HC1	-4.15	12	-0.06	0.477	6796	0.919	0.523	10441	0.843
CDCA2	-4.24	12	-0.07	0.47	6636	0.919	0.53	10601	0.843
EEF1A2	-4.21	12	-0.07	0.473	6684	0.919	0.527	10553	0.843
HSPA4	-4.22	12	-0.07	0.472	6665	0.919	0.528	10572	0.843
SON	-4.21	12	-0.07	0.472	6678	0.919	0.528	10559	0.843
TRIM33	-4.20	12	-0.07	0.473	6695	0.919	0.527	10542	0.843
LUC7L2	-4.26	12	-0.08	0.469	6592	0.919	0.531	10645	0.843
NDUFA9	-4.28	12	-0.08	0.467	6562	0.919	0.533	10675	0.843
TRA2B	-4.26	12	-0.08	0.469	6604	0.919	0.531	10633	0.843
ZNF638	-4.29	12	-0.08	0.467	6552	0.919	0.533	10685	0.843
WBP11	-1.78	2	-0.09	0.462	6447	0.919	0.538	10790	0.843
AP3B1	-3.98	10	-0.10	0.462	6430	0.919	0.538	10807	0.843
ADRM1	-4.42	12	-0.11	0.457	6318	0.919	0.543	10919	0.843
BAZ1A	-4.41	12	-0.11	0.458	6328	0.919	0.542	10909	0.843
PSMC1	-1.80	2	-0.11	0.457	6316	0.919	0.543	10921	0.843
ZMYM2	-4.44	12	-0.11	0.456	6268	0.919	0.544	10969	0.843
CDC23	-4.49	12	-0.12	0.452	6175	0.919	0.548	11062	0.843
DIAPH1	-4.47	12	-0.12	0.453	6212	0.919	0.547	11025	0.843
SMARCD2	-4.48	12	-0.12	0.453	6201	0.919	0.547	11036	0.843
SRPK1	-4.53	12	-0.13	0.449	6105	0.919	0.551	11132	0.843
JUP	-4.61	12	-0.14	0.443	5963	0.919	0.557	11274	0.843
GTF2F2	-4.26	10	-0.15	0.439	5858	0.919	0.561	11379	0.843
MORC3	-4.67	12	-0.15	0.438	5840	0.919	0.562	11397	0.843
DDX19A	-3.30	6	-0.16	0.438	5838	0.919	0.562	11399	0.843
ERLIN2	-4.72	12	-0.16	0.435	5779	0.919	0.565	11458	0.843
GART	-4.69	12	-0.16	0.437	5819	0.919	0.563	11418	0.843
NMD3	-2.70	4	-0.16	0.438	5835	0.919	0.562	11402	0.843
LYZ	-4.74	12	-0.17	0.434	5735	0.919	0.566	11502	0.843
NACC1	-4.55	11	-0.17	0.432	5697	0.919	0.568	11540	0.843
RPL35A	-1.95	2	-0.17	0.432	5680	0.919	0.568	11557	0.843
TOP2B	-4.73	12	-0.17	0.434	5742	0.919	0.566	11495	0.843
XDH	-4.73	12	-0.17	0.434	5741	0.919	0.566	11496	0.843
C1QBP	-3.94	8	-0.18	0.428	5601	0.919	0.572	11636	0.843
CNN3	-4.78	12	-0.18	0.43	5660	0.919	0.57	11577	0.843
GCLM	-4.78	12	-0.18	0.43	5659	0.919	0.57	11578	0.843
STAT1	-4.79	12	-0.18	0.43	5642	0.919	0.57	11595	0.843
TRIM25	-4.79	12	-0.18	0.43	5651	0.919	0.57	11586	0.843
HDLBP	-4.87	12	-0.19	0.424	5499	0.919	0.576	11738	0.843
KIF4A	-1.98	2	-0.19	0.426	5549	0.919	0.574	11688	0.843
NDUFA10	-4.87	12	-0.19	0.424	5500	0.919	0.576	11737	0.843
RRP1B	-4.88	12	-0.19	0.423	5479	0.919	0.577	11758	0.843
ZC3H11A	-1.99	2	-0.19	0.424	5506	0.919	0.576	11731	0.843
C17orf75	-4.89	12	-0.20	0.422	5464	0.919	0.578	11773	0.843
MTA1	-4.93	12	-0.20	0.42	5401	0.919	0.58	11836	0.843
NUFIP2	-4.49	10	-0.20	0.42	5419	0.919	0.58	11818	0.843
TOR1AIP2	-4.92	12	-0.20	0.42	5416	0.919	0.58	11821	0.843
HMGN2	-2.02	2	-0.21	0.418	5360	0.919	0.582	11877	0.843
HDAC2	-5.00	12	-0.22	0.414	5296	0.919	0.586	11941	0.843
SSR4	-5.04	12	-0.22	0.412	5233	0.919	0.588	12004	0.843
KDM1A	-5.09	12	-0.23	0.408	5159	0.919	0.592	12078	0.843
PTBP1	-5.10	12	-0.23	0.408	5156	0.919	0.592	12081	0.843
ABCD3	-5.15	12	-0.24	0.404	5065	0.919	0.596	12172	0.843
DNM1L	-5.11	12	-0.24	0.406	5122	0.919	0.594	12115	0.843
KIF22	-5.15	12	-0.24	0.403	5054	0.919	0.597	12183	0.843
PDCD6	-5.14	12	-0.24	0.405	5089	0.919	0.595	12148	0.843
PRKDC	-5.20	12	-0.25	0.4	4987	0.919	0.6	12250	0.843
RCC2	-3.00	4	-0.25	0.401	5005	0.919	0.599	12232	0.843
SEC24C	-5.16	12	-0.25	0.403	5038	0.919	0.597	12199	0.843
ARG1	-5.26	12	-0.26	0.396	4899	0.919	0.604	12338	0.843
SALL2	-5.24	12	-0.26	0.397	4936	0.919	0.603	12301	0.843
TMPO	-5.24	12	-0.26	0.397	4922	0.919	0.603	12315	0.843
EPPK1	-5.30	12	-0.27	0.393	4836	0.919	0.607	12401	0.843
ESYT1	-5.31	12	-0.27	0.392	4818	0.919	0.608	12419	0.843
OPA1	-5.29	12	-0.27	0.394	4854	0.919	0.606	12383	0.843
FAR1	-4.38	8	-0.28	0.388	4739	0.919	0.612	12498	0.843
RAI1	-5.35	12	-0.28	0.389	4755	0.919	0.611	12482	0.843
SAP30BP	-5.36	12	-0.28	0.388	4740	0.919	0.612	12497	0.843
ZMYM4	-5.36	12	-0.28	0.389	4743	0.919	0.611	12494	0.843
DNAJC11	-5.42	12	-0.29	0.385	4663	0.919	0.615	12574	0.844
HSD17B10	-5.53	12	-0.31	0.377	4514	0.919	0.623	12723	0.845
PPIH	-5.51	12	-0.31	0.378	4549	0.919	0.622	12688	0.845
VDAC1	-2.24	2	-0.31	0.379	4562	0.919	0.621	12675	0.845
ZFR	-5.50	12	-0.31	0.378	4554	0.919	0.622	12683	0.845
DLAT	-5.58	12	-0.32	0.373	4456	0.919	0.627	12781	0.846
CANX	-5.59	12	-0.33	0.372	4443	0.919	0.628	12794	0.846
MAGED2	-5.59	12	-0.33	0.372	4446	0.919	0.628	12791	0.846
NUP98	-5.70	12	-0.35	0.365	4324	0.919	0.635	12913	0.847
ARF5	-4.72	8	-0.36	0.359	4201	0.919	0.641	13036	0.848
GRSF1	-5.79	12	-0.36	0.358	4195	0.919	0.642	13042	0.848
KHSRP	-5.79	12	-0.36	0.358	4185	0.919	0.642	13052	0.848
LRRC41	-5.75	12	-0.36	0.361	4238	0.919	0.639	12999	0.847
PCCB	-5.77	12	-0.36	0.36	4220	0.919	0.64	13017	0.848
TCOF1	-5.79	12	-0.36	0.358	4193	0.919	0.642	13044	0.848
KIF5B	-5.85	12	-0.37	0.354	4113	0.919	0.646	13124	0.848
RBM26	-5.84	12	-0.37	0.355	4128	0.919	0.645	13109	0.848
SLC25A10	-5.82	12	-0.37	0.356	4163	0.919	0.644	13074	0.848
TOE1	-5.84	12	-0.37	0.354	4121	0.919	0.646	13116	0.848
NCLN	-5.85	12	-0.38	0.354	4111	0.919	0.646	13126	0.849
PYGB	-6.01	12	-0.40	0.343	3920	0.919	0.657	13317	0.85
NUBP2	-6.03	12	-0.41	0.341	3887	0.919	0.659	13350	0.85
SF3A2	-6.04	12	-0.41	0.341	3879	0.919	0.659	13358	0.85
SMARCC2	-6.03	12	-0.41	0.342	3895	0.919	0.658	13342	0.85
FLOT1	-6.07	12	-0.42	0.339	3842	0.919	0.661	13395	0.851
DUT	-6.14	12	-0.43	0.334	3764	0.919	0.666	13473	0.852
PDCD5	-4.35	6	-0.43	0.334	3756	0.919	0.666	13481	0.852
RPSA	-5.04	8	-0.43	0.332	3740	0.919	0.668	13497	0.853
DLD	-4.40	6	-0.44	0.329	3687	0.919	0.671	13550	0.853
IMMT	-6.21	12	-0.44	0.329	3693	0.919	0.671	13544	0.853
CCAR1	-6.25	12	-0.45	0.327	3645	0.919	0.673	13592	0.853
CDKN2AIP	-6.27	12	-0.45	0.325	3606	0.919	0.675	13631	0.853
DNAJC10	-6.25	12	-0.45	0.327	3647	0.919	0.673	13590	0.853
MATR3	-6.26	12	-0.45	0.326	3621	0.919	0.674	13616	0.853
RAD50	-6.27	12	-0.45	0.326	3614	0.919	0.674	13623	0.853
RPS15	-5.69	10	-0.45	0.328	3669	0.919	0.672	13568	0.853
AKAP8L	-6.35	12	-0.47	0.32	3518	0.919	0.68	13719	0.855
HNRNPUL2	-6.47	12	-0.49	0.312	3367	0.919	0.688	13870	0.855
ZC3H4	-6.49	12	-0.49	0.311	3349	0.919	0.689	13888	0.856
MDC1	-6.54	12	-0.50	0.308	3305	0.919	0.692	13932	0.856
PCMT1	-6.50	12	-0.50	0.31	3339	0.919	0.69	13898	0.856
GSE1	-6.57	12	-0.51	0.306	3284	0.919	0.694	13953	0.857
CTTN	-6.63	12	-0.52	0.301	3222	0.919	0.699	14015	0.859
MSH2	-6.62	12	-0.52	0.302	3233	0.919	0.698	14004	0.859
TSFM	-6.63	12	-0.52	0.302	3229	0.919	0.698	14008	0.859
DDX50	-2.73	2	-0.53	0.298	3177	0.919	0.702	14060	0.86
GPATCH1	-6.67	12	-0.53	0.299	3195	0.919	0.701	14042	0.86
RAD21	-3.90	4	-0.54	0.294	3126	0.919	0.706	14111	0.863
CTPS1	-6.80	12	-0.55	0.29	3073	0.919	0.71	14164	0.863
DSP	-6.81	12	-0.55	0.29	3072	0.919	0.71	14165	0.863
PPA1	-2.78	2	-0.55	0.29	3055	0.919	0.71	14182	0.863
HLCS	-6.83	12	-0.56	0.289	3041	0.919	0.711	14196	0.863
BCCIP	-6.92	12	-0.57	0.283	2971	0.919	0.717	14266	0.866
GANAB	-6.92	12	-0.57	0.283	2966	0.919	0.717	14271	0.866
PHF8	-6.88	12	-0.57	0.285	2993	0.919	0.715	14244	0.865
SUDS3	-2.82	2	-0.57	0.284	2981	0.919	0.716	14256	0.866
TECR	-6.90	12	-0.57	0.285	2987	0.919	0.715	14250	0.865
DYNLRB1	-6.97	12	-0.58	0.28	2914	0.919	0.72	14323	0.867
ARL6IP4	-6.99	12	-0.59	0.279	2902	0.919	0.721	14335	0.867
USP9X	-7.03	12	-0.59	0.276	2869	0.919	0.724	14368	0.868
MBD3	-7.08	12	-0.60	0.273	2816	0.919	0.727	14421	0.869
BLM	-7.12	12	-0.61	0.27	2782	0.919	0.73	14455	0.87
RHEB	-7.13	12	-0.61	0.27	2774	0.919	0.73	14463	0.87
TMEM165	-7.10	12	-0.61	0.272	2806	0.919	0.728	14431	0.87
KIF2A	-7.21	12	-0.63	0.265	2718	0.919	0.735	14519	0.872
KPNA2	-2.95	2	-0.63	0.263	2697	0.919	0.737	14540	0.873
NCOR1	-7.22	12	-0.63	0.264	2704	0.919	0.736	14533	0.873
TIMM50	-7.20	12	-0.63	0.266	2722	0.919	0.734	14515	0.872
ACADSB	-7.29	12	-0.64	0.26	2662	0.919	0.74	14575	0.875
ADAR	-7.27	12	-0.64	0.261	2678	0.919	0.739	14559	0.874
POLR1A	-7.25	12	-0.64	0.263	2686	0.919	0.737	14551	0.873
PRDX2	-4.19	4	-0.64	0.263	2687	0.919	0.737	14550	0.873
ZC3H14	-6.68	10	-0.65	0.258	2640	0.919	0.742	14597	0.876
PPP1CC	-6.01	8	-0.66	0.256	2616	0.919	0.744	14621	0.877
SLC25A4	-7.43	12	-0.67	0.252	2572	0.919	0.748	14665	0.879
TCERG1	-7.43	12	-0.67	0.252	2570	0.919	0.748	14667	0.88
ANAPC7	-7.47	12	-0.68	0.249	2549	0.919	0.751	14688	0.881
PPIA	-5.28	6	-0.68	0.249	2548	0.919	0.751	14689	0.881
PRDX3	-3.05	2	-0.68	0.249	2539	0.919	0.751	14698	0.881
RBMX	-3.06	2	-0.68	0.249	2534	0.919	0.751	14703	0.881
SKIV2L	-7.46	12	-0.68	0.25	2553	0.919	0.75	14684	0.881
MTA2	-7.55	12	-0.69	0.244	2477	0.919	0.756	14760	0.882
RPL28	-6.86	10	-0.69	0.246	2504	0.919	0.754	14733	0.881
SET	-5.34	6	-0.69	0.244	2475	0.919	0.756	14762	0.882
TUFM	-7.60	12	-0.70	0.242	2441	0.919	0.758	14796	0.883
ZNF451	-7.61	12	-0.70	0.241	2434	0.919	0.759	14803	0.884
G3BP1	-4.42	4	-0.71	0.238	2404	0.919	0.762	14833	0.885
GIGYF2	-7.70	12	-0.72	0.236	2373	0.919	0.764	14864	0.886
NPEPPS	-7.72	12	-0.72	0.235	2364	0.919	0.765	14873	0.887
FUBP3	-7.74	12	-0.73	0.234	2352	0.919	0.766	14885	0.887
FASN	-7.82	12	-0.74	0.229	2294	0.919	0.771	14943	0.889
HNRNPH3	-7.79	12	-0.74	0.231	2307	0.919	0.769	14930	0.888
NPM3	-7.83	12	-0.74	0.228	2289	0.919	0.772	14948	0.89
SNX2	-7.81	12	-0.74	0.23	2302	0.919	0.77	14935	0.889
SRPRB	-7.83	12	-0.74	0.229	2292	0.919	0.771	14945	0.89
LPCAT1	-7.84	12	-0.75	0.228	2287	0.919	0.772	14950	0.89
CDK2	-7.90	12	-0.76	0.225	2244	0.919	0.775	14993	0.892
GFPT1	-7.93	12	-0.76	0.223	2230	0.919	0.777	15007	0.892
PRPS2	-7.94	12	-0.76	0.223	2223	0.919	0.777	15014	0.892
RBM27	-7.91	12	-0.76	0.224	2241	0.919	0.776	14996	0.892
ALYREF	-7.99	12	-0.77	0.22	2188	0.919	0.78	15049	0.894
BTAF1	-7.95	12	-0.77	0.222	2218	0.919	0.778	15019	0.893
DHX38	-7.99	12	-0.77	0.22	2187	0.919	0.78	15050	0.894
IPO5	-7.97	12	-0.77	0.221	2199	0.919	0.779	15038	0.893
PDS5B	-7.97	12	-0.77	0.221	2201	0.919	0.779	15036	0.893
GATAD2A	-8.04	12	-0.78	0.217	2155	0.919	0.783	15082	0.895
RPS24	-7.34	10	-0.78	0.217	2162	0.919	0.783	15075	0.895
NASP	-5.74	6	-0.80	0.213	2112	0.919	0.787	15125	0.897
SUPT16H	-8.13	12	-0.80	0.212	2103	0.919	0.788	15134	0.898
ECH1	-8.18	12	-0.81	0.21	2077	0.919	0.79	15160	0.899
BPTF	-8.25	12	-0.82	0.206	2046	0.919	0.794	15191	0.901
DDX54	-8.32	12	-0.84	0.202	2007	0.919	0.798	15230	0.903
GATAD2B	-8.35	12	-0.84	0.2	1990	0.919	0.8	15247	0.904
CUL4B	-8.38	12	-0.85	0.199	1975	0.919	0.801	15262	0.905
P4HA1	-8.41	12	-0.85	0.197	1957	0.919	0.803	15280	0.906
TOX4	-6.00	6	-0.87	0.193	1927	0.919	0.807	15310	0.908
ZNF318	-8.51	12	-0.87	0.192	1921	0.919	0.808	15316	0.909
ARL1	-7.00	8	-0.88	0.189	1894	0.919	0.811	15343	0.911
GLYR1	-8.54	12	-0.88	0.19	1908	0.919	0.81	15329	0.91
DYNC1LI1	-8.65	12	-0.90	0.185	1862	0.919	0.815	15375	0.914
BAZ1B	-8.74	12	-0.91	0.18	1830	0.919	0.82	15407	0.917
TFIP11	-8.70	12	-0.91	0.183	1846	0.919	0.817	15391	0.915
UBE2O	-8.79	12	-0.92	0.178	1815	0.919	0.822	15422	0.918
ZNF609	-8.82	12	-0.93	0.177	1809	0.919	0.823	15428	0.92
NACA	-8.14	10	-0.95	0.172	1768	0.919	0.828	15469	0.922
RBFOX2	-9.01	12	-0.96	0.168	1730	0.919	0.832	15507	0.925
SMCHD1	-9.01	12	-0.96	0.168	1731	0.919	0.832	15506	0.925
JMJD1C	-9.11	12	-0.98	0.163	1688	0.919	0.837	15549	0.928
LEO1	-9.12	12	-0.98	0.162	1683	0.919	0.838	15554	0.928
DDX42	-9.15	12	-0.99	0.161	1674	0.919	0.839	15563	0.929
MCM6	-9.17	12	-0.99	0.16	1661	0.919	0.84	15576	0.929
RBBP4	-6.52	6	-1.00	0.158	1646	0.919	0.842	15591	0.931
DDX3X	-9.29	12	-1.01	0.155	1624	0.919	0.845	15613	0.933
CHD1	-9.29	12	-1.02	0.155	1623	0.919	0.845	15614	0.933
SMARCB1	-9.38	12	-1.03	0.151	1596	0.919	0.849	15641	0.936
CDK11A	-3.85	2	-1.04	0.149	1585	0.919	0.851	15652	0.937
SNRPA	-9.46	12	-1.05	0.147	1575	0.919	0.853	15662	0.938
AP3M1	-9.52	12	-1.06	0.145	1555	0.919	0.855	15682	0.94
MSH6	-9.51	12	-1.06	0.145	1563	0.919	0.855	15674	0.94
SAFB	-9.50	12	-1.06	0.146	1565	0.919	0.854	15672	0.94
AP2M1	-9.58	12	-1.07	0.142	1547	0.919	0.858	15690	0.942
DPM1	-6.81	6	-1.08	0.14	1527	0.919	0.86	15710	0.943
SRSF4	-9.62	12	-1.08	0.141	1531	0.919	0.859	15706	0.943
TRMT1L	-9.69	12	-1.09	0.138	1510	0.919	0.862	15727	0.945
SRSF3	-4.02	2	-1.12	0.132	1466	0.919	0.868	15771	0.949
RIF1	-9.92	12	-1.13	0.128	1446	0.919	0.872	15791	0.951
ACACA	-10.02	12	-1.15	0.125	1427	0.919	0.875	15810	0.954
PPP4C	-10.02	12	-1.15	0.125	1426	0.919	0.875	15811	0.954
PDS5A	-10.14	12	-1.17	0.12	1397	0.919	0.88	15840	0.957
ARF1	-7.19	6	-1.18	0.119	1388	0.919	0.881	15849	0.958
KPNA6	-10.17	12	-1.18	0.119	1387	0.919	0.881	15850	0.958
NXF1	-10.17	12	-1.18	0.119	1384	0.919	0.881	15853	0.958
SEC16A	-10.17	12	-1.18	0.119	1390	0.919	0.881	15847	0.958
LEMD3	-9.32	10	-1.19	0.117	1376	0.919	0.883	15861	0.959
DKC1	-10.28	12	-1.20	0.115	1364	0.919	0.885	15873	0.961
NFIA	-10.30	12	-1.20	0.114	1354	0.919	0.886	15883	0.961
EIF2S3	-4.24	2	-1.22	0.111	1341	0.919	0.889	15896	0.964
ETF1	-4.23	2	-1.22	0.112	1343	0.919	0.888	15894	0.963
DDX10	-6.05	4	-1.24	0.108	1324	0.919	0.892	15913	0.966
DDX39B	-10.53	12	-1.25	0.106	1309	0.919	0.894	15928	0.967
SEC63	-10.55	12	-1.25	0.106	1305	0.919	0.894	15932	0.968
BOD1L1	-10.58	12	-1.26	0.104	1296	0.919	0.896	15941	0.968
MRE11	-9.67	10	-1.26	0.104	1294	0.919	0.896	15943	0.969
GEMIN4	-10.64	12	-1.27	0.102	1282	0.919	0.898	15955	0.97
HELLS	-10.69	12	-1.28	0.101	1273	0.919	0.899	15964	0.971
PKM	-9.77	10	-1.28	0.1	1271	0.919	0.9	15966	0.971
SF3B2	-10.71	12	-1.28	0.1	1269	0.919	0.9	15968	0.971
DCTN1	-10.75	12	-1.29	0.0989	1261	0.919	0.901	15976	0.972
U2AF1	-7.61	6	-1.29	0.0984	1257	0.919	0.902	15980	0.972
CCNT1	-10.86	12	-1.31	0.0954	1247	0.919	0.905	15990	0.975
RAB21	-8.89	8	-1.31	0.0946	1234	0.919	0.905	16003	0.975
TIMM44	-10.88	12	-1.31	0.0946	1237	0.919	0.905	16000	0.975
FIP1L1	-10.93	12	-1.32	0.0933	1226	0.919	0.907	16011	0.976
PSMC5	-10.90	12	-1.32	0.0942	1233	0.919	0.906	16004	0.976
EXOC4	-11.02	12	-1.34	0.0906	1212	0.919	0.909	16025	0.978
PHB	-4.51	2	-1.34	0.09	1210	0.919	0.91	16027	0.979
SIN3A	-11.02	12	-1.34	0.0905	1211	0.919	0.909	16026	0.978
WDR82	-4.50	2	-1.34	0.0906	1213	0.919	0.909	16024	0.978
CRK	-11.16	12	-1.36	0.0863	1195	0.919	0.914	16042	0.982
PSMD6	-11.24	12	-1.38	0.0839	1185	0.919	0.916	16052	0.984
IK	-11.30	12	-1.39	0.0822	1182	0.919	0.918	16055	0.985
NOLC1	-11.37	12	-1.40	0.0803	1167	0.919	0.92	16070	0.986
PKN2	-11.35	12	-1.40	0.0807	1173	0.919	0.919	16064	0.986
PPIL1	-9.28	8	-1.40	0.0802	1166	0.919	0.92	16071	0.986
EIF3F	-9.30	8	-1.41	0.0795	1162	0.919	0.92	16075	0.987
AIFM1	-11.43	12	-1.42	0.0785	1154	0.919	0.922	16083	0.988
NUP160	-11.47	12	-1.42	0.0774	1146	0.919	0.923	16091	0.988
PRPF40A	-11.55	12	-1.44	0.0755	1135	0.919	0.925	16102	0.99
SRRM1	-11.56	12	-1.44	0.0751	1132	0.919	0.925	16105	0.99
ACSL3	-11.65	12	-1.46	0.0728	1114	0.919	0.927	16123	0.991
RFC1	-11.69	12	-1.46	0.0717	1112	0.919	0.928	16125	0.992
XAB2	-11.69	12	-1.46	0.0716	1111	0.919	0.928	16126	0.992
PRPF4B	-11.71	12	-1.47	0.0712	1108	0.919	0.929	16129	0.993
PNO1	-4.80	2	-1.48	0.07	1102	0.919	0.93	16135	0.993
RPL36A	-8.34	6	-1.48	0.0691	1099	0.919	0.931	16138	0.994
SRRM2	-11.77	12	-1.48	0.0698	1101	0.919	0.93	16136	0.994
ATP1A1	-11.86	12	-1.49	0.0675	1091	0.919	0.933	16146	0.995
CHAF1B	-8.40	6	-1.50	0.0671	1087	0.919	0.933	16150	0.996
RNPS1	-4.86	2	-1.50	0.0667	1083	0.919	0.933	16154	0.996
SF3A1	-11.88	12	-1.50	0.067	1084	0.919	0.933	16153	0.996
UBR5	-11.93	12	-1.51	0.0658	1077	0.919	0.934	16160	0.996
TPX2	-12.01	12	-1.52	0.0639	1068	0.919	0.936	16169	0.998
IPO4	-12.11	12	-1.54	0.0617	1056	0.919	0.938	16181	0.999
MED1	-12.12	12	-1.54	0.0614	1054	0.919	0.939	16183	1
SRSF11	-12.10	12	-1.54	0.0618	1057	0.919	0.938	16180	0.999
CTR9	-12.18	12	-1.55	0.06	1047	0.919	0.94	16190	1
DDX1	-12.16	12	-1.55	0.0606	1049	0.919	0.939	16188	1
WDR12	-4.96	2	-1.55	0.0606	1048	0.919	0.939	16189	1
SUGP1	-12.23	12	-1.56	0.0589	1040	0.919	0.941	16197	1
ZMYND8	-12.25	12	-1.57	0.0584	1035	0.919	0.942	16202	1
ZNF622	-12.30	12	-1.58	0.0575	1032	0.919	0.943	16205	1
NELFE	-12.38	12	-1.59	0.0557	1023	0.919	0.944	16214	1
PSMD2	-12.36	12	-1.59	0.0562	1024	0.919	0.944	16213	1
NCAPH	-12.42	12	-1.60	0.055	1017	0.919	0.945	16220	1
RAD51D	-12.42	12	-1.60	0.0549	1016	0.919	0.945	16221	1
RFC2	-12.42	12	-1.60	0.055	1018	0.919	0.945	16219	1
EXOSC10	-12.53	12	-1.62	0.0527	997	0.911	0.947	16240	1
BOP1	-8.90	6	-1.63	0.0515	992	0.894	0.949	16245	1
EIF3G	-12.66	12	-1.64	0.0502	980	0.882	0.95	16257	1
RPF2	-5.16	2	-1.64	0.0507	986	0.887	0.949	16251	1
SART1	-12.70	12	-1.65	0.0493	972	0.874	0.951	16265	1
CPSF1	-12.80	12	-1.67	0.0476	955	0.858	0.952	16282	1
LSM12	-5.22	2	-1.67	0.0476	954	0.858	0.952	16283	1
SNRNP40	-12.79	12	-1.67	0.0477	957	0.859	0.952	16280	1
ZC3H18	-12.80	12	-1.67	0.0475	953	0.858	0.953	16284	1
NUP188	-12.86	12	-1.68	0.0463	945	0.845	0.954	16292	1
VCPIP1	-12.86	12	-1.68	0.0465	946	0.846	0.954	16291	1
ARCN1	-12.98	12	-1.70	0.0443	935	0.817	0.956	16302	1
FTSJ3	-12.97	12	-1.70	0.0445	936	0.819	0.956	16301	1
MPHOSPH10	-9.22	6	-1.71	0.0433	928	0.805	0.957	16309	1
HMGXB4	-13.13	12	-1.73	0.0417	917	0.784	0.958	16320	1
U2SURP	-13.12	12	-1.73	0.0419	920	0.785	0.958	16317	1
WDR18	-13.25	12	-1.75	0.0397	907	0.754	0.96	16330	1
ELAVL1	-13.27	12	-1.76	0.0393	902	0.752	0.961	16335	1
NUP214	-13.36	12	-1.77	0.038	895	0.733	0.962	16342	1
TRIP13	-13.32	12	-1.77	0.0386	897	0.742	0.961	16340	1
ATP6V1H	-13.37	12	-1.78	0.0378	893	0.729	0.962	16344	1
FANCI	-13.40	12	-1.78	0.0374	889	0.725	0.963	16348	1
SNW1	-12.25	10	-1.79	0.0371	884	0.723	0.963	16353	1
RPL27A	-7.81	4	-1.80	0.0356	867	0.707	0.964	16370	1
PCBP1	-13.61	12	-1.82	0.0343	862	0.685	0.966	16375	1
RPTOR	-13.59	12	-1.82	0.0346	864	0.69	0.965	16373	1
MMS19	-13.64	12	-1.83	0.0339	857	0.681	0.966	16380	1
ABCF1	-13.72	12	-1.84	0.0328	849	0.666	0.967	16388	1
NOC3L	-13.73	12	-1.84	0.0327	846	0.666	0.967	16391	1
MCM2	-13.76	12	-1.85	0.0323	844	0.659	0.968	16393	1
SUPT5H	-13.76	12	-1.85	0.0322	842	0.659	0.968	16395	1
BMS1	-13.82	12	-1.86	0.0314	835	0.649	0.969	16402	1
EIF3A	-13.87	12	-1.87	0.0307	832	0.637	0.969	16405	1
DNAJA3	-13.92	12	-1.88	0.0301	829	0.626	0.97	16408	1
POLD1	-13.94	12	-1.88	0.0298	828	0.621	0.97	16409	1
BRD2	-14.00	12	-1.89	0.0291	824	0.609	0.971	16413	1
FEN1	-9.87	6	-1.89	0.0297	827	0.619	0.97	16410	1
PPP1R10	-14.01	12	-1.89	0.0291	823	0.609	0.971	16414	1
RRP12	-14.00	12	-1.89	0.0292	825	0.61	0.971	16412	1
BUB3	-12.83	10	-1.90	0.0285	814	0.603	0.971	16423	1
SPEN	-14.05	12	-1.90	0.0285	815	0.603	0.971	16422	1
SRSF7	-14.03	12	-1.90	0.0288	819	0.606	0.971	16418	1
TUBG1	-9.91	6	-1.90	0.029	822	0.608	0.971	16415	1
SF1	-14.09	12	-1.91	0.0281	813	0.595	0.972	16424	1
SLU7	-14.12	12	-1.91	0.0277	811	0.59	0.972	16426	1
PSME3	-14.16	12	-1.92	0.0272	804	0.583	0.973	16433	1
SMARCA5	-14.12	12	-1.92	0.0277	810	0.59	0.972	16427	1
OGT	-14.29	12	-1.95	0.0257	796	0.557	0.974	16441	1
CRNKL1	-14.33	12	-1.96	0.0252	787	0.553	0.975	16450	1
SMC4	-14.38	12	-1.96	0.0248	786	0.543	0.975	16451	1
BRD4	-14.47	12	-1.98	0.0238	778	0.528	0.976	16459	1
COPS4	-14.49	12	-1.98	0.0236	776	0.524	0.976	16461	1
RPS13	-5.94	2	-2.00	0.0229	766	0.516	0.977	16471	1
UBR4	-14.57	12	-2.00	0.0228	765	0.514	0.977	16472	1
GTPBP4	-14.60	12	-2.01	0.0224	762	0.508	0.978	16475	1
RAN	-5.97	2	-2.01	0.0223	759	0.506	0.978	16478	1
SRP68	-14.61	12	-2.01	0.0223	760	0.506	0.978	16477	1
UTP14A	-14.63	12	-2.01	0.0222	757	0.505	0.978	16480	1
RBM25	-14.68	12	-2.02	0.0216	752	0.495	0.978	16485	1
LAS1L	-14.73	12	-2.03	0.0212	748	0.488	0.979	16489	1
PNISR	-14.74	12	-2.03	0.0211	747	0.487	0.979	16490	1
CHERP	-14.82	12	-2.05	0.0203	741	0.473	0.98	16496	1
SSRP1	-14.83	12	-2.05	0.0203	740	0.473	0.98	16497	1
SMC3	-14.89	12	-2.06	0.0197	735	0.463	0.98	16502	1
EIF4A1	-14.94	12	-2.07	0.0193	730	0.456	0.981	16507	1
DDX47	-15.01	12	-2.08	0.0187	721	0.447	0.981	16516	1
GTF2E2	-12.30	8	-2.09	0.0183	714	0.44	0.982	16523	1
PNN	-15.05	12	-2.09	0.0184	718	0.441	0.982	16519	1
COPB1	-15.09	12	-2.10	0.018	708	0.438	0.982	16529	1
GCN1	-15.13	12	-2.10	0.0177	700	0.434	0.982	16537	1
ORC2	-13.77	10	-2.10	0.0181	711	0.438	0.982	16526	1
PSMC6	-6.17	2	-2.10	0.0177	704	0.434	0.982	16533	1
HTATSF1	-15.35	12	-2.14	0.016	680	0.405	0.984	16557	1
LONP1	-15.30	12	-2.14	0.0163	685	0.411	0.984	16552	1
NOC2L	-14.67	11	-2.14	0.0161	682	0.408	0.984	16555	1
SNRPF	-6.26	2	-2.14	0.0162	683	0.408	0.984	16554	1
SRRT	-15.43	12	-2.16	0.0154	676	0.393	0.985	16561	1
ALDOA	-15.55	12	-2.18	0.0145	671	0.373	0.985	16566	1
RFC3	-15.61	12	-2.19	0.0141	668	0.364	0.986	16569	1
DDX20	-15.65	12	-2.20	0.0139	664	0.36	0.986	16573	1
RPS27	-9.03	4	-2.20	0.0139	666	0.36	0.986	16571	1
COPA	-15.70	12	-2.21	0.0135	660	0.353	0.986	16577	1
INTS3	-15.72	12	-2.21	0.0134	657	0.351	0.987	16580	1
CSNK2B	-15.77	12	-2.22	0.0131	653	0.345	0.987	16584	1
CRKL	-15.83	12	-2.23	0.0127	647	0.339	0.987	16590	1
SREK1	-15.82	12	-2.23	0.0128	649	0.339	0.987	16588	1
UNC45A	-15.78	12	-2.23	0.013	651	0.345	0.987	16586	1
COPG1	-15.36	11	-2.27	0.0115	630	0.313	0.989	16607	1
EPRS	-16.10	12	-2.28	0.0112	623	0.309	0.989	16614	1
PPP1CA	-16.10	12	-2.29	0.0111	622	0.309	0.989	16615	1
NOL6	-16.18	12	-2.30	0.0107	615	0.301	0.989	16622	1
WDR3	-16.17	12	-2.30	0.0108	616	0.301	0.989	16621	1
HEATR1	-16.42	12	-2.34	0.00955	599	0.275	0.99	16638	1
PSMC2	-14.95	10	-2.34	0.00975	602	0.279	0.99	16635	1
PHB2	-15.73	11	-2.35	0.00947	596	0.274	0.991	16641	1
ACTR1A	-15.06	10	-2.36	0.00918	589	0.269	0.991	16648	1
EIF3I	-15.05	10	-2.36	0.0092	590	0.269	0.991	16647	1
PWP2	-16.48	12	-2.36	0.00925	593	0.269	0.991	16644	1
SF3A3	-11.69	6	-2.37	0.009	586	0.265	0.991	16651	1
EIF2B3	-16.60	12	-2.38	0.00868	581	0.258	0.991	16656	1
RBM28	-16.68	12	-2.39	0.00836	574	0.251	0.992	16663	1
BRCA2	-16.75	12	-2.41	0.00805	566	0.245	0.992	16671	1
MFAP1	-16.80	12	-2.41	0.00787	560	0.242	0.992	16677	1
NUP133	-16.79	12	-2.41	0.0079	562	0.242	0.992	16675	1
EIF5	-15.38	10	-2.42	0.00766	554	0.238	0.992	16683	1
RANBP2	-15.38	10	-2.42	0.00767	556	0.238	0.992	16681	1
CDC73	-16.96	12	-2.45	0.00723	549	0.227	0.993	16688	1
DNM2	-17.00	12	-2.45	0.00708	545	0.224	0.993	16692	1
GTF3C4	-16.98	12	-2.45	0.00716	547	0.226	0.993	16690	1
SCFD1	-17.08	12	-2.47	0.00679	537	0.218	0.993	16700	1
TBL3	-17.07	12	-2.47	0.00683	539	0.218	0.993	16698	1
CDC5L	-17.15	12	-2.48	0.00657	533	0.212	0.993	16704	1
TUBGCP2	-17.13	12	-2.48	0.00663	536	0.213	0.993	16701	1
DDX24	-17.22	12	-2.49	0.00633	530	0.206	0.994	16707	1
PSMD3	-17.23	12	-2.50	0.00629	528	0.205	0.994	16709	1
TPR	-17.26	12	-2.50	0.00617	524	0.203	0.994	16713	1
EEF2	-17.31	12	-2.51	0.00603	521	0.2	0.994	16716	1
XRCC3	-17.32	12	-2.51	0.00601	520	0.199	0.994	16717	1
IPO7	-14.24	8	-2.54	0.00561	512	0.189	0.994	16725	1
GNL3	-17.51	12	-2.55	0.00541	505	0.185	0.995	16732	1
INTS7	-17.50	12	-2.55	0.00544	507	0.185	0.995	16730	1
MDN1	-17.53	12	-2.55	0.00537	503	0.184	0.995	16734	1
RSL1D1	-12.39	6	-2.55	0.0054	504	0.185	0.995	16733	1
NUDT21	-17.69	12	-2.58	0.00492	488	0.174	0.995	16749	1
SRSF1	-17.67	12	-2.58	0.00497	492	0.174	0.995	16745	1
GTF3C3	-17.92	12	-2.62	0.00434	464	0.16	0.996	16773	1
IPO9	-17.90	12	-2.62	0.0044	473	0.16	0.996	16764	1
POLR2A	-17.90	12	-2.62	0.0044	472	0.16	0.996	16765	1
DDX18	-16.46	10	-2.64	0.0041	456	0.155	0.996	16781	1
NUP205	-18.01	12	-2.64	0.00414	459	0.155	0.996	16778	1
RANGAP1	-17.98	12	-2.64	0.0042	461	0.157	0.996	16776	1
PAF1	-18.15	12	-2.67	0.00382	451	0.146	0.996	16786	1
PSMC3	-18.21	12	-2.68	0.0037	447	0.143	0.996	16790	1
SF3B5	-16.61	10	-2.68	0.00374	449	0.143	0.996	16788	1
DNTTIP2	-18.27	12	-2.69	0.00358	443	0.139	0.996	16794	1
NUDC	-12.90	6	-2.69	0.00362	446	0.14	0.996	16791	1
U2AF2	-18.26	12	-2.69	0.0036	445	0.139	0.996	16792	1
VPS52	-18.29	12	-2.69	0.00353	442	0.138	0.996	16795	1
ABCB7	-18.31	12	-2.70	0.0035	441	0.137	0.996	16796	1
UTP18	-15.89	9	-2.70	0.00342	437	0.135	0.997	16800	1
NUP93	-18.36	12	-2.71	0.00341	436	0.135	0.997	16801	1
XPO5	-18.39	12	-2.71	0.00335	433	0.133	0.997	16804	1
VMP1	-16.03	9	-2.73	0.00313	427	0.126	0.997	16810	1
ASCC3	-18.52	12	-2.74	0.00311	425	0.126	0.997	16812	1
DNMT1	-18.59	12	-2.75	0.00299	421	0.122	0.997	16816	1
ANAPC4	-18.77	12	-2.78	0.00269	408	0.114	0.997	16829	1
DYNC1H1	-18.77	12	-2.78	0.0027	409	0.114	0.997	16828	1
IPO11	-18.73	12	-2.78	0.00275	411	0.115	0.997	16826	1
MCM4	-18.82	12	-2.79	0.00262	405	0.112	0.997	16832	1
NUP153	-18.94	12	-2.81	0.00244	395	0.106	0.998	16842	1
EIF3D	-18.96	12	-2.82	0.00242	393	0.106	0.998	16844	1
PCID2	-18.95	12	-2.82	0.00243	394	0.106	0.998	16843	1
DDX56	-19.09	12	-2.84	0.00223	385	0.1	0.998	16852	1
UTP20	-19.06	12	-2.84	0.00228	387	0.102	0.998	16850	1
PSMD4	-11.03	4	-2.85	0.00221	384	0.0993	0.998	16853	1
WDR36	-19.12	12	-2.85	0.0022	383	0.0992	0.998	16854	1
MAK16	-19.17	12	-2.86	0.00213	380	0.0967	0.998	16857	1
GTF2A1	-19.22	12	-2.87	0.00207	377	0.0948	0.998	16860	1
GTF3C5	-19.22	12	-2.87	0.00207	376	0.0948	0.998	16861	1
CCT6A	-11.17	4	-2.89	0.00193	368	0.0906	0.998	16869	1
SAE1	-19.36	12	-2.89	0.00191	367	0.0895	0.998	16870	1
GNL2	-19.39	12	-2.90	0.00188	366	0.0886	0.998	16871	1
MYBBP1A	-19.42	12	-2.90	0.00184	363	0.0873	0.998	16874	1
EIF3B	-19.45	12	-2.91	0.00181	361	0.0862	0.998	16876	1
KRI1	-19.45	12	-2.91	0.00181	362	0.0862	0.998	16875	1
CEBPZ	-19.56	12	-2.93	0.00169	356	0.082	0.998	16881	1
LUC7L3	-17.96	10	-2.95	0.00158	345	0.0788	0.998	16892	1
NUMA1	-19.67	12	-2.95	0.00158	346	0.0788	0.998	16891	1
WDHD1	-19.66	12	-2.95	0.0016	349	0.079	0.998	16888	1
PSMD14	-18.02	10	-2.96	0.00152	339	0.0772	0.998	16898	1
GEMIN5	-19.82	12	-2.98	0.00145	333	0.0751	0.999	16904	1
SNRNP200	-19.81	12	-2.98	0.00146	334	0.0752	0.999	16903	1
ATXN10	-19.95	12	-3.00	0.00134	328	0.0702	0.999	16909	1
SMC2	-19.92	12	-3.00	0.00136	331	0.0709	0.999	16906	1
EIF3M	-19.98	12	-3.01	0.00132	327	0.0693	0.999	16910	1
DHX16	-20.04	12	-3.02	0.00126	324	0.0672	0.999	16913	1
NOL9	-19.17	11	-3.02	0.00128	325	0.0679	0.999	16912	1
POLR2E	-20.08	12	-3.03	0.00124	321	0.0663	0.999	16916	1
SUPT6H	-20.10	12	-3.03	0.00122	318	0.0659	0.999	16919	1
RAD51C	-20.13	12	-3.04	0.0012	317	0.0653	0.999	16920	1
SMC1A	-20.14	12	-3.04	0.00119	316	0.0651	0.999	16921	1
DDX27	-20.25	12	-3.06	0.00111	311	0.0616	0.999	16926	1
EIF4A3	-20.28	12	-3.06	0.00109	308	0.0612	0.999	16929	1
NUP107	-20.37	12	-3.08	0.00103	304	0.0584	0.999	16933	1
NOP58	-20.44	12	-3.09	0.000987	299	0.0568	0.999	16938	1
PUF60	-20.44	12	-3.09	0.000988	300	0.0568	0.999	16937	1
SEC61A1	-20.41	12	-3.09	0.00101	301	0.0576	0.999	16936	1
CWC22	-20.47	12	-3.10	0.000971	298	0.0562	0.999	16939	1
RTF1	-20.49	12	-3.10	0.000957	297	0.0555	0.999	16940	1
BRIX1	-11.85	4	-3.11	0.000935	295	0.0545	0.999	16942	1
RACGAP1	-14.53	6	-3.11	0.000923	294	0.0541	0.999	16943	1
PES1	-20.58	12	-3.12	0.000905	292	0.0534	0.999	16945	1
CSE1L	-20.76	12	-3.15	0.000808	282	0.0492	0.999	16955	1
RRS1	-18.95	10	-3.15	0.000808	283	0.0492	0.999	16954	1
KIF23	-20.86	12	-3.17	0.000755	275	0.0472	0.999	16962	1
DIS3	-20.93	12	-3.18	0.000725	271	0.0461	0.999	16966	1
HCFC1	-20.90	12	-3.18	0.000738	273	0.0466	0.999	16964	1
NVL	-21.01	12	-3.20	0.000688	267	0.0444	0.999	16970	1
DDX52	-21.08	12	-3.21	0.000655	263	0.0429	0.999	16974	1
LARS	-21.15	12	-3.23	0.000628	260	0.0416	0.999	16977	1
CKAP5	-21.24	12	-3.24	0.000592	252	0.0405	0.999	16985	1
RBBP6	-21.35	12	-3.26	0.000549	244	0.0386	0.999	16993	1
CCT3	-21.43	12	-3.28	0.000522	241	0.0372	0.999	16996	1
PSMA2	-15.16	6	-3.28	0.00052	239	0.0372	0.999	16998	1
RARS	-19.60	10	-3.29	0.000506	238	0.0367	0.999	16999	1
THOC2	-20.57	11	-3.29	0.000502	235	0.0367	0.999	17002	1
MARS	-21.55	12	-3.30	0.000481	227	0.0362	1	17010	1
NAT10	-21.56	12	-3.30	0.000478	224	0.0362	1	17013	1
NELFB	-21.56	12	-3.30	0.000478	225	0.0362	1	17012	1
PRPF4	-21.55	12	-3.30	0.000481	228	0.0362	1	17009	1
CPSF6	-21.60	12	-3.31	0.000467	223	0.0361	1	17014	1
FBL	-21.63	12	-3.32	0.000457	221	0.0356	1	17016	1
USP7	-21.68	12	-3.33	0.000441	217	0.0349	1	17020	1
NUP85	-21.78	12	-3.34	0.000413	214	0.0332	1	17023	1
FARSA	-21.05	11	-3.38	0.00036	206	0.0301	1	17031	1
DDX46	-22.04	12	-3.39	0.000346	202	0.0293	1	17035	1
RPN1	-22.03	12	-3.39	0.000349	205	0.0294	1	17032	1
TCP1	-12.75	4	-3.40	0.000336	201	0.0288	1	17036	1
PRPF19	-22.16	12	-3.41	0.000319	198	0.0278	1	17039	1
MRTO4	-15.73	6	-3.43	0.000302	194	0.0267	1	17043	1
VRK1	-20.30	10	-3.43	0.000302	193	0.0267	1	17044	1
MASTL	-22.31	12	-3.44	0.000287	189	0.0262	1	17048	1
WDR43	-22.30	12	-3.44	0.000291	190	0.0264	1	17047	1
SRSF2	-22.37	12	-3.45	0.000276	185	0.0257	1	17052	1
GRWD1	-22.45	12	-3.47	0.000262	182	0.0247	1	17055	1
POLR1C	-22.48	12	-3.47	0.000257	180	0.0246	1	17057	1
RBM14	-22.55	12	-3.49	0.000243	179	0.0234	1	17058	1
WDR70	-16.06	6	-3.52	0.000218	173	0.0216	1	17064	1
DDX21	-23.02	12	-3.57	0.000176	165	0.0184	1	17072	1
CCT2	-23.04	12	-3.58	0.000172	161	0.0184	1	17076	1
CCT7	-23.07	12	-3.58	0.000169	158	0.0183	1	17079	1
SART3	-23.02	12	-3.58	0.000175	163	0.0184	1	17074	1
RPN2	-23.18	12	-3.60	0.000156	155	0.0174	1	17082	1
PRPF3	-18.94	8	-3.61	0.000154	153	0.0174	1	17084	1
EFTUD2	-23.25	12	-3.62	0.000148	148	0.0171	1	17089	1
XPO1	-23.25	12	-3.62	0.000148	149	0.0171	1	17088	1
RPL18A	-19.04	8	-3.63	0.000141	146	0.0167	1	17091	1
GTF3C1	-23.39	12	-3.64	0.000134	141	0.0163	1	17096	1
PAXBP1	-23.37	12	-3.64	0.000136	144	0.0163	1	17093	1
QARS	-23.38	12	-3.64	0.000135	143	0.0163	1	17094	1
CYFIP1	-23.48	12	-3.66	0.000126	136	0.016	1	17101	1
PPAN-P2RY11	-23.48	12	-3.66	0.000126	135	0.016	1	17102	1
CCT5	-21.50	10	-3.67	0.00012	132	0.0156	1	17105	1
DIDO1	-23.53	12	-3.67	0.000121	133	0.0156	1	17104	1
CUL1	-23.73	12	-3.71	0.000105	128	0.0141	1	17109	1
PCNA	-19.39	8	-3.71	0.000104	127	0.0141	1	17110	1
HYOU1	-23.78	12	-3.72	0.000101	126	0.0138	1	17111	1
NUP155	-24.08	12	-3.77	8.06e-05	115	0.0121	1	17122	1
MCM7	-24.15	12	-3.78	7.69e-05	112	0.0118	1	17125	1
ATRX	-24.20	12	-3.79	7.4e-05	110	0.0116	1	17127	1
NOC4L	-24.30	12	-3.81	6.83e-05	107	0.011	1	17130	1
TLN1	-24.56	12	-3.86	5.63e-05	101	0.00961	1	17136	1
DIMT1	-24.81	12	-3.91	4.66e-05	97	0.00828	1	17140	1
DDX23	-25.02	12	-3.95	3.96e-05	92	0.00742	1	17145	1
HUWE1	-25.06	12	-3.96	3.82e-05	91	0.00723	1	17146	1
AURKB	-25.13	12	-3.97	3.64e-05	89	0.00704	1	17148	1
DDOST	-25.14	12	-3.97	3.6e-05	88	0.00704	1	17149	1
PRPF6	-25.22	12	-3.99	3.37e-05	86	0.00676	1	17151	1
CPSF2	-25.54	12	-4.04	2.63e-05	77	0.00579	1	17160	1
RUVBL1	-25.54	12	-4.04	2.63e-05	78	0.00579	1	17159	1
TTI1	-25.53	12	-4.04	2.65e-05	79	0.00579	1	17158	1
CHD4	-25.98	12	-4.13	1.85e-05	73	0.00437	1	17164	1
RPA1	-25.98	12	-4.13	1.84e-05	72	0.00437	1	17165	1
TOP2A	-26.08	12	-4.15	1.7e-05	70	0.00418	1	17167	1
WARS	-26.13	12	-4.15	1.63e-05	68	0.00413	1	17169	1
PDCD11	-26.19	12	-4.17	1.55e-05	67	0.00399	1	17170	1
CPSF3	-26.35	12	-4.20	1.36e-05	63	0.00368	1	17174	1
NOP56	-26.36	12	-4.20	1.35e-05	62	0.00368	1	17175	1
POLR2B	-26.37	12	-4.20	1.34e-05	61	0.00368	1	17176	1
ATP2A2	-26.49	12	-4.22	1.22e-05	58	0.00361	1	17179	1
TNPO3	-26.52	12	-4.23	1.18e-05	57	0.00357	1	17180	1
MCM3	-27.36	12	-4.38	5.81e-06	50	0.002	1	17187	1
UTP6	-27.58	12	-4.42	4.83e-06	46	0.00179	1	17191	1
NOP2	-27.83	12	-4.47	3.9e-06	43	0.00153	1	17194	1
MCM5	-27.95	12	-4.49	3.51e-06	41	0.00148	1	17196	1
TEX10	-28.57	12	-4.61	2.03e-06	31	0.00113	1	17206	1
KPNB1	-28.66	12	-4.63	1.87e-06	30	0.00107	1	17207	1
VCP	-28.75	12	-4.64	1.73e-06	29	0.00103	1	17208	1
CCT4	-31.38	12	-5.13	1.43e-07	14	0.000176	1	17223	1
NCBP1	-31.57	12	-5.17	1.18e-07	12	0.000157	1	17225	1
PRMT1	-31.62	12	-5.18	1.12e-07	11	0.000157	1	17226	1
TOP1	-31.90	12	-5.23	8.49e-08	10	0.000146	1	17227	1
IARS	-35.21	12	-5.85	2.5e-09	6	7.18e-06	1	17231	1
VARS	-35.55	12	-5.91	1.71e-09	4	6.04e-06	1	17233	1
YARS	-35.53	12	-5.91	1.75e-09	5	6.04e-06	1	17232	1
XRN2	-40.23	12	-6.78	5.93e-12	2	5.11e-08	1	17235	1
RPL37A	-1.56	2	0.00	0.501	7395	0.919	0.499	9842	0.843
YLPM1	-3.82	12	0.00	0.501	7401	0.919	0.499	9836	0.843
DHX30	-3.77	12	0.01	0.505	7516	0.919	0.495	9721	0.843
HSDL2	-3.45	10	0.01	0.505	7500	0.919	0.495	9737	0.843
TKT	-3.79	12	0.01	0.504	7474	0.919	0.496	9763	0.843
ANP32E	-3.71	12	0.02	0.51	7626	0.919	0.49	9611	0.843
MON2	-3.74	12	0.02	0.508	7583	0.919	0.492	9654	0.843
MRPS35	-3.75	12	0.02	0.507	7552	0.919	0.493	9685	0.843
OSBPL8	-3.73	12	0.02	0.508	7595	0.919	0.492	9642	0.843
FUS	-3.61	12	0.04	0.517	7816	0.919	0.483	9421	0.843
CHAMP1	-3.26	10	0.05	0.52	7882	0.919	0.48	9355	0.843
MLF2	-3.58	12	0.05	0.52	7881	0.919	0.48	9356	0.843
PRKAG1	-3.60	12	0.05	0.518	7844	0.919	0.482	9393	0.843
RANBP1	-2.05	4	0.05	0.521	7919	0.919	0.479	9318	0.843
SF3B4	-2.94	8	0.05	0.518	7845	0.919	0.482	9392	0.843
NBN	-2.87	8	0.06	0.524	7990	0.919	0.476	9247	0.843
RBM17	-1.43	2	0.06	0.524	7997	0.919	0.476	9240	0.843
SEMA3G	-3.50	12	0.06	0.525	8017	0.919	0.475	9220	0.843
ZC3HAV1	-3.53	12	0.06	0.523	7956	0.919	0.477	9281	0.843
PYGL	-3.48	12	0.07	0.527	8059	0.919	0.473	9178	0.843
TRAP1	-3.48	12	0.07	0.527	8051	0.919	0.473	9186	0.843
ACACB	-3.39	12	0.08	0.534	8236	0.919	0.466	9001	0.843
ADD1	-3.39	12	0.08	0.534	8235	0.919	0.466	9002	0.843
KAT7	-3.41	12	0.08	0.532	8182	0.919	0.468	9055	0.843
LDHA	-1.96	4	0.08	0.533	8227	0.919	0.467	9010	0.843
ATP2B1	-3.36	12	0.09	0.536	8306	0.919	0.464	8931	0.843
CHTF18	-3.36	12	0.09	0.536	8287	0.919	0.464	8950	0.843
CLINT1	-3.35	12	0.09	0.536	8311	0.919	0.464	8926	0.843
PHIP	-3.34	12	0.09	0.537	8338	0.919	0.463	8899	0.843
SENP3	-3.38	12	0.09	0.534	8240	0.919	0.466	8997	0.843
SND1	-3.31	12	0.10	0.54	8405	0.919	0.46	8832	0.843
YY1	-2.99	10	0.10	0.542	8466	0.919	0.458	8771	0.843
DDX39A	-3.24	12	0.11	0.545	8556	0.919	0.455	8681	0.843
MSH3	-3.26	12	0.11	0.543	8497	0.919	0.457	8740	0.843
PDCD6IP	-3.26	12	0.11	0.543	8511	0.919	0.457	8726	0.843
RALY	-3.24	12	0.11	0.544	8542	0.919	0.456	8695	0.843
RBBP7	-3.23	12	0.11	0.546	8567	0.919	0.454	8670	0.843
ACOT9	-3.20	12	0.12	0.548	8624	0.919	0.452	8613	0.843
AGPAT1	-3.18	12	0.12	0.549	8657	0.919	0.451	8580	0.843
GTPBP1	-3.12	12	0.13	0.553	8747	0.919	0.447	8490	0.843
PGAM5	-3.14	12	0.13	0.552	8721	0.919	0.448	8516	0.843
NDUFS1	-3.12	12	0.14	0.554	8759	0.919	0.446	8478	0.843
SCML2	-3.09	12	0.14	0.556	8807	0.919	0.444	8430	0.843
TK1	-3.07	12	0.14	0.557	8846	0.919	0.443	8391	0.843
LMNB2	-2.99	12	0.16	0.563	9006	0.919	0.437	8231	0.843
ARHGEF2	-2.92	12	0.17	0.568	9150	0.919	0.432	8087	0.843
CAD	-2.94	12	0.17	0.567	9105	0.919	0.433	8132	0.843
CPNE1	-2.91	12	0.17	0.569	9152	0.919	0.431	8085	0.843
NSUN2	-2.91	12	0.17	0.569	9159	0.919	0.431	8078	0.843
TAF15	-2.83	11	0.17	0.566	9069	0.919	0.434	8168	0.843
COPG2	-2.36	8	0.18	0.57	9219	0.919	0.43	8018	0.843
KIFC1	-2.90	12	0.18	0.57	9186	0.919	0.43	8051	0.843
NSD1	-2.89	12	0.18	0.57	9220	0.919	0.43	8017	0.843
ZNF280C	-2.64	10	0.18	0.57	9197	0.919	0.43	8040	0.843
RPL22	-1.63	4	0.19	0.575	9320	0.919	0.425	7917	0.843
STAG2	-2.80	12	0.19	0.577	9385	0.919	0.423	7852	0.843
UBE2N	-1.14	2	0.20	0.578	9403	0.919	0.422	7834	0.843
TRA2A	-2.24	8	0.21	0.581	9483	0.919	0.419	7754	0.843
XRCC2	-1.91	6	0.21	0.584	9529	0.919	0.416	7708	0.843
ANXA2	-1.08	2	0.22	0.589	9688	0.919	0.411	7549	0.843
TIPRL	-2.18	8	0.22	0.587	9626	0.919	0.413	7611	0.843
UTP15	-1.53	4	0.22	0.587	9643	0.919	0.413	7594	0.843
CDK12	-2.61	12	0.23	0.591	9742	0.919	0.409	7495	0.843
CENPV	-2.38	10	0.23	0.591	9740	0.919	0.409	7497	0.843
DHX40	-1.85	6	0.23	0.59	9730	0.919	0.41	7507	0.843
MCCC2	-2.61	12	0.23	0.591	9750	0.919	0.409	7487	0.843
MYO6	-2.60	12	0.23	0.591	9765	0.919	0.409	7472	0.843
POLDIP3	-2.59	12	0.23	0.592	9788	0.919	0.408	7449	0.843
YTHDC2	-2.60	12	0.23	0.591	9766	0.919	0.409	7471	0.843
ZADH2	-2.54	12	0.24	0.596	9870	0.919	0.404	7367	0.843
PLEC	-2.49	12	0.25	0.599	9954	0.919	0.401	7283	0.843
RBM33	-2.52	12	0.25	0.597	9906	0.919	0.403	7331	0.843
AASS	-2.42	12	0.26	0.604	10104	0.919	0.396	7133	0.843
EPB41L3	-2.45	12	0.26	0.602	10054	0.919	0.398	7183	0.843
PURA	-1.99	8	0.26	0.603	10072	0.919	0.397	7165	0.843
RPRD1B	-2.43	12	0.26	0.604	10083	0.919	0.396	7154	0.843
RPS12	-1.00	2	0.26	0.603	10064	0.919	0.397	7173	0.843
SUCLA2	-1.72	6	0.26	0.603	10070	0.919	0.397	7167	0.843
TOMM22	-0.98	2	0.27	0.605	10127	0.919	0.395	7110	0.843
LIMA1	-2.36	12	0.28	0.608	10224	0.919	0.392	7013	0.843
MAP4	-2.36	12	0.28	0.609	10249	0.919	0.391	6988	0.843
PC	-2.34	12	0.28	0.61	10262	0.919	0.39	6975	0.843
PPP2R2A	-2.13	10	0.28	0.611	10282	0.919	0.389	6955	0.843
MAP2K3	-2.31	12	0.29	0.613	10329	0.919	0.387	6908	0.843
SLC25A13	-2.30	12	0.29	0.613	10330	0.919	0.387	6907	0.843
MYO1D	-2.23	12	0.30	0.618	10463	0.919	0.382	6774	0.843
PCBP2	-0.91	2	0.30	0.618	10452	0.919	0.382	6785	0.843
ZBTB9	-1.91	9	0.30	0.62	10505	0.919	0.38	6732	0.843
MAPRE2	-2.20	12	0.31	0.62	10514	0.919	0.38	6723	0.843
AP3D1	-2.11	12	0.32	0.627	10696	0.919	0.373	6541	0.843
ILVBL	-2.10	12	0.32	0.627	10714	0.919	0.373	6523	0.843
NT5DC2	-2.10	12	0.32	0.627	10717	0.919	0.373	6520	0.843
NUCKS1	-1.51	6	0.32	0.625	10634	0.919	0.375	6603	0.843
RAVER1	-2.11	12	0.32	0.626	10693	0.919	0.374	6544	0.843
SUB1	-0.87	2	0.32	0.625	10642	0.919	0.375	6595	0.843
KPNA3	-2.07	12	0.33	0.629	10772	0.919	0.371	6465	0.843
MAP1B	-2.08	12	0.33	0.628	10752	0.919	0.372	6485	0.843
CPSF7	-1.98	12	0.35	0.635	10939	0.919	0.365	6298	0.843
MYO1B	-1.94	12	0.35	0.638	11015	0.919	0.362	6222	0.843
ZHX3	-1.96	12	0.35	0.637	10983	0.919	0.363	6254	0.843
FAM120A	-1.91	12	0.36	0.641	11079	0.919	0.359	6158	0.843
SMARCE1	-1.10	4	0.36	0.641	11076	0.919	0.359	6161	0.843
H2AFY	-1.81	12	0.38	0.647	11252	0.919	0.353	5985	0.843
RTN4	-1.80	12	0.38	0.648	11272	0.919	0.352	5965	0.843
SMARCA1	-1.82	12	0.38	0.647	11236	0.919	0.353	6001	0.843
SNRPB2	-0.74	2	0.38	0.646	11229	0.919	0.354	6008	0.843
AHCTF1	-1.25	6	0.39	0.65	11334	0.919	0.35	5903	0.843
PAPOLA	-1.44	8	0.39	0.651	11338	0.919	0.349	5899	0.843
PRDX6	-1.02	4	0.39	0.65	11332	0.919	0.35	5905	0.843
ADNP	-1.53	10	0.40	0.656	11464	0.919	0.344	5773	0.843
MAP2K2	-1.57	10	0.40	0.654	11400	0.919	0.346	5837	0.843
STAU1	-1.71	12	0.40	0.654	11413	0.919	0.346	5824	0.843
TLE3	-1.68	12	0.40	0.657	11472	0.919	0.343	5765	0.843
ZRANB2	-1.71	12	0.40	0.655	11418	0.919	0.345	5819	0.843
MTHFD1L	-1.63	12	0.41	0.66	11562	0.919	0.34	5675	0.843
CTBP2	-1.61	12	0.42	0.661	11593	0.919	0.339	5644	0.843
RPL26	-0.65	2	0.42	0.663	11632	0.919	0.337	5605	0.843
ZNF281	-1.57	12	0.42	0.664	11667	0.919	0.336	5570	0.843
AIMP1	-1.25	8	0.43	0.667	11744	0.919	0.333	5493	0.843
GTF2I	-0.89	4	0.43	0.666	11707	0.919	0.334	5530	0.843
LIG3	-1.56	12	0.43	0.665	11683	0.919	0.335	5554	0.843
NKRF	-1.40	10	0.43	0.666	11725	0.919	0.334	5512	0.843
TCF20	-1.53	12	0.43	0.667	11747	0.919	0.333	5490	0.843
TAGLN2	-0.61	2	0.44	0.669	11792	0.919	0.331	5445	0.843
CMAS	-1.37	12	0.46	0.677	12012	0.919	0.323	5225	0.843
DCLK1	-1.38	12	0.46	0.677	11999	0.919	0.323	5238	0.843
ITPR3	-1.34	12	0.47	0.679	12058	0.919	0.321	5179	0.843
CNIH4	-1.14	10	0.48	0.685	12215	0.919	0.315	5022	0.843
PFKP	-1.28	12	0.48	0.683	12162	0.919	0.317	5075	0.843
COIL	-0.98	8	0.49	0.689	12321	0.919	0.311	4916	0.843
MKI67	-1.22	12	0.49	0.688	12279	0.919	0.312	4958	0.843
DHCR7	-1.18	12	0.50	0.69	12345	0.919	0.31	4892	0.843
ZBTB33	-0.95	8	0.50	0.691	12369	0.919	0.309	4868	0.843
CHD3	-1.13	12	0.51	0.694	12432	0.919	0.306	4805	0.843
EIF3E	-0.45	2	0.51	0.694	12470	0.919	0.306	4767	0.843
ENO1	-1.11	12	0.51	0.694	12468	0.919	0.306	4769	0.843
LRRC40	-1.09	12	0.51	0.696	12506	0.919	0.304	4731	0.843
RAB5C	-0.92	8	0.51	0.693	12426	0.919	0.307	4811	0.843
DSG1	-1.06	12	0.52	0.698	12558	0.919	0.302	4679	0.843
STT3A	-1.04	12	0.52	0.699	12585	0.919	0.301	4652	0.843
USP48	-1.06	12	0.52	0.698	12545	0.919	0.302	4692	0.843
VDAC2	-0.43	2	0.52	0.699	12579	0.919	0.301	4658	0.843
GSK3A	-0.98	12	0.53	0.703	12698	0.919	0.297	4539	0.843
IGF2BP3	-0.68	6	0.54	0.704	12734	0.919	0.296	4503	0.843
CCT8	-0.36	2	0.55	0.71	12857	0.919	0.29	4380	0.843
GLUD1	-0.82	10	0.55	0.708	12815	0.919	0.292	4422	0.843
PHGDH	-0.89	12	0.55	0.709	12842	0.919	0.291	4395	0.843
DCXR	-0.83	12	0.56	0.713	12927	0.919	0.287	4310	0.843
IRS4	-0.76	12	0.57	0.717	13024	0.919	0.283	4213	0.843
LMNA	-0.80	12	0.57	0.715	12961	0.919	0.285	4276	0.843
SRP14	-0.28	2	0.59	0.722	13149	0.919	0.278	4088	0.843
RPL14	-0.35	4	0.60	0.727	13247	0.919	0.273	3990	0.843
PSIP1	-0.32	4	0.61	0.73	13329	0.919	0.27	3908	0.843
EIF3L	-0.31	4	0.62	0.731	13353	0.919	0.269	3884	0.843
MGA	-0.50	12	0.62	0.733	13409	0.919	0.267	3828	0.843
CAMK2D	-0.28	6	0.64	0.74	13580	0.919	0.26	3657	0.843
ZNF384	-0.40	12	0.64	0.74	13573	0.919	0.26	3664	0.843
TFAP2A	-0.37	12	0.65	0.741	13611	0.919	0.259	3626	0.843
TRMT10C	-0.21	4	0.65	0.741	13613	0.919	0.259	3624	0.843
POGZ	-0.28	12	0.66	0.747	13738	0.919	0.253	3499	0.843
ATAD1	-0.11	2	0.67	0.747	13753	0.919	0.253	3484	0.843
LMNB1	-0.23	12	0.67	0.75	13819	0.919	0.25	3418	0.843
VDAC3	-0.18	6	0.67	0.748	13778	0.919	0.252	3459	0.843
E2F6	-0.09	8	0.70	0.756	13984	0.919	0.244	3253	0.843
HP1BP3	-0.10	12	0.70	0.757	14007	0.919	0.243	3230	0.843
PHF6	-0.05	6	0.70	0.759	14036	0.919	0.241	3201	0.843
AIMP2	-0.03	8	0.71	0.761	14069	0.919	0.239	3168	0.843
RB1	-0.01	10	0.71	0.762	14107	0.919	0.238	3130	0.843
SFXN1	-0.02	10	0.71	0.762	14089	0.919	0.238	3148	0.843
DYNLL1	0.01	6	0.72	0.764	14142	0.919	0.236	3095	0.843
EMD	0.00	12	0.72	0.763	14120	0.919	0.237	3117	0.843
PSPC1	0.05	12	0.73	0.766	14189	0.919	0.234	3048	0.843
SIN3B	0.08	12	0.73	0.768	14221	0.919	0.232	3016	0.843
CHD8	0.12	12	0.74	0.77	14273	0.919	0.23	2964	0.843
ESF1	0.08	6	0.74	0.769	14250	0.919	0.231	2987	0.843
SLC25A22	0.14	12	0.74	0.771	14289	0.919	0.229	2948	0.843
TP53BP1	0.10	12	0.74	0.769	14243	0.919	0.231	2994	0.843
HSPB1	0.18	10	0.75	0.774	14367	0.919	0.226	2870	0.843
STOML2	0.18	12	0.75	0.773	14337	0.919	0.227	2900	0.843
UQCRC2	0.16	10	0.75	0.773	14328	0.919	0.227	2909	0.843
SERPINH1	0.22	10	0.76	0.777	14432	0.919	0.223	2805	0.843
HSP90B1	0.25	8	0.77	0.78	14497	0.919	0.22	2740	0.843
PFKL	0.27	12	0.77	0.778	14461	0.919	0.222	2776	0.843
MCCC1	0.41	12	0.79	0.786	14627	0.919	0.214	2610	0.843
YWHAZ	0.17	2	0.79	0.786	14634	0.919	0.214	2603	0.843
ACOT7	0.43	12	0.80	0.787	14649	0.919	0.213	2588	0.843
CXorf56	0.21	2	0.81	0.791	14743	0.919	0.209	2494	0.843
ZNF326	0.53	10	0.82	0.795	14827	0.919	0.205	2410	0.843
CNOT1	0.60	12	0.83	0.796	14844	0.919	0.204	2393	0.843
C6orf120	0.61	10	0.84	0.799	14923	0.919	0.201	2314	0.843
COX17	0.38	4	0.84	0.799	14916	0.919	0.201	2321	0.843
HNRNPF	0.60	10	0.84	0.799	14917	0.919	0.201	2320	0.843
PSMC4	0.69	12	0.84	0.801	14948	0.919	0.199	2289	0.843
ARF4	0.40	4	0.85	0.801	14954	0.919	0.199	2283	0.843
SSB	0.30	2	0.85	0.803	14990	0.919	0.197	2247	0.843
RBM34	0.63	7	0.87	0.807	15105	0.919	0.193	2132	0.843
BLVRA	0.87	12	0.88	0.81	15159	0.919	0.19	2078	0.843
DVL2	0.86	12	0.88	0.809	15147	0.919	0.191	2090	0.843
PCCA	0.91	12	0.88	0.812	15187	0.919	0.188	2050	0.843
MPC2	0.69	6	0.90	0.815	15256	0.919	0.185	1981	0.843
RBM15	0.98	12	0.90	0.815	15264	0.919	0.185	1973	0.843
RPL29	0.58	4	0.90	0.817	15291	0.919	0.183	1946	0.843
CUX1	1.02	12	0.91	0.818	15305	0.919	0.182	1932	0.843
ABCB10	0.98	10	0.92	0.82	15364	0.919	0.18	1873	0.843
HAT1	0.98	10	0.92	0.82	15363	0.919	0.18	1874	0.843
KPNA1	1.10	12	0.92	0.822	15389	0.919	0.178	1848	0.843
HMGB1	0.50	2	0.95	0.828	15512	0.919	0.172	1725	0.843
HIST1H3F	0.94	6	0.96	0.833	15599	0.92	0.167	1638	0.843
PRPF38A	0.75	4	0.96	0.831	15570	0.919	0.169	1667	0.843
YTHDF1	1.30	12	0.96	0.831	15582	0.919	0.169	1655	0.843
HDAC1	1.35	12	0.97	0.833	15610	0.92	0.167	1627	0.843
PPM1F	1.39	12	0.97	0.835	15646	0.92	0.165	1591	0.843
STMN1	1.13	8	0.97	0.835	15643	0.92	0.165	1594	0.843
TXNL1	1.11	8	0.97	0.834	15621	0.92	0.166	1616	0.843
AP3S1	0.59	2	0.98	0.837	15679	0.921	0.163	1558	0.843
ETFA	1.39	12	0.98	0.835	15651	0.92	0.165	1586	0.843
CHD7	1.48	12	0.99	0.839	15709	0.921	0.161	1528	0.843
ZDBF2	1.32	10	0.99	0.838	15688	0.921	0.162	1549	0.843
WRNIP1	1.55	12	1.00	0.842	15759	0.921	0.158	1478	0.843
NAMPT	0.65	2	1.01	0.845	15797	0.921	0.155	1440	0.843
TMTC3	1.71	12	1.03	0.849	15890	0.921	0.151	1347	0.843
SLC25A3	1.74	12	1.04	0.851	15911	0.921	0.149	1326	0.843
DSC1	1.78	12	1.05	0.853	15938	0.922	0.147	1299	0.843
SRSF6	1.34	6	1.07	0.858	16014	0.923	0.142	1223	0.843
EPB41L2	1.95	12	1.08	0.86	16035	0.924	0.14	1202	0.843
XIAP	1.12	4	1.08	0.859	16029	0.924	0.141	1208	0.843
IGF2BP2	2.01	12	1.09	0.862	16079	0.924	0.138	1158	0.843
SAMHD1	1.99	12	1.09	0.861	16063	0.924	0.139	1174	0.843
RNF2	1.21	4	1.11	0.866	16128	0.925	0.134	1109	0.843
EPB41	2.19	12	1.12	0.869	16176	0.926	0.131	1061	0.843
CIC	2.20	12	1.13	0.87	16182	0.927	0.13	1055	0.843
RFX1	2.23	12	1.13	0.871	16201	0.927	0.129	1036	0.843
MTHFD1	2.27	12	1.14	0.872	16220	0.927	0.128	1017	0.843
RPRD2	2.29	12	1.14	0.873	16234	0.927	0.127	1003	0.843
ALDH18A1	2.36	12	1.15	0.876	16273	0.928	0.124	964	0.843
HIST3H2BB	0.95	2	1.15	0.875	16257	0.928	0.125	980	0.843
SURF4	2.32	12	1.15	0.874	16247	0.928	0.126	990	0.843
BCOR	2.41	12	1.16	0.878	16315	0.928	0.122	922	0.843
STRAP	0.98	2	1.16	0.878	16313	0.928	0.122	924	0.843
CORO1B	2.45	12	1.17	0.88	16331	0.928	0.12	906	0.843
ABCF2	2.47	12	1.18	0.88	16342	0.928	0.12	895	0.843
TMED10	2.02	8	1.18	0.88	16340	0.928	0.12	897	0.843
EIF5A	1.52	4	1.21	0.886	16411	0.931	0.114	826	0.843
SLC16A1	2.53	10	1.23	0.891	16476	0.932	0.109	761	0.843
CBX5	1.64	4	1.25	0.894	16508	0.933	0.106	729	0.843
AHSA1	2.90	12	1.26	0.896	16522	0.934	0.104	715	0.843
TMEM33	1.69	4	1.26	0.896	16535	0.934	0.104	702	0.843
IQGAP1	3.07	12	1.29	0.901	16589	0.936	0.0988	648	0.843
SMARCA4	3.31	12	1.33	0.909	16669	0.94	0.0914	568	0.843
SLC25A11	3.33	12	1.34	0.909	16678	0.94	0.0907	559	0.843
STAT3	3.46	12	1.36	0.913	16730	0.941	0.0868	507	0.843
UQCRFS1	2.06	4	1.38	0.917	16756	0.943	0.0835	481	0.843
DHX29	3.64	12	1.39	0.918	16782	0.943	0.0817	455	0.843
CLPTM1L	3.71	12	1.41	0.92	16801	0.944	0.0797	436	0.843
ARID1A	3.79	12	1.42	0.923	16824	0.945	0.0774	413	0.843
PDIA6	3.80	12	1.42	0.923	16831	0.945	0.0771	406	0.843
TRIP12	3.84	12	1.43	0.924	16844	0.945	0.0761	393	0.843
AHNAK	3.96	12	1.45	0.927	16872	0.947	0.0731	365	0.843
LBR	3.95	12	1.45	0.927	16868	0.947	0.0733	369	0.843
LRWD1	4.06	12	1.47	0.929	16889	0.949	0.0705	348	0.843
WIZ	4.42	12	1.54	0.938	16956	0.954	0.0617	281	0.843
XPOT	1.87	2	1.57	0.942	16984	0.956	0.0581	253	0.843
YWHAB	2.70	4	1.59	0.944	16994	0.957	0.0561	243	0.843
API5	2.05	2	1.65	0.951	17041	0.962	0.0492	196	0.843
FAF2	5.27	12	1.70	0.955	17070	0.964	0.0448	167	0.843
LARP1	6.35	12	1.90	0.971	17151	0.976	0.0288	86	0.843
BAG2	5.83	8	2.05	0.98	17174	0.983	0.0203	63	0.843
MAP4K4	7.37	12	2.09	0.982	17180	0.985	0.0183	57	0.843
GNAS	10.28	12	2.63	0.996	17215	0.997	0.00425	22	0.843
TP53	15.36	12	3.58	1	17226	1	0.000172	11	0.27
CAND1	21.52	12	4.73	1	17230	1	1.14e-06	7	0.00281
AFDN	NA	NA	NA	NA	NA	NA	NA	NA	NA
ANAPC1	NA	NA	NA	NA	NA	NA	NA	NA	NA
ARF6	NA	NA	NA	NA	NA	NA	NA	NA	NA
ARID3B	NA	NA	NA	NA	NA	NA	NA	NA	NA
ATAD3A	NA	NA	NA	NA	NA	NA	NA	NA	NA
ATP5F1C	NA	NA	NA	NA	NA	NA	NA	NA	NA
ATP5MF-PTCD1	NA	NA	NA	NA	NA	NA	NA	NA	NA
ATP5MG	NA	NA	NA	NA	NA	NA	NA	NA	NA
BCLAF1	NA	NA	NA	NA	NA	NA	NA	NA	NA
BEX3	NA	NA	NA	NA	NA	NA	NA	NA	NA
C11orf58	NA	NA	NA	NA	NA	NA	NA	NA	NA
CBX1	NA	NA	NA	NA	NA	NA	NA	NA	NA
CBX3	NA	NA	NA	NA	NA	NA	NA	NA	NA
CCAR2	NA	NA	NA	NA	NA	NA	NA	NA	NA
CDK1	NA	NA	NA	NA	NA	NA	NA	NA	NA
COQ8A	NA	NA	NA	NA	NA	NA	NA	NA	NA
CSNK2A1	NA	NA	NA	NA	NA	NA	NA	NA	NA
CWC15	NA	NA	NA	NA	NA	NA	NA	NA	NA
DPY30	NA	NA	NA	NA	NA	NA	NA	NA	NA
DRG1	NA	NA	NA	NA	NA	NA	NA	NA	NA
ECPAS	NA	NA	NA	NA	NA	NA	NA	NA	NA
EDC4	NA	NA	NA	NA	NA	NA	NA	NA	NA
EIF2S2	NA	NA	NA	NA	NA	NA	NA	NA	NA
EIF3C	NA	NA	NA	NA	NA	NA	NA	NA	NA
EIF4G1	NA	NA	NA	NA	NA	NA	NA	NA	NA
ELOA	NA	NA	NA	NA	NA	NA	NA	NA	NA
ELOC	NA	NA	NA	NA	NA	NA	NA	NA	NA
EMSY	NA	NA	NA	NA	NA	NA	NA	NA	NA
GAPDH	NA	NA	NA	NA	NA	NA	NA	NA	NA
HACD3	NA	NA	NA	NA	NA	NA	NA	NA	NA
HDGFL2	NA	NA	NA	NA	NA	NA	NA	NA	NA
HIST1H4J	NA	NA	NA	NA	NA	NA	NA	NA	NA
HIST2H2AA4	NA	NA	NA	NA	NA	NA	NA	NA	NA
HNRNPDL	NA	NA	NA	NA	NA	NA	NA	NA	NA
JPT2	NA	NA	NA	NA	NA	NA	NA	NA	NA
KIF1BP	NA	NA	NA	NA	NA	NA	NA	NA	NA
KMT2A	NA	NA	NA	NA	NA	NA	NA	NA	NA
KMT2B	NA	NA	NA	NA	NA	NA	NA	NA	NA
KNOP1	NA	NA	NA	NA	NA	NA	NA	NA	NA
LDHB	NA	NA	NA	NA	NA	NA	NA	NA	NA
LOC100652741	NA	NA	NA	NA	NA	NA	NA	NA	NA
LOC101060252	NA	NA	NA	NA	NA	NA	NA	NA	NA
MTREX	NA	NA	NA	NA	NA	NA	NA	NA	NA
NAP1L1	NA	NA	NA	NA	NA	NA	NA	NA	NA
NIFK	NA	NA	NA	NA	NA	NA	NA	NA	NA
NSD3	NA	NA	NA	NA	NA	NA	NA	NA	NA
NUP50	NA	NA	NA	NA	NA	NA	NA	NA	NA
OGA	NA	NA	NA	NA	NA	NA	NA	NA	NA
PA2G4	NA	NA	NA	NA	NA	NA	NA	NA	NA
PAICS	NA	NA	NA	NA	NA	NA	NA	NA	NA
PCNP	NA	NA	NA	NA	NA	NA	NA	NA	NA
PPP4R3A	NA	NA	NA	NA	NA	NA	NA	NA	NA
RAB1B	NA	NA	NA	NA	NA	NA	NA	NA	NA
RACK1	NA	NA	NA	NA	NA	NA	NA	NA	NA
RO60	NA	NA	NA	NA	NA	NA	NA	NA	NA
RPA3	NA	NA	NA	NA	NA	NA	NA	NA	NA
RPL24	NA	NA	NA	NA	NA	NA	NA	NA	NA
RPL32	NA	NA	NA	NA	NA	NA	NA	NA	NA
RPL34	NA	NA	NA	NA	NA	NA	NA	NA	NA
RPL36AL	NA	NA	NA	NA	NA	NA	NA	NA	NA
RPL37	NA	NA	NA	NA	NA	NA	NA	NA	NA
RPL7L1	NA	NA	NA	NA	NA	NA	NA	NA	NA
RPS27A	NA	NA	NA	NA	NA	NA	NA	NA	NA
RPS27L	NA	NA	NA	NA	NA	NA	NA	NA	NA
RPS7	NA	NA	NA	NA	NA	NA	NA	NA	NA
RTCB	NA	NA	NA	NA	NA	NA	NA	NA	NA
RTRAF	NA	NA	NA	NA	NA	NA	NA	NA	NA
SERBP1	NA	NA	NA	NA	NA	NA	NA	NA	NA
SF3B6	NA	NA	NA	NA	NA	NA	NA	NA	NA
SMN2	NA	NA	NA	NA	NA	NA	NA	NA	NA
SNRPA1	NA	NA	NA	NA	NA	NA	NA	NA	NA
SNRPG	NA	NA	NA	NA	NA	NA	NA	NA	NA
SNU13	NA	NA	NA	NA	NA	NA	NA	NA	NA
SRP9	NA	NA	NA	NA	NA	NA	NA	NA	NA
SRPRA	NA	NA	NA	NA	NA	NA	NA	NA	NA
SRSF10	NA	NA	NA	NA	NA	NA	NA	NA	NA
SULT1A1	NA	NA	NA	NA	NA	NA	NA	NA	NA
TARDBP	NA	NA	NA	NA	NA	NA	NA	NA	NA
TASOR	NA	NA	NA	NA	NA	NA	NA	NA	NA
TIMM23B	NA	NA	NA	NA	NA	NA	NA	NA	NA
TRIR	NA	NA	NA	NA	NA	NA	NA	NA	NA
UBLCP1	NA	NA	NA	NA	NA	NA	NA	NA	NA
UTP4	NA	NA	NA	NA	NA	NA	NA	NA	NA
VIRMA	NA	NA	NA	NA	NA	NA	NA	NA	NA
WAPL	NA	NA	NA	NA	NA	NA	NA	NA	NA
YBX1	NA	NA	NA	NA	NA	NA	NA	NA	NA
YWHAE	NA	NA	NA	NA	NA	NA	NA	NA	NA
RPS23
