# Supplementary material for: Systematic proximal mapping of the classical RAD51 paralogs unravel functionally and clinically relevant interactors for genome stability
Source: PLoS Genet. 2022 Nov 14;18(11):e1010495. doi: 10.1371/journal.pgen.1010495 (PMC9718398; doi:10.1371/journal.pgen.1010495)
Supplement: S9 Table — (XLSX) [file pgen.1010495.s014.xlsx]

## Sheet: RAD51B BioID HU
Bait	Prey	PreyGene	Entrez_ID	Spec	SpecSum	AvgSpec	SAF	NumReplicates	UniqueSpec	UniqueSpecSum	UniqueAvgSpec	PreySequenceLength
RAD51B_HU	11545863	MCCC2	64087	1178|294	1472	736	1.30728	2	121|74	195	97.5	563
RAD51B_HU	NP_003518.2	HIST1H2BO	8348	0|271	271	135.5	1.0754	2	0|27	27	13.5	126
RAD51B_HU	4504259	HIST1H2BL	8340	0|265	265	132.5	1.05159	2	0|28	28	14	126
RAD51B_HU	106049292	PC	5091	1895|541	2436	1218	1.03396	2	286|123	409	204.5	1178
RAD51B_HU	116805327	MCCC1	56922	1198|282	1480	740	1.02069	2	178|83	261	130.5	725
RAD51B_HU	28173554	HIST3H2BB	128312	0|239	239	119.5	0.948413	2	0|26	26	13	126
RAD51B_HU	NP_001029249.1	HIST2H4B	554313	0|179	179	89.5	0.868932	2	0|26	26	13	103
RAD51B_HU	106775678	HIST2H2AA4	723790	14|208	222	111	0.853846	2	3|30	33	16.5	130
RAD51B_HU	10863927	PPIA	5478	3|231	234	117	0.709091	2	2|29	31	15.5	165
RAD51B_HU	378404908	GAPDH	2597	38|362	400	200	0.682594	2	20|81	101	50.5	293
RAD51B_HU	4503571	ENO1	2023	102|461	563	281.5	0.648618	2	38|77	115	57.5	434
RAD51B_HU	120407068	TP53	7157	308|188	496	248	0.631043	2	74|36	110	55	393
RAD51B_HU	65506442	PCCA	5095	703|173	876	438	0.601648	2	127|53	180	90	728
RAD51B_HU	119943100	PCCB	5096	529|119	648	324	0.601113	2	66|38	104	52	539
RAD51B_HU	NP_003504.2	HIST1H2AB	8335	0|141	141	70.5	0.542308	2	0|22	22	11	130
RAD51B_HU	11415030	HIST1H4J	8363	92|0	92	46	0.446602	2	28|0	28	14	103
RAD51B_HU	38679960	ACACA	31	1710|279	1989	994.5	0.417331	2	358|93	451	225.5	2383
RAD51B_HU	5453555	RAN	5901	86|77	163	81.5	0.377315	2	22|17	39	19.5	216
RAD51B_HU	13904866	RPL28	6158	76|26	102	51	0.372263	2	14|7	21	10.5	137
RAD51B_HU	21536286	CKB	1152	0|278	278	139	0.364829	2	0|65	65	32.5	381
RAD51B_HU	NP_778235.1	HIST2H2AB	317772	0|91	91	45.5	0.35	2	0|15	15	7.5	130
RAD51B_HU	33286418	PKM	5315	33|307	340	170	0.320151	2	17|65	82	41	531
RAD51B_HU	24119203	TPM3	7170	4|148	152	76	0.306452	2	3|45	48	24	248
RAD51B_HU	5803225	YWHAE	7531	6|139	145	72.5	0.284314	2	4|27	31	15.5	255
RAD51B_HU	4503529	EIF4A1	1973	84|142	226	113	0.278325	2	36|32	68	34	406
RAD51B_HU	4506741	RPS7	6201	68|39	107	53.5	0.275773	2	29|13	42	21	194
RAD51B_HU	221307584	PHB2	11331	77|75	152	76	0.254181	2	24|24	48	24	299
RAD51B_HU	4503475	EEF1A2	1917	0|235	235	117.5	0.25378	2	0|1	1	0.5	463
RAD51B_HU	4826898	PFN1	5216	0|68	68	34	0.242857	2	0|16	16	8	140
RAD51B_HU	48762932	CCT8	10694	130|135	265	132.5	0.241788	2	49|40	89	44.5	548
RAD51B_HU	4504253	H2AFX	3014	0|69	69	34.5	0.241259	2	0|17	17	8.5	143
RAD51B_HU	32189392	PRDX2	7001	11|84	95	47.5	0.239899	2	5|21	26	13	198
RAD51B_HU	219555707	EIF5A	1984	17|71	88	44	0.23913	2	7|19	26	13	184
RAD51B_HU	4506621	RPL26	6154	47|21	68	34	0.234483	2	18|10	28	14	145
RAD51B_HU	4504255	H2AFZ	3015	0|60	60	30	0.234375	2	0|8	8	4	128
RAD51B_HU	4506711	RPS27	6232	25|14	39	19.5	0.232143	2	7|4	11	5.5	84
RAD51B_HU	33239451	PCNA	5111	18|99	117	58.5	0.224138	2	8|22	30	15	261
RAD51B_HU	57863257	TCP1	6950	121|125	246	123	0.221223	2	39|28	67	33.5	556
RAD51B_HU	5453603	CCT2	10576	82|152	234	117	0.218692	2	38|45	83	41.5	535
RAD51B_HU	193794814	ALDOA	226	2|157	159	79.5	0.218407	2	1|43	44	22	364
RAD51B_HU	44890050	STMN1	3925	0|65	65	32.5	0.218121	2	0|22	22	11	149
RAD51B_HU	151101404	PTMA	5757	0|47	47	23.5	0.213636	2	0|19	19	9.5	110
RAD51B_HU	4507879	VDAC1	7416	17|103	120	60	0.212014	2	7|26	33	16.5	283
RAD51B_HU	296179376	ZBTB33	10009	244|40	284	142	0.21131	2	80|12	92	46	672
RAD51B_HU	4504523	HSPE1	3336	0|43	43	21.5	0.210784	2	0|10	10	5	102
RAD51B_HU	4758638	PRDX6	9588	31|59	90	45	0.200893	2	14|15	29	14.5	224
RAD51B_HU	5031749	HMGN2	3151	0|36	36	18	0.2	2	0|17	17	8.5	90
RAD51B_HU	60218913	CACYBP	27101	27|47	74	37	0.2	2	15|15	30	15	185
RAD51B_HU	4506699	RPS21	6227	0|33	33	16.5	0.198795	2	0|9	9	4.5	83
RAD51B_HU	223555975	TPM4	7171	0|108	108	54	0.190141	2	0|30	30	15	284
RAD51B_HU	38455427	CCT4	10575	88|110	198	99	0.183673	2	40|39	79	39.5	539
RAD51B_HU	34147630	TUFM	7284	83|83	166	83	0.182418	2	33|28	61	30.5	455
RAD51B_HU	4502643	CCT6A	908	105|86	191	95.5	0.179849	2	39|31	70	35	531
RAD51B_HU	11415026	RPL18A	6142	46|15	61	30.5	0.173295	2	13|7	20	10	176
RAD51B_HU	63252898	TPM1	7168	4|94	98	49	0.172535	2	2|24	26	13	284
RAD51B_HU	4506685	RPS13	6207	8|43	51	25.5	0.168874	2	6|17	23	11.5	151
RAD51B_HU	24307939	CCT5	22948	99|83	182	91	0.168207	2	45|37	82	41	541
RAD51B_HU	4759224	PDCD5	9141	0|42	42	21	0.168	2	0|10	10	5	125
RAD51B_HU	5902076	SRSF1	6426	9|74	83	41.5	0.167339	2	5|16	21	10.5	248
RAD51B_HU	4505773	PHB	5245	20|71	91	45.5	0.167279	2	8|23	31	15.5	272
RAD51B_HU	15082258	CBX3	11335	18|43	61	30.5	0.166667	2	9|13	22	11	183
RAD51B_HU	63162572	CCT3	7203	75|104	179	89.5	0.16422	2	35|36	71	35.5	545
RAD51B_HU	4506613	RPL22	6146	20|22	42	21	0.164062	2	8|9	17	8.5	128
RAD51B_HU	4885377	HIST1H1D	3007	0|72	72	36	0.162896	2	0|24	24	12	221
RAD51B_HU	50659095	DDX21	9188	139|114	253	126.5	0.161558	2	50|41	91	45.5	783
RAD51B_HU	4757900	CALR	811	0|134	134	67	0.160671	2	0|35	35	17.5	417
RAD51B_HU	148470397	HNRNPF	3185	19|113	132	66	0.159036	2	9|26	35	17.5	415
RAD51B_HU	22208967	HMGA1	3159	0|33	33	16.5	0.154206	2	0|2	2	1	107
RAD51B_HU	14916501	RPS24	6229	26|14	40	20	0.153846	2	11|6	17	8.5	130
RAD51B_HU	4506619	RPL24	6152	29|19	48	24	0.152866	2	10|9	19	9.5	157
RAD51B_HU	5031877	LMNB1	4001	47|131	178	89	0.151877	2	25|42	67	33.5	586
RAD51B_HU	4505763	PGK1	5230	0|126	126	63	0.151079	2	0|41	41	20.5	417
RAD51B_HU	4507357	TAGLN2	8407	9|51	60	30	0.150754	2	5|17	22	11	199
RAD51B_HU	21328448	YWHAB	7529	2|69	71	35.5	0.144309	2	1|23	24	12	246
RAD51B_HU	4504425	HMGB1	3146	0|61	61	30.5	0.14186	2	0|20	20	10	215
RAD51B_HU	4502709	CDK1	983	51|31	82	41	0.138047	2	20|11	31	15.5	297
RAD51B_HU	4507677	HSP90B1	7184	18|196	214	107	0.13325	2	11|52	63	31.5	803
RAD51B_HU	NP_005720.1	PPIF	10105	0|55	55	27.5	0.13285	2	0|11	11	5.5	207
RAD51B_HU	10440560	HIST1H3F	8968	36|0	36	18	0.132353	2	7|0	7	3.5	136
RAD51B_HU	296317337	VDAC2	7417	33|48	81	40.5	0.131068	2	10|17	27	13.5	309
RAD51B_HU	4506701	RPS23	6228	24|13	37	18.5	0.129371	2	6|4	10	5	143
RAD51B_HU	14165466	PTBP1	5725	11|126	137	68.5	0.129002	2	7|40	47	23.5	531
RAD51B_HU	4503483	EEF2	1938	28|192	220	110	0.128205	2	14|60	74	37	858
RAD51B_HU	4502491	C1QBP	708	22|49	71	35.5	0.125887	2	10|10	20	10	282
RAD51B_HU	261399877	CCT7	10574	55|70	125	62.5	0.125251	2	25|25	50	25	499
RAD51B_HU	4758950	PPIB	5479	0|54	54	27	0.125	2	0|25	25	12.5	216
RAD51B_HU	183227678	PARK7	11315	7|40	47	23.5	0.124339	2	4|17	21	10.5	189
RAD51B_HU	7657381	PRPF19	27339	59|66	125	62.5	0.124008	2	32|32	64	32	504
RAD51B_HU	5729953	NUDC	10726	44|37	81	40.5	0.122356	2	19|17	36	18	331
RAD51B_HU	4506635	RPL32	6161	17|16	33	16.5	0.122222	2	8|6	14	7	135
RAD51B_HU	34098946	YBX1	4904	9|70	79	39.5	0.121914	2	6|33	39	19.5	324
RAD51B_HU	70995211	ECH1	1891	47|32	79	39.5	0.120427	2	20|12	32	16	328
RAD51B_HU	154355000	KHSRP	8570	21|150	171	85.5	0.120253	2	10|65	75	37.5	711
RAD51B_HU	12056465	FBL	2091	39|38	77	38.5	0.119938	2	15|16	31	15.5	321
RAD51B_HU	4758504	HSD17B10	3028	12|50	62	31	0.118774	2	7|14	21	10.5	261
RAD51B_HU	21735621	MDH2	4191	2|78	80	40	0.118343	2	2|20	22	11	338
RAD51B_HU	NP_001403.1	EIF1AX	1964	0|34	34	17	0.118056	2	0|6	6	3	144
RAD51B_HU	208879465	VDAC3	7419	37|29	66	33	0.116197	2	11|8	19	9.5	284
RAD51B_HU	5031923	MRE11	4361	109|55	164	82	0.115819	2	41|22	63	31.5	708
RAD51B_HU	322303127	RPS10	6204	0|38	38	19	0.115152	2	0|12	12	6	165
RAD51B_HU	NP_005331.1	HINT1	3094	0|29	29	14.5	0.115079	2	0|9	9	4.5	126
RAD51B_HU	114155142	TPR	7175	385|154	539	269.5	0.11405	2	167|78	245	122.5	2363
RAD51B_HU	NP_001005464.1	HIST2H3A	333932	0|31	31	15.5	0.113971	2	0|8	8	4	136
RAD51B_HU	17402896	RAD51C	5889	80|5	85	42.5	0.113032	2	28|4	32	16	376
RAD51B_HU	73760405	TMPO	7112	39|63	102	51	0.112335	2	20|21	41	20.5	454
RAD51B_HU	4759212	TBCA	6902	0|24	24	12	0.111111	2	0|10	10	5	108
RAD51B_HU	208973238	YWHAZ	7534	2|51	53	26.5	0.108163	2	1|15	16	8	245
RAD51B_HU	4506625	RPL27A	6157	20|12	32	16	0.108108	2	7|3	10	5	148
RAD51B_HU	187960037	CBX1	10951	20|20	40	20	0.108108	2	10|5	15	7.5	185
RAD51B_HU	33469968	MCM7	4176	107|47	154	77	0.107093	2	45|18	63	31.5	719
RAD51B_HU	83700235	EIF4A2	1974	1|86	87	43.5	0.10688	2	1|13	14	7	407
RAD51B_HU	4505813	DYNLL1	8655	5|14	19	9.5	0.106742	2	3|7	10	5	89
RAD51B_HU	4505775	SLC25A3	5250	53|24	77	38.5	0.106648	2	21|8	29	14.5	361
RAD51B_HU	NP_005314.2	HIST1H1T	3010	0|44	44	22	0.10628	2	0|15	15	7.5	207
RAD51B_HU	14277700	RPS12	6206	6|22	28	14	0.106061	2	3|8	11	5.5	132
RAD51B_HU	6005860	RPL35	11224	0|26	26	13	0.105691	2	0|9	9	4.5	123
RAD51B_HU	NP_006734.1	RBM3	5935	0|33	33	16.5	0.105096	2	0|9	9	4.5	157
RAD51B_HU	225543215	MKI67	4288	433|170	603	301.5	0.104109	2	202|87	289	144.5	2896
RAD51B_HU	56699409	RBMX	27316	6|75	81	40.5	0.103581	2	4|31	35	17.5	391
RAD51B_HU	4506687	RPS15	6209	5|25	30	15	0.103448	2	4|10	14	7	145
RAD51B_HU	209862831	ANXA2	302	15|55	70	35	0.103245	2	8|18	26	13	339
RAD51B_HU	4506753	RUVBL1	8607	38|56	94	47	0.10307	2	17|19	36	18	456
RAD51B_HU	51479152	ATP5PD	10476	0|28	28	14	0.10219	2	0|8	8	4	137
RAD51B_HU	5901926	NUDT21	11051	30|16	46	23	0.101322	2	16|9	25	12.5	227
RAD51B_HU	7661920	EIF4A3	9775	38|45	83	41.5	0.100973	2	19|8	27	13.5	411
RAD51B_HU	21361657	PDIA3	2923	0|101	101	50.5	0.1	2	0|29	29	14.5	505
RAD51B_HU	5174447	RACK1	10399	26|37	63	31.5	0.0993691	2	13|17	30	15	317
RAD51B_HU	14141166	PCBP2	5094	39|32	71	35.5	0.0980663	2	19|13	32	16	362
RAD51B_HU	13904870	RPS5	6193	0|40	40	20	0.0980392	2	0|11	11	5.5	204
RAD51B_HU	4506901	SRSF3	6428	0|32	32	16	0.097561	2	0|16	16	8	164
RAD51B_HU	32483377	PRDX3	10935	0|46	46	23	0.0966387	2	0|15	15	7.5	238
RAD51B_HU	13128860	HDAC1	3065	78|14	92	46	0.0954357	2	35|7	42	21	482
RAD51B_HU	301171467	DDX3X	1654	62|63	125	62.5	0.0945537	2	20|23	43	21.5	661
RAD51B_HU	13569962	RAB1B	81876	9|29	38	19	0.0945274	2	3|13	16	8	201
RAD51B_HU	4505753	PGAM1	5223	0|48	48	24	0.0944882	2	0|14	14	7	254
RAD51B_HU	21361091	UCHL1	7345	0|42	42	21	0.0941704	2	0|16	16	8	223
RAD51B_HU	46276863	PTMS	5763	0|19	19	9.5	0.0931373	2	0|4	4	2	102
RAD51B_HU	215490089	SAP18	10284	13|19	32	16	0.0930233	2	7|10	17	8.5	172
RAD51B_HU	4557809	OAT	4942	0|81	81	40.5	0.0922551	2	0|32	32	16	439
RAD51B_HU	194097323	ECHS1	1892	0|53	53	26.5	0.0913793	2	0|11	11	5.5	290
RAD51B_HU	4502201	ARF1	375	14|19	33	16.5	0.0911602	2	6|10	16	8	181
RAD51B_HU	170763498	SET	6418	11|39	50	25	0.0902527	2	3|10	13	6.5	277
RAD51B_HU	9910382	TOMM22	56993	12|13	25	12.5	0.0880282	2	7|4	11	5.5	142
RAD51B_HU	41327773	DDX46	9879	134|47	181	90.5	0.0877789	2	58|25	83	41.5	1031
RAD51B_HU	4885079	ATP5F1C	509	25|27	52	26	0.0875421	2	12|12	24	12	297
RAD51B_HU	7657234	C11orf58	10944	18|14	32	16	0.0874317	2	10|7	17	8.5	183
RAD51B_HU	217330646	SUB1	10923	5|17	22	11	0.0866142	2	4|8	12	6	127
RAD51B_HU	52138513	SIN3B	23309	188|13	201	100.5	0.0864888	2	72|6	78	39	1162
RAD51B_HU	16117791	RPL35A	6165	15|4	19	9.5	0.0863636	2	9|2	11	5.5	110
RAD51B_HU	38044290	ZCCHC8	55596	104|18	122	61	0.0862801	2	43|5	48	24	707
RAD51B_HU	16117787	RPL34	6164	15|5	20	10	0.0854701	2	2|4	6	3	117
RAD51B_HU	20336746	H2AFY	9555	17|46	63	31.5	0.0853659	2	9|13	22	11	369
RAD51B_HU	21626466	MATR3	9782	45|99	144	72	0.0850059	2	24|47	71	35.5	847
RAD51B_HU	9966827	PCNP	57092	21|9	30	15	0.0842697	2	8|5	13	6.5	178
RAD51B_HU	148596949	NOLC1	9221	63|54	117	58.5	0.083691	2	23|24	47	23.5	699
RAD51B_HU	312836806	AK2	204	0|37	37	18.5	0.0825893	2	0|15	15	7.5	224
RAD51B_HU	41872631	FASN	2194	242|169	411	205.5	0.0818399	2	104|71	175	87.5	2511
RAD51B_HU	325301072	SSR4	6748	20|10	30	15	0.0815217	2	9|4	13	6.5	184
RAD51B_HU	27262628	NASP	4678	58|69	127	63.5	0.0805838	2	28|38	66	33	788
RAD51B_HU	19923315	SHMT2	6472	0|81	81	40.5	0.0803571	2	0|32	32	16	504
RAD51B_HU	325652033	ELOC	6921	4|14	18	9	0.0803571	2	4|8	12	6	112
RAD51B_HU	20070130	BTF3	689	0|26	26	13	0.0802469	2	0|12	12	6	162
RAD51B_HU	345197228	TRA2B	6434	0|30	30	15	0.0797872	2	0|8	8	4	188
RAD51B_HU	66346679	SERBP1	26135	17|48	65	32.5	0.0796569	2	10|23	33	16.5	408
RAD51B_HU	NP_066926.1	TMSB10	9168	0|7	7	3.5	0.0795455	2	0|3	3	1.5	44
RAD51B_HU	13491174	MARCKSL1	65108	0|31	31	15.5	0.0794872	2	0|15	15	7.5	195
RAD51B_HU	194363758	SRP9	6726	4|9	13	6.5	0.0792683	2	2|2	4	2	82
RAD51B_HU	11321591	HMGB2	3148	0|33	33	16.5	0.0789474	2	0|14	14	7	209
RAD51B_HU	20127519	TPX2	22974	96|21	117	58.5	0.0783133	2	47|11	58	29	747
RAD51B_HU	38201714	ELAVL1	1994	13|38	51	25.5	0.0782209	2	10|16	26	13	326
RAD51B_HU	NP_006799.1	SEC61B	10952	0|15	15	7.5	0.078125	2	0|2	2	1	96
RAD51B_HU	59859885	RPSA	3921	1|45	46	23	0.0779661	2	1|15	16	8	295
RAD51B_HU	124494254	PA2G4	5036	0|61	61	30.5	0.0774112	2	0|23	23	11.5	394
RAD51B_HU	25777612	PSMD3	5709	57|25	82	41	0.076779	2	28|13	41	20.5	534
RAD51B_HU	4502107	ANXA5	308	0|49	49	24.5	0.0765625	2	0|14	14	7	320
RAD51B_HU	13775200	SF3B5	83443	11|2	13	6.5	0.0755814	2	6|1	7	3.5	86
RAD51B_HU	21361368	ALDH18A1	5832	79|40	119	59.5	0.0748428	2	34|19	53	26.5	795
RAD51B_HU	293336691	HDAC2	3066	65|8	73	36.5	0.0747951	2	32|6	38	19	488
RAD51B_HU	51599156	CHD4	1108	228|57	285	142.5	0.0745293	2	105|25	130	65	1912
RAD51B_HU	NP_001001975.1	ATP5F1D	513	0|25	25	12.5	0.0744048	2	0|5	5	2.5	168
RAD51B_HU	4506439	RBBP7	5931	30|33	63	31.5	0.0741176	2	11|13	24	12	425
RAD51B_HU	4503727	FKBP3	2287	0|33	33	16.5	0.0736607	2	0|14	14	7	224
RAD51B_HU	149999611	SRP14	6727	1|19	20	10	0.0735294	2	1|5	6	3	136
RAD51B_HU	4504431	HMGA2	8091	0|16	16	8	0.0733945	2	0|5	5	2.5	109
RAD51B_HU	115527080	MTA1	9112	88|16	104	52	0.0727273	2	36|7	43	21.5	715
RAD51B_HU	14141157	HNRNPH3	3189	2|48	50	25	0.0722543	2	1|19	20	10	346
RAD51B_HU	4506651	RPL36AL	6166	15|0	15	7.5	0.0707547	2	6|0	6	3	106
RAD51B_HU	14211889	DPY30	84661	14|0	14	7	0.0707071	2	4|0	4	2	99
RAD51B_HU	4507129	SNRPE	6635	0|13	13	6.5	0.0706522	2	0|3	3	1.5	92
RAD51B_HU	18375623	DDX39B	7919	18|42	60	30	0.0700935	2	8|10	18	9	428
RAD51B_HU	238776833	ALYREF	10189	0|37	37	18.5	0.0700758	2	0|11	11	5.5	264
RAD51B_HU	155722983	TRAP1	10131	35|62	97	48.5	0.068892	2	19|23	42	21	704
RAD51B_HU	71361682	NUMA1	4926	183|108	291	145.5	0.0687943	2	99|51	150	75	2115
RAD51B_HU	23618867	SFXN1	94081	22|22	44	22	0.068323	2	12|13	25	12.5	322
RAD51B_HU	56118310	NUCKS1	64710	13|20	33	16.5	0.0679012	2	5|9	14	7	243
RAD51B_HU	4506903	SRSF9	8683	0|30	30	15	0.0678733	2	0|13	13	6.5	221
RAD51B_HU	7661822	DYNLRB1	83658	0|13	13	6.5	0.0677083	2	0|3	3	1.5	96
RAD51B_HU	23308577	PHGDH	26227	17|55	72	36	0.0675422	2	9|19	28	14	533
RAD51B_HU	NP_006212.1	PIN1	5300	0|22	22	11	0.0674847	2	0|8	8	4	163
RAD51B_HU	32454741	SERPINH1	871	27|29	56	28	0.0669856	2	16|13	29	14.5	418
RAD51B_HU	10716563	CANX	821	5|74	79	39.5	0.066723	2	4|15	19	9.5	592
RAD51B_HU	193211480	MTREX	23517	127|12	139	69.5	0.0666987	2	58|8	66	33	1042
RAD51B_HU	50593002	SNRPA1	6627	12|22	34	17	0.0666667	2	6|11	17	8.5	255
RAD51B_HU	4506629	RPL29	6159	6|15	21	10.5	0.0660377	2	2|7	9	4.5	159
RAD51B_HU	4507133	SNRPG	6637	5|5	10	5	0.0657895	2	2|2	4	2	76
RAD51B_HU	4507793	UBE2N	7334	8|12	20	10	0.0657895	2	3|5	8	4	152
RAD51B_HU	117938251	BCLAF1	9774	63|51	114	57	0.0655926	2	29|24	53	26.5	869
RAD51B_HU	4503729	FKBP4	2288	0|60	60	30	0.0653595	2	0|19	19	9.5	459
RAD51B_HU	10835067	SSB	6741	11|42	53	26.5	0.064951	2	7|17	24	12	408
RAD51B_HU	21464101	YWHAG	7532	0|32	32	16	0.0647773	2	0|11	11	5.5	247
RAD51B_HU	4506407	RANBP1	5902	0|26	26	13	0.0646766	2	0|10	10	5	201
RAD51B_HU	14110407	HNRNPDL	9987	3|51	54	27	0.0642857	2	2|7	9	4.5	420
RAD51B_HU	NP_006214.2	PIN4	5303	0|20	20	10	0.0641026	2	0|6	6	3	156
RAD51B_HU	4503423	DUT	1854	0|21	21	10.5	0.0640244	2	0|6	6	3	164
RAD51B_HU	33469917	MCM4	4173	67|43	110	55	0.0637312	2	36|15	51	25.5	863
RAD51B_HU	4759158	SNRPD2	6633	8|7	15	7.5	0.0635593	2	3|4	7	3.5	118
RAD51B_HU	190885499	COX5A	9377	0|19	19	9.5	0.0633333	2	0|7	7	3.5	150
RAD51B_HU	27436901	MRPL12	6182	0|25	25	12.5	0.0631313	2	0|11	11	5.5	198
RAD51B_HU	12229217	ADNP	23394	115|24	139	69.5	0.0630672	2	53|11	64	32	1102
RAD51B_HU	12056468	JUP	3728	91|2	93	46.5	0.0624161	2	35|2	37	18.5	745
RAD51B_HU	18379334	RNPS1	10921	11|27	38	19	0.0622951	2	5|8	13	6.5	305
RAD51B_HU	4759274	TXNL1	9352	26|10	36	18	0.0622837	2	16|6	22	11	289
RAD51B_HU	23510338	UBA1	7317	0|131	131	65.5	0.0619093	2	0|41	41	20.5	1058
RAD51B_HU	209969703	RCC2	55920	11|53	64	32	0.0613027	2	7|21	28	14	522
RAD51B_HU	NP_001976.1	ETFB	2109	0|31	31	15.5	0.0607843	2	0|11	11	5.5	255
RAD51B_HU	4758304	PDIA4	9601	1|77	78	39	0.0604651	2	1|33	34	17	645
RAD51B_HU	7305503	STOML2	30968	0|43	43	21.5	0.0603933	2	0|14	14	7	356
RAD51B_HU	21396480	RALY	22913	8|27	35	17.5	0.0603448	2	5|15	20	10	290
RAD51B_HU	21040371	DDX39A	10212	22|29	51	25.5	0.059719	2	8|6	14	7	427
RAD51B_HU	6912494	MAPRE1	22919	0|32	32	16	0.0597015	2	0|17	17	8.5	268
RAD51B_HU	30795231	BASP1	10409	0|27	27	13.5	0.0594714	2	0|9	9	4.5	227
RAD51B_HU	23308579	PTGES3	10728	0|19	19	9.5	0.059375	2	0|3	3	1.5	160
RAD51B_HU	222136639	MTHFD1	4522	28|83	111	55.5	0.0593583	2	18|31	49	24.5	935
RAD51B_HU	38327039	HSPA4	3308	0|99	99	49.5	0.0589286	2	0|40	40	20	840
RAD51B_HU	21327708	NAP1L1	4673	8|38	46	23	0.0588235	2	4|11	15	7.5	391
RAD51B_HU	NP_001001790.1	TOMM5	401505	0|6	6	3	0.0588235	2	0|4	4	2	51
RAD51B_HU	6005942	VCP	7415	0|94	94	47	0.0583127	2	0|40	40	20	806
RAD51B_HU	51479156	ATP5MG	10632	4|8	12	6	0.0582524	2	2|3	5	2.5	103
RAD51B_HU	5901922	CDC37	11140	2|42	44	22	0.0582011	2	2|14	16	8	378
RAD51B_HU	NP_056997.1	TXNDC12	51060	0|20	20	10	0.0581395	2	0|10	10	5	172
RAD51B_HU	17402900	FUBP1	8880	3|71	74	37	0.0574534	2	2|19	21	10.5	644
RAD51B_HU	25092737	HIST1H2AA	221613	15|0	15	7.5	0.0572519	2	8|0	8	4	131
RAD51B_HU	5803227	YWHAQ	10971	0|28	28	14	0.0571429	2	0|11	11	5.5	245
RAD51B_HU	13128992	TRIR	79002	15|5	20	10	0.0568182	2	8|3	11	5.5	176
RAD51B_HU	325651836	SMARCA5	8467	85|34	119	59.5	0.0565589	2	40|18	58	29	1052
RAD51B_HU	301897469	ENO3	2027	4|45	49	24.5	0.0564516	2	2|8	10	5	434
RAD51B_HU	4502981	COX4I1	1327	0|19	19	9.5	0.056213	2	0|7	7	3.5	169
RAD51B_HU	222352151	PCBP1	5093	7|33	40	20	0.0561798	2	5|15	20	10	356
RAD51B_HU	122937227	U2SURP	23350	90|25	115	57.5	0.0558795	2	44|12	56	28	1029
RAD51B_HU	55749531	SF3B2	10992	46|54	100	50	0.0558659	2	25|27	52	26	895
RAD51B_HU	50345292	JPT1	51155	0|12	12	6	0.0555556	2	0|4	4	2	108
RAD51B_HU	4557553	EMD	2010	15|13	28	14	0.0551181	2	7|8	15	7.5	254
RAD51B_HU	6598323	GDI2	2665	0|49	49	24.5	0.0550562	2	0|18	18	9	445
RAD51B_HU	NP_003396.1	YWHAH	7533	0|27	27	13.5	0.054878	2	0|11	11	5.5	246
RAD51B_HU	4504897	KPNA2	3838	23|35	58	29	0.0548204	2	9|16	25	12.5	529
RAD51B_HU	4506643	RPL37A	6168	6|4	10	5	0.0543478	2	2|1	3	1.5	92
RAD51B_HU	NP_006296.1	ANP32A	8125	0|27	27	13.5	0.0542169	2	0|13	13	6.5	249
RAD51B_HU	5031977	NAMPT	10135	43|10	53	26.5	0.0539715	2	21|5	26	13	491
RAD51B_HU	283135173	FUS	2521	14|42	56	28	0.0536398	2	6|10	16	8	522
RAD51B_HU	380837121	SEC22B	9554	3|20	23	11.5	0.0534884	2	2|7	9	4.5	215
RAD51B_HU	5031973	PDIA6	10130	3|44	47	23.5	0.0534091	2	2|16	18	9	440
RAD51B_HU	5031653	BCAS2	10286	15|9	24	12	0.0533333	2	10|4	14	7	225
RAD51B_HU	NP_003192.1	TFAM	7019	0|26	26	13	0.0528455	2	0|10	10	5	246
RAD51B_HU	54792069	SUMO2	6613	0|10	10	5	0.0526316	2	0|3	3	1.5	95
RAD51B_HU	14670392	BAZ1B	9031	127|29	156	78	0.0525961	2	64|12	76	38	1483
RAD51B_HU	224586882	YBX3	8531	0|39	39	19.5	0.0524194	2	0|18	18	9	372
RAD51B_HU	118498359	RSL1D1	26156	21|30	51	25.5	0.0520408	2	14|14	28	14	490
RAD51B_HU	209869993	GART	2618	51|54	105	52.5	0.0519802	2	27|20	47	23.5	1010
RAD51B_HU	109240550	PSPC1	55269	10|44	54	27	0.0516252	2	7|21	28	14	523
RAD51B_HU	4506641	RPL37	6167	8|2	10	5	0.0515464	2	3|1	4	2	97
RAD51B_HU	78000181	RPL14	9045	9|13	22	11	0.0511628	2	5|4	9	4.5	215
RAD51B_HU	NP_001003713.1	ATP5MF	9551	0|9	9	4.5	0.0511364	2	0|1	1	0.5	88
RAD51B_HU	306482694	SRSF7	6432	4|19	23	11.5	0.050885	2	3|8	11	5.5	226
RAD51B_HU	29540531	SULT1A1	6817	6|24	30	15	0.0508475	2	3|10	13	6.5	295
RAD51B_HU	38202257	GANAB	23193	1|95	96	48	0.0508475	2	1|27	28	14	944
RAD51B_HU	20149598	SLC25A10	1468	24|5	29	14.5	0.0505226	2	12|2	14	7	287
RAD51B_HU	4504733	IRS4	8471	76|50	126	63	0.0501193	2	33|23	56	28	1257
RAD51B_HU	4826686	DDX1	1653	31|43	74	37	0.05	2	17|16	33	16.5	740
RAD51B_HU	55749932	DES	1674	0|47	47	23.5	0.05	2	0|7	7	3.5	470
RAD51B_HU	217272892	EFTUD2	9343	48|49	97	48.5	0.0498971	2	27|24	51	25.5	972
RAD51B_HU	27436946	LMNA	4000	21|45	66	33	0.0496988	2	13|18	31	15.5	664
RAD51B_HU	4506209	PSMC2	5701	15|28	43	21.5	0.0496536	2	11|11	22	11	433
RAD51B_HU	4503607	ETFA	2108	0|33	33	16.5	0.0495495	2	0|12	12	6	333
RAD51B_HU	NP_001026997.1	BOLA2	552900	0|15	15	7.5	0.0493421	2	0|6	6	3	152
RAD51B_HU	37595750	LBR	3930	33|27	60	30	0.0487805	2	16|10	26	13	615
RAD51B_HU	NP_000445.1	SOD1	6647	0|15	15	7.5	0.0487013	2	0|7	7	3.5	154
RAD51B_HU	50726968	MFAP1	4236	28|14	42	21	0.047836	2	13|7	20	10	439
RAD51B_HU	5031645	COX17	10063	2|4	6	3	0.047619	2	1|1	2	1	63
RAD51B_HU	226530908	PCMT1	5110	2|25	27	13.5	0.0473684	2	2|10	12	6	285
RAD51B_HU	21218438	GATAD2B	57459	40|16	56	28	0.0472175	2	20|8	28	14	593
RAD51B_HU	148727341	STRAP	11171	7|26	33	16.5	0.0471429	2	4|8	12	6	350
RAD51B_HU	NP_001230574.1	CFL2	1073	0|14	14	7	0.0469799	2	0|3	3	1.5	149
RAD51B_HU	193794826	CYB5R3	1727	0|26	26	13	0.0467626	2	0|10	10	5	278
RAD51B_HU	281604136	PGAM5	192111	17|10	27	13.5	0.0467128	2	10|7	17	8.5	289
RAD51B_HU	4507131	SNRPF	6636	4|4	8	4	0.0465116	2	2|1	3	1.5	86
RAD51B_HU	4503513	EIF3I	8668	8|22	30	15	0.0461538	2	5|9	14	7	325
RAD51B_HU	77404397	SND1	27044	4|80	84	42	0.0461538	2	3|34	37	18.5	910
RAD51B_HU	19924129	RAD50	10111	99|22	121	60.5	0.0461128	2	53|17	70	35	1312
RAD51B_HU	207029415	RBBP4	5928	7|32	39	19.5	0.0459906	2	3|10	13	6.5	424
RAD51B_HU	4557237	ACAT1	38	0|39	39	19.5	0.0456674	2	0|18	18	9	427
RAD51B_HU	9994179	SAP30BP	29115	25|3	28	14	0.0454545	2	10|2	12	6	308
RAD51B_HU	226529917	TPI1	7167	0|26	26	13	0.0454545	2	0|12	12	6	286
RAD51B_HU	17298690	PUF60	22827	18|31	49	24.5	0.045203	2	8|6	14	7	542
RAD51B_HU	7706339	PPIL1	51645	9|6	15	7.5	0.0451807	2	5|4	9	4.5	166
RAD51B_HU	50428925	TBCB	1155	0|22	22	11	0.045082	2	0|13	13	6.5	244
RAD51B_HU	7427519	MCM6	4175	53|21	74	37	0.045067	2	26|11	37	18.5	821
RAD51B_HU	19920317	CKAP4	10970	0|54	54	27	0.0448505	2	0|24	24	12	602
RAD51B_HU	30581135	SMC1A	8243	65|45	110	55	0.0446067	2	34|27	61	30.5	1233
RAD51B_HU	4505087	MAGOH	4116	0|13	13	6.5	0.0445205	2	0|5	5	2.5	146
RAD51B_HU	17158005	MUCL1	118430	8|0	8	4	0.0444444	2	3|0	3	1.5	90
RAD51B_HU	4759156	SNRPA	6626	0|25	25	12.5	0.0443262	2	0|7	7	3.5	282
RAD51B_HU	354721184	RAB5C	5878	3|19	22	11	0.0441767	2	2|7	9	4.5	249
RAD51B_HU	19913406	TOP2A	7153	88|47	135	67.5	0.0440888	2	48|21	69	34.5	1531
RAD51B_HU	24308295	GRPEL1	80273	0|19	19	9.5	0.0437788	2	0|6	6	3	217
RAD51B_HU	7661952	SART3	9733	64|20	84	42	0.0436137	2	31|11	42	21	963
RAD51B_HU	22748747	LSM12	124801	5|12	17	8.5	0.0435897	2	4|4	8	4	195
RAD51B_HU	34147513	RAB7A	7879	0|18	18	9	0.0434783	2	0|9	9	4.5	207
RAD51B_HU	4885585	SAE1	10055	10|20	30	15	0.0433526	2	6|11	17	8.5	346
RAD51B_HU	24432106	CCAR2	57805	30|50	80	40	0.0433369	2	21|23	44	22	923
RAD51B_HU	4758302	ERH	2079	5|4	9	4.5	0.0432692	2	3|2	5	2.5	104
RAD51B_HU	11056044	PPA1	5464	0|25	25	12.5	0.0432526	2	0|11	11	5.5	289
RAD51B_HU	6912280	AHSA1	10598	10|19	29	14.5	0.0428994	2	8|7	15	7.5	338
RAD51B_HU	4506003	PPP1CA	5499	7|21	28	14	0.0424242	2	4|8	12	6	330
RAD51B_HU	4502303	ATP5PO	539	0|18	18	9	0.0422535	2	0|8	8	4	213
RAD51B_HU	13654237	PRKDC	5591	234|114	348	174	0.0421512	2	120|55	175	87.5	4128
RAD51B_HU	18201905	GPI	2821	0|47	47	23.5	0.0421147	2	0|19	19	9.5	558
RAD51B_HU	21700763	JPT2	90861	0|16	16	8	0.0421053	2	0|8	8	4	190
RAD51B_HU	100816392	FUBP3	8939	0|48	48	24	0.041958	2	0|19	19	9.5	572
RAD51B_HU	291575128	LDHB	3945	5|23	28	14	0.0419162	2	3|10	13	6.5	334
RAD51B_HU	7705706	RPS27L	51065	7|0	7	3.5	0.0416667	2	4|0	4	2	84
RAD51B_HU	4758988	RAB1A	5861	0|17	17	8.5	0.0414634	2	0|7	7	3.5	205
RAD51B_HU	9994185	RBM7	10179	20|2	22	11	0.0413534	2	14|2	16	8	266
RAD51B_HU	20070125	P4HB	5034	0|42	42	21	0.0413386	2	0|17	17	8.5	508
RAD51B_HU	33946297	ZNF326	284695	33|15	48	24	0.0412371	2	17|8	25	12.5	582
RAD51B_HU	6678271	TARDBP	23435	9|25	34	17	0.0410628	2	6|11	17	8.5	414
RAD51B_HU	62241042	EPRS	2058	52|72	124	62	0.0410053	2	31|35	66	33	1512
RAD51B_HU	169234630	RBM11	54033	23|0	23	11.5	0.0409253	2	13|0	13	6.5	281
RAD51B_HU	58530840	DSP	1832	222|12	234	117	0.0407524	2	116|5	121	60.5	2871
RAD51B_HU	NP_001132913.1	BCAP31	10134	0|20	20	10	0.0406504	2	0|9	9	4.5	246
RAD51B_HU	49472822	EIF3G	8666	6|20	26	13	0.040625	2	4|12	16	8	320
RAD51B_HU	148491070	CTPS1	1503	28|20	48	24	0.0406091	2	16|14	30	15	591
RAD51B_HU	46094060	BEX3	27018	5|4	9	4.5	0.0405405	2	4|4	8	4	111
RAD51B_HU	134142062	ACACB	32	154|45	199	99.5	0.0404801	2	73|15	88	44	2458
RAD51B_HU	4506675	RPN1	6184	5|44	49	24.5	0.0403624	2	4|19	23	11.5	607
RAD51B_HU	47419914	WARS	7453	8|30	38	19	0.0403397	2	4|15	19	9.5	471
RAD51B_HU	NP_004365.1	COX6C	1345	0|6	6	3	0.04	2	0|2	2	1	75
RAD51B_HU	11067747	CDC5L	988	31|33	64	32	0.0399002	2	18|18	36	18	802
RAD51B_HU	48255889	PRKCSH	5589	0|42	42	21	0.0397727	2	0|18	18	9	528
RAD51B_HU	10346135	MAPRE2	10982	22|4	26	13	0.0397554	2	11|2	13	6.5	327
RAD51B_HU	4885153	CRKL	1399	21|3	24	12	0.039604	2	13|3	16	8	303
RAD51B_HU	32483374	NOP56	10528	17|30	47	23.5	0.0395623	2	12|14	26	13	594
RAD51B_HU	4506773	S100A9	6280	4|5	9	4.5	0.0394737	2	2|3	5	2.5	114
RAD51B_HU	48526509	TIMM50	92609	19|17	36	18	0.0394737	2	8|7	15	7.5	456
RAD51B_HU	7662274	TOX4	9878	42|7	49	24.5	0.0394525	2	13|4	17	8.5	621
RAD51B_HU	19924125	RAD51D	5892	17|0	17	8.5	0.0393519	2	9|0	9	4.5	216
RAD51B_HU	40068518	PGD	5226	0|38	38	19	0.0393375	2	0|13	13	6.5	483
RAD51B_HU	207113160	TCOF1	6949	23|94	117	58.5	0.0393145	2	8|43	51	25.5	1488
RAD51B_HU	11024714	UBB	7314	18|0	18	9	0.0393013	2	4|0	4	2	229
RAD51B_HU	NP_001298132.1	CLTA	1211	0|11	11	5.5	0.0392857	2	0|4	4	2	140
RAD51B_HU	283436222	ATAD3A	55210	16|30	46	23	0.0392491	2	11|18	29	14.5	586
RAD51B_HU	297374782	ARHGDIA	396	0|16	16	8	0.0392157	2	0|6	6	3	204
RAD51B_HU	153070260	MARCKS	4082	0|26	26	13	0.0391566	2	0|13	13	6.5	332
RAD51B_HU	11863154	ARCN1	372	25|15	40	20	0.0391389	2	15|9	24	12	511
RAD51B_HU	24475816	TECR	9524	19|5	24	12	0.038961	2	10|2	12	6	308
RAD51B_HU	NP_006344.1	HMGN4	10473	0|7	7	3.5	0.0388889	2	0|3	3	1.5	90
RAD51B_HU	5454064	RBM14	10432	18|34	52	26	0.038864	2	9|17	26	13	669
RAD51B_HU	22748615	TMEM263	90488	3|6	9	4.5	0.0387931	2	2|2	4	2	116
RAD51B_HU	17017988	COX5B	1329	0|10	10	5	0.0387597	2	0|6	6	3	129
RAD51B_HU	5729875	PGRMC1	10857	0|15	15	7.5	0.0384615	2	0|7	7	3.5	195
RAD51B_HU	7705855	HSD17B12	51144	18|6	24	12	0.0384615	2	11|3	14	7	312
RAD51B_HU	NP_001007100.1	SCP2	6342	0|11	11	5.5	0.0384615	2	0|4	4	2	143
RAD51B_HU	5730027	KHDRBS1	10657	0|34	34	17	0.0383747	2	0|11	11	5.5	443
RAD51B_HU	4885399	SMC3	9126	53|40	93	46.5	0.0382087	2	31|19	50	25	1217
RAD51B_HU	24497435	PSMC5	5705	7|24	31	15.5	0.0381773	2	3|14	17	8.5	406
RAD51B_HU	41327712	CRK	1398	17|6	23	11.5	0.0378289	2	12|2	14	7	304
RAD51B_HU	31543831	TUBG1	7283	28|6	34	17	0.037694	2	15|2	17	8.5	451
RAD51B_HU	221316723	NAT10	55226	68|9	77	38.5	0.037561	2	34|5	39	19.5	1025
RAD51B_HU	190014586	PSIP1	11168	4|21	25	12.5	0.0375375	2	3|12	15	7.5	333
RAD51B_HU	256222019	RAB10	10890	0|15	15	7.5	0.0375	2	0|5	5	2.5	200
RAD51B_HU	193083120	TOMM40	10452	0|27	27	13.5	0.0373961	2	0|9	9	4.5	361
RAD51B_HU	7706497	CMPK1	51727	0|17	17	8.5	0.0372807	2	0|6	6	3	228
RAD51B_HU	NP_001975.1	ESD	2098	0|21	21	10.5	0.037234	2	0|8	8	4	282
RAD51B_HU	163965364	NACA	4666	3|13	16	8	0.0372093	2	2|7	9	4.5	215
RAD51B_HU	5031981	PSMD14	10213	4|19	23	11.5	0.0370968	2	3|7	10	5	310
RAD51B_HU	388240801	LMNB2	84823	0|46	46	23	0.0370968	2	0|17	17	8.5	620
RAD51B_HU	21389315	SLC25A1	6576	20|3	23	11.5	0.0369775	2	9|2	11	5.5	311
RAD51B_HU	31563378	EIF6	3692	0|18	18	9	0.0367347	2	0|8	8	4	245
RAD51B_HU	4757880	BUB3	9184	5|19	24	12	0.0365854	2	3|7	10	5	328
RAD51B_HU	NP_006808.1	ERP29	10961	0|19	19	9.5	0.0363985	2	0|6	6	3	261
RAD51B_HU	NP_009031.1	ATP5ME	521	0|5	5	2.5	0.0362319	2	0|2	2	1	69
RAD51B_HU	4502171	APRT	353	0|13	13	6.5	0.0361111	2	0|5	5	2.5	180
RAD51B_HU	4758876	PABPN1	8106	0|22	22	11	0.0359477	2	0|7	7	3.5	306
RAD51B_HU	304376272	CDKN2A	1029	0|12	12	6	0.0359281	2	0|4	4	2	167
RAD51B_HU	7657441	PDAP1	11333	0|13	13	6.5	0.0359116	2	0|8	8	4	181
RAD51B_HU	4506717	RPS29	6235	2|2	4	2	0.0357143	2	1|2	3	1.5	56
RAD51B_HU	10800140	HIST1H2BB	3018	9|0	9	4.5	0.0357143	2	3|0	3	1.5	126
RAD51B_HU	12408675	PFDN2	5202	0|11	11	5.5	0.0357143	2	0|4	4	2	154
RAD51B_HU	132626688	MDC1	9656	74|75	149	74.5	0.035663	2	41|46	87	43.5	2089
RAD51B_HU	7657015	RTCB	51493	15|21	36	18	0.0356436	2	10|12	22	11	505
RAD51B_HU	350276247	PPP1CC	5501	2|22	24	12	0.0356083	2	1|8	9	4.5	337
RAD51B_HU	18490987	MRTO4	51154	5|12	17	8.5	0.0355649	2	4|8	12	6	239
RAD51B_HU	4505257	MSN	4478	0|41	41	20.5	0.0355286	2	0|20	20	10	577
RAD51B_HU	30410794	PSME3	10197	8|10	18	9	0.0354331	2	4|4	8	4	254
RAD51B_HU	5032087	SF3A1	10291	25|31	56	28	0.035309	2	13|12	25	12.5	793
RAD51B_HU	7705300	UFM1	51569	0|6	6	3	0.0352941	2	0|3	3	1.5	85
RAD51B_HU	33356172	NBN	4683	42|11	53	26.5	0.0351459	2	23|7	30	15	754
RAD51B_HU	147904340	WDR82	80335	15|7	22	11	0.0351438	2	9|2	11	5.5	313
RAD51B_HU	385198059	NOP2	4839	15|42	57	28.5	0.0350985	2	8|17	25	12.5	812
RAD51B_HU	21361114	SLC25A11	8402	19|3	22	11	0.0350318	2	9|2	11	5.5	314
RAD51B_HU	5174669	SCML2	10389	45|4	49	24.5	0.035	2	20|2	22	11	700
RAD51B_HU	NP_004772.1	VAMP3	9341	0|7	7	3.5	0.035	2	0|4	4	2	100
RAD51B_HU	4507669	TPT1	7178	0|12	12	6	0.0348837	2	0|2	2	1	172
RAD51B_HU	15809016	MYL12B	103910	0|12	12	6	0.0348837	2	0|3	3	1.5	172
RAD51B_HU	5729991	PSMC4	5704	9|20	29	14.5	0.034689	2	8|7	15	7.5	418
RAD51B_HU	157739940	NUDT19	390916	0|26	26	13	0.0346667	2	0|11	11	5.5	375
RAD51B_HU	21327701	TAF15	8148	2|39	41	20.5	0.0346284	2	1|13	14	7	592
RAD51B_HU	336391093	RAB2A	5862	0|13	13	6.5	0.0345745	2	0|7	7	3.5	188
RAD51B_HU	38327552	G3BP1	10146	2|30	32	16	0.0343348	2	2|10	12	6	466
RAD51B_HU	157694492	MYBBP1A	10514	54|37	91	45.5	0.034262	2	32|18	50	25	1328
RAD51B_HU	194097365	FTSJ3	117246	30|28	58	29	0.0342385	2	17|10	27	13.5	847
RAD51B_HU	21361794	CAND1	55832	62|22	84	42	0.0341463	2	29|12	41	20.5	1230
RAD51B_HU	394582093	MCM3	4172	17|41	58	29	0.0339977	2	10|16	26	13	853
RAD51B_HU	21956645	MTPN	136319	0|8	8	4	0.0338983	2	0|4	4	2	118
RAD51B_HU	11545813	CXorf56	63932	13|2	15	7.5	0.0337838	2	6|1	7	3.5	222
RAD51B_HU	4758762	NARS	4677	0|37	37	18.5	0.0337591	2	0|12	12	6	548
RAD51B_HU	20357552	CTTN	2017	5|32	37	18.5	0.0336364	2	4|20	24	12	550
RAD51B_HU	4557581	FABP5	2171	9|0	9	4.5	0.0333333	2	4|0	4	2	135
RAD51B_HU	161702986	EZR	7430	0|39	39	19.5	0.0332765	2	0|15	15	7.5	586
RAD51B_HU	5803181	STIP1	10963	0|36	36	18	0.0331492	2	0|21	21	10.5	543
RAD51B_HU	7706254	NOP58	51602	16|19	35	17.5	0.0330813	2	8|9	17	8.5	529
RAD51B_HU	24430151	PSMC1	5700	12|17	29	14.5	0.0329545	2	7|10	17	8.5	440
RAD51B_HU	119220557	PAICS	10606	4|24	28	14	0.0329412	2	2|8	10	5	425
RAD51B_HU	205277463	TKT	7086	19|22	41	20.5	0.0329053	2	11|12	23	11.5	623
RAD51B_HU	373432682	UBE2L3	7332	0|8	8	4	0.0327869	2	0|5	5	2.5	122
RAD51B_HU	5803187	TALDO1	6888	0|22	22	11	0.0326409	2	0|12	12	6	337
RAD51B_HU	118402586	GLO1	2739	0|12	12	6	0.0326087	2	0|8	8	4	184
RAD51B_HU	237649019	SLC25A13	10165	27|17	44	22	0.0325444	2	16|8	24	12	676
RAD51B_HU	35493916	RPN2	6185	10|31	41	20.5	0.0324881	2	5|16	21	10.5	631
RAD51B_HU	11559923	EIF4H	7458	0|16	16	8	0.0322581	2	0|6	6	3	248
RAD51B_HU	21614544	S100A8	6279	6|0	6	3	0.0322581	2	3|0	3	1.5	93
RAD51B_HU	4505751	PFN2	5217	1|8	9	4.5	0.0321429	2	1|3	4	2	140
RAD51B_HU	20336290	DHX30	22907	60|14	74	37	0.0320346	2	33|8	41	20.5	1155
RAD51B_HU	50592988	UQCRC2	7385	13|16	29	14.5	0.0320088	2	7|7	14	7	453
RAD51B_HU	4502847	CIRBP	1153	0|11	11	5.5	0.0319767	2	0|6	6	3	172
RAD51B_HU	98986464	TMED10	10972	4|10	14	7	0.0319635	2	2|5	7	3.5	219
RAD51B_HU	223468564	SLC1A5	6510	5|15	20	10	0.0319489	2	3|5	8	4	313
RAD51B_HU	4502101	ANXA1	301	19|3	22	11	0.0317919	2	9|2	11	5.5	346
RAD51B_HU	162329583	CPSF6	11052	27|8	35	17.5	0.0317604	2	11|5	16	8	551
RAD51B_HU	10800138	HIST1H2BD	3017	8|0	8	4	0.031746	2	2|0	2	1	126
RAD51B_HU	306482646	SRSF2	6427	0|14	14	7	0.0316742	2	0|5	5	2.5	221
RAD51B_HU	24638454	ATP2A2	488	26|40	66	33	0.0316699	2	16|14	30	15	1042
RAD51B_HU	NP_689478.1	BTF3L4	91408	0|10	10	5	0.0316456	2	0|6	6	3	158
RAD51B_HU	112293277	DNAJC8	22826	7|9	16	8	0.0316206	2	4|4	8	4	253
RAD51B_HU	119703744	DSG1	1828	64|2	66	33	0.0314585	2	31|1	32	16	1049
RAD51B_HU	4757952	CDC42	998	0|12	12	6	0.0314136	2	0|6	6	3	191
RAD51B_HU	4507947	YARS	8565	10|23	33	16.5	0.03125	2	7|10	17	8.5	528
RAD51B_HU	NP_001307575.1	U2AF1L5	102724594	0|15	15	7.5	0.03125	2	0|7	7	3.5	240
RAD51B_HU	19923193	ST13	6767	0|23	23	11.5	0.0311653	2	0|8	8	4	369
RAD51B_HU	38149981	SNRPB2	6629	8|6	14	7	0.0311111	2	5|1	6	3	225
RAD51B_HU	5454154	PPIH	10465	3|8	11	5.5	0.0310734	2	2|4	6	3	177
RAD51B_HU	NP_003341.1	UBE2V2	7336	0|9	9	4.5	0.0310345	2	0|3	3	1.5	145
RAD51B_HU	NP_149073.1	SARNP	84324	0|13	13	6.5	0.0309524	2	0|4	4	2	210
RAD51B_HU	5453760	NEDD8	4738	0|5	5	2.5	0.0308642	2	0|3	3	1.5	81
RAD51B_HU	4506017	PPP2CA	5515	0|19	19	9.5	0.0307443	2	0|8	8	4	309
RAD51B_HU	4503507	EIF2S3	1968	15|14	29	14.5	0.0307203	2	8|6	14	7	472
RAD51B_HU	14141170	MTA2	9219	33|8	41	20.5	0.0306886	2	18|4	22	11	668
RAD51B_HU	313151210	HSD17B4	3295	0|44	44	22	0.0306407	2	0|19	19	9.5	718
RAD51B_HU	260099723	LDHA	3939	8|14	22	11	0.0304709	2	4|6	10	5	361
RAD51B_HU	302129652	ANXA6	309	0|39	39	19.5	0.0304212	2	0|17	17	8.5	641
RAD51B_HU	4557894	LYZ	4069	9|0	9	4.5	0.0304054	2	3|0	3	1.5	148
RAD51B_HU	4502227	ARL1	400	11|0	11	5.5	0.0303867	2	3|0	3	1.5	181
RAD51B_HU	NP_003012.1	SGTA	6449	0|19	19	9.5	0.0303514	2	0|7	7	3.5	313
RAD51B_HU	25777602	PSMD2	5708	28|27	55	27.5	0.0302863	2	15|11	26	13	908
RAD51B_HU	19923142	KPNB1	3837	12|41	53	26.5	0.0302511	2	7|15	22	11	876
RAD51B_HU	19923483	RAB14	51552	0|13	13	6.5	0.0302326	2	0|6	6	3	215
RAD51B_HU	NP_001484.1	GDI1	2664	0|27	27	13.5	0.0302013	2	0|11	11	5.5	447
RAD51B_HU	4503523	EIF3D	8664	16|17	33	16.5	0.0301095	2	8|5	13	6.5	548
RAD51B_HU	9951915	AHCY	191	0|26	26	13	0.0300926	2	0|12	12	6	432
RAD51B_HU	4503659	FAU	2197	2|6	8	4	0.0300752	2	2|2	4	2	133
RAD51B_HU	38327625	CS	1431	0|28	28	14	0.0300429	2	0|9	9	4.5	466
RAD51B_HU	300244569	SRSF11	9295	12|17	29	14.5	0.0300207	2	7|6	13	6.5	483
RAD51B_HU	48255933	HMGN1	3150	0|6	6	3	0.03	2	0|3	3	1.5	100
RAD51B_HU	14249678	RBM17	84991	21|3	24	12	0.0299252	2	11|2	13	6.5	401
RAD51B_HU	38327634	DDX18	8886	27|13	40	20	0.0298507	2	14|7	21	10.5	670
RAD51B_HU	8922301	WDR70	55100	35|4	39	19.5	0.0298165	2	18|3	21	10.5	654
RAD51B_HU	4505409	NME2	4831	9|0	9	4.5	0.0296053	2	4|0	4	2	152
RAD51B_HU	8923920	H2AFY2	55506	0|22	22	11	0.0295699	2	0|6	6	3	372
RAD51B_HU	157649073	CAP1	10487	0|28	28	14	0.0294737	2	0|8	8	4	475
RAD51B_HU	40254924	LRRC59	55379	0|18	18	9	0.029316	2	0|6	6	3	307
RAD51B_HU	12025678	ACTN4	81	6|47	53	26.5	0.0290889	2	5|21	26	13	911
RAD51B_HU	NP_001311124.1	DDX3Y	8653	0|37	37	18.5	0.0290424	2	0|15	15	7.5	637
RAD51B_HU	NP_001193765.1	RAB11A	8766	0|9	9	4.5	0.0290323	2	0|5	5	2.5	155
RAD51B_HU	16933567	RAB8A	4218	0|12	12	6	0.0289855	2	0|5	5	2.5	207
RAD51B_HU	14043022	MARS	4141	23|29	52	26	0.0288889	2	13|11	24	12	900
RAD51B_HU	21361399	PPP2R1A	5518	0|34	34	17	0.0288625	2	0|16	16	8	589
RAD51B_HU	221316630	COPB1	1315	43|12	55	27.5	0.0288562	2	26|6	32	16	953
RAD51B_HU	7019419	GNL2	29889	38|4	42	21	0.0287278	2	21|2	23	11.5	731
RAD51B_HU	114796642	RCC1	1104	0|24	24	12	0.0285036	2	0|13	13	6.5	421
RAD51B_HU	NP_001619.1	AKR1B1	231	0|18	18	9	0.028481	2	0|8	8	4	316
RAD51B_HU	21361144	PSMC3	5702	0|25	25	12.5	0.0284738	2	0|7	7	3.5	439
RAD51B_HU	29826282	PPM1G	5496	7|24	31	15.5	0.0283883	2	4|13	17	8.5	546
RAD51B_HU	4506129	PRPS2	5634	0|18	18	9	0.0283019	2	0|8	8	4	318
RAD51B_HU	18375501	APEX1	328	0|18	18	9	0.0283019	2	0|9	9	4.5	318
RAD51B_HU	6005721	ERLIN2	11160	19|0	19	9.5	0.0280236	2	10|0	10	5	339
RAD51B_HU	23510448	MCM5	4174	15|26	41	20.5	0.0279292	2	10|11	21	10.5	734
RAD51B_HU	23503295	CSNK2B	1460	2|10	12	6	0.027907	2	1|4	5	2.5	215
RAD51B_HU	20127454	ATIC	471	0|33	33	16.5	0.0278716	2	0|14	14	7	592
RAD51B_HU	4502205	ARF4	378	10|0	10	5	0.0277778	2	4|0	4	2	180
RAD51B_HU	4885281	GLUD1	2746	4|27	31	15.5	0.0277778	2	3|12	15	7.5	558
RAD51B_HU	NP_061329.3	GNG12	55970	0|4	4	2	0.0277778	2	0|3	3	1.5	72
RAD51B_HU	19913408	TOP2B	7155	71|19	90	45	0.0277606	2	39|10	49	24.5	1621
RAD51B_HU	25777671	PPP1R10	5514	46|6	52	26	0.0276596	2	25|5	30	15	940
RAD51B_HU	20127499	SRSF6	6431	0|19	19	9.5	0.0276163	2	0|8	8	4	344
RAD51B_HU	312433975	EIF3C	8663	22|28	50	25	0.0273823	2	12|16	28	14	913
RAD51B_HU	21361181	ATP1A1	476	6|50	56	28	0.0273705	2	3|21	24	12	1023
RAD51B_HU	4826860	SNU13	4809	0|7	7	3.5	0.0273438	2	0|4	4	2	128
RAD51B_HU	NP_001231513.1	FMC1-LUC7L2	100996928	0|25	25	12.5	0.0272926	2	0|11	11	5.5	458
RAD51B_HU	7657455	PES1	23481	20|12	32	16	0.0272109	2	12|8	20	10	588
RAD51B_HU	40217847	SNRNP200	23020	75|41	116	58	0.0271536	2	44|17	61	30.5	2136
RAD51B_HU	NP_001172110.1	PFDN6	10471	0|7	7	3.5	0.0271318	2	0|5	5	2.5	129
RAD51B_HU	154800441	PRH1	5554	9|0	9	4.5	0.0271084	2	6|0	6	3	166
RAD51B_HU	414144870	COPZ1	22818	0|10	10	5	0.027027	2	0|3	3	1.5	185
RAD51B_HU	4503363	DPM1	8813	11|3	14	7	0.0269231	2	6|3	9	4.5	260
RAD51B_HU	55770906	XAB2	56949	42|4	46	23	0.0269006	2	22|3	25	12.5	855
RAD51B_HU	24431950	PRPF4	9128	25|3	28	14	0.0268199	2	14|2	16	8	522
RAD51B_HU	38569421	ACLY	47	0|59	59	29.5	0.0267938	2	0|28	28	14	1101
RAD51B_HU	259906018	ACIN1	22985	27|44	71	35.5	0.0267319	2	14|23	37	18.5	1328
RAD51B_HU	311771545	RBM14-RBM4	100526737	0|18	18	9	0.0265487	2	0|7	7	3.5	339
RAD51B_HU	98986457	HCFC1	3054	86|22	108	54	0.0265356	2	36|12	48	24	2035
RAD51B_HU	5292161	PSMD4	5710	6|14	20	10	0.0265252	2	3|7	10	5	377
RAD51B_HU	91199540	DLD	1738	19|8	27	13.5	0.0265226	2	9|4	13	6.5	509
RAD51B_HU	7706501	WBP11	51729	22|12	34	17	0.0265211	2	12|6	18	9	641
RAD51B_HU	NP_077001.1	DCTPP1	79077	0|9	9	4.5	0.0264706	2	0|4	4	2	170
RAD51B_HU	4504511	DNAJA1	3301	12|9	21	10.5	0.0264484	2	9|5	14	7	397
RAD51B_HU	20149629	DDX47	51202	19|5	24	12	0.0263736	2	8|3	11	5.5	455
RAD51B_HU	4758356	FEN1	2237	7|13	20	10	0.0263158	2	5|9	14	7	380
RAD51B_HU	10863977	LSM2	57819	0|5	5	2.5	0.0263158	2	0|2	2	1	95
RAD51B_HU	66933016	IMPDH2	3615	0|27	27	13.5	0.0262646	2	0|11	11	5.5	514
RAD51B_HU	117168248	HACD3	51495	15|4	19	9.5	0.0262431	2	9|2	11	5.5	362
RAD51B_HU	20127408	HADHA	3030	0|40	40	20	0.0262123	2	0|13	13	6.5	763
RAD51B_HU	188035908	CBX5	23468	0|10	10	5	0.026178	2	0|4	4	2	191
RAD51B_HU	158937236	NPEPPS	9520	14|34	48	24	0.0261153	2	9|12	21	10.5	919
RAD51B_HU	164519146	GATAD2A	54815	27|6	33	16.5	0.0260664	2	12|4	16	8	633
RAD51B_HU	46593007	UQCRC1	7384	0|25	25	12.5	0.0260417	2	0|5	5	2.5	480
RAD51B_HU	5803167	SF3A3	10946	13|13	26	13	0.0259481	2	7|5	12	6	501
RAD51B_HU	219842247	PPHLN1	51535	18|0	18	9	0.0258621	2	9|0	9	4.5	348
RAD51B_HU	NP_001193355.1	ATP5MD	84833	0|3	3	1.5	0.0258621	2	0|2	2	1	58
RAD51B_HU	154354962	IMMT	10989	10|29	39	19.5	0.0257596	2	7|17	24	12	757
RAD51B_HU	55770900	BRIX1	55299	11|7	18	9	0.0254958	2	7|4	11	5.5	353
RAD51B_HU	NP_001317054.1	VAMP2	6844	0|6	6	3	0.0254237	2	0|3	3	1.5	118
RAD51B_HU	22027538	PDCD6IP	10015	31|13	44	22	0.0253456	2	19|6	25	12.5	868
RAD51B_HU	4757714	ACP1	52	0|8	8	4	0.0253165	2	0|3	3	1.5	158
RAD51B_HU	55953087	GTPBP4	23560	25|7	32	16	0.0252366	2	13|3	16	8	634
RAD51B_HU	4503519	EIF3F	8665	9|9	18	9	0.0252101	2	6|4	10	5	357
RAD51B_HU	NP_057164.3	GLOD4	51031	0|15	15	7.5	0.0251678	2	0|7	7	3.5	298
RAD51B_HU	294832006	PPP2R2A	5520	2|21	23	11.5	0.0251641	2	1|8	9	4.5	457
RAD51B_HU	4502209	ARF5	381	1|8	9	4.5	0.025	2	1|4	5	2.5	180
RAD51B_HU	5453638	ARID3B	10620	24|4	28	14	0.025	2	14|4	18	9	560
RAD51B_HU	21361454	PYCR2	29920	4|12	16	8	0.025	2	3|6	9	4.5	320
RAD51B_HU	14251209	CLIC1	1192	0|12	12	6	0.0248963	2	0|8	8	4	241
RAD51B_HU	42542379	SRRM1	10250	13|32	45	22.5	0.0248894	2	6|15	21	10.5	904
RAD51B_HU	13376007	ISOC2	79763	0|11	11	5.5	0.0248869	2	0|7	7	3.5	221
RAD51B_HU	28872725	PSMD11	5717	0|21	21	10.5	0.0248815	2	0|9	9	4.5	422
RAD51B_HU	375331879	LTA4H	4048	0|29	29	14.5	0.0247019	2	0|14	14	7	587
RAD51B_HU	4505357	NDUFA4	4697	0|4	4	2	0.0246914	2	0|3	3	1.5	81
RAD51B_HU	302699237	EIF4G1	1981	23|56	79	39.5	0.0246875	2	16|30	46	23	1600
RAD51B_HU	4507241	SSRP1	6749	21|14	35	17.5	0.0246827	2	11|10	21	10.5	709
RAD51B_HU	119226260	CHERP	10523	33|12	45	22.5	0.0245633	2	17|8	25	12.5	916
RAD51B_HU	161169023	SUPT5H	6829	29|24	53	26.5	0.024379	2	15|14	29	14.5	1087
RAD51B_HU	13994151	PDLIM1	9124	0|16	16	8	0.0243161	2	0|8	8	4	329
RAD51B_HU	4827050	USP14	9097	0|24	24	12	0.0242915	2	0|11	11	5.5	494
RAD51B_HU	4502419	BLVRB	645	0|10	10	5	0.0242718	2	0|4	4	2	206
RAD51B_HU	5453830	ORC2	4999	28|0	28	14	0.0242634	2	15|0	15	7.5	577
RAD51B_HU	251831110	COX2	4513	0|11	11	5.5	0.0242291	2	0|3	3	1.5	227
RAD51B_HU	NP_001316346.1	TMA7	51372	0|3	3	1.5	0.0241935	2	0|1	1	0.5	62
RAD51B_HU	39995082	NSUN2	54888	16|21	37	18.5	0.0241199	2	9|11	20	10	767
RAD51B_HU	NP_002558.1	PEBP1	5037	0|9	9	4.5	0.0240642	2	0|5	5	2.5	187
RAD51B_HU	5174529	MAT2A	4144	9|10	19	9.5	0.0240506	2	5|4	9	4.5	395
RAD51B_HU	194097487	RANBP3	8498	19|8	27	13.5	0.0240214	2	9|3	12	6	562
RAD51B_HU	115583685	SLC16A1	6566	15|9	24	12	0.024	2	8|6	14	7	500
RAD51B_HU	NP_001027459.1	UBE2V1	7335	0|7	7	3.5	0.0238095	2	0|5	5	2.5	147
RAD51B_HU	4757834	BAG2	9532	4|6	10	5	0.0236967	2	2|2	4	2	211
RAD51B_HU	11321601	PFKP	5214	6|31	37	18.5	0.0235969	2	5|17	22	11	784
RAD51B_HU	195539395	PSMC6	5706	2|17	19	9.5	0.0235732	2	1|8	9	4.5	403
RAD51B_HU	4503509	EIF3A	8661	15|50	65	32.5	0.0235166	2	10|23	33	16.5	1382
RAD51B_HU	5174419	CLPP	8192	0|13	13	6.5	0.0234657	2	0|4	4	2	277
RAD51B_HU	21361565	ATP5PB	515	0|12	12	6	0.0234375	2	0|6	6	3	256
RAD51B_HU	10835057	NAA10	8260	0|11	11	5.5	0.0234043	2	0|6	6	3	235
RAD51B_HU	156416003	SDHA	6389	0|31	31	15.5	0.0233434	2	0|16	16	8	664
RAD51B_HU	4503101	CSRP2	1466	3|6	9	4.5	0.0233161	2	2|4	6	3	193
RAD51B_HU	10835049	RHOA	387	0|9	9	4.5	0.0233161	2	0|3	3	1.5	193
RAD51B_HU	33356547	MCM2	4171	7|35	42	21	0.0232301	2	5|15	20	10	904
RAD51B_HU	31657117	PPP4R3A	55671	34|4	38	19	0.0231707	2	21|3	24	12	820
RAD51B_HU	170763506	GTF3C5	9328	22|2	24	12	0.0231214	2	13|2	15	7.5	519
RAD51B_HU	21070976	DIABLO	56616	0|9	9	4.5	0.0230769	2	0|5	5	2.5	195
RAD51B_HU	24430146	NUP153	9972	52|16	68	34	0.0230508	2	32|11	43	21.5	1475
RAD51B_HU	410173185	LOC101060252	101060252	7|0	7	3.5	0.0230263	2	4|0	4	2	152
RAD51B_HU	29570791	CSNK2A1	1457	18|0	18	9	0.0230179	2	11|0	11	5.5	391
RAD51B_HU	NP_005096.1	RBM8A	9939	0|8	8	4	0.0229885	2	0|3	3	1.5	174
RAD51B_HU	110347418	SMC2	10592	38|17	55	27.5	0.0229741	2	21|11	32	16	1197
RAD51B_HU	20149635	NSFL1C	55968	5|12	17	8.5	0.022973	2	3|6	9	4.5	370
RAD51B_HU	21264343	SAFB	6294	15|27	42	21	0.0229508	2	11|17	28	14	915
RAD51B_HU	16905517	SRSF10	10772	2|10	12	6	0.0229008	2	1|3	4	2	262
RAD51B_HU	4506583	RPA1	6117	19|9	28	14	0.0227273	2	12|5	17	8.5	616
RAD51B_HU	118572613	SRRM2	23524	29|96	125	62.5	0.0227108	2	20|46	66	33	2752
RAD51B_HU	378744165	PAF1	54623	13|9	22	11	0.0226804	2	10|6	16	8	485
RAD51B_HU	4503249	DEK	7913	0|17	17	8.5	0.0226667	2	0|10	10	5	375
RAD51B_HU	NP_005960.1	NAP1L4	4676	0|17	17	8.5	0.0226667	2	0|5	5	2.5	375
RAD51B_HU	55741709	RBM25	58517	19|19	38	19	0.0225386	2	10|11	21	10.5	843
RAD51B_HU	18105007	CAD	790	74|26	100	50	0.0224719	2	39|14	53	26.5	2225
RAD51B_HU	115298668	SNRNP40	9410	6|10	16	8	0.022409	2	4|4	8	4	357
RAD51B_HU	223941782	SIN3A	25942	55|2	57	28.5	0.0223881	2	33|2	35	17.5	1273
RAD51B_HU	NP_002614.2	PFDN4	5203	0|6	6	3	0.0223881	2	0|3	3	1.5	134
RAD51B_HU	NP_001247421.1	RDX	5962	0|27	27	13.5	0.022351	2	0|11	11	5.5	604
RAD51B_HU	7706351	PTRH2	51651	0|8	8	4	0.0223464	2	0|4	4	2	179
RAD51B_HU	28827795	CHMP4B	128866	3|7	10	5	0.0223214	2	2|3	5	2.5	224
RAD51B_HU	19557691	SURF4	6836	12|0	12	6	0.0223048	2	7|0	7	3.5	269
RAD51B_HU	17402871	BCCIP	56647	7|7	14	7	0.022293	2	4|3	7	3.5	314
RAD51B_HU	41406084	GPX1	2876	0|9	9	4.5	0.0221675	2	0|3	3	1.5	203
RAD51B_HU	NP_001230820.1	TPD52L2	7165	0|8	8	4	0.0220994	2	0|4	4	2	181
RAD51B_HU	11321607	TRIP13	9319	10|9	19	9.5	0.0219907	2	5|4	9	4.5	432
RAD51B_HU	6005757	SUPT16H	11198	24|22	46	23	0.0219675	2	15|10	25	12.5	1047
RAD51B_HU	4504517	HSPB1	3315	9|0	9	4.5	0.0219512	2	5|0	5	2.5	205
RAD51B_HU	195963398	SUGT1	10910	8|8	16	8	0.0219178	2	5|5	10	5	365
RAD51B_HU	25777711	SKP1	6500	6|1	7	3.5	0.021875	2	4|1	5	2.5	160
RAD51B_HU	116812573	CWC15	51503	10|0	10	5	0.0218341	2	5|0	5	2.5	229
RAD51B_HU	154146193	PNISR	25957	33|2	35	17.5	0.0217391	2	7|2	9	4.5	805
RAD51B_HU	4758024	COIL	8161	25|0	25	12.5	0.0217014	2	12|0	12	6	576
RAD51B_HU	19923231	RAB6A	5870	0|9	9	4.5	0.0216346	2	0|4	4	2	208
RAD51B_HU	56118219	IGF2BP2	10644	0|24	24	12	0.0215827	2	0|9	9	4.5	556
RAD51B_HU	171846268	TSFM	10102	0|14	14	7	0.0215385	2	0|9	9	4.5	325
RAD51B_HU	4502281	ATP1B3	483	1|11	12	6	0.0215054	2	1|4	5	2.5	279
RAD51B_HU	33239445	EIF3B	8662	16|19	35	17.5	0.0214988	2	10|12	22	11	814
RAD51B_HU	186928819	HDGF	3068	0|11	11	5.5	0.0214844	2	0|7	7	3.5	256
RAD51B_HU	32490557	PAPOLA	10914	28|4	32	16	0.0214765	2	18|3	21	10.5	745
RAD51B_HU	118600981	JMJD1C	221037	107|2	109	54.5	0.0214567	2	55|2	57	28.5	2540
RAD51B_HU	188035924	ALDH7A1	501	0|23	23	11.5	0.0213358	2	0|6	6	3	539
RAD51B_HU	4758556	PRPF3	9129	22|7	29	14.5	0.0212299	2	15|5	20	10	683
RAD51B_HU	14277126	PPIL3	53938	4|3	7	3.5	0.0212121	2	3|1	4	2	165
RAD51B_HU	201860300	AIP	9049	3|11	14	7	0.0212121	2	1|5	6	3	330
RAD51B_HU	NP_004086.1	EIF4EBP1	1978	0|5	5	2.5	0.0211864	2	0|3	3	1.5	118
RAD51B_HU	45593130	GNL3	26354	23|0	23	11.5	0.0209472	2	14|0	14	7	549
RAD51B_HU	4557761	MSH2	4436	32|7	39	19.5	0.0208779	2	18|3	21	10.5	934
RAD51B_HU	20149675	EFHD2	79180	0|10	10	5	0.0208333	2	0|6	6	3	240
RAD51B_HU	89274169	CIAPIN1	57019	5|8	13	6.5	0.0208333	2	3|5	8	4	312
RAD51B_HU	NP_001180486.1	ENY2	56943	0|4	4	2	0.0208333	2	0|1	1	0.5	96
RAD51B_HU	4758158	SEPTIN2	4735	0|15	15	7.5	0.0207756	2	0|8	8	4	361
RAD51B_HU	237649012	EBNA1BP2	10969	2|13	15	7.5	0.0207756	2	2|7	9	4.5	361
RAD51B_HU	6912286	CASP14	23581	10|0	10	5	0.0206612	2	6|0	6	3	242
RAD51B_HU	125988409	IK	3550	15|8	23	11.5	0.0206463	2	9|5	14	7	557
RAD51B_HU	19913428	ATP6V1B2	526	0|21	21	10.5	0.0205479	2	0|10	10	5	511
RAD51B_HU	171906575	DBNL	28988	0|18	18	9	0.0205011	2	0|10	10	5	439
RAD51B_HU	4506341	ABCD3	5825	27|0	27	13.5	0.0204856	2	15|0	15	7.5	659
RAD51B_HU	NP_001243615.1	CSNK2A3	283106	0|16	16	8	0.0204604	2	0|6	6	3	391
RAD51B_HU	NP_001035941.1	CARHSP1	23589	0|6	6	3	0.0204082	2	0|1	1	0.5	147
RAD51B_HU	NP_003565.4	VAPA	9218	0|12	12	6	0.0204082	2	0|6	6	3	294
RAD51B_HU	4758216	DVL2	1856	19|11	30	15	0.0203804	2	11|6	17	8.5	736
RAD51B_HU	NP_001278357.1	BAX	581	0|9	9	4.5	0.020362	2	0|5	5	2.5	221
RAD51B_HU	224282117	SUGP2	10147	44|0	44	22	0.0203327	2	27|0	27	13.5	1082
RAD51B_HU	11125770	AIMP2	7965	10|3	13	6.5	0.0203125	2	4|1	5	2.5	320
RAD51B_HU	25777732	ALDH2	217	0|21	21	10.5	0.0203095	2	0|7	7	3.5	517
RAD51B_HU	NP_001304904.1	NOP16	51491	0|7	7	3.5	0.0202312	2	0|4	4	2	173
RAD51B_HU	NP_061980.1	MYDGF	56005	0|7	7	3.5	0.0202312	2	0|3	3	1.5	173
RAD51B_HU	4504035	GMPS	8833	0|28	28	14	0.020202	2	0|13	13	6.5	693
RAD51B_HU	NP_002479.1	NDUFA2	4695	0|4	4	2	0.020202	2	0|2	2	1	99
RAD51B_HU	208609990	NUP93	9688	25|8	33	16.5	0.0201465	2	16|5	21	10.5	819
RAD51B_HU	23097240	LRWD1	222229	22|4	26	13	0.0200927	2	12|2	14	7	647
RAD51B_HU	14670350	GTF2I	2969	26|14	40	20	0.0200401	2	16|7	23	11.5	998
RAD51B_HU	7706326	SF3B6	51639	3|2	5	2.5	0.02	2	2|1	3	1.5	125
RAD51B_HU	108773810	LARS	51520	25|22	47	23.5	0.019983	2	14|10	24	12	1176
RAD51B_HU	308818195	DPYSL2	1808	0|27	27	13.5	0.0199409	2	0|11	11	5.5	677
RAD51B_HU	21361633	LRRC40	55631	18|6	24	12	0.0199336	2	11|4	15	7.5	602
RAD51B_HU	7705851	CHCHD2	51142	2|4	6	3	0.0198675	2	1|1	2	1	151
RAD51B_HU	4504191	MSH6	2956	44|10	54	27	0.0198529	2	25|5	30	15	1360
RAD51B_HU	NP_001248341.1	DCTN2	10540	0|16	16	8	0.0198511	2	0|8	8	4	403
RAD51B_HU	151301219	PRMT1	3276	0|14	14	7	0.01983	2	0|6	6	3	353
RAD51B_HU	114842410	ZC3H11A	9877	22|10	32	16	0.0197531	2	16|6	22	11	810
RAD51B_HU	145580615	KRI1	65095	16|12	28	14	0.0197461	2	8|8	16	8	709
RAD51B_HU	20070197	DDOST	1650	0|18	18	9	0.0197368	2	0|6	6	3	456
RAD51B_HU	336176064	RBM39	9584	5|15	20	10	0.019685	2	4|5	9	4.5	508
RAD51B_HU	NP_001274271.1	PHPT1	29085	0|5	5	2.5	0.019685	2	0|2	2	1	127
RAD51B_HU	164419749	SMARCA1	6594	41|0	41	20.5	0.0196737	2	22|0	22	11	1042
RAD51B_HU	29029559	CSE1L	1434	11|27	38	19	0.0195675	2	7|14	21	10.5	971
RAD51B_HU	NP_001120664.1	CNBP	7555	0|7	7	3.5	0.0195531	2	0|2	2	1	179
RAD51B_HU	33356174	PNN	5411	12|16	28	14	0.0195258	2	6|9	15	7.5	717
RAD51B_HU	21264355	SMARCE1	6605	7|9	16	8	0.0194647	2	5|5	10	5	411
RAD51B_HU	30089997	ACTL6A	86	2|13	15	7.5	0.0193798	2	1|6	7	3.5	387
RAD51B_HU	301601658	ADAR	103	11|25	36	18	0.019334	2	7|14	21	10.5	931
RAD51B_HU	24762236	PRPF38A	84950	12|0	12	6	0.0192308	2	5|0	5	2.5	312
RAD51B_HU	170932494	STX7	8417	0|10	10	5	0.0191571	2	0|5	5	2.5	261
RAD51B_HU	33350932	DYNC1H1	1778	105|73	178	89	0.0191563	2	66|35	101	50.5	4646
RAD51B_HU	4504341	HAT1	8520	7|9	16	8	0.0190931	2	5|5	10	5	419
RAD51B_HU	35493987	UBE2I	7329	0|6	6	3	0.0189873	2	0|1	1	0.5	158
RAD51B_HU	NP_001120676.1	HMOX2	3163	0|12	12	6	0.0189873	2	0|5	5	2.5	316
RAD51B_HU	6005926	U2AF2	11338	0|18	18	9	0.0189474	2	0|10	10	5	475
RAD51B_HU	4505119	MBD3	53615	9|2	11	5.5	0.0189003	2	5|2	7	3.5	291
RAD51B_HU	41393554	LUC7L	55692	0|14	14	7	0.0188679	2	0|7	7	3.5	371
RAD51B_HU	397138385	LOC100996852	100996852	4|0	4	2	0.0188679	2	2|0	2	1	106
RAD51B_HU	58761544	KDM1A	23028	27|6	33	16.5	0.0188356	2	11|4	15	7.5	876
RAD51B_HU	NP_001185709.1	ARPC4	10093	0|7	7	3.5	0.0187166	2	0|4	4	2	187
RAD51B_HU	NP_001254792.1	SLIRP	81892	0|4	4	2	0.0186916	2	0|2	2	1	107
RAD51B_HU	NP_000134.2	FH	2271	0|19	19	9.5	0.0186275	2	0|10	10	5	510
RAD51B_HU	48762920	PFKL	5211	9|20	29	14.5	0.0185897	2	6|9	15	7.5	780
RAD51B_HU	25777615	PSMD7	5713	0|12	12	6	0.0185185	2	0|5	5	2.5	324
RAD51B_HU	NP_001003696.1	ATP5PF	522	0|4	4	2	0.0185185	2	0|3	3	1.5	108
RAD51B_HU	11034845	RPRD1B	58490	3|9	12	6	0.0184049	2	2|5	7	3.5	326
RAD51B_HU	109948279	LGALS7B	653499	5|0	5	2.5	0.0183824	2	4|0	4	2	136
RAD51B_HU	NP_001034554.1	SRSF5	6430	0|10	10	5	0.0183824	2	0|2	2	1	272
RAD51B_HU	163644321	UQCRFS1	7386	8|2	10	5	0.0182482	2	5|2	7	3.5	274
RAD51B_HU	94721239	IARS	3376	32|14	46	23	0.018225	2	19|8	27	13.5	1262
RAD51B_HU	18093112	ESF1	51575	31|0	31	15.5	0.0182139	2	17|0	17	8.5	851
RAD51B_HU	63253298	SRM	6723	0|11	11	5.5	0.0182119	2	0|3	3	1.5	302
RAD51B_HU	38569480	MRTFB	57496	38|0	38	19	0.0181125	2	23|0	23	11.5	1049
RAD51B_HU	4758488	GTF2F2	2963	8|1	9	4.5	0.0180723	2	5|1	6	3	249
RAD51B_HU	29826335	EIF2S2	8894	0|12	12	6	0.018018	2	0|7	7	3.5	333
RAD51B_HU	195976805	HYOU1	10525	8|28	36	18	0.018018	2	6|12	18	9	999
RAD51B_HU	120587019	ZNF318	24149	71|11	82	41	0.0179903	2	40|8	48	24	2279
RAD51B_HU	38202255	TARS	6897	0|26	26	13	0.0179806	2	0|13	13	6.5	723
RAD51B_HU	28557677	PHF6	84295	4|9	13	6.5	0.0178082	2	2|7	9	4.5	365
RAD51B_HU	205360838	DNAJA3	9093	12|5	17	8.5	0.0177083	2	6|3	9	4.5	480
RAD51B_HU	5032069	SF3B4	10262	11|4	15	7.5	0.0176887	2	5|1	6	3	424
RAD51B_HU	11225260	TOP1	7150	11|16	27	13.5	0.0176471	2	7|8	15	7.5	765
RAD51B_HU	8923390	CHCHD3	54927	0|8	8	4	0.0176211	2	0|4	4	2	227
RAD51B_HU	71143137	HMGB3	3149	0|7	7	3.5	0.0175	2	0|3	3	1.5	200
RAD51B_HU	194578885	CALU	813	0|11	11	5.5	0.0174603	2	0|7	7	3.5	315
RAD51B_HU	119395734	BRCA2	675	112|7	119	59.5	0.0174078	2	67|5	72	36	3418
RAD51B_HU	260763955	NDUFA13	51079	0|5	5	2.5	0.0173611	2	0|2	2	1	144
RAD51B_HU	10947137	ABCF2	10061	22|0	22	11	0.0173502	2	11|0	11	5.5	634
RAD51B_HU	5031569	ACTR1A	10121	6|7	13	6.5	0.0172872	2	5|5	10	5	376
RAD51B_HU	30795212	IGF2BP3	10643	3|17	20	10	0.0172712	2	2|7	9	4.5	579
RAD51B_HU	NP_001137325.1	PYM1	84305	0|7	7	3.5	0.0172414	2	0|2	2	1	203
RAD51B_HU	NP_006434.1	DNPH1	10591	0|6	6	3	0.0172414	2	0|1	1	0.5	174
RAD51B_HU	21361282	SRSF4	6429	0|17	17	8.5	0.0172065	2	0|6	6	3	494
RAD51B_HU	21536320	HNRNPUL1	11100	8|18	26	13	0.0171958	2	6|10	16	8	756
RAD51B_HU	NP_001034455.1	ATP6V1E1	529	0|7	7	3.5	0.0171569	2	0|4	4	2	204
RAD51B_HU	82659083	STAU1	6780	0|17	17	8.5	0.0171371	2	0|11	11	5.5	496
RAD51B_HU	50658063	SMC4	10051	33|11	44	22	0.0170807	2	21|9	30	15	1288
RAD51B_HU	4758788	NDUFS3	4722	0|9	9	4.5	0.0170455	2	0|4	4	2	264
RAD51B_HU	19913424	ATP6V1A	523	0|21	21	10.5	0.0170178	2	0|5	5	2.5	617
RAD51B_HU	NP_619634.1	PPP1R14B	26472	0|5	5	2.5	0.0170068	2	0|2	2	1	147
RAD51B_HU	10880989	RAB18	22931	0|7	7	3.5	0.0169903	2	0|2	2	1	206
RAD51B_HU	208022641	ELOA	6924	21|6	27	13.5	0.0169173	2	12|3	15	7.5	798
RAD51B_HU	33589854	BLVRA	644	0|10	10	5	0.0168919	2	0|4	4	2	296
RAD51B_HU	38372919	BSG	682	0|13	13	6.5	0.0168831	2	0|6	6	3	385
RAD51B_HU	NP_065392.1	APMAP	57136	0|14	14	7	0.0168269	2	0|7	7	3.5	416
RAD51B_HU	77812674	NHP2	55651	1|2	3	1.5	0.0166667	2	1|2	3	1.5	90
RAD51B_HU	323510698	SRP19	6728	0|4	4	2	0.0166667	2	0|2	2	1	120
RAD51B_HU	15147337	UBR5	51366	74|19	93	46.5	0.0166131	2	44|12	56	28	2799
RAD51B_HU	6912540	NUBP2	10101	5|4	9	4.5	0.0166052	2	4|2	6	3	271
RAD51B_HU	284795266	SRPRB	58477	2|7	9	4.5	0.0166052	2	1|4	5	2.5	271
RAD51B_HU	11559929	COPG1	22820	24|5	29	14.5	0.0165904	2	13|4	17	8.5	874
RAD51B_HU	17402904	EXOSC6	118460	3|6	9	4.5	0.0165441	2	2|4	6	3	272
RAD51B_HU	31621305	LRPPRC	10128	2|44	46	23	0.0164993	2	2|20	22	11	1394
RAD51B_HU	57863269	RRP1B	23076	4|21	25	12.5	0.0164908	2	3|15	18	9	758
RAD51B_HU	4885063	ALDOC	230	0|12	12	6	0.0164835	2	0|6	6	3	364
RAD51B_HU	37620206	C1orf52	148423	6|0	6	3	0.0164835	2	3|0	3	1.5	182
RAD51B_HU	212276121	MCTS1	28985	0|6	6	3	0.0164835	2	0|3	3	1.5	182
RAD51B_HU	187960098	ACADM	34	0|14	14	7	0.0164706	2	0|7	7	3.5	425
RAD51B_HU	13376840	WDR61	80349	4|6	10	5	0.0163934	2	2|3	5	2.5	305
RAD51B_HU	4557817	OXCT1	5019	0|17	17	8.5	0.0163462	2	0|5	5	2.5	520
RAD51B_HU	18860916	XRN2	22803	12|19	31	15.5	0.0163158	2	9|9	18	9	950
RAD51B_HU	8922794	IMP3	55272	0|6	6	3	0.0163043	2	0|3	3	1.5	184
RAD51B_HU	NP_848026.1	MRPL52	122704	0|4	4	2	0.0162602	2	0|2	2	1	123
RAD51B_HU	51317370	NDUFA6	4700	0|5	5	2.5	0.0162338	2	0|2	2	1	154
RAD51B_HU	224589127	TMEM33	55161	8|0	8	4	0.0161943	2	3|0	3	1.5	247
RAD51B_HU	4506411	RANGAP1	5905	0|19	19	9.5	0.016184	2	0|9	9	4.5	587
RAD51B_HU	4826960	QARS	5859	12|13	25	12.5	0.016129	2	7|8	15	7.5	775
RAD51B_HU	17402912	VPS29	51699	0|6	6	3	0.016129	2	0|3	3	1.5	186
RAD51B_HU	24431933	RTN4	57142	0|12	12	6	0.0160858	2	0|4	4	2	373
RAD51B_HU	NP_002991.2	SDHB	6390	0|9	9	4.5	0.0160714	2	0|5	5	2.5	280
RAD51B_HU	208022622	RPS27A	6233	0|5	5	2.5	0.0160256	2	0|3	3	1.5	156
RAD51B_HU	20070280	TAF9B	51616	8|0	8	4	0.0159363	2	5|0	5	2.5	251
RAD51B_HU	410169919	LOC101059991	101059991	5|0	5	2.5	0.0159236	2	5|0	5	2.5	157
RAD51B_HU	15149476	RARS	5917	14|7	21	10.5	0.0159091	2	9|4	13	6.5	660
RAD51B_HU	6912676	SNW1	22938	13|4	17	8.5	0.0158582	2	8|4	12	6	536
RAD51B_HU	5453994	RAD21	5885	11|9	20	10	0.0158479	2	7|4	11	5.5	631
RAD51B_HU	17978466	CCNT1	904	21|2	23	11.5	0.0158402	2	12|1	13	6.5	726
RAD51B_HU	14670268	NELFE	7936	5|7	12	6	0.0157895	2	3|4	7	3.5	380
RAD51B_HU	32528282	ACOT7	11332	0|12	12	6	0.0157895	2	0|6	6	3	380
RAD51B_HU	4507127	SNRPC	6631	0|5	5	2.5	0.0157233	2	0|1	1	0.5	159
RAD51B_HU	4885649	UBA2	10054	0|20	20	10	0.015625	2	0|10	10	5	640
RAD51B_HU	7706425	LSM8	51691	3|0	3	1.5	0.015625	2	2|0	2	1	96
RAD51B_HU	375298717	TUBGCP2	10844	29|0	29	14.5	0.0155914	2	17|0	17	8.5	930
RAD51B_HU	4502861	AP3S1	1176	0|6	6	3	0.015544	2	0|3	3	1.5	193
RAD51B_HU	5032007	PURA	5813	8|2	10	5	0.015528	2	5|1	6	3	322
RAD51B_HU	164664518	DDX6	1656	0|15	15	7.5	0.015528	2	0|10	10	5	483
RAD51B_HU	4557365	BLM	641	44|0	44	22	0.0155258	2	20|0	20	10	1417
RAD51B_HU	150418007	RANBP2	5903	65|35	100	50	0.0155087	2	39|20	59	29.5	3224
RAD51B_HU	NP_000687.3	ALDH9A1	223	0|16	16	8	0.015444	2	0|10	10	5	518
RAD51B_HU	29837655	POLDIP3	84271	3|10	13	6.5	0.0154394	2	2|6	8	4	421
RAD51B_HU	NP_056005.1	DNAJC9	23234	0|8	8	4	0.0153846	2	0|3	3	1.5	260
RAD51B_HU	NP_612453.1	KCTD12	115207	0|10	10	5	0.0153846	2	0|5	5	2.5	325
RAD51B_HU	56676330	HP1BP3	50809	4|13	17	8.5	0.0153707	2	3|5	8	4	553
RAD51B_HU	157694511	NOC2L	26155	18|5	23	11.5	0.0153538	2	8|3	11	5.5	749
RAD51B_HU	31652264	RBM26	64062	19|11	30	15	0.0153061	2	11|3	14	7	980
RAD51B_HU	201023339	FIP1L1	81608	10|8	18	9	0.0153061	2	5|5	10	5	588
RAD51B_HU	NP_001316929.1	MMGT1	93380	0|4	4	2	0.0152672	2	0|1	1	0.5	131
RAD51B_HU	47933379	NAPA	8775	0|9	9	4.5	0.0152542	2	0|7	7	3.5	295
RAD51B_HU	91176325	BAZ2A	11176	51|7	58	29	0.0152231	2	28|4	32	16	1905
RAD51B_HU	302699211	POGZ	23126	35|5	40	20	0.0152091	2	19|4	23	11.5	1315
RAD51B_HU	4885105	CHAF1B	8208	4|13	17	8.5	0.0152057	2	2|6	8	4	559
RAD51B_HU	4503247	RRP1	8568	0|14	14	7	0.0151844	2	0|10	10	5	461
RAD51B_HU	217416369	SAR1A	56681	0|6	6	3	0.0151515	2	0|4	4	2	198
RAD51B_HU	4502337	AZGP1	563	9|0	9	4.5	0.0151007	2	5|0	5	2.5	298
RAD51B_HU	NP_001264003.1	CCDC12	151903	0|5	5	2.5	0.0150602	2	0|4	4	2	166
RAD51B_HU	10863889	SART1	9092	13|11	24	12	0.015	2	10|7	17	8.5	800
RAD51B_HU	4503579	EPB41L2	2037	7|23	30	15	0.0149254	2	2|13	15	7.5	1005
RAD51B_HU	6005747	RNF2	6045	4|6	10	5	0.014881	2	3|3	6	3	336
RAD51B_HU	209862881	CPSF7	79869	8|6	14	7	0.014862	2	5|3	8	4	471
RAD51B_HU	13514831	DDX10	1662	26|0	26	13	0.0148571	2	15|0	15	7.5	875
RAD51B_HU	NP_001269348.1	NDUFA5	4698	0|3	3	1.5	0.0148515	2	0|2	2	1	101
RAD51B_HU	25121987	NCAPH	23397	19|3	22	11	0.0148448	2	13|2	15	7.5	741
RAD51B_HU	188497756	UBAP2L	9898	0|29	29	14.5	0.0147508	2	0|15	15	7.5	983
RAD51B_HU	7657315	LSM3	27258	0|3	3	1.5	0.0147059	2	0|2	2	1	102
RAD51B_HU	23097250	TIPRL	261726	8|0	8	4	0.0147059	2	5|0	5	2.5	272
RAD51B_HU	4505117	MBD2	8932	7|5	12	6	0.0145985	2	5|2	7	3.5	411
RAD51B_HU	42544159	HSPH1	10808	3|22	25	12.5	0.0145688	2	2|14	16	8	858
RAD51B_HU	4503143	CTSD	1509	0|12	12	6	0.0145631	2	0|4	4	2	412
RAD51B_HU	7706212	AK6	102157402	0|5	5	2.5	0.0145349	2	0|1	1	0.5	172
RAD51B_HU	339275831	EIF3L	51386	0|15	15	7.5	0.0145349	2	0|6	6	3	516
RAD51B_HU	NP_004539.1	NDUFB10	4716	0|5	5	2.5	0.0145349	2	0|4	4	2	172
RAD51B_HU	NP_000683.3	ALDH1B1	219	0|15	15	7.5	0.0145068	2	0|8	8	4	517
RAD51B_HU	304571975	DCXR	51181	0|7	7	3.5	0.0144628	2	0|4	4	2	242
RAD51B_HU	94536866	ZG16B	124220	6|0	6	3	0.0144231	2	3|0	3	1.5	208
RAD51B_HU	24497601	EDF1	8721	0|4	4	2	0.0143885	2	0|2	2	1	139
RAD51B_HU	NP_001015001.1	CKMT1A	548596	0|12	12	6	0.0143885	2	0|4	4	2	417
RAD51B_HU	24308382	LENG8	114823	23|0	23	11.5	0.014375	2	14|0	14	7	800
RAD51B_HU	24497620	SRP68	6730	11|7	18	9	0.0143541	2	6|6	12	6	627
RAD51B_HU	334724463	TWF1	5756	0|10	10	5	0.0142857	2	0|4	4	2	350
RAD51B_HU	94721261	CNP	1267	0|12	12	6	0.0142518	2	0|5	5	2.5	421
RAD51B_HU	9558733	TRA2A	29896	2|6	8	4	0.0141844	2	1|3	4	2	282
RAD51B_HU	NP_057395.1	ATP5IF1	93974	0|3	3	1.5	0.0141509	2	0|2	2	1	106
RAD51B_HU	4885487	MLF2	8079	7|0	7	3.5	0.0141129	2	5|0	5	2.5	248
RAD51B_HU	4501867	ACO2	50	0|22	22	11	0.0141026	2	0|15	15	7.5	780
RAD51B_HU	33620755	YEATS2	55689	40|0	40	20	0.0140647	2	22|0	22	11	1422
RAD51B_HU	NP_001092006.1	USP5	8078	0|24	24	12	0.013986	2	0|14	14	7	858
RAD51B_HU	4507903	VRK1	7443	5|6	11	5.5	0.0138889	2	4|3	7	3.5	396
RAD51B_HU	9506545	DLL4	54567	19|0	19	9.5	0.0138686	2	6|0	6	3	685
RAD51B_HU	NP_001189342.1	AKR1A1	10327	0|9	9	4.5	0.0138462	2	0|3	3	1.5	325
RAD51B_HU	31881687	RFC4	5984	0|10	10	5	0.0137741	2	0|2	2	1	363
RAD51B_HU	197313763	DDAH1	23576	0|5	5	2.5	0.0137363	2	0|2	2	1	182
RAD51B_HU	NP_055070.1	CNPY2	10330	0|5	5	2.5	0.0137363	2	0|2	2	1	182
RAD51B_HU	15487670	NXF1	10482	13|4	17	8.5	0.0137318	2	8|3	11	5.5	619
RAD51B_HU	4759034	ETF1	2107	4|8	12	6	0.01373	2	3|4	7	3.5	437
RAD51B_HU	5031873	LMAN1	3998	0|14	14	7	0.0137255	2	0|9	9	4.5	510
RAD51B_HU	75677351	SUDS3	64426	9|0	9	4.5	0.0137195	2	6|0	6	3	328
RAD51B_HU	192807332	SRRT	51593	2|22	24	12	0.0137143	2	2|12	14	7	875
RAD51B_HU	21281677	WDR36	134430	16|10	26	13	0.0136698	2	10|5	15	7.5	951
RAD51B_HU	4507791	UBE2M	9040	0|5	5	2.5	0.0136612	2	0|4	4	2	183
RAD51B_HU	7019415	SEC61A1	29927	13|0	13	6.5	0.0136555	2	6|0	6	3	476
RAD51B_HU	33946327	NUP214	8021	39|18	57	28.5	0.0136364	2	23|9	32	16	2090
RAD51B_HU	NP_002857.1	RAB3A	5864	0|6	6	3	0.0136364	2	0|2	2	1	220
RAD51B_HU	4507775	UBE2D2	7322	4|0	4	2	0.0136054	2	3|0	3	1.5	147
RAD51B_HU	NP_060018.1	CDV3	55573	0|7	7	3.5	0.0135659	2	0|5	5	2.5	258
RAD51B_HU	38373690	COPS4	51138	0|11	11	5.5	0.0135468	2	0|6	6	3	406
RAD51B_HU	6005884	SSR3	6747	2|3	5	2.5	0.0135135	2	1|2	3	1.5	185
RAD51B_HU	20270337	LEO1	123169	14|4	18	9	0.0135135	2	7|2	9	4.5	666
RAD51B_HU	23111038	SNX2	6643	8|6	14	7	0.0134875	2	5|3	8	4	519
RAD51B_HU	31657129	PFAS	5198	0|36	36	18	0.0134529	2	0|23	23	11.5	1338
RAD51B_HU	14249158	HDGFL2	84717	17|1	18	9	0.0134328	2	8|1	9	4.5	670
RAD51B_HU	109148542	AARS	16	0|26	26	13	0.0134298	2	0|9	9	4.5	968
RAD51B_HU	21361684	GPATCH1	55094	23|2	25	12.5	0.0134264	2	16|1	17	8.5	931
RAD51B_HU	55749577	SLC25A4	291	8|0	8	4	0.0134228	2	3|0	3	1.5	298
RAD51B_HU	45446743	DDX42	11325	19|6	25	12.5	0.0133262	2	14|6	20	10	938
RAD51B_HU	NP_001257823.1	TRAPPC3	27095	0|5	5	2.5	0.0132979	2	0|3	3	1.5	188
RAD51B_HU	94538354	PMPCB	9512	0|13	13	6.5	0.0132924	2	0|5	5	2.5	489
RAD51B_HU	33636719	TIMM44	10469	0|12	12	6	0.0132743	2	0|5	5	2.5	452
RAD51B_HU	269784729	PQBP1	10084	4|3	7	3.5	0.0132576	2	3|2	5	2.5	264
RAD51B_HU	20336205	ATRX	546	56|9	65	32.5	0.0132437	2	30|5	35	17.5	2454
RAD51B_HU	19387846	MAGED2	10916	5|11	16	8	0.0132013	2	3|8	11	5.5	606
RAD51B_HU	5031573	ACTR3	10096	0|11	11	5.5	0.0131579	2	0|7	7	3.5	418
RAD51B_HU	4502565	CAPNS1	826	0|7	7	3.5	0.0130597	2	0|4	4	2	268
RAD51B_HU	NP_057134.1	MRPL11	65003	0|5	5	2.5	0.0130208	2	0|3	3	1.5	192
RAD51B_HU	14210504	AP1M1	8907	0|11	11	5.5	0.0130024	2	0|4	4	2	423
RAD51B_HU	16445419	SCAMP3	10067	0|9	9	4.5	0.0129683	2	0|6	6	3	347
RAD51B_HU	NP_006800.2	TOMM34	10953	0|8	8	4	0.012945	2	0|4	4	2	309
RAD51B_HU	13129006	DDX50	79009	8|11	19	9.5	0.0128901	2	4|5	9	4.5	737
RAD51B_HU	22165431	ANXA11	311	0|13	13	6.5	0.0128713	2	0|5	5	2.5	505
RAD51B_HU	320118865	PLRG1	5356	8|5	13	6.5	0.0128713	2	5|4	9	4.5	505
RAD51B_HU	NP_001337441.1	TMX3	54495	0|5	5	2.5	0.0128205	2	0|2	2	1	195
RAD51B_HU	NP_055969.1	MESD	23184	0|6	6	3	0.0128205	2	0|3	3	1.5	234
RAD51B_HU	4504011	GCLM	2730	3|4	7	3.5	0.0127737	2	2|2	4	2	274
RAD51B_HU	215599015	DKC1	1736	8|5	13	6.5	0.0127701	2	5|2	7	3.5	509
RAD51B_HU	124028525	FARSB	10056	0|15	15	7.5	0.0127334	2	0|5	5	2.5	589
RAD51B_HU	4501859	ACADSB	36	0|11	11	5.5	0.0127315	2	0|7	7	3.5	432
RAD51B_HU	109452587	FAM98B	283742	0|11	11	5.5	0.0127021	2	0|3	3	1.5	433
RAD51B_HU	4504327	HADHB	3032	0|12	12	6	0.0126582	2	0|7	7	3.5	474
RAD51B_HU	5729962	SMR3B	10879	2|0	2	1	0.0126582	2	1|0	1	0.5	79
RAD51B_HU	NP_002328.1	LRPAP1	4043	0|9	9	4.5	0.012605	2	0|5	5	2.5	357
RAD51B_HU	146134388	YLPM1	56252	23|31	54	27	0.0125815	2	15|17	32	16	2146
RAD51B_HU	149193319	GRSF1	2926	0|8	8	4	0.0125786	2	0|5	5	2.5	318
RAD51B_HU	NP_004243.1	SLC9A3R1	9368	0|9	9	4.5	0.0125698	2	0|6	6	3	358
RAD51B_HU	221219056	DNAJC7	7266	0|11	11	5.5	0.0125571	2	0|6	6	3	438
RAD51B_HU	56788356	TFIP11	24144	20|1	21	10.5	0.0125448	2	14|1	15	7.5	837
RAD51B_HU	NP_001293076.1	SEPTIN11	55752	0|11	11	5.5	0.0125285	2	0|7	7	3.5	439
RAD51B_HU	168229248	ASNS	440	0|14	14	7	0.0124777	2	0|6	6	3	561
RAD51B_HU	31377644	ATAD1	84896	4|5	9	4.5	0.0124654	2	3|2	5	2.5	361
RAD51B_HU	422398832	PSMD6	9861	1|10	11	5.5	0.0124434	2	1|5	6	3	442
RAD51B_HU	307078123	CLINT1	9685	3|13	16	8	0.0124417	2	2|9	11	5.5	643
RAD51B_HU	51873031	NCLN	56926	5|9	14	7	0.0124334	2	4|5	9	4.5	563
RAD51B_HU	171906582	CCDC47	57003	0|12	12	6	0.0124224	2	0|6	6	3	483
RAD51B_HU	NP_060377.1	LAMTOR1	55004	0|4	4	2	0.0124224	2	0|2	2	1	161
RAD51B_HU	15055543	SRSF8	10929	0|7	7	3.5	0.0124113	2	0|1	1	0.5	282
RAD51B_HU	34147416	BRMS1L	84312	8|0	8	4	0.0123839	2	4|0	4	2	323
RAD51B_HU	24308013	PMPCA	23203	0|13	13	6.5	0.012381	2	0|6	6	3	525
RAD51B_HU	151301228	PRPF40A	55660	12|11	23	11.5	0.0123656	2	8|5	13	6.5	930
RAD51B_HU	17998551	SERPINB12	89777	10|0	10	5	0.0123457	2	4|0	4	2	405
RAD51B_HU	40217790	ZNF512	84450	14|0	14	7	0.0123457	2	7|0	7	3.5	567
RAD51B_HU	NP_004729.1	VAPB	9217	0|6	6	3	0.0123457	2	0|4	4	2	243
RAD51B_HU	6912582	PEF1	553115	0|7	7	3.5	0.0123239	2	0|3	3	1.5	284
RAD51B_HU	40018633	IDI1	3422	7|0	7	3.5	0.0123239	2	5|0	5	2.5	284
RAD51B_HU	193211616	NIPSNAP1	8508	0|7	7	3.5	0.0123239	2	0|4	4	2	284
RAD51B_HU	NP_002613.2	PFDN1	5201	0|3	3	1.5	0.0122951	2	0|2	2	1	122
RAD51B_HU	NP_005521.1	IDH3A	3419	0|9	9	4.5	0.0122951	2	0|5	5	2.5	366
RAD51B_HU	150378533	USP7	7874	12|15	27	13.5	0.0122505	2	7|7	14	7	1102
RAD51B_HU	50053872	RPL7L1	285855	6|0	6	3	0.0121951	2	3|0	3	1.5	246
RAD51B_HU	194018490	ATAD3C	219293	0|10	10	5	0.0121655	2	0|7	7	3.5	411
RAD51B_HU	4502747	CDK9	1025	9|0	9	4.5	0.0120968	2	4|0	4	2	372
RAD51B_HU	291084505	NKRF	55922	11|6	17	8.5	0.0120567	2	8|6	14	7	705
RAD51B_HU	109134349	COPG2	26958	14|7	21	10.5	0.0120551	2	9|4	13	6.5	871
RAD51B_HU	23397429	EIF3M	10480	3|6	9	4.5	0.0120321	2	2|2	4	2	374
RAD51B_HU	14249342	INA	9118	0|12	12	6	0.012024	2	0|6	6	3	499
RAD51B_HU	7705477	TRMT112	51504	0|3	3	1.5	0.012	2	0|2	2	1	125
RAD51B_HU	NP_057490.2	UFC1	51506	0|4	4	2	0.011976	2	0|2	2	1	167
RAD51B_HU	46370095	AP3M1	26985	4|6	10	5	0.0119617	2	3|4	7	3.5	418
RAD51B_HU	6681764	NDUFA9	4704	7|2	9	4.5	0.0119363	2	4|1	5	2.5	377
RAD51B_HU	4505371	NDUFS8	4728	0|5	5	2.5	0.0119048	2	0|3	3	1.5	210
RAD51B_HU	295842330	SF1	7536	3|13	16	8	0.0118871	2	2|4	6	3	673
RAD51B_HU	319996623	RBM15	64783	16|7	23	11.5	0.0118679	2	10|3	13	6.5	969
RAD51B_HU	21361376	SF3A2	8175	7|4	11	5.5	0.0118534	2	4|3	7	3.5	464
RAD51B_HU	13376735	NAA50	80218	0|4	4	2	0.0118343	2	0|2	2	1	169
RAD51B_HU	380692328	DDX56	54606	8|4	12	6	0.0118343	2	7|2	9	4.5	507
RAD51B_HU	NP_777549.1	NDUFAF2	91942	0|4	4	2	0.0118343	2	0|2	2	1	169
RAD51B_HU	217330644	WDR12	55759	6|4	10	5	0.0118203	2	3|2	5	2.5	423
RAD51B_HU	NP_940932.2	MXRA7	439921	0|4	4	2	0.0117647	2	0|3	3	1.5	170
RAD51B_HU	NP_057238.3	RAB4B	53916	0|5	5	2.5	0.0117371	2	0|2	2	1	213
RAD51B_HU	NP_077718.3	NDUFS7	374291	0|5	5	2.5	0.0117371	2	0|2	2	1	213
RAD51B_HU	6912752	ZNF281	23528	19|2	21	10.5	0.0117318	2	12|1	13	6.5	895
RAD51B_HU	NP_001308213.1	MRPL55	128308	0|3	3	1.5	0.0117188	2	0|2	2	1	128
RAD51B_HU	338753397	HLCS	3141	17|0	17	8.5	0.011708	2	9|0	9	4.5	726
RAD51B_HU	217272851	P4HA1	5033	9|3	12	6	0.0116279	2	6|2	8	4	516
RAD51B_HU	NP_036220.1	PGLS	25796	0|6	6	3	0.0116279	2	0|2	2	1	258
RAD51B_HU	47271406	MEPCE	56257	10|6	16	8	0.011611	2	6|3	9	4.5	689
RAD51B_HU	299758394	DNM2	1785	0|20	20	10	0.0115075	2	0|9	9	4.5	869
RAD51B_HU	8923857	EMC3	55831	0|6	6	3	0.0114943	2	0|5	5	2.5	261
RAD51B_HU	32483399	PAK2	5062	0|12	12	6	0.0114504	2	0|6	6	3	524
RAD51B_HU	156631005	PSMD8	5714	0|8	8	4	0.0114286	2	0|5	5	2.5	350
RAD51B_HU	262359929	AHCTF1	25909	40|12	52	26	0.0114286	2	23|7	30	15	2275
RAD51B_HU	14150171	THOC3	84321	4|4	8	4	0.011396	2	3|3	6	3	351
RAD51B_HU	16418383	NACC1	112939	12|0	12	6	0.0113852	2	7|0	7	3.5	527
RAD51B_HU	4557269	ADSL	158	0|11	11	5.5	0.0113636	2	0|6	6	3	484
RAD51B_HU	24497447	NUP50	10762	3|7	10	5	0.0113636	2	3|6	9	4.5	440
RAD51B_HU	58761500	OLA1	29789	0|9	9	4.5	0.0113636	2	0|3	3	1.5	396
RAD51B_HU	166362719	CDK2	1017	0|6	6	3	0.0113636	2	0|3	3	1.5	264
RAD51B_HU	NP_116185.2	SYAP1	94056	0|8	8	4	0.0113636	2	0|4	4	2	352
RAD51B_HU	209976986	PCID2	55795	9|0	9	4.5	0.0112782	2	7|0	7	3.5	399
RAD51B_HU	313661502	NIP7	51388	0|3	3	1.5	0.0112782	2	0|2	2	1	133
RAD51B_HU	NP_055277.1	LSM1	27257	0|3	3	1.5	0.0112782	2	0|1	1	0.5	133
RAD51B_HU	NP_001278795.1	GALNT2	2590	0|12	12	6	0.011257	2	0|5	5	2.5	533
RAD51B_HU	14149734	CORO1B	57175	8|3	11	5.5	0.0112474	2	7|2	9	4.5	489
RAD51B_HU	4503521	EIF3E	3646	2|8	10	5	0.011236	2	2|5	7	3.5	445
RAD51B_HU	54607053	GCN1	10985	40|20	60	30	0.0112317	2	26|13	39	19.5	2671
RAD51B_HU	21361517	UBXN1	51035	0|7	7	3.5	0.0112179	2	0|3	3	1.5	312
RAD51B_HU	NP_001277158.1	SCAMP1	9522	0|7	7	3.5	0.0112179	2	0|4	4	2	312
RAD51B_HU	NP_001129675.1	CCDC124	115098	0|5	5	2.5	0.0112108	2	0|3	3	1.5	223
RAD51B_HU	296531406	GATD3A	8209	0|6	6	3	0.011194	2	0|4	4	2	268
RAD51B_HU	NP_001245352.1	SMS	6611	0|7	7	3.5	0.0111821	2	0|3	3	1.5	313
RAD51B_HU	190194365	MTPAP	55149	11|2	13	6.5	0.0111684	2	3|1	4	2	582
RAD51B_HU	40807485	PRPF6	24148	4|17	21	10.5	0.0111583	2	4|7	11	5.5	941
RAD51B_HU	192807314	SMARCA4	6597	23|13	36	18	0.0111317	2	13|9	22	11	1617
RAD51B_HU	255918139	CHAMP1	283489	18|0	18	9	0.0110837	2	10|0	10	5	812
RAD51B_HU	109148508	OTUB1	55611	0|6	6	3	0.0110701	2	0|3	3	1.5	271
RAD51B_HU	194473720	CSDE1	7812	0|18	18	9	0.0110701	2	0|10	10	5	813
RAD51B_HU	197333761	CPNE1	8904	0|12	12	6	0.0110701	2	0|5	5	2.5	542
RAD51B_HU	190194355	CIP2A	57650	20|0	20	10	0.0110497	2	11|0	11	5.5	905
RAD51B_HU	42716280	HDLBP	3069	6|22	28	14	0.011041	2	3|14	17	8.5	1268
RAD51B_HU	56118234	CENPV	201161	0|6	6	3	0.0110294	2	0|3	3	1.5	272
RAD51B_HU	17149828	NAA15	80155	0|19	19	9.5	0.01097	2	0|7	7	3.5	866
RAD51B_HU	14719402	RRS1	23212	3|5	8	4	0.0109589	2	2|3	5	2.5	365
RAD51B_HU	301129165	DIDO1	11083	39|10	49	24.5	0.0109375	2	23|8	31	15.5	2240
RAD51B_HU	4758796	DRG1	4733	1|7	8	4	0.0108992	2	1|4	5	2.5	367
RAD51B_HU	332164729	GTF3C3	9330	7|2	9	4.5	0.0108959	2	5|2	7	3.5	413
RAD51B_HU	10947139	ARG1	383	7|0	7	3.5	0.0108696	2	4|0	4	2	322
RAD51B_HU	NP_951032.1	NDUFAF3	25915	0|4	4	2	0.0108696	2	0|2	2	1	184
RAD51B_HU	316983154	NDUFS1	4719	0|15	15	7.5	0.0108538	2	0|8	8	4	691
RAD51B_HU	NP_004081.1	DUSP3	1845	0|4	4	2	0.0108108	2	0|2	2	1	185
RAD51B_HU	NP_006001.4	MANF	7873	0|4	4	2	0.0108108	2	0|2	2	1	185
RAD51B_HU	10863955	PSAT1	29968	0|7	7	3.5	0.0108025	2	0|4	4	2	324
RAD51B_HU	8922601	ARL8B	55207	0|4	4	2	0.0107527	2	0|2	2	1	186
RAD51B_HU	156564401	NSF	4905	0|16	16	8	0.0107527	2	0|9	9	4.5	744
RAD51B_HU	NP_001307707.1	SCAMP2	10066	0|8	8	4	0.0107527	2	0|4	4	2	372
RAD51B_HU	NP_620150.1	ARL8A	127829	0|4	4	2	0.0107527	2	0|1	1	0.5	186
RAD51B_HU	209571582	FDPS	2224	0|9	9	4.5	0.0107399	2	0|4	4	2	419
RAD51B_HU	4507943	XPO1	7514	11|12	23	11.5	0.0107376	2	6|6	12	6	1071
RAD51B_HU	NP_059830.1	WDR1	9948	0|13	13	6.5	0.0107261	2	0|6	6	3	606
RAD51B_HU	4885657	XRCC2	7516	6|0	6	3	0.0107143	2	4|0	4	2	280
RAD51B_HU	21361370	PYGB	5834	3|15	18	9	0.0106762	2	2|7	9	4.5	843
RAD51B_HU	156104891	GTF2F1	2962	7|4	11	5.5	0.0106383	2	3|3	6	3	517
RAD51B_HU	157502193	PSMD13	5719	0|8	8	4	0.0106383	2	0|5	5	2.5	376
RAD51B_HU	54633315	DNTTIP2	30836	8|8	16	8	0.010582	2	6|6	12	6	756
RAD51B_HU	389565483	PDCD6	10016	0|4	4	2	0.010582	2	0|2	2	1	189
RAD51B_HU	410651502	NSA2	10412	4|0	4	2	0.010582	2	3|0	3	1.5	189
RAD51B_HU	NP_066972.1	COTL1	23406	0|3	3	1.5	0.0105634	2	0|2	2	1	142
RAD51B_HU	NP_036590.1	TIMM13	26517	0|2	2	1	0.0105263	2	0|1	1	0.5	95
RAD51B_HU	219283152	API5	8539	0|11	11	5.5	0.0104962	2	0|5	5	2.5	524
RAD51B_HU	8922886	DDX19A	55308	10|0	10	5	0.0104603	2	6|0	6	3	478
RAD51B_HU	21361499	SENP3	26168	9|3	12	6	0.010453	2	4|2	6	3	574
RAD51B_HU	5803207	U2AF1	7307	5|0	5	2.5	0.0104167	2	3|0	3	1.5	240
RAD51B_HU	NP_001017928.1	CCDC58	131076	0|3	3	1.5	0.0104167	2	0|2	2	1	144
RAD51B_HU	NP_001190984.1	NDUFC2	4718	0|2	2	1	0.0104167	2	0|2	2	1	96
RAD51B_HU	NP_001269467.1	GNB1	2782	0|5	5	2.5	0.0104167	2	0|1	1	0.5	240
RAD51B_HU	27545326	SMARCB1	6598	8|0	8	4	0.0103896	2	5|0	5	2.5	385
RAD51B_HU	28178821	IDH3B	3420	6|2	8	4	0.0103896	2	4|2	6	3	385
RAD51B_HU	157743245	WDR43	23160	14|0	14	7	0.0103397	2	9|0	9	4.5	677
RAD51B_HU	15626999	ITPA	3704	2|2	4	2	0.0103093	2	1|1	2	1	194
RAD51B_HU	NP_001127867.1	C7orf50	84310	0|4	4	2	0.0103093	2	0|2	2	1	194
RAD51B_HU	NP_004076.1	TIMM8A	1678	0|2	2	1	0.0103093	2	0|1	1	0.5	97
RAD51B_HU	33946291	LPCAT1	79888	0|11	11	5.5	0.0102996	2	0|3	3	1.5	534
RAD51B_HU	24308207	LRRC47	57470	0|12	12	6	0.0102916	2	0|6	6	3	583
RAD51B_HU	389886539	TOR1AIP1	26092	0|12	12	6	0.010274	2	0|7	7	3.5	584
RAD51B_HU	7706322	RTRAF	51637	5|0	5	2.5	0.0102459	2	4|0	4	2	244
RAD51B_HU	NP_001020471.2	RAB12	201475	0|5	5	2.5	0.0102459	2	0|2	2	1	244
RAD51B_HU	NP_001184223.1	DPYSL3	1809	0|14	14	7	0.0102339	2	0|7	7	3.5	684
RAD51B_HU	223029410	TLN1	7094	6|46	52	26	0.0102322	2	3|26	29	14.5	2541
RAD51B_HU	4503117	CSTB	1476	2|0	2	1	0.0102041	2	1|0	1	0.5	98
RAD51B_HU	166197683	PLD3	23646	0|10	10	5	0.0102041	2	0|2	2	1	490
RAD51B_HU	40807447	PRCC	5546	2|8	10	5	0.0101833	2	1|3	4	2	491
RAD51B_HU	260436922	SBSN	374897	12|0	12	6	0.0101695	2	5|0	5	2.5	590
RAD51B_HU	4506749	RRM1	6240	0|16	16	8	0.010101	2	0|9	9	4.5	792
RAD51B_HU	28875797	CHTOP	26097	0|5	5	2.5	0.0100806	2	0|2	2	1	248
RAD51B_HU	13435361	DSC1	1823	18|0	18	9	0.0100671	2	9|0	9	4.5	894
RAD51B_HU	75677353	ATAD3B	83858	0|13	13	6.5	0.0100309	2	0|8	8	4	648
RAD51B_HU	194363725	SMARCC2	6601	7|16	23	11.5	0.00998264	2	4|9	13	6.5	1152
RAD51B_HU	208431827	EIF2AK2	5610	3|8	11	5.5	0.00998185	2	2|7	9	4.5	551
RAD51B_HU	205277392	DCTN1	1639	15|10	25	12.5	0.00997606	2	11|7	18	9	1253
RAD51B_HU	47419936	SRPK1	6732	3|10	13	6.5	0.00992366	2	2|7	9	4.5	655
RAD51B_HU	5729850	GNAI3	2773	0|7	7	3.5	0.00988701	2	0|4	4	2	354
RAD51B_HU	7330335	CLIC4	25932	0|5	5	2.5	0.00988142	2	0|3	3	1.5	253
RAD51B_HU	NP_057152.2	FIS1	51024	0|3	3	1.5	0.00986842	2	0|2	2	1	152
RAD51B_HU	4758648	KIF5B	3799	0|19	19	9.5	0.00986501	2	0|10	10	5	963
RAD51B_HU	NP_001159631.1	NDUFS2	4720	0|9	9	4.5	0.00984683	2	0|5	5	2.5	457
RAD51B_HU	31377750	YTHDF1	54915	6|5	11	5.5	0.009839	2	5|5	10	5	559
RAD51B_HU	4506489	RFC3	5983	3|4	7	3.5	0.00983146	2	2|3	5	2.5	356
RAD51B_HU	15991827	HK1	3098	0|18	18	9	0.00982533	2	0|9	9	4.5	916
RAD51B_HU	295054210	RIF1	55183	40|8	48	24	0.00981194	2	23|5	28	14	2446
RAD51B_HU	NP_001316422.1	EMC2	9694	0|6	6	3	0.00980392	2	0|2	2	1	306
RAD51B_HU	18426902	WRNIP1	56897	13|0	13	6.5	0.00977444	2	7|0	7	3.5	665
RAD51B_HU	21361348	UTP14A	10813	7|8	15	7.5	0.00972763	2	4|4	8	4	771
RAD51B_HU	NP_150597.1	MRPS36	92259	0|2	2	1	0.00970874	2	0|1	1	0.5	103
RAD51B_HU	24308113	KIF1BP	26128	7|5	12	6	0.00966184	2	5|4	9	4.5	621
RAD51B_HU	4502111	ANXA7	310	0|9	9	4.5	0.00965665	2	0|5	5	2.5	466
RAD51B_HU	164419743	DDX54	79039	12|5	17	8.5	0.00963719	2	9|4	13	6.5	882
RAD51B_HU	NP_001177931.1	GSTO1	9446	0|4	4	2	0.00961538	2	0|2	2	1	208
RAD51B_HU	4507751	TYMS	7298	1|5	6	3	0.00958466	2	1|4	5	2.5	313
RAD51B_HU	NP_001193996.1	BZW1	9689	0|8	8	4	0.00954654	2	0|4	4	2	419
RAD51B_HU	209862851	PLS3	5358	0|12	12	6	0.00952381	2	0|5	5	2.5	630
RAD51B_HU	4506399	RAE1	8480	0|7	7	3.5	0.00951087	2	0|3	3	1.5	368
RAD51B_HU	13236559	C1orf35	79169	2|3	5	2.5	0.0095057	2	1|2	3	1.5	263
RAD51B_HU	NP_001825.1	CLTB	1212	0|4	4	2	0.00947867	2	0|2	2	1	211
RAD51B_HU	NP_008854.2	SDF2	6388	0|4	4	2	0.00947867	2	0|2	2	1	211
RAD51B_HU	18379366	ZMPSTE24	10269	0|9	9	4.5	0.00947368	2	0|4	4	2	475
RAD51B_HU	17999541	VPS35	55737	0|15	15	7.5	0.00942211	2	0|6	6	3	796
RAD51B_HU	194018520	GSPT1	2935	0|12	12	6	0.00941915	2	0|6	6	3	637
RAD51B_HU	24797086	IPO5	3843	5|16	21	10.5	0.00941704	2	5|9	14	7	1115
RAD51B_HU	23308697	SRPRA	6734	6|6	12	6	0.00940439	2	5|3	8	4	638
RAD51B_HU	190014623	DIS3	22894	5|13	18	9	0.00939457	2	3|6	9	4.5	958
RAD51B_HU	21396489	LONP1	9361	0|18	18	9	0.00938478	2	0|11	11	5.5	959
RAD51B_HU	66392203	NME1-NME2	654364	0|5	5	2.5	0.0093633	2	0|2	2	1	267
RAD51B_HU	55749769	CWC22	57703	4|13	17	8.5	0.00936123	2	3|5	8	4	908
RAD51B_HU	32698730	NUFIP2	57532	0|13	13	6.5	0.00935252	2	0|6	6	3	695
RAD51B_HU	NP_001182533.1	SEPHS1	22929	0|6	6	3	0.00934579	2	0|4	4	2	321
RAD51B_HU	NP_113657.1	SH3BGRL2	83699	0|2	2	1	0.00934579	2	0|1	1	0.5	107
RAD51B_HU	116686122	KIF4A	24137	13|10	23	11.5	0.00933442	2	9|6	15	7.5	1232
RAD51B_HU	6912478	KPNA6	23633	6|4	10	5	0.00932836	2	4|2	6	3	536
RAD51B_HU	10947135	ABCF1	23	0|15	15	7.5	0.00929368	2	0|8	8	4	807
RAD51B_HU	13375983	SLC25A22	79751	2|4	6	3	0.00928793	2	2|4	6	3	323
RAD51B_HU	32189371	TMEM165	55858	4|2	6	3	0.00925926	2	3|2	5	2.5	324
RAD51B_HU	6912594	PITPNB	23760	0|5	5	2.5	0.00922509	2	0|3	3	1.5	271
RAD51B_HU	NP_115982.1	HINT2	84681	0|3	3	1.5	0.00920245	2	0|2	2	1	163
RAD51B_HU	4504483	HPRT1	3251	0|4	4	2	0.00917431	2	0|2	2	1	218
RAD51B_HU	5454106	TAF10	6881	2|2	4	2	0.00917431	2	1|1	2	1	218
RAD51B_HU	13027604	MRPS34	65993	0|4	4	2	0.00917431	2	0|3	3	1.5	218
RAD51B_HU	NP_787048.1	TXLNA	200081	0|10	10	5	0.00915751	2	0|7	7	3.5	546
RAD51B_HU	4502923	CNN3	1266	0|6	6	3	0.00911854	2	0|3	3	1.5	329
RAD51B_HU	21327715	TCERG1	10915	14|6	20	10	0.00910747	2	9|3	12	6	1098
RAD51B_HU	14702171	POLR2C	5432	0|5	5	2.5	0.00909091	2	0|3	3	1.5	275
RAD51B_HU	354459354	RAP1B	5908	0|3	3	1.5	0.00909091	2	0|3	3	1.5	165
RAD51B_HU	NP_940848.2	C1orf122	127687	0|2	2	1	0.00909091	2	0|2	2	1	110
RAD51B_HU	13129130	C11orf49	79096	6|0	6	3	0.00906344	2	4|0	4	2	331
RAD51B_HU	296179427	HADH	3033	0|6	6	3	0.00906344	2	0|3	3	1.5	331
RAD51B_HU	NP_002892.1	RCN1	5954	0|6	6	3	0.00906344	2	0|4	4	2	331
RAD51B_HU	14149680	ESYT1	23344	0|20	20	10	0.00905797	2	0|10	10	5	1104
RAD51B_HU	NP_071327.2	SDF2L1	23753	0|4	4	2	0.00904977	2	0|4	4	2	221
RAD51B_HU	4826649	MRPL49	740	0|3	3	1.5	0.00903614	2	0|1	1	0.5	166
RAD51B_HU	22202629	AIFM1	9131	2|9	11	5.5	0.0090312	2	2|7	9	4.5	609
RAD51B_HU	42794752	ACSL3	2181	0|13	13	6.5	0.00902778	2	0|4	4	2	720
RAD51B_HU	101943240	GTF3C1	2975	36|2	38	19	0.00900901	2	23|1	24	12	2109
RAD51B_HU	13518015	DDX4	54514	0|13	13	6.5	0.0089779	2	0|3	3	1.5	724
RAD51B_HU	237820620	GRWD1	83743	2|6	8	4	0.00896861	2	1|5	6	3	446
RAD51B_HU	5031571	ACTR2	10097	0|7	7	3.5	0.00888325	2	0|4	4	2	394
RAD51B_HU	28559039	MED1	5469	27|1	28	14	0.00885515	2	16|1	17	8.5	1581
RAD51B_HU	4503253	DAD1	1603	0|2	2	1	0.00884956	2	0|1	1	0.5	113
RAD51B_HU	5730085	DYNLT1	6993	2|0	2	1	0.00884956	2	1|0	1	0.5	113
RAD51B_HU	NP_005792.1	EIF1	10209	0|2	2	1	0.00884956	2	0|1	1	0.5	113
RAD51B_HU	167614485	ACAA2	10449	0|7	7	3.5	0.00881612	2	0|4	4	2	397
RAD51B_HU	148664201	CKAP2	26586	6|6	12	6	0.00878477	2	2|1	3	1.5	683
RAD51B_HU	20149304	ISY1	57461	3|2	5	2.5	0.00877193	2	2|2	4	2	285
RAD51B_HU	16306548	SARS	6301	0|9	9	4.5	0.00875486	2	0|3	3	1.5	514
RAD51B_HU	13489054	MAP2K2	5605	7|0	7	3.5	0.00875	2	4|0	4	2	400
RAD51B_HU	169404009	SSR1	6745	0|5	5	2.5	0.00874126	2	0|1	1	0.5	286
RAD51B_HU	108773793	G6PD	2539	0|9	9	4.5	0.00873786	2	0|5	5	2.5	515
RAD51B_HU	148612849	KIF2A	3796	8|5	13	6.5	0.00873656	2	5|2	7	3.5	744
RAD51B_HU	111607441	KNOP1	400506	8|0	8	4	0.00873362	2	4|0	4	2	458
RAD51B_HU	9966805	DDX24	57062	6|9	15	7.5	0.00873108	2	4|6	10	5	859
RAD51B_HU	13129068	NOC4L	79050	4|5	9	4.5	0.00872093	2	3|3	6	3	516
RAD51B_HU	21327667	BOP1	23246	3|10	13	6.5	0.00871314	2	3|5	8	4	746
RAD51B_HU	5454158	VARS	7407	1|21	22	11	0.00870253	2	1|10	11	5.5	1264
RAD51B_HU	8923421	SARS2	54938	0|9	9	4.5	0.00868726	2	0|5	5	2.5	518
RAD51B_HU	56699482	FAM98A	25940	2|7	9	4.5	0.00868726	2	2|1	3	1.5	518
RAD51B_HU	NP_003879.2	ALDH1A2	8854	0|9	9	4.5	0.00868726	2	0|5	5	2.5	518
RAD51B_HU	14028877	MRPS25	64432	0|3	3	1.5	0.00867052	2	0|2	2	1	173
RAD51B_HU	NP_001308911.1	PRKAR2A	5576	0|7	7	3.5	0.00866337	2	0|4	4	2	404
RAD51B_HU	225543097	PAFAH1B3	5050	0|4	4	2	0.00865801	2	0|2	2	1	231
RAD51B_HU	12597653	NT5DC2	64943	7|2	9	4.5	0.00865385	2	6|2	8	4	520
RAD51B_HU	239787838	TEX10	54881	16|0	16	8	0.00861141	2	8|0	8	4	929
RAD51B_HU	47717100	ATP6V1H	51606	5|3	8	4	0.00860215	2	3|2	5	2.5	465
RAD51B_HU	25470886	DAZAP1	26528	0|7	7	3.5	0.00859951	2	0|2	2	1	407
RAD51B_HU	239582772	MAIP1	79568	5|0	5	2.5	0.00859107	2	3|0	3	1.5	291
RAD51B_HU	148536853	COPA	1314	2|19	21	10.5	0.00857843	2	1|10	11	5.5	1224
RAD51B_HU	40217805	NOL9	79707	6|6	12	6	0.00854701	2	4|2	6	3	702
RAD51B_HU	164698438	TK1	7083	2|2	4	2	0.00854701	2	1|1	2	1	234
RAD51B_HU	27477111	SLU7	10569	10|0	10	5	0.00853242	2	7|0	7	3.5	586
RAD51B_HU	33469964	SUGP1	57794	11|0	11	5.5	0.00852713	2	7|0	7	3.5	645
RAD51B_HU	NP_001172024.1	AIF1L	83543	0|3	3	1.5	0.00852273	2	0|2	2	1	176
RAD51B_HU	NP_000335.1	SMN1	6606	0|5	5	2.5	0.0085034	2	0|2	2	1	294
RAD51B_HU	168229174	RBM27	54439	15|3	18	9	0.00849057	2	12|2	14	7	1060
RAD51B_HU	NP_001269315.1	IDH1	3417	0|7	7	3.5	0.00845411	2	0|5	5	2.5	414
RAD51B_HU	19718731	BRD4	23476	18|5	23	11.5	0.00844347	2	13|4	17	8.5	1362
RAD51B_HU	18079218	OSBPL8	114882	3|12	15	7.5	0.00843645	2	2|5	7	3.5	889
RAD51B_HU	42734325	WAPL	23063	19|1	20	10	0.00840336	2	14|1	15	7.5	1190
RAD51B_HU	255652953	ZC3H18	124245	9|7	16	8	0.00839454	2	5|5	10	5	953
RAD51B_HU	7706495	DNAJB11	51726	0|6	6	3	0.00837989	2	0|3	3	1.5	358
RAD51B_HU	34101286	ZFR	51663	10|8	18	9	0.00837989	2	5|5	10	5	1074
RAD51B_HU	NP_061819.2	NANS	54187	0|6	6	3	0.00835655	2	0|2	2	1	359
RAD51B_HU	6005743	DDX19B	11269	0|8	8	4	0.00835073	2	0|5	5	2.5	479
RAD51B_HU	38569505	DDX52	11056	5|5	10	5	0.00834725	2	4|3	7	3.5	599
RAD51B_HU	20143967	KIF23	9493	14|2	16	8	0.00833333	2	9|2	11	5.5	960
RAD51B_HU	270288780	NDUFB4	4710	0|2	2	1	0.00833333	2	0|2	2	1	120
RAD51B_HU	NP_874386.1	CREM	1390	0|2	2	1	0.00833333	2	0|1	1	0.5	120
RAD51B_HU	253970500	EWSR1	2130	0|11	11	5.5	0.00832073	2	0|5	5	2.5	661
RAD51B_HU	4759068	SCO1	6341	0|5	5	2.5	0.00830565	2	0|3	3	1.5	301
RAD51B_HU	32490572	EPB41L3	23136	8|10	18	9	0.00827967	2	5|5	10	5	1087
RAD51B_HU	NP_057055.2	MRPS7	51081	0|4	4	2	0.00826446	2	0|2	2	1	242
RAD51B_HU	NP_064539.1	EMC7	56851	0|4	4	2	0.00826446	2	0|2	2	1	242
RAD51B_HU	56181387	STUB1	10273	0|5	5	2.5	0.00825083	2	0|3	3	1.5	303
RAD51B_HU	NP_001284531.1	CDCA3	83461	0|4	4	2	0.00823045	2	0|2	2	1	243
RAD51B_HU	32484979	AP3B1	8546	11|7	18	9	0.00822669	2	7|4	11	5.5	1094
RAD51B_HU	194328699	EMG1	10436	0|4	4	2	0.00819672	2	0|2	2	1	244
RAD51B_HU	NP_001127812.1	PSMG3	84262	0|2	2	1	0.00819672	2	0|1	1	0.5	122
RAD51B_HU	NP_001295030.1	DCUN1D1	54165	0|4	4	2	0.00819672	2	0|1	1	0.5	244
RAD51B_HU	291084742	PDHA1	5160	0|7	7	3.5	0.00817757	2	0|2	2	1	428
RAD51B_HU	39930469	RPF2	84154	0|5	5	2.5	0.00816993	2	0|3	3	1.5	306
RAD51B_HU	5032041	RHEB	6009	3|0	3	1.5	0.00815217	2	2|0	2	1	184
RAD51B_HU	7661672	POLDIP2	26073	2|4	6	3	0.00815217	2	1|3	4	2	368
RAD51B_HU	183396783	BCOR	54880	28|0	28	14	0.00813481	2	18|0	18	9	1721
RAD51B_HU	NP_001123579.1	KLC1	3831	0|10	10	5	0.00809061	2	0|4	4	2	618
RAD51B_HU	109389358	TFAP2A	7020	7|0	7	3.5	0.00808314	2	4|0	4	2	433
RAD51B_HU	NP_114172.1	CCNB1	891	0|7	7	3.5	0.00808314	2	0|2	2	1	433
RAD51B_HU	114326455	CHD8	57680	31|6	37	18.5	0.00803649	2	22|3	25	12.5	2302
RAD51B_HU	21040314	SON	6651	15|22	37	18.5	0.008033	2	11|13	24	12	2303
RAD51B_HU	NP_066552.2	NDUFV2	4729	0|4	4	2	0.00803213	2	0|2	2	1	249
RAD51B_HU	148352329	SEPTIN7	989	0|7	7	3.5	0.00802752	2	0|3	3	1.5	436
RAD51B_HU	4503323	DHFR	1719	0|3	3	1.5	0.00802139	2	0|2	2	1	187
RAD51B_HU	51173724	BYSL	705	0|7	7	3.5	0.00800915	2	0|3	3	1.5	437
RAD51B_HU	NP_001004317.1	LIN28B	389421	0|4	4	2	0.008	2	0|2	2	1	250
RAD51B_HU	19923821	DPYSL5	56896	0|9	9	4.5	0.00797872	2	0|4	4	2	564
RAD51B_HU	189458821	TGM3	7053	11|0	11	5.5	0.00793651	2	5|0	5	2.5	693
RAD51B_HU	14790190	SPEN	23013	45|13	58	29	0.00791485	2	31|10	41	20.5	3664
RAD51B_HU	39930375	ENAH	55740	0|9	9	4.5	0.00789474	2	0|5	5	2.5	570
RAD51B_HU	189458817	TFRC	7037	0|12	12	6	0.00789474	2	0|7	7	3.5	760
RAD51B_HU	NP_057154.2	MRPS23	51649	0|3	3	1.5	0.00789474	2	0|2	2	1	190
RAD51B_HU	4758340	FARSA	2193	0|8	8	4	0.00787402	2	0|4	4	2	508
RAD51B_HU	11386135	BCKDHA	593	0|7	7	3.5	0.00786517	2	0|3	3	1.5	445
RAD51B_HU	11559927	MRPS14	63931	0|2	2	1	0.0078125	2	0|1	1	0.5	128
RAD51B_HU	NP_001305124.1	NDUFA8	4702	0|2	2	1	0.0078125	2	0|1	1	0.5	128
RAD51B_HU	NP_002863.1	RAC2	5880	0|3	3	1.5	0.0078125	2	0|2	2	1	192
RAD51B_HU	109948304	SMU1	55234	0|8	8	4	0.00779727	2	0|4	4	2	513
RAD51B_HU	133925811	TNPO1	3842	0|14	14	7	0.0077951	2	0|5	5	2.5	898
RAD51B_HU	13569843	NOL7	51406	0|4	4	2	0.0077821	2	0|3	3	1.5	257
RAD51B_HU	133925803	RBFOX2	23543	3|4	7	3.5	0.00776053	2	2|3	5	2.5	451
RAD51B_HU	NP_057484.3	HYPK	25764	0|2	2	1	0.00775194	2	0|2	2	1	129
RAD51B_HU	NP_056167.1	POFUT1	23509	0|6	6	3	0.00773196	2	0|3	3	1.5	388
RAD51B_HU	46048234	NOL8	55035	12|6	18	9	0.00771208	2	8|4	12	6	1167
RAD51B_HU	NP_001025.1	RRM2	6241	0|6	6	3	0.00771208	2	0|2	2	1	389
RAD51B_HU	10645195	HIST1H2AE	3012	2|0	2	1	0.00769231	2	1|0	1	0.5	130
RAD51B_HU	38570156	NT5DC1	221294	0|7	7	3.5	0.00769231	2	0|5	5	2.5	455
RAD51B_HU	NP_001139754.1	SRP54	6729	0|7	7	3.5	0.00769231	2	0|5	5	2.5	455
RAD51B_HU	NP_009167.1	CHP1	11261	0|3	3	1.5	0.00769231	2	0|2	2	1	195
RAD51B_HU	41406097	DVL3	1857	11|0	11	5.5	0.00768156	2	6|0	6	3	716
RAD51B_HU	4506221	PSMD12	5718	0|7	7	3.5	0.00767544	2	0|3	3	1.5	456
RAD51B_HU	31982904	NUP35	129401	0|5	5	2.5	0.00766871	2	0|3	3	1.5	326
RAD51B_HU	156713442	PSMA4	5685	4|0	4	2	0.00766284	2	3|0	3	1.5	261
RAD51B_HU	22035565	PAXBP1	94104	14|0	14	7	0.00763359	2	10|0	10	5	917
RAD51B_HU	4507873	VBP1	7411	0|3	3	1.5	0.00761421	2	0|2	2	1	197
RAD51B_HU	115529449	UBTF	7343	6|5	11	5.5	0.00756534	2	3|3	6	3	727
RAD51B_HU	4505917	EXOSC10	5394	8|5	13	6.5	0.00755814	2	5|3	8	4	860
RAD51B_HU	224593278	DDX27	55661	6|6	12	6	0.00753769	2	3|4	7	3.5	796
RAD51B_HU	10863997	PTBP2	58155	0|8	8	4	0.00753296	2	0|3	3	1.5	531
RAD51B_HU	40018640	CDC73	79577	5|3	8	4	0.00753296	2	3|2	5	2.5	531
RAD51B_HU	148536864	SMARCD2	6603	6|2	8	4	0.00753296	2	3|1	4	2	531
RAD51B_HU	108773782	ABCE1	6059	0|9	9	4.5	0.00751252	2	0|6	6	3	599
RAD51B_HU	16554627	WDR5	11091	5|0	5	2.5	0.00748503	2	3|0	3	1.5	334
RAD51B_HU	231570121	ZC3H14	79882	7|4	11	5.5	0.00748299	2	4|3	7	3.5	735
RAD51B_HU	171460914	DNM1L	10059	4|7	11	5.5	0.00747283	2	4|5	9	4.5	736
RAD51B_HU	13569879	ANP32E	81611	4|0	4	2	0.00746269	2	2|0	2	1	268
RAD51B_HU	305855090	RAB9A	9367	0|3	3	1.5	0.00746269	2	0|1	1	0.5	201
RAD51B_HU	384475552	HARS	3035	0|7	7	3.5	0.00746269	2	0|4	4	2	469
RAD51B_HU	109638749	SRP72	6731	0|10	10	5	0.00745156	2	0|7	7	3.5	671
RAD51B_HU	NP_036450.1	LETM1	3954	0|11	11	5.5	0.00744249	2	0|7	7	3.5	739
RAD51B_HU	23110935	PSMA1	5682	0|4	4	2	0.00743494	2	0|2	2	1	269
RAD51B_HU	23308693	ZBTB9	221504	7|0	7	3.5	0.00739958	2	4|0	4	2	473
RAD51B_HU	4758220	FAM50A	9130	3|2	5	2.5	0.00737463	2	2|2	4	2	339
RAD51B_HU	397139371	TIMM23B	653252	2|0	2	1	0.00735294	2	1|0	1	0.5	136
RAD51B_HU	NP_036569.1	SNAPIN	23557	0|2	2	1	0.00735294	2	0|1	1	0.5	136
RAD51B_HU	94681057	YARS2	51067	0|7	7	3.5	0.00733753	2	0|4	4	2	477
RAD51B_HU	223942032	NECAP2	55707	0|4	4	2	0.00732601	2	0|2	2	1	273
RAD51B_HU	5453946	PPP1R2	5504	1|2	3	1.5	0.00731707	2	1|1	2	1	205
RAD51B_HU	15011974	ARHGEF2	9181	4|10	14	7	0.00730689	2	3|5	8	4	958
RAD51B_HU	NP_001186886.1	NDUFB5	4711	0|2	2	1	0.00729927	2	0|1	1	0.5	137
RAD51B_HU	83776600	AURKB	9212	5|0	5	2.5	0.00726744	2	3|0	3	1.5	344
RAD51B_HU	52630440	FKBP8	23770	0|6	6	3	0.00726392	2	0|4	4	2	413
RAD51B_HU	40556376	GLYR1	84656	7|1	8	4	0.00723327	2	4|1	5	2.5	553
RAD51B_HU	31652242	TCF20	6942	21|7	28	14	0.00722394	2	13|5	18	9	1938
RAD51B_HU	70980549	PDCD11	22984	16|11	27	13.5	0.00721539	2	12|7	19	9.5	1871
RAD51B_HU	6912486	LSM4	25804	2|0	2	1	0.00719424	2	1|0	1	0.5	139
RAD51B_HU	208879470	EEF1E1	9521	0|2	2	1	0.00719424	2	0|2	2	1	139
RAD51B_HU	183396804	RPRD2	23248	21|0	21	10.5	0.00718686	2	15|0	15	7.5	1461
RAD51B_HU	30795227	DTD1	92675	0|3	3	1.5	0.00717703	2	0|1	1	0.5	209
RAD51B_HU	148664186	PKP2	5318	6|6	12	6	0.00716846	2	3|4	7	3.5	837
RAD51B_HU	14717407	TAF7	6879	5|0	5	2.5	0.00716332	2	3|0	3	1.5	349
RAD51B_HU	8922328	RBM22	55696	3|3	6	3	0.00714286	2	2|2	4	2	420
RAD51B_HU	215820626	FLYWCH2	114984	2|0	2	1	0.00714286	2	1|0	1	0.5	140
RAD51B_HU	109637795	E2F6	1876	4|0	4	2	0.00711744	2	2|0	2	1	281
RAD51B_HU	NP_002624.2	PGM1	5236	0|8	8	4	0.00711744	2	0|5	5	2.5	562
RAD51B_HU	20911035	PPIL4	85313	2|5	7	3.5	0.00711382	2	2|3	5	2.5	492
RAD51B_HU	44890068	ZMYM4	9202	22|0	22	11	0.00710594	2	12|0	12	6	1548
RAD51B_HU	4503515	EIF3H	8667	0|5	5	2.5	0.00710227	2	0|1	1	0.5	352
RAD51B_HU	38372909	KDM3B	51780	25|0	25	12.5	0.00709824	2	13|0	13	6.5	1761
RAD51B_HU	NP_001291688.1	CZIB	54987	0|2	2	1	0.0070922	2	0|1	1	0.5	141
RAD51B_HU	NP_005889.3	CAPRIN1	4076	0|10	10	5	0.00705219	2	0|6	6	3	709
RAD51B_HU	4507877	VCL	7414	0|15	15	7.5	0.00703565	2	0|8	8	4	1066
RAD51B_HU	5803023	LMAN2	10960	0|5	5	2.5	0.00702247	2	0|4	4	2	356
RAD51B_HU	21536301	STAT1	6772	7|3	10	5	0.00702247	2	6|1	7	3.5	712
RAD51B_HU	NP_001135770.1	SQSTM1	8878	0|5	5	2.5	0.00702247	2	0|3	3	1.5	356
RAD51B_HU	NP_036226.1	PRDX5	25824	0|3	3	1.5	0.00700935	2	0|2	2	1	214
RAD51B_HU	40789249	DARS2	55157	0|9	9	4.5	0.00697674	2	0|5	5	2.5	645
RAD51B_HU	19923796	NMD3	51068	5|2	7	3.5	0.00695825	2	3|1	4	2	503
RAD51B_HU	19923485	LUC7L3	51747	2|4	6	3	0.00694444	2	2|2	4	2	432
RAD51B_HU	32171175	BUD31	8896	2|0	2	1	0.00694444	2	2|0	2	1	144
RAD51B_HU	56243583	WDR18	57418	0|6	6	3	0.00694444	2	0|4	4	2	432
RAD51B_HU	19557702	SURF6	6838	0|5	5	2.5	0.00692521	2	0|2	2	1	361
RAD51B_HU	255958282	PLIN3	10226	0|6	6	3	0.00691244	2	0|3	3	1.5	434
RAD51B_HU	300192959	ZMYM2	7750	19|0	19	9.5	0.00689906	2	11|0	11	5.5	1377
RAD51B_HU	14917109	AP2M1	1173	2|4	6	3	0.00689655	2	1|2	3	1.5	435
RAD51B_HU	53729344	PKP1	5317	10|0	10	5	0.00688705	2	7|0	7	3.5	726
RAD51B_HU	4504195	GTF2E2	2961	4|0	4	2	0.00687285	2	3|0	3	1.5	291
RAD51B_HU	4826675	CDK5	1020	4|0	4	2	0.00684932	2	4|0	4	2	292
RAD51B_HU	24797067	HLA-A	3105	0|5	5	2.5	0.00684932	2	0|2	2	1	365
RAD51B_HU	LYSC_CHICK	LYZ	396218	2|0	2	1	0.00680272	2	1|0	1	0.5	147
RAD51B_HU	NP_000175.1	HBG2	3048	0|2	2	1	0.00680272	2	0|1	1	0.5	147
RAD51B_HU	NP_001191295.1	MGST2	4258	0|2	2	1	0.00680272	2	0|1	1	0.5	147
RAD51B_HU	19743894	TADA3	10474	5|0	5	2.5	0.00677507	2	4|0	4	2	369
RAD51B_HU	82546879	GTPBP1	9567	2|7	9	4.5	0.00672646	2	1|6	7	3.5	669
RAD51B_HU	157426877	RCL1	10171	5|0	5	2.5	0.00670241	2	3|0	3	1.5	373
RAD51B_HU	NP_001020423.1	TPD52	7163	0|3	3	1.5	0.00669643	2	0|3	3	1.5	224
RAD51B_HU	373251164	GLS	2744	0|8	8	4	0.00668896	2	0|4	4	2	598
RAD51B_HU	NP_005722.1	ARPC2	10109	0|4	4	2	0.00666667	2	0|3	3	1.5	300
RAD51B_HU	29826294	GORASP2	26003	0|6	6	3	0.00663717	2	0|4	4	2	452
RAD51B_HU	23308607	HM13	81502	0|5	5	2.5	0.0066313	2	0|3	3	1.5	377
RAD51B_HU	21361437	HTATSF1	27336	4|6	10	5	0.00662252	2	3|5	8	4	755
RAD51B_HU	NP_001284505.1	PEA15	8682	0|2	2	1	0.00662252	2	0|1	1	0.5	151
RAD51B_HU	123173757	RAVER1	125950	0|10	10	5	0.00661376	2	0|6	6	3	756
RAD51B_HU	19923437	AK3	50808	0|3	3	1.5	0.00660793	2	0|3	3	1.5	227
RAD51B_HU	7657347	MTCH2	23788	0|4	4	2	0.00660066	2	0|4	4	2	303
RAD51B_HU	4557367	BLMH	642	6|0	6	3	0.00659341	2	2|0	2	1	455
RAD51B_HU	NP_001035284.1	AGTRAP	57085	0|2	2	1	0.00657895	2	0|1	1	0.5	152
RAD51B_HU	117676403	KRR1	11103	0|5	5	2.5	0.00656168	2	0|3	3	1.5	381
RAD51B_HU	NP_001071.1	ALDH5A1	7915	0|7	7	3.5	0.00654206	2	0|4	4	2	535
RAD51B_HU	NP_000301.1	PPT1	5538	0|4	4	2	0.00653595	2	0|2	2	1	306
RAD51B_HU	148839305	SMCHD1	23347	19|7	26	13	0.00648379	2	13|4	17	8.5	2005
RAD51B_HU	20270303	RHOT2	89941	6|2	8	4	0.00647249	2	4|1	5	2.5	618
RAD51B_HU	45643123	NVL	4931	3|8	11	5.5	0.00642523	2	3|4	7	3.5	856
RAD51B_HU	NP_003817.1	NAPG	8774	0|4	4	2	0.00641026	2	0|2	2	1	312
RAD51B_HU	39725636	TMED9	54732	0|3	3	1.5	0.00638298	2	0|3	3	1.5	235
RAD51B_HU	47174864	EXOSC5	56915	0|3	3	1.5	0.00638298	2	0|1	1	0.5	235
RAD51B_HU	NP_002289.2	LCP1	3936	0|8	8	4	0.00637959	2	0|3	3	1.5	627
RAD51B_HU	NP_003907.3	AP1S2	8905	0|2	2	1	0.00636943	2	0|1	1	0.5	157
RAD51B_HU	NP_057501.2	GLRX5	51218	0|2	2	1	0.00636943	2	0|1	1	0.5	157
RAD51B_HU	NP_076424.1	DDRGK1	65992	0|4	4	2	0.00636943	2	0|2	2	1	314
RAD51B_HU	5579478	MAP2K1	5604	0|5	5	2.5	0.00636132	2	0|5	5	2.5	393
RAD51B_HU	5454084	SPTLC1	10558	0|6	6	3	0.00634249	2	0|3	3	1.5	473
RAD51B_HU	NP_061924.1	MRPL50	54534	0|2	2	1	0.00632911	2	0|1	1	0.5	158
RAD51B_HU	119943112	DHCR7	1717	6|0	6	3	0.00631579	2	4|0	4	2	475
RAD51B_HU	271398239	CNDP2	55748	0|6	6	3	0.00631579	2	0|3	3	1.5	475
RAD51B_HU	NP_005862.1	SMNDC1	10285	0|3	3	1.5	0.00630252	2	0|3	3	1.5	238
RAD51B_HU	151301215	WIZ	58525	10|0	10	5	0.00629723	2	6|0	6	3	794
RAD51B_HU	7661936	SAFB2	9667	0|12	12	6	0.00629591	2	0|8	8	4	953
RAD51B_HU	21618347	MAP2K3	5606	4|0	4	2	0.00628931	2	3|0	3	1.5	318
RAD51B_HU	5803092	METAP2	10988	0|6	6	3	0.00627615	2	0|4	4	2	478
RAD51B_HU	28827782	ZHX3	23051	12|0	12	6	0.00627615	2	7|0	7	3.5	956
RAD51B_HU	371872752	TMCO1	54499	0|3	3	1.5	0.00627615	2	0|2	2	1	239
RAD51B_HU	24307879	DYNC1I2	1781	0|8	8	4	0.00626959	2	0|3	3	1.5	638
RAD51B_HU	NP_002202.2	ITGB1	3688	0|10	10	5	0.00626566	2	0|4	4	2	798
RAD51B_HU	42741682	ZRANB2	9406	4|0	4	2	0.00625	2	3|0	3	1.5	320
RAD51B_HU	194248088	SUMF2	25870	0|4	4	2	0.00625	2	0|3	3	1.5	320
RAD51B_HU	33469966	SCFD1	23256	0|8	8	4	0.00623053	2	0|4	4	2	642
RAD51B_HU	NP_002781.2	PSMA5	5686	0|3	3	1.5	0.00622407	2	0|2	2	1	241
RAD51B_HU	7657269	PDS5B	23047	10|8	18	9	0.00621977	2	9|4	13	6.5	1447
RAD51B_HU	23943880	MRI1	84245	0|4	4	2	0.00621118	2	0|2	2	1	322
RAD51B_HU	228480211	FHL1	2273	0|4	4	2	0.00619195	2	0|2	2	1	323
RAD51B_HU	19913369	TBL3	10607	3|7	10	5	0.00618812	2	2|4	6	3	808
RAD51B_HU	344925845	RCOR1	23186	6|0	6	3	0.00618557	2	4|0	4	2	485
RAD51B_HU	377520143	FAM49B	51571	0|4	4	2	0.00617284	2	0|3	3	1.5	324
RAD51B_HU	197276600	MAP4	4134	0|14	14	7	0.0061674	2	0|6	6	3	1135
RAD51B_HU	45387945	ESYT2	57488	6|5	11	5.5	0.00615901	2	4|4	8	4	893
RAD51B_HU	31083280	PPP2R5D	5528	0|7	7	3.5	0.00614035	2	0|3	3	1.5	570
RAD51B_HU	7706343	CIAO2B	51647	0|2	2	1	0.00613497	2	0|1	1	0.5	163
RAD51B_HU	22325370	RPP25L	138716	0|2	2	1	0.00613497	2	0|1	1	0.5	163
RAD51B_HU	337756501	MTHFD1L	25902	3|9	12	6	0.0061287	2	3|5	8	4	979
RAD51B_HU	24308171	ZNF280C	55609	9|0	9	4.5	0.00610583	2	6|0	6	3	737
RAD51B_HU	5453634	DYNC1LI2	1783	0|6	6	3	0.00609756	2	0|3	3	1.5	492
RAD51B_HU	312922359	UCHL5	51377	0|4	4	2	0.00609756	2	0|2	2	1	328
RAD51B_HU	NP_001275650.1	B3GAT3	26229	0|4	4	2	0.00609756	2	0|1	1	0.5	328
RAD51B_HU	NP_057181.1	IER3IP1	51124	0|1	1	0.5	0.00609756	2	0|1	1	0.5	82
RAD51B_HU	4507115	FSCN1	6624	0|6	6	3	0.00608519	2	0|3	3	1.5	493
RAD51B_HU	75709192	BABAM1	29086	2|2	4	2	0.00607903	2	2|2	4	2	329
RAD51B_HU	209180475	ZNF384	171017	7|0	7	3.5	0.00606586	2	4|0	4	2	577
RAD51B_HU	5802966	DSTN	11034	0|2	2	1	0.00606061	2	0|1	1	0.5	165
RAD51B_HU	NP_112211.1	PPP1R14C	81706	0|2	2	1	0.00606061	2	0|2	2	1	165
RAD51B_HU	116812575	YTHDF2	51441	0|7	7	3.5	0.00604491	2	0|4	4	2	579
RAD51B_HU	NP_004392.1	DFFA	1676	0|4	4	2	0.0060423	2	0|2	2	1	331
RAD51B_HU	62241001	CHUK	1147	9|0	9	4.5	0.00604027	2	3|0	3	1.5	745
RAD51B_HU	7662292	SUPT7L	9913	5|0	5	2.5	0.00603865	2	2|0	2	1	414
RAD51B_HU	NP_001254746.1	OSTC	58505	0|1	1	0.5	0.0060241	2	0|1	1	0.5	83
RAD51B_HU	122939153	NNT	23530	0|13	13	6.5	0.00598527	2	0|10	10	5	1086
RAD51B_HU	155030216	PDS5A	23244	5|11	16	8	0.00598355	2	3|7	10	5	1337
RAD51B_HU	40254986	HSDL2	84263	4|1	5	2.5	0.00598086	2	3|1	4	2	418
RAD51B_HU	47132585	PRKAR2B	5577	0|5	5	2.5	0.00598086	2	0|3	3	1.5	418
RAD51B_HU	13236516	DERL1	79139	3|0	3	1.5	0.0059761	2	2|0	2	1	251
RAD51B_HU	57634534	NUP205	23165	18|6	24	12	0.00596421	2	10|3	13	6.5	2012
RAD51B_HU	31541941	HSPA4L	22824	0|10	10	5	0.00595948	2	0|5	5	2.5	839
RAD51B_HU	259013556	FXR2	9513	0|8	8	4	0.00594354	2	0|6	6	3	673
RAD51B_HU	22538431	CTSB	1508	0|4	4	2	0.00589971	2	0|2	2	1	339
RAD51B_HU	124256489	CRNKL1	51340	8|2	10	5	0.00589623	2	5|1	6	3	848
RAD51B_HU	5453690	DNAJB1	3337	0|4	4	2	0.00588235	2	0|2	2	1	340
RAD51B_HU	7706706	SNX9	51429	0|7	7	3.5	0.00588235	2	0|6	6	3	595
RAD51B_HU	156564398	TOE1	114034	4|2	6	3	0.00588235	2	2|1	3	1.5	510
RAD51B_HU	31317305	MPHOSPH10	10199	4|4	8	4	0.00587372	2	4|3	7	3.5	681
RAD51B_HU	205277386	GFPT1	2673	0|8	8	4	0.00587372	2	0|5	5	2.5	681
RAD51B_HU	7706427	CPSF3	51692	5|3	8	4	0.00584795	2	4|2	6	3	684
RAD51B_HU	21626468	ZNF638	27332	20|3	23	11.5	0.00581395	2	13|2	15	7.5	1978
RAD51B_HU	238859597	RBM34	23029	0|5	5	2.5	0.00581395	2	0|3	3	1.5	430
RAD51B_HU	NP_001027467.2	STK24	8428	0|5	5	2.5	0.00580046	2	0|2	2	1	431
RAD51B_HU	41393561	LAP3	51056	0|6	6	3	0.00578035	2	0|5	5	2.5	519
RAD51B_HU	8923900	CMAS	55907	0|5	5	2.5	0.00576037	2	0|3	3	1.5	434
RAD51B_HU	126723060	ZC3H4	23211	6|9	15	7.5	0.00575595	2	3|7	10	5	1303
RAD51B_HU	24497603	NUP62	23636	4|2	6	3	0.00574713	2	3|2	5	2.5	522
RAD51B_HU	4502211	ARF6	382	2|0	2	1	0.00571429	2	1|0	1	0.5	175
RAD51B_HU	NP_001310336.1	PSMF1	9491	0|2	2	1	0.00571429	2	0|1	1	0.5	175
RAD51B_HU	45827771	EDC4	23644	1|15	16	8	0.00571021	2	1|9	10	5	1401
RAD51B_HU	NP_054829.2	PPP1R8	5511	0|4	4	2	0.00569801	2	0|3	3	1.5	351
RAD51B_HU	NP_001186040.1	MDH1	4190	0|4	4	2	0.00568182	2	0|2	2	1	352
RAD51B_HU	67782356	CDSN	1041	6|0	6	3	0.00567108	2	2|0	2	1	529
RAD51B_HU	32528306	RFC1	5981	10|3	13	6.5	0.00566696	2	6|3	9	4.5	1147
RAD51B_HU	31563534	RFC2	5982	3|1	4	2	0.00564972	2	2|1	3	1.5	354
RAD51B_HU	NP_066268.1	GNAO1	2775	0|4	4	2	0.00564972	2	0|3	3	1.5	354
RAD51B_HU	153791313	SCO2	9997	0|3	3	1.5	0.0056391	2	0|2	2	1	266
RAD51B_HU	4758768	NDUFA10	4705	0|4	4	2	0.0056338	2	0|3	3	1.5	355
RAD51B_HU	163838631	TASOR	23272	17|0	17	8.5	0.00562169	2	10|0	10	5	1512
RAD51B_HU	6005794	PRAF2	11230	0|2	2	1	0.00561798	2	0|1	1	0.5	178
RAD51B_HU	6857818	NPM3	10360	2|0	2	1	0.00561798	2	1|0	1	0.5	178
RAD51B_HU	NP_001265211.1	RPE	6120	0|2	2	1	0.00561798	2	0|1	1	0.5	178
RAD51B_HU	NP_003282.2	TPP2	7174	0|14	14	7	0.00560448	2	0|9	9	4.5	1249
RAD51B_HU	NP_003095.2	SORD	6652	0|4	4	2	0.00560224	2	0|2	2	1	357
RAD51B_HU	4503015	CPNE3	8895	0|6	6	3	0.00558659	2	0|4	4	2	537
RAD51B_HU	5453682	HEXIM1	10614	2|2	4	2	0.00557103	2	1|1	2	1	359
RAD51B_HU	4506585	RPA2	6118	3|0	3	1.5	0.00555556	2	2|0	2	1	270
RAD51B_HU	9966849	TIGAR	57103	0|3	3	1.5	0.00555556	2	0|1	1	0.5	270
RAD51B_HU	187475373	CSK	1445	0|5	5	2.5	0.00555556	2	0|3	3	1.5	450
RAD51B_HU	NP_077003.1	CCDC86	79080	0|4	4	2	0.00555556	2	0|3	3	1.5	360
RAD51B_HU	22095331	EMC1	23065	2|9	11	5.5	0.00553877	2	2|6	8	4	993
RAD51B_HU	7242140	CLPX	10845	0|7	7	3.5	0.00552923	2	0|4	4	2	633
RAD51B_HU	19923748	DLST	1743	0|5	5	2.5	0.00551876	2	0|3	3	1.5	453
RAD51B_HU	289577080	EIF4G2	1982	0|10	10	5	0.00551268	2	0|5	5	2.5	907
RAD51B_HU	32307144	PLOD1	5351	0|8	8	4	0.00550206	2	0|6	6	3	727
RAD51B_HU	4557537	DRG2	1819	0|4	4	2	0.00549451	2	0|3	3	1.5	364
RAD51B_HU	NP_004302.1	ARL3	403	0|2	2	1	0.00549451	2	0|1	1	0.5	182
RAD51B_HU	190014601	JAGN1	84522	0|2	2	1	0.00546448	2	0|1	1	0.5	183
RAD51B_HU	NP_001229971.1	HLA-C	3107	0|4	4	2	0.00546448	2	0|2	2	1	366
RAD51B_HU	NP_003335.1	UBE2H	7328	0|2	2	1	0.00546448	2	0|1	1	0.5	183
RAD51B_HU	89276756	PRPF4B	8899	7|4	11	5.5	0.00546177	2	4|2	6	3	1007
RAD51B_HU	NP_001157565.1	COPS7A	50813	0|3	3	1.5	0.00545455	2	0|1	1	0.5	275
RAD51B_HU	73747829	LIG3	3980	5|6	11	5.5	0.00545094	2	4|5	9	4.5	1009
RAD51B_HU	31543385	PCYT1A	5130	4|0	4	2	0.00544959	2	2|0	2	1	367
RAD51B_HU	92859701	MYO6	4646	0|14	14	7	0.00544747	2	0|9	9	4.5	1285
RAD51B_HU	190610012	ZNF24	7572	4|0	4	2	0.00543478	2	2|0	2	1	368
RAD51B_HU	NP_001311057.1	XPNPEP1	7511	0|6	6	3	0.00543478	2	0|2	2	1	552
RAD51B_HU	9966881	NUP107	57122	7|3	10	5	0.00540541	2	4|1	5	2.5	925
RAD51B_HU	15088795	PIGS	94005	0|6	6	3	0.00540541	2	0|2	2	1	555
RAD51B_HU	116256458	C12orf45	121053	2|0	2	1	0.00540541	2	2|0	2	1	185
RAD51B_HU	NP_000512.1	HEXB	3074	0|6	6	3	0.00539568	2	0|2	2	1	556
RAD51B_HU	193211614	NSDHL	50814	0|4	4	2	0.00536193	2	0|2	2	1	373
RAD51B_HU	158420731	CHD3	1107	22|0	22	11	0.0053424	2	13|0	13	6.5	2059
RAD51B_HU	7657069	ERO1A	30001	0|5	5	2.5	0.00534188	2	0|2	2	1	468
RAD51B_HU	44955926	GSE1	23199	10|3	13	6.5	0.005341	2	7|2	9	4.5	1217
RAD51B_HU	24111250	GNA13	10672	0|4	4	2	0.00530504	2	0|2	2	1	377
RAD51B_HU	28557745	ZADH2	284273	4|0	4	2	0.00530504	2	3|0	3	1.5	377
RAD51B_HU	15100175	AGPAT1	10554	1|2	3	1.5	0.00530035	2	1|1	2	1	283
RAD51B_HU	6912430	ICMT	23463	3|0	3	1.5	0.00528169	2	2|0	2	1	284
RAD51B_HU	224591430	LYAR	55646	0|4	4	2	0.00527704	2	0|2	2	1	379
RAD51B_HU	46852390	CCDC6	8030	0|5	5	2.5	0.00527426	2	0|3	3	1.5	474
RAD51B_HU	4759276	RRP9	9136	0|5	5	2.5	0.00526316	2	0|4	4	2	475
RAD51B_HU	165905589	LIMA1	51474	0|8	8	4	0.00526316	2	0|5	5	2.5	760
RAD51B_HU	NP_001188408.1	CORO7-PAM16	100529144	0|11	11	5.5	0.00524809	2	0|7	7	3.5	1048
RAD51B_HU	25777600	PSMD1	5707	1|9	10	5	0.00524659	2	1|4	5	2.5	953
RAD51B_HU	198041662	PYCR3	65263	3|0	3	1.5	0.00524476	2	2|0	2	1	286
RAD51B_HU	71143156	C6orf120	387263	2|0	2	1	0.0052356	2	2|0	2	1	191
RAD51B_HU	46852388	CCAR1	55749	4|8	12	6	0.00521739	2	4|5	9	4.5	1150
RAD51B_HU	4507835	UMPS	7372	0|5	5	2.5	0.00520833	2	0|3	3	1.5	480
RAD51B_HU	18860835	OPA1	4976	0|10	10	5	0.00520291	2	0|6	6	3	961
RAD51B_HU	167555110	KIFC1	3833	3|4	7	3.5	0.00520059	2	3|3	6	3	673
RAD51B_HU	4557493	CSTF2	1478	0|6	6	3	0.00519931	2	0|3	3	1.5	577
RAD51B_HU	197333695	PARN	5073	0|6	6	3	0.00519031	2	0|4	4	2	578
RAD51B_HU	8392875	CFAP20	29105	2|0	2	1	0.00518135	2	2|0	2	1	193
RAD51B_HU	15147335	NCOA5	57727	0|6	6	3	0.00518135	2	0|5	5	2.5	579
RAD51B_HU	150417989	CCNK	8812	6|0	6	3	0.00517241	2	4|0	4	2	580
RAD51B_HU	410442521	MTCH1	23787	0|4	4	2	0.00514139	2	0|1	1	0.5	389
RAD51B_HU	347300410	BID	637	0|2	2	1	0.00512821	2	0|1	1	0.5	195
RAD51B_HU	222352111	NIFK	84365	0|3	3	1.5	0.00511945	2	0|3	3	1.5	293
RAD51B_HU	126116594	GINS1	9837	0|2	2	1	0.00510204	2	0|2	2	1	196
RAD51B_HU	NP_001136146.1	CHID1	66005	0|4	4	2	0.00508906	2	0|3	3	1.5	393
RAD51B_HU	66392146	PHAX	51808	4|0	4	2	0.00507614	2	3|0	3	1.5	394
RAD51B_HU	207028748	NDRG1	10397	0|4	4	2	0.00507614	2	0|2	2	1	394
RAD51B_HU	NP_054894.1	MRPL15	29088	0|3	3	1.5	0.00506757	2	0|2	2	1	296
RAD51B_HU	NP_064711.1	PDXP	57026	0|3	3	1.5	0.00506757	2	0|2	2	1	296
RAD51B_HU	148612835	ZNF207	7756	0|5	5	2.5	0.00506073	2	0|2	2	1	494
RAD51B_HU	NP_001013454.1	MPST	4357	0|3	3	1.5	0.00505051	2	0|1	1	0.5	297
RAD51B_HU	NP_001257460.1	WTAP	9589	0|4	4	2	0.00505051	2	0|2	2	1	396
RAD51B_HU	NP_057444.2	TACO1	51204	0|3	3	1.5	0.00505051	2	0|1	1	0.5	297
RAD51B_HU	296040438	UGDH	7358	0|4	4	2	0.00503778	2	0|3	3	1.5	397
RAD51B_HU	21264565	ARID1A	8289	15|8	23	11.5	0.00503282	2	12|7	19	9.5	2285
RAD51B_HU	148612879	PHC3	80012	10|0	10	5	0.00502513	2	7|0	7	3.5	995
RAD51B_HU	187829340	AURKAIP1	54998	0|2	2	1	0.00502513	2	0|1	1	0.5	199
RAD51B_HU	125656165	THOC2	57187	16|0	16	8	0.00502197	2	9|0	9	4.5	1593
RAD51B_HU	20357585	TAF1	6872	19|0	19	9.5	0.00501849	2	10|0	10	5	1893
RAD51B_HU	NP_115879.2	GON7	84520	0|1	1	0.5	0.005	2	0|1	1	0.5	100
RAD51B_HU	51173873	HMGXB4	10042	6|0	6	3	0.00499168	2	3|0	3	1.5	601
RAD51B_HU	NP_006747.1	TCEA1	6917	0|3	3	1.5	0.00498339	2	0|1	1	0.5	301
RAD51B_HU	66348045	ZC3HC1	51530	2|3	5	2.5	0.00498008	2	2|2	4	2	502
RAD51B_HU	22749415	STT3A	3703	5|2	7	3.5	0.00496454	2	3|1	4	2	705
RAD51B_HU	115430233	UHRF1	29128	0|8	8	4	0.00496278	2	0|6	6	3	806
RAD51B_HU	117647226	TRMT10C	54931	1|3	4	2	0.00496278	2	1|2	3	1.5	403
RAD51B_HU	NP_001317301.1	MPI	4351	0|4	4	2	0.00496278	2	0|3	3	1.5	403
RAD51B_HU	NP_001295192.1	RNMT	8731	0|5	5	2.5	0.00496032	2	0|2	2	1	504
RAD51B_HU	4502735	CDK4	1019	0|3	3	1.5	0.0049505	2	0|2	2	1	303
RAD51B_HU	NP_997715.1	BLOC1S3	388552	0|2	2	1	0.0049505	2	0|1	1	0.5	202
RAD51B_HU	NP_954592.1	CARM1	10498	0|6	6	3	0.00493421	2	0|4	4	2	608
RAD51B_HU	195976782	RTF1	23168	7|0	7	3.5	0.00492958	2	6|0	6	3	710
RAD51B_HU	194097350	ACTN1	87	0|9	9	4.5	0.00492341	2	0|5	5	2.5	914
RAD51B_HU	NP_055422.1	UBXN4	23190	0|5	5	2.5	0.00492126	2	0|3	3	1.5	508
RAD51B_HU	NP_001271264.1	EIF3J	8669	0|2	2	1	0.00490196	2	0|1	1	0.5	204
RAD51B_HU	NP_777568.1	CCDC50	152137	0|3	3	1.5	0.00490196	2	0|2	2	1	306
RAD51B_HU	4505067	MAD2L1	4085	0|2	2	1	0.00487805	2	0|2	2	1	205
RAD51B_HU	31542319	COPE	11316	0|3	3	1.5	0.00487013	2	0|2	2	1	308
RAD51B_HU	156119605	GTF3C4	9329	5|3	8	4	0.00486618	2	3|2	5	2.5	822
RAD51B_HU	20357568	AASDHPPT	60496	0|3	3	1.5	0.00485437	2	0|2	2	1	309
RAD51B_HU	33946329	RALA	5898	0|2	2	1	0.00485437	2	0|2	2	1	206
RAD51B_HU	256223453	DDX20	11218	6|2	8	4	0.00485437	2	3|1	4	2	824
RAD51B_HU	NP_061989.2	UBFD1	56061	0|3	3	1.5	0.00485437	2	0|2	2	1	309
RAD51B_HU	61835148	FXR1	8087	0|6	6	3	0.00483092	2	0|5	5	2.5	621
RAD51B_HU	NP_001138985.1	SCRN1	9805	0|4	4	2	0.00483092	2	0|2	2	1	414
RAD51B_HU	8923532	CLN6	54982	3|0	3	1.5	0.00482315	2	2|0	2	1	311
RAD51B_HU	22547136	MRPL4	51073	0|3	3	1.5	0.00482315	2	0|2	2	1	311
RAD51B_HU	32967603	BAZ1A	11177	15|0	15	7.5	0.00482005	2	10|0	10	5	1556
RAD51B_HU	7706200	THEM6	51337	0|2	2	1	0.00480769	2	0|1	1	0.5	208
RAD51B_HU	23199991	CSNK1E	1454	4|0	4	2	0.00480769	2	1|0	1	0.5	416
RAD51B_HU	310923196	PPAN-P2RY11	692312	3|2	5	2.5	0.00480769	2	2|1	3	1.5	520
RAD51B_HU	NP_038472.2	UBQLN2	29978	0|6	6	3	0.00480769	2	0|4	4	2	624
RAD51B_HU	NP_859056.2	LYRM7	90624	0|1	1	0.5	0.00480769	2	0|1	1	0.5	104
RAD51B_HU	14589860	ASPH	444	0|3	3	1.5	0.00479233	2	0|2	2	1	313
RAD51B_HU	163792194	TRMT1L	81627	4|3	7	3.5	0.0047749	2	3|2	5	2.5	733
RAD51B_HU	31881779	GMPPA	29926	0|4	4	2	0.0047619	2	0|3	3	1.5	420
RAD51B_HU	NP_001277236.1	CTNNA1	1495	0|8	8	4	0.00475624	2	0|5	5	2.5	841
RAD51B_HU	61744477	SLC3A2	6520	0|6	6	3	0.00475436	2	0|4	4	2	631
RAD51B_HU	47078238	GPS1	2873	0|5	5	2.5	0.00474383	2	0|3	3	1.5	527
RAD51B_HU	NP_001179.1	BAK1	578	0|2	2	1	0.00473934	2	0|2	2	1	211
RAD51B_HU	NP_003816.2	SNAP23	8773	0|2	2	1	0.00473934	2	0|1	1	0.5	211
RAD51B_HU	23238222	COPS3	8533	0|4	4	2	0.00472813	2	0|1	1	0.5	423
RAD51B_HU	24497453	NUP88	4927	0|7	7	3.5	0.00472335	2	0|4	4	2	741
RAD51B_HU	7706333	MRPL48	51642	0|2	2	1	0.00471698	2	0|1	1	0.5	212
RAD51B_HU	119395758	DIAPH1	1729	10|2	12	6	0.00471698	2	6|2	8	4	1272
RAD51B_HU	166795268	RDH11	51109	0|3	3	1.5	0.00471698	2	0|2	2	1	318
RAD51B_HU	NP_009148.2	PDCD10	11235	0|2	2	1	0.00471698	2	0|1	1	0.5	212
RAD51B_HU	NP_064708.1	COQ9	57017	0|3	3	1.5	0.00471698	2	0|2	2	1	318
RAD51B_HU	4505541	USO1	8615	0|9	9	4.5	0.00467775	2	0|4	4	2	962
RAD51B_HU	94538362	FLOT2	2319	0|4	4	2	0.0046729	2	0|3	3	1.5	428
RAD51B_HU	11056036	TTLL12	23170	0|6	6	3	0.00465839	2	0|1	1	0.5	644
RAD51B_HU	NP_116129.3	SFT2D3	84826	0|2	2	1	0.00465116	2	0|1	1	0.5	215
RAD51B_HU	222144293	KPNA1	3836	5|0	5	2.5	0.00464684	2	4|0	4	2	538
RAD51B_HU	21361337	EIF5	1983	4|0	4	2	0.00464037	2	3|0	3	1.5	431
RAD51B_HU	NP_001287729.1	NAA40	79829	0|2	2	1	0.00462963	2	0|1	1	0.5	216
RAD51B_HU	21361340	GSK3B	2932	2|2	4	2	0.00461894	2	1|2	3	1.5	433
RAD51B_HU	33636742	PLOD2	5352	0|7	7	3.5	0.00461741	2	0|3	3	1.5	758
RAD51B_HU	40316915	RNPEP	6051	0|6	6	3	0.00461538	2	0|3	3	1.5	650
RAD51B_HU	NP_001034796.1	ENTR1	10807	0|4	4	2	0.0045977	2	0|3	3	1.5	435
RAD51B_HU	4758486	GTF2A2	2958	1|0	1	0.5	0.00458716	2	1|0	1	0.5	109
RAD51B_HU	226874831	GUK1	2987	0|2	2	1	0.00458716	2	0|2	2	1	218
RAD51B_HU	NP_001128246.1	KLC2	64837	0|5	5	2.5	0.00458716	2	0|3	3	1.5	545
RAD51B_HU	12962937	AAAS	8086	0|5	5	2.5	0.00457875	2	0|3	3	1.5	546
RAD51B_HU	145580575	CTBP2	1488	9|0	9	4.5	0.00456853	2	6|0	6	3	985
RAD51B_HU	14591924	SEC23B	10483	0|7	7	3.5	0.00456323	2	0|2	2	1	767
RAD51B_HU	4501993	AGPS	8540	0|6	6	3	0.00455927	2	0|5	5	2.5	658
RAD51B_HU	77812670	EXOSC9	5393	2|2	4	2	0.00455581	2	1|1	2	1	439
RAD51B_HU	33620716	RBBP6	5930	16|0	16	8	0.00455063	2	10|0	10	5	1758
RAD51B_HU	151101459	PPP6R1	22870	0|8	8	4	0.0045403	2	0|5	5	2.5	881
RAD51B_HU	115270970	CLCC1	23155	0|5	5	2.5	0.00453721	2	0|4	4	2	551
RAD51B_HU	4758616	JUN	3725	0|3	3	1.5	0.00453172	2	0|1	1	0.5	331
RAD51B_HU	4506787	IQGAP1	8826	4|11	15	7.5	0.00452625	2	3|6	9	4.5	1657
RAD51B_HU	112382377	UBE2S	27338	0|2	2	1	0.0045045	2	0|1	1	0.5	222
RAD51B_HU	NP_055268.1	CHMP2A	27243	0|2	2	1	0.0045045	2	0|2	2	1	222
RAD51B_HU	NP_064554.3	LXN	56925	0|2	2	1	0.0045045	2	0|1	1	0.5	222
RAD51B_HU	38788260	BPTF	2186	22|4	26	13	0.00447813	2	13|3	16	8	2903
RAD51B_HU	8923380	OSGEP	55644	0|3	3	1.5	0.00447761	2	0|2	2	1	335
RAD51B_HU	NP_689953.1	HIBADH	11112	0|3	3	1.5	0.00446429	2	0|2	2	1	336
RAD51B_HU	24308227	ZNF687	57592	11|0	11	5.5	0.00444624	2	6|0	6	3	1237
RAD51B_HU	7661922	RAB21	23011	0|2	2	1	0.00444444	2	0|1	1	0.5	225
RAD51B_HU	NP_001287777.1	MRPL2	51069	0|2	2	1	0.00444444	2	0|1	1	0.5	225
RAD51B_HU	27477136	ZC3HAV1	56829	0|8	8	4	0.00443459	2	0|6	6	3	902
RAD51B_HU	18104959	TXNDC9	10190	2|0	2	1	0.00442478	2	2|0	2	1	226
RAD51B_HU	162417971	SPCS2	9789	0|2	2	1	0.00442478	2	0|2	2	1	226
RAD51B_HU	196123584	ATP6	6775074	0|2	2	1	0.00442478	2	0|1	1	0.5	226
RAD51B_HU	NP_004992.2	NDUFA7	4701	0|1	1	0.5	0.00442478	2	0|1	1	0.5	113
RAD51B_HU	39725634	LARP1	23367	4|5	9	4.5	0.00441609	2	3|4	7	3.5	1019
RAD51B_HU	7662018	PHF3	23469	18|0	18	9	0.00441393	2	12|0	12	6	2039
RAD51B_HU	149158690	PRRC2A	7916	0|19	19	9.5	0.00440427	2	0|9	9	4.5	2157
RAD51B_HU	343887347	CD2BP2	10421	0|3	3	1.5	0.00439883	2	0|2	2	1	341
RAD51B_HU	300192933	AFG3L2	10939	4|3	7	3.5	0.00439147	2	2|3	5	2.5	797
RAD51B_HU	183603929	PPP6C	5537	3|0	3	1.5	0.00438596	2	2|0	2	1	342
RAD51B_HU	NP_001117.2	ADSS	159	0|4	4	2	0.00438596	2	0|4	4	2	456
RAD51B_HU	20806097	NOC3L	64318	2|5	7	3.5	0.004375	2	1|3	4	2	800
RAD51B_HU	4508047	ZYX	7791	0|5	5	2.5	0.00437063	2	0|3	3	1.5	572
RAD51B_HU	282165814	TMED5	50999	2|0	2	1	0.00436681	2	1|0	1	0.5	229
RAD51B_HU	157817023	CDK12	51755	10|3	13	6.5	0.00436242	2	6|3	9	4.5	1490
RAD51B_HU	NP_001265532.1	NUP54	53371	0|4	4	2	0.0043573	2	0|3	3	1.5	459
RAD51B_HU	39780588	TSR1	55720	0|7	7	3.5	0.00435323	2	0|4	4	2	804
RAD51B_HU	17158023	FAM207A	85395	2|0	2	1	0.00434783	2	1|0	1	0.5	230
RAD51B_HU	NP_001317413.1	PREB	10113	0|3	3	1.5	0.00434783	2	0|2	2	1	345
RAD51B_HU	109452591	SUCLG1	8802	0|3	3	1.5	0.00433526	2	0|3	3	1.5	346
RAD51B_HU	41281798	TAB1	10454	0|4	4	2	0.004329	2	0|3	3	1.5	462
RAD51B_HU	11321583	SUCLA2	8803	0|4	4	2	0.00431965	2	0|4	4	2	463
RAD51B_HU	7656879	AFF4	27125	10|0	10	5	0.00429923	2	7|0	7	3.5	1163
RAD51B_HU	19923345	RBM12	10137	0|8	8	4	0.00429185	2	0|4	4	2	932
RAD51B_HU	4503097	CSNK2A2	1459	0|3	3	1.5	0.00428571	2	0|2	2	1	350
RAD51B_HU	4506181	PSMA2	5683	2|0	2	1	0.0042735	2	2|0	2	1	234
RAD51B_HU	NP_003159.1	SUPT4H1	6827	0|1	1	0.5	0.0042735	2	0|1	1	0.5	117
RAD51B_HU	41327771	DDX23	9416	0|7	7	3.5	0.00426829	2	0|5	5	2.5	820
RAD51B_HU	296531349	PHF8	23133	6|3	9	4.5	0.00424528	2	5|2	7	3.5	1060
RAD51B_HU	NP_038466.2	UBQLN1	29979	0|5	5	2.5	0.00424448	2	0|3	3	1.5	589
RAD51B_HU	5803221	WDR3	10885	4|4	8	4	0.00424178	2	3|3	6	3	943
RAD51B_HU	NP_000147.1	GAMT	2593	0|2	2	1	0.00423729	2	0|1	1	0.5	236
RAD51B_HU	NP_001163.1	ARG2	384	0|3	3	1.5	0.00423729	2	0|2	2	1	354
RAD51B_HU	NP_976043.1	CHCHD1	118487	0|1	1	0.5	0.00423729	2	0|1	1	0.5	118
RAD51B_HU	5031975	PAK4	10298	0|5	5	2.5	0.00423012	2	0|4	4	2	591
RAD51B_HU	27436910	PALB2	79728	10|0	10	5	0.00421585	2	6|0	6	3	1186
RAD51B_HU	NP_001010867.1	IBA57	200205	0|3	3	1.5	0.00421348	2	0|2	2	1	356
RAD51B_HU	83641874	CPVL	54504	0|4	4	2	0.00420168	2	0|2	2	1	476
RAD51B_HU	256017159	MGA	23269	20|4	24	12	0.00420168	2	12|3	15	7.5	2856
RAD51B_HU	118402596	CDC23	8697	3|2	5	2.5	0.0041876	2	1|1	2	1	597
RAD51B_HU	372266146	KIF22	3835	5|0	5	2.5	0.0041876	2	3|0	3	1.5	597
RAD51B_HU	31455614	DERL2	51009	2|0	2	1	0.0041841	2	1|0	1	0.5	239
RAD51B_HU	4506013	PPP1R7	5510	0|3	3	1.5	0.00416667	2	0|2	2	1	360
RAD51B_HU	9910244	MRPS22	56945	0|3	3	1.5	0.00416667	2	0|1	1	0.5	360
RAD51B_HU	33620747	MYEF2	50804	0|5	5	2.5	0.00416667	2	0|3	3	1.5	600
RAD51B_HU	NP_002736.3	MAPK1	5594	0|3	3	1.5	0.00416667	2	0|2	2	1	360
RAD51B_HU	341915867	LOC100652741	100652741	10|0	10	5	0.0041632	2	6|0	6	3	1201
RAD51B_HU	62899035	ESCO2	157570	5|0	5	2.5	0.00415973	2	3|0	3	1.5	601
RAD51B_HU	8051636	XPOT	11260	8|0	8	4	0.004158	2	5|0	5	2.5	962
RAD51B_HU	122939165	NUDCD3	23386	3|0	3	1.5	0.00415512	2	2|0	2	1	361
RAD51B_HU	24234683	USP11	8237	2|6	8	4	0.00415369	2	1|4	5	2.5	963
RAD51B_HU	NP_001265547.1	PTPN1	5770	0|3	3	1.5	0.00414365	2	0|2	2	1	362
RAD51B_HU	49574532	GSK3A	2931	0|4	4	2	0.00414079	2	0|2	2	1	483
RAD51B_HU	157388975	SPDL1	54908	5|0	5	2.5	0.00413223	2	3|0	3	1.5	605
RAD51B_HU	207452735	EPPK1	83481	26|16	42	21	0.00412574	2	17|8	25	12.5	5090
RAD51B_HU	NP_001171899.1	PACSIN2	11252	0|4	4	2	0.00411523	2	0|2	2	1	486
RAD51B_HU	NP_005484.2	RANBP9	10048	0|6	6	3	0.00411523	2	0|3	3	1.5	729
RAD51B_HU	36029914	VCPIP1	80124	6|4	10	5	0.00409165	2	5|3	8	4	1222
RAD51B_HU	NP_003016.1	SH3GL1	6455	0|3	3	1.5	0.00407609	2	0|2	2	1	368
RAD51B_HU	NP_001075.1	PLOD3	8985	0|6	6	3	0.00406504	2	0|4	4	2	738
RAD51B_HU	NP_001129516.1	TMUB1	83590	0|2	2	1	0.00406504	2	0|1	1	0.5	246
RAD51B_HU	NP_001036004.1	MAZ	4150	0|4	4	2	0.0040568	2	0|3	3	1.5	493
RAD51B_HU	33356550	GPATCH4	54865	0|3	3	1.5	0.00405405	2	0|3	3	1.5	370
RAD51B_HU	291621647	PGRMC2	10424	0|2	2	1	0.00404858	2	0|1	1	0.5	247
RAD51B_HU	26667191	CAMK2G	818	0|4	4	2	0.0040404	2	0|3	3	1.5	495
RAD51B_HU	5454052	SFN	2810	2|0	2	1	0.00403226	2	1|0	1	0.5	248
RAD51B_HU	39652628	FAM120A	23196	2|7	9	4.5	0.00402504	2	1|3	4	2	1118
RAD51B_HU	5453844	TAF6L	10629	5|0	5	2.5	0.00401929	2	4|0	4	2	622
RAD51B_HU	118601081	HNRNPUL2	221092	4|2	6	3	0.00401606	2	3|2	5	2.5	747
RAD51B_HU	116089325	SREK1	140890	0|5	5	2.5	0.00400641	2	0|3	3	1.5	624
RAD51B_HU	NP_001020267.1	PSMA8	143471	0|2	2	1	0.004	2	0|1	1	0.5	250
RAD51B_HU	8923448	MRPL16	54948	0|2	2	1	0.00398406	2	0|1	1	0.5	251
RAD51B_HU	4758896	PEX14	5195	0|3	3	1.5	0.00397878	2	0|1	1	0.5	377
RAD51B_HU	51100974	MYO1D	4642	2|6	8	4	0.00397614	2	1|3	4	2	1006
RAD51B_HU	224451133	SCAF4	57466	5|4	9	4.5	0.00397527	2	4|1	5	2.5	1132
RAD51B_HU	284813531	MSH3	4437	9|0	9	4.5	0.00395778	2	5|0	5	2.5	1137
RAD51B_HU	21361361	ILVBL	10994	2|3	5	2.5	0.0039557	2	2|2	4	2	632
RAD51B_HU	24430149	NUP155	9631	0|11	11	5.5	0.00395399	2	0|8	8	4	1391
RAD51B_HU	41327715	TP53RK	112858	0|2	2	1	0.00395257	2	0|1	1	0.5	253
RAD51B_HU	46852147	IARS2	55699	0|8	8	4	0.00395257	2	0|4	4	2	1012
RAD51B_HU	189571647	MSANTD2	79684	4|0	4	2	0.00394477	2	3|0	3	1.5	507
RAD51B_HU	13376429	FAM192A	80011	0|2	2	1	0.00393701	2	0|1	1	0.5	254
RAD51B_HU	NP_001263218.1	PRKAR1A	5573	0|3	3	1.5	0.00393701	2	0|2	2	1	381
RAD51B_HU	82880658	HSPA14	51182	0|4	4	2	0.00392927	2	0|3	3	1.5	509
RAD51B_HU	38202214	SEC23A	10484	0|6	6	3	0.00392157	2	0|3	3	1.5	765
RAD51B_HU	NP_001119601.1	GINS3	64785	0|2	2	1	0.00392157	2	0|1	1	0.5	255
RAD51B_HU	NP_001243478.1	PCGF5	84333	0|2	2	1	0.00390625	2	0|1	1	0.5	256
RAD51B_HU	NP_001284519.1	CD3EAP	10849	0|4	4	2	0.00390625	2	0|3	3	1.5	512
RAD51B_HU	157384982	TLE3	7090	4|2	6	3	0.00388601	2	3|1	4	2	772
RAD51B_HU	NP_055958.2	METAP1	23173	0|3	3	1.5	0.00388601	2	0|2	2	1	386
RAD51B_HU	117306169	PRCP	5547	0|4	4	2	0.00386847	2	0|2	2	1	517
RAD51B_HU	NP_002694.3	PPAT	5471	0|4	4	2	0.00386847	2	0|3	3	1.5	517
RAD51B_HU	22547212	PPIL2	23759	0|4	4	2	0.00384615	2	0|2	2	1	520
RAD51B_HU	5454004	DPF2	5977	0|3	3	1.5	0.00383632	2	0|1	1	0.5	391
RAD51B_HU	108796056	RO60	6738	0|4	4	2	0.00380952	2	0|2	2	1	525
RAD51B_HU	190341074	PDXDC1	23042	0|6	6	3	0.00380711	2	0|5	5	2.5	788
RAD51B_HU	260274832	ECI2	10455	0|3	3	1.5	0.00380711	2	0|2	2	1	394
RAD51B_HU	154448890	THOC1	9984	0|5	5	2.5	0.00380518	2	0|3	3	1.5	657
RAD51B_HU	5729937	MTX2	10651	0|2	2	1	0.00380228	2	0|2	2	1	263
RAD51B_HU	14042968	SPNS1	83985	4|0	4	2	0.00378788	2	2|0	2	1	528
RAD51B_HU	15826852	ACBD3	64746	0|4	4	2	0.00378788	2	0|2	2	1	528
RAD51B_HU	31563338	FOXK2	3607	3|2	5	2.5	0.00378788	2	3|2	5	2.5	660
RAD51B_HU	NP_060830.2	TXLNG	55787	0|4	4	2	0.00378788	2	0|3	3	1.5	528
RAD51B_HU	122939157	GEMIN4	50628	8|0	8	4	0.00378072	2	5|0	5	2.5	1058
RAD51B_HU	NP_001123543.1	EPN1	29924	0|5	5	2.5	0.00377644	2	0|3	3	1.5	662
RAD51B_HU	72255571	ZNF451	26036	8|0	8	4	0.00377003	2	7|0	7	3.5	1061
RAD51B_HU	NP_001186778.1	DAP3	7818	0|3	3	1.5	0.00376884	2	0|2	2	1	398
RAD51B_HU	NP_001273540.1	REPS1	85021	0|6	6	3	0.00376884	2	0|4	4	2	796
RAD51B_HU	106507301	POLA1	5422	11|0	11	5.5	0.00376197	2	8|0	8	4	1462
RAD51B_HU	NP_115717.3	DDI2	84301	0|3	3	1.5	0.0037594	2	0|2	2	1	399
RAD51B_HU	91823271	XDH	7498	7|3	10	5	0.00375094	2	3|2	5	2.5	1333
RAD51B_HU	23510362	FYN	2534	0|4	4	2	0.00374532	2	0|2	2	1	534
RAD51B_HU	22748937	XPO5	57510	9|0	9	4.5	0.00373754	2	6|0	6	3	1204
RAD51B_HU	260436860	AP1B1	162	0|7	7	3.5	0.00372737	2	0|5	5	2.5	939
RAD51B_HU	NP_004333.1	CALD1	800	0|4	4	2	0.00371747	2	0|3	3	1.5	538
RAD51B_HU	27477134	NUP210	23225	0|14	14	7	0.00370959	2	0|7	7	3.5	1887
RAD51B_HU	51479192	RING1	6015	0|3	3	1.5	0.00369458	2	0|2	2	1	406
RAD51B_HU	NP_000745.1	COMT	1312	0|2	2	1	0.00369004	2	0|1	1	0.5	271
RAD51B_HU	84043963	EIF5B	9669	0|9	9	4.5	0.00368852	2	0|5	5	2.5	1220
RAD51B_HU	21361103	SLC25A12	8604	0|5	5	2.5	0.00368732	2	0|3	3	1.5	678
RAD51B_HU	NP_001072989.1	KTN1	3895	0|10	10	5	0.0036846	2	0|7	7	3.5	1357
RAD51B_HU	NP_000932.3	POR	5447	0|5	5	2.5	0.00367647	2	0|4	4	2	680
RAD51B_HU	17738285	ZKSCAN4	387032	4|0	4	2	0.00366972	2	3|0	3	1.5	545
RAD51B_HU	NP_000421.1	PAFAH1B1	5048	0|3	3	1.5	0.00365854	2	0|3	3	1.5	410
RAD51B_HU	148277064	CUX1	1523	9|2	11	5.5	0.00365449	2	5|1	6	3	1505
RAD51B_HU	266453278	ATXN10	25814	0|3	3	1.5	0.00364964	2	0|2	2	1	411
RAD51B_HU	NP_001243893.1	CCDC51	79714	0|3	3	1.5	0.00364964	2	0|2	2	1	411
RAD51B_HU	171460958	NOL10	79954	5|0	5	2.5	0.00363372	2	3|0	3	1.5	688
RAD51B_HU	145553959	ELAC2	60528	0|6	6	3	0.00363196	2	0|1	1	0.5	826
RAD51B_HU	28416436	ARFGAP1	55738	0|3	3	1.5	0.00362319	2	0|2	2	1	414
RAD51B_HU	NP_803173.1	STX12	23673	0|2	2	1	0.00362319	2	0|2	2	1	276
RAD51B_HU	312222716	LRRC49	54839	5|0	5	2.5	0.00361795	2	3|0	3	1.5	691
RAD51B_HU	215422338	PDK3	5165	0|3	3	1.5	0.00361446	2	0|2	2	1	415
RAD51B_HU	124378039	SEC16A	9919	14|3	17	8.5	0.00360628	2	10|2	12	6	2357
RAD51B_HU	NP_001153239.1	BZW2	28969	0|3	3	1.5	0.00357995	2	0|2	2	1	419
RAD51B_HU	217035105	DNAJC11	55735	4|0	4	2	0.00357782	2	2|0	2	1	559
RAD51B_HU	38570115	ZNF362	149076	3|0	3	1.5	0.00357143	2	2|0	2	1	420
RAD51B_HU	66348165	TMEM209	84928	2|2	4	2	0.00356506	2	2|1	3	1.5	561
RAD51B_HU	81230485	ACOT1	641371	0|3	3	1.5	0.00356295	2	0|1	1	0.5	421
RAD51B_HU	NP_001013455.1	SEH1L	81929	0|3	3	1.5	0.00356295	2	0|3	3	1.5	421
RAD51B_HU	NP_056456.1	TES	26136	0|3	3	1.5	0.00356295	2	0|2	2	1	421
RAD51B_HU	18644734	CTNNBL1	56259	0|4	4	2	0.0035524	2	0|2	2	1	563
RAD51B_HU	NP_001092004.1	BAG6	7917	0|8	8	4	0.0035524	2	0|4	4	2	1126
RAD51B_HU	74027249	TRIM33	51592	4|4	8	4	0.00354925	2	2|3	5	2.5	1127
RAD51B_HU	22547134	MRPL37	51253	0|3	3	1.5	0.0035461	2	0|3	3	1.5	423
RAD51B_HU	219842317	GSTK1	373156	0|2	2	1	0.0035461	2	0|1	1	0.5	282
RAD51B_HU	NP_000131.2	FECH	2235	0|3	3	1.5	0.0035461	2	0|2	2	1	423
RAD51B_HU	155030232	PELP1	27043	0|8	8	4	0.00353982	2	0|4	4	2	1130
RAD51B_HU	13489073	EGLN1	54583	0|3	3	1.5	0.00352113	2	0|1	1	0.5	426
RAD51B_HU	116256489	SEPTIN9	10801	0|4	4	2	0.00352113	2	0|4	4	2	568
RAD51B_HU	194328685	MYO1B	4430	2|6	8	4	0.00352113	2	2|3	5	2.5	1136
RAD51B_HU	68299795	CHD1	1105	9|3	12	6	0.00350877	2	6|2	8	4	1710
RAD51B_HU	24430137	LAGE3	8270	0|1	1	0.5	0.0034965	2	0|1	1	0.5	143
RAD51B_HU	27597090	SUPT6H	6830	5|7	12	6	0.00347625	2	3|6	9	4.5	1726
RAD51B_HU	260436831	EPB41	2035	0|6	6	3	0.00347222	2	0|4	4	2	864
RAD51B_HU	26051235	NUP133	55746	6|2	8	4	0.00346021	2	3|2	5	2.5	1156
RAD51B_HU	105990514	FLNB	2317	0|18	18	9	0.00345888	2	0|11	11	5.5	2602
RAD51B_HU	8923598	PIH1D1	55011	0|2	2	1	0.00344828	2	0|1	1	0.5	290
RAD51B_HU	55769543	MRPL14	64928	0|1	1	0.5	0.00344828	2	0|1	1	0.5	145
RAD51B_HU	123173766	TPGS1	91978	2|0	2	1	0.00344828	2	2|0	2	1	290
RAD51B_HU	NP_848927.2	MTDH	92140	0|4	4	2	0.00343643	2	0|4	4	2	582
RAD51B_HU	206597505	AGFG1	3267	0|4	4	2	0.00342466	2	0|2	2	1	584
RAD51B_HU	44681484	CDCA2	157313	7|0	7	3.5	0.00342131	2	4|0	4	2	1023
RAD51B_HU	5031863	LGALS3BP	3959	4|0	4	2	0.0034188	2	2|0	2	1	585
RAD51B_HU	151301053	RBM33	155435	8|0	8	4	0.0034188	2	7|0	7	3.5	1170
RAD51B_HU	19923935	SGF29	112869	2|0	2	1	0.00341297	2	2|0	2	1	293
RAD51B_HU	NP_001273120.1	C12orf43	64897	0|2	2	1	0.00341297	2	0|1	1	0.5	293
RAD51B_HU	4505941	POLR2B	5431	2|6	8	4	0.00340716	2	2|3	5	2.5	1174
RAD51B_HU	190014578	SACM1L	22908	0|4	4	2	0.00340716	2	0|3	3	1.5	587
RAD51B_HU	13654270	LAS1L	81887	0|5	5	2.5	0.00340599	2	0|3	3	1.5	734
RAD51B_HU	19923559	EMSY	56946	9|0	9	4.5	0.00340393	2	6|0	6	3	1322
RAD51B_HU	7657439	TAF5L	27097	4|0	4	2	0.00339559	2	3|0	3	1.5	589
RAD51B_HU	190194386	TM9SF3	56889	0|4	4	2	0.00339559	2	0|4	4	2	589
RAD51B_HU	NP_001078880.1	NADK2	133686	0|3	3	1.5	0.00339367	2	0|2	2	1	442
RAD51B_HU	116805340	GARS	2617	0|5	5	2.5	0.00338295	2	0|3	3	1.5	739
RAD51B_HU	197333809	SUZ12	23512	0|5	5	2.5	0.00338295	2	0|3	3	1.5	739
RAD51B_HU	215272341	THOC6	79228	0|2	2	1	0.00337838	2	0|1	1	0.5	296
RAD51B_HU	4885193	ARID3A	1820	1|3	4	2	0.00337268	2	1|1	2	1	593
RAD51B_HU	195927037	DNMT1	1786	2|9	11	5.5	0.0033701	2	1|5	6	3	1632
RAD51B_HU	295821205	CDC45	8318	4|0	4	2	0.00334448	2	2|0	2	1	598
RAD51B_HU	NP_006388.2	RNASEH2A	10535	0|2	2	1	0.00334448	2	0|1	1	0.5	299
RAD51B_HU	219842262	COPS2	9318	0|3	3	1.5	0.00333333	2	0|3	3	1.5	450
RAD51B_HU	NP_000246.2	MMUT	4594	0|5	5	2.5	0.00333333	2	0|2	2	1	750
RAD51B_HU	NP_001158245.1	BCAT2	587	0|2	2	1	0.00333333	2	0|1	1	0.5	300
RAD51B_HU	18390331	GFM1	85476	0|5	5	2.5	0.00332889	2	0|2	2	1	751
RAD51B_HU	145309309	USP9X	8239	11|6	17	8.5	0.00330739	2	7|6	13	6.5	2570
RAD51B_HU	NP_001218.1	CASP7	840	0|2	2	1	0.00330033	2	0|1	1	0.5	303
RAD51B_HU	NP_001159574.1	NDUFV1	4723	0|3	3	1.5	0.0032967	2	0|3	3	1.5	455
RAD51B_HU	27262645	ATXN2L	11273	0|7	7	3.5	0.00329567	2	0|5	5	2.5	1062
RAD51B_HU	213972634	TP53BP1	7158	6|7	13	6.5	0.00329114	2	5|5	10	5	1975
RAD51B_HU	NP_001139247.1	FKBP5	2289	0|3	3	1.5	0.00328228	2	0|2	2	1	457
RAD51B_HU	11141903	FASTKD5	60493	5|0	5	2.5	0.00327225	2	3|0	3	1.5	764
RAD51B_HU	4506027	PPP4C	5531	2|0	2	1	0.00325733	2	1|0	1	0.5	307
RAD51B_HU	21361741	VTA1	51534	0|2	2	1	0.00325733	2	0|1	1	0.5	307
RAD51B_HU	NP_001273737.1	PRRC1	133619	0|3	3	1.5	0.00324675	2	0|2	2	1	462
RAD51B_HU	NP_001107565.1	LSM14A	26065	0|3	3	1.5	0.00323974	2	0|2	2	1	463
RAD51B_HU	NP_001805.3	CTSC	1075	0|3	3	1.5	0.00323974	2	0|2	2	1	463
RAD51B_HU	NP_001004725.1	OR4S1	256148	0|2	2	1	0.00323625	2	0|2	2	1	309
RAD51B_HU	21327685	YME1L1	10730	0|5	5	2.5	0.00323415	2	0|2	2	1	773
RAD51B_HU	108773787	RB1	5925	6|0	6	3	0.00323276	2	4|0	4	2	928
RAD51B_HU	NP_001305771.1	CNPY3	10695	0|2	2	1	0.00321543	2	0|1	1	0.5	311
RAD51B_HU	218751903	SP1	6667	0|5	5	2.5	0.00321337	2	0|3	3	1.5	778
RAD51B_HU	186910286	RNASEH2B	79621	0|2	2	1	0.00320513	2	0|1	1	0.5	312
RAD51B_HU	215490009	AIMP1	9255	0|2	2	1	0.00320513	2	0|1	1	0.5	312
RAD51B_HU	148227672	CTNNB1	1499	0|5	5	2.5	0.00320102	2	0|3	3	1.5	781
RAD51B_HU	9910362	SEMA3G	56920	5|0	5	2.5	0.00319693	2	3|0	3	1.5	782
RAD51B_HU	34101288	CPSF2	53981	3|2	5	2.5	0.00319693	2	1|1	2	1	782
RAD51B_HU	7657198	DIMT1	27292	2|0	2	1	0.00319489	2	1|0	1	0.5	313
RAD51B_HU	193788629	TEX264	51368	0|2	2	1	0.00319489	2	0|1	1	0.5	313
RAD51B_HU	116805788	CYFIP2	26999	1|7	8	4	0.00319234	2	1|4	5	2.5	1253
RAD51B_HU	21450775	TOR1AIP2	163590	0|3	3	1.5	0.00319149	2	0|2	2	1	470
RAD51B_HU	NP_001291731.1	RMDN3	55177	0|3	3	1.5	0.00319149	2	0|2	2	1	470
RAD51B_HU	68160937	TRIM25	7706	0|4	4	2	0.0031746	2	0|3	3	1.5	630
RAD51B_HU	7662647	PTDSS1	9791	3|0	3	1.5	0.00317125	2	2|0	2	1	473
RAD51B_HU	4505343	NCBP1	4686	2|3	5	2.5	0.00316456	2	1|1	2	1	790
RAD51B_HU	186910300	RACGAP1	29127	0|4	4	2	0.00316456	2	0|2	2	1	632
RAD51B_HU	NP_001107579.1	PDLIM3	27295	0|2	2	1	0.00316456	2	0|1	1	0.5	316
RAD51B_HU	190684675	XRCC1	7515	0|4	4	2	0.00315956	2	0|4	4	2	633
RAD51B_HU	112789526	STAG2	10735	5|3	8	4	0.00315457	2	4|2	6	3	1268
RAD51B_HU	NP_003293.2	TRIP6	7205	0|3	3	1.5	0.00315126	2	0|3	3	1.5	476
RAD51B_HU	18375673	UPF1	5976	0|7	7	3.5	0.00313059	2	0|4	4	2	1118
RAD51B_HU	NP_001934.2	DSG2	1829	0|7	7	3.5	0.00313059	2	0|5	5	2.5	1118
RAD51B_HU	11321634	CD2AP	23607	0|4	4	2	0.00312989	2	0|2	2	1	639
RAD51B_HU	164419758	BRD2	6046	0|5	5	2.5	0.0031211	2	0|3	3	1.5	801
RAD51B_HU	4502105	ANXA4	307	0|2	2	1	0.00311526	2	0|1	1	0.5	321
RAD51B_HU	19923399	G3BP2	9908	0|3	3	1.5	0.00311203	2	0|2	2	1	482
RAD51B_HU	NP_001093634.1	PHACTR2	9749	0|4	4	2	0.00310078	2	0|3	3	1.5	645
RAD51B_HU	NP_001273586.1	TMEM68	137695	0|2	2	1	0.00308642	2	0|1	1	0.5	324
RAD51B_HU	NP_001307908.1	AKR7A2	8574	0|2	2	1	0.00308642	2	0|1	1	0.5	324
RAD51B_HU	223278379	RRP12	23223	2|6	8	4	0.00308404	2	2|4	6	3	1297
RAD51B_HU	156766043	GIGYF2	26058	3|5	8	4	0.00307929	2	2|2	4	2	1299
RAD51B_HU	20149619	DHRS7B	25979	0|2	2	1	0.00307692	2	0|1	1	0.5	325
RAD51B_HU	NP_001907.2	CYC1	1537	0|2	2	1	0.00307692	2	0|1	1	0.5	325
RAD51B_HU	149944496	UBXN7	26043	0|3	3	1.5	0.00306748	2	0|2	2	1	489
RAD51B_HU	NP_001268396.1	TRMT6	51605	0|2	2	1	0.0030581	2	0|2	2	1	327
RAD51B_HU	5453974	PKN2	5586	0|6	6	3	0.00304878	2	0|4	4	2	984
RAD51B_HU	212549753	CAMK2D	817	3|0	3	1.5	0.00304878	2	2|0	2	1	492
RAD51B_HU	NP_036335.1	GRHPR	9380	0|2	2	1	0.00304878	2	0|1	1	0.5	328
RAD51B_HU	13236495	CRYZ	1429	0|2	2	1	0.00303951	2	0|1	1	0.5	329
RAD51B_HU	263191589	MLH1	4292	4|0	4	2	0.00303951	2	3|0	3	1.5	658
RAD51B_HU	153945728	MAP1B	4131	4|11	15	7.5	0.0030389	2	3|7	10	5	2468
RAD51B_HU	11140811	CUL4A	8451	3|1	4	2	0.0030349	2	3|1	4	2	659
RAD51B_HU	10835073	NMT1	4836	0|3	3	1.5	0.00302419	2	0|2	2	1	496
RAD51B_HU	12597661	MRPL44	65080	0|2	2	1	0.00301205	2	0|1	1	0.5	332
RAD51B_HU	38488727	RSRC1	51319	2|0	2	1	0.00299401	2	1|0	1	0.5	334
RAD51B_HU	NP_001191184.1	SCARB2	950	0|2	2	1	0.00298507	2	0|1	1	0.5	335
RAD51B_HU	7661950	CTR9	9646	7|0	7	3.5	0.0029838	2	4|0	4	2	1173
RAD51B_HU	NP_001123492.1	ATP6V0A1	535	0|5	5	2.5	0.00298329	2	0|3	3	1.5	838
RAD51B_HU	4506067	PRKCA	5578	0|4	4	2	0.00297619	2	0|2	2	1	672
RAD51B_HU	239049591	GYS1	2997	4|0	4	2	0.00297177	2	1|0	1	0.5	673
RAD51B_HU	50409691	ARL6IP4	51329	0|2	2	1	0.00295858	2	0|2	2	1	338
RAD51B_HU	153218487	POGLUT3	143888	0|3	3	1.5	0.00295858	2	0|1	1	0.5	507
RAD51B_HU	48255966	UGP2	7360	0|3	3	1.5	0.00295276	2	0|2	2	1	508
RAD51B_HU	332000015	PRKAG1	5571	2|0	2	1	0.00294118	2	1|0	1	0.5	340
RAD51B_HU	108936958	DCAF7	10238	0|2	2	1	0.00292398	2	0|1	1	0.5	342
RAD51B_HU	NP_001263990.1	MFF	56947	0|2	2	1	0.00292398	2	0|1	1	0.5	342
RAD51B_HU	NP_001300986.1	MBNL1	4154	0|2	2	1	0.00291545	2	0|1	1	0.5	343
RAD51B_HU	24308324	FAR1	84188	0|3	3	1.5	0.00291262	2	0|2	2	1	515
RAD51B_HU	221316645	UBAC2	337867	0|2	2	1	0.00290698	2	0|1	1	0.5	344
RAD51B_HU	NP_001305871.1	MEA1	4201	0|1	1	0.5	0.00290698	2	0|1	1	0.5	172
RAD51B_HU	52630449	USP48	84196	2|4	6	3	0.00289855	2	1|3	4	2	1035
RAD51B_HU	50980309	UTP15	84135	3|0	3	1.5	0.00289575	2	2|0	2	1	518
RAD51B_HU	NP_001273364.1	NME4	4833	0|1	1	0.5	0.00289017	2	0|1	1	0.5	173
RAD51B_HU	4504901	KPNA4	3840	3|0	3	1.5	0.00287908	2	2|0	2	1	521
RAD51B_HU	7662078	TTC37	9652	5|4	9	4.5	0.00287724	2	3|2	5	2.5	1564
RAD51B_HU	48255945	ATP2B1	490	0|7	7	3.5	0.00286885	2	0|4	4	2	1220
RAD51B_HU	32307148	OGT	8473	6|0	6	3	0.00286807	2	5|0	5	2.5	1046
RAD51B_HU	94721354	MTHFD2	10797	0|2	2	1	0.00285714	2	0|2	2	1	350
RAD51B_HU	24308400	MCU	90550	2|0	2	1	0.002849	2	2|0	2	1	351
RAD51B_HU	42542392	CEBPZ	10153	6|0	6	3	0.0028463	2	5|0	5	2.5	1054
RAD51B_HU	NP_115729.1	VPS25	84313	0|1	1	0.5	0.00284091	2	0|1	1	0.5	176
RAD51B_HU	41281453	SLK	9748	1|6	7	3.5	0.00283401	2	1|3	4	2	1235
RAD51B_HU	27886570	MRPL39	54148	0|2	2	1	0.00283286	2	0|1	1	0.5	353
RAD51B_HU	NP_001265126.1	CDK5RAP3	80279	0|3	3	1.5	0.00282486	2	0|2	2	1	531
RAD51B_HU	149999378	INF2	64423	0|7	7	3.5	0.00282258	2	0|6	6	3	1240
RAD51B_HU	61743963	CBX2	84733	3|0	3	1.5	0.00281955	2	3|0	3	1.5	532
RAD51B_HU	NP_002717.3	PREP	5550	0|4	4	2	0.0028169	2	0|1	1	0.5	710
RAD51B_HU	34013528	ZNF512B	57473	5|0	5	2.5	0.00280269	2	4|0	4	2	892
RAD51B_HU	14150141	PDCD2L	84306	0|2	2	1	0.0027933	2	0|1	1	0.5	358
RAD51B_HU	NP_060739.2	ADI1	55256	0|1	1	0.5	0.0027933	2	0|1	1	0.5	179
RAD51B_HU	148539846	DSC3	1825	5|0	5	2.5	0.00279018	2	2|0	2	1	896
RAD51B_HU	4557495	CSTF3	1479	0|4	4	2	0.0027894	2	0|2	2	1	717
RAD51B_HU	21359965	CLPTM1L	81037	3|0	3	1.5	0.0027881	2	2|0	2	1	538
RAD51B_HU	39812229	KPNA5	3841	0|3	3	1.5	0.00278293	2	0|2	2	1	539
RAD51B_HU	62460637	IPO4	79711	0|6	6	3	0.00277521	2	0|3	3	1.5	1081
RAD51B_HU	83267879	EIF2B5	8893	0|4	4	2	0.00277393	2	0|1	1	0.5	721
RAD51B_HU	21264315	EHD4	30844	0|3	3	1.5	0.00277264	2	0|2	2	1	541
RAD51B_HU	56676371	CPSF1	29894	5|3	8	4	0.002772	2	3|2	5	2.5	1443
RAD51B_HU	429535832	TERF2	7014	0|3	3	1.5	0.00276753	2	0|2	2	1	542
RAD51B_HU	73747799	VPS52	6293	4|0	4	2	0.00276625	2	3|0	3	1.5	723
RAD51B_HU	4505255	MSI1	4440	0|2	2	1	0.00276243	2	0|1	1	0.5	362
RAD51B_HU	17986001	HLA-B	3106	0|2	2	1	0.00276243	2	0|1	1	0.5	362
RAD51B_HU	154090976	SARM1	23098	0|4	4	2	0.00276243	2	0|2	2	1	724
RAD51B_HU	27363457	COQ8B	79934	0|3	3	1.5	0.00275735	2	0|1	1	0.5	544
RAD51B_HU	NP_000399.3	GPD2	2820	0|4	4	2	0.00275103	2	0|3	3	1.5	727
RAD51B_HU	38373669	SEC24C	9632	0|6	6	3	0.00274223	2	0|4	4	2	1094
RAD51B_HU	224589071	BMS1	9790	7|0	7	3.5	0.00273011	2	5|0	5	2.5	1282
RAD51B_HU	NP_000365.3	UROD	7389	0|2	2	1	0.0027248	2	0|1	1	0.5	367
RAD51B_HU	48762926	PWP2	5822	0|5	5	2.5	0.00272035	2	0|3	3	1.5	919
RAD51B_HU	NP_002067.1	GNS	2799	0|3	3	1.5	0.00271739	2	0|2	2	1	552
RAD51B_HU	171184400	ABCB10	23456	4|0	4	2	0.00271003	2	2|0	2	1	738
RAD51B_HU	6912734	TNPO3	23534	5|0	5	2.5	0.00270856	2	3|0	3	1.5	923
RAD51B_HU	215982791	MYO5A	4644	0|10	10	5	0.00269542	2	0|8	8	4	1855
RAD51B_HU	NP_149053.1	ATCAY	85300	0|2	2	1	0.00269542	2	0|2	2	1	371
RAD51B_HU	358439409	TBPL1	9519	1|0	1	0.5	0.00268817	2	1|0	1	0.5	186
RAD51B_HU	4557251	ADAM10	102	4|0	4	2	0.0026738	2	4|0	4	2	748
RAD51B_HU	311893396	ATP5MF-PTCD1	100526740	4|0	4	2	0.00267023	2	2|0	2	1	749
RAD51B_HU	7706735	GTF2A1	2957	2|0	2	1	0.00265957	2	1|0	1	0.5	376
RAD51B_HU	NP_001277046.1	TIMM23B	100652748	0|1	1	0.5	0.00265957	2	0|1	1	0.5	188
RAD51B_HU	NP_067653.3	C12orf10	60314	0|2	2	1	0.00265957	2	0|2	2	1	376
RAD51B_HU	NP_001129511.1	NIF3L1	60491	0|2	2	1	0.00265252	2	0|1	1	0.5	377
RAD51B_HU	NP_003638.1	DGKE	8526	0|3	3	1.5	0.0026455	2	0|1	1	0.5	567
RAD51B_HU	NP_942590.1	NUP43	348995	0|2	2	1	0.00263158	2	0|1	1	0.5	380
RAD51B_HU	96974985	CC2D1A	54862	0|5	5	2.5	0.00262881	2	0|3	3	1.5	951
RAD51B_HU	87299628	BOD1L1	259282	8|8	16	8	0.00262209	2	6|4	10	5	3051
RAD51B_HU	56243590	WDR33	55339	7|0	7	3.5	0.00261976	2	5|0	5	2.5	1336
RAD51B_HU	18034690	AAR2	25980	0|2	2	1	0.00260417	2	0|1	1	0.5	384
RAD51B_HU	NP_653304.2	LSM14B	149986	0|2	2	1	0.0025974	2	0|2	2	1	385
RAD51B_HU	NP_055177.2	HIBCH	26275	0|2	2	1	0.00259067	2	0|1	1	0.5	386
RAD51B_HU	10190682	CBX8	57332	0|2	2	1	0.00257069	2	0|1	1	0.5	389
RAD51B_HU	24308115	IRF2BP1	26145	0|3	3	1.5	0.00256849	2	0|2	2	1	584
RAD51B_HU	110611218	RRBP1	6238	0|5	5	2.5	0.00255885	2	0|4	4	2	977
RAD51B_HU	289176996	PEG10	23089	2|2	4	2	0.00255102	2	1|2	3	1.5	784
RAD51B_HU	151301098	ZDBF2	57683	12|0	12	6	0.00254885	2	10|0	10	5	2354
RAD51B_HU	38569417	AARS2	57505	0|5	5	2.5	0.00253807	2	0|3	3	1.5	985
RAD51B_HU	34335262	ZMYND8	23613	6|0	6	3	0.00252525	2	4|0	4	2	1188
RAD51B_HU	NP_006546.1	YKT6	10652	0|1	1	0.5	0.00252525	2	0|1	1	0.5	198
RAD51B_HU	148539872	ACAT2	39	0|2	2	1	0.00251889	2	0|2	2	1	397
RAD51B_HU	61676188	HUWE1	10075	7|15	22	11	0.00251486	2	6|7	13	6.5	4374
RAD51B_HU	NP_001018864.2	IQCB1	9657	0|3	3	1.5	0.00250836	2	0|2	2	1	598
RAD51B_HU	NP_061848.2	TERF2IP	54386	0|2	2	1	0.00250627	2	0|1	1	0.5	399
RAD51B_HU	212549736	ANAPC7	51434	3|0	3	1.5	0.00250417	2	3|0	3	1.5	599
RAD51B_HU	41327779	DDX55	57696	2|1	3	1.5	0.0025	2	1|1	2	1	600
RAD51B_HU	333440440	RNF40	9810	0|5	5	2.5	0.0025	2	0|3	3	1.5	1000
RAD51B_HU	21359873	PLK1	5347	3|0	3	1.5	0.00248756	2	2|0	2	1	603
RAD51B_HU	122937211	ECPAS	23392	2|8	10	5	0.00247893	2	1|5	6	3	2017
RAD51B_HU	20070349	VMP1	81671	2|0	2	1	0.00246305	2	1|0	1	0.5	406
RAD51B_HU	198041777	IPO11	51194	5|0	5	2.5	0.00246305	2	4|0	4	2	1015
RAD51B_HU	NP_000285.1	PHKG2	5261	0|2	2	1	0.00246305	2	0|1	1	0.5	406
RAD51B_HU	255653002	PYGL	5836	0|4	4	2	0.00246002	2	0|3	3	1.5	813
RAD51B_HU	28373192	ADRM1	11047	0|2	2	1	0.002457	2	0|1	1	0.5	407
RAD51B_HU	27734709	NOMO2	283820	0|6	6	3	0.00245499	2	0|3	3	1.5	1222
RAD51B_HU	51873036	OGDH	4967	0|5	5	2.5	0.00244379	2	0|2	2	1	1023
RAD51B_HU	170763479	MMS19	64210	5|0	5	2.5	0.00242718	2	4|0	4	2	1030
RAD51B_HU	NP_001275963.1	KLC4	89953	0|3	3	1.5	0.00242326	2	0|2	2	1	619
RAD51B_HU	NP_001074930.1	JMJD6	23210	0|2	2	1	0.00241546	2	0|2	2	1	414
RAD51B_HU	21361171	BABAM2	9577	0|2	2	1	0.00240964	2	0|1	1	0.5	415
RAD51B_HU	NP_001229236.1	PITRM1	10531	0|5	5	2.5	0.00240848	2	0|3	3	1.5	1038
RAD51B_HU	208022632	CCDC88A	55704	4|5	9	4.5	0.00240642	2	4|3	7	3.5	1870
RAD51B_HU	38016914	SAMHD1	25939	0|3	3	1.5	0.00239617	2	0|3	3	1.5	626
RAD51B_HU	88703041	SNX6	58533	0|2	2	1	0.00239234	2	0|2	2	1	418
RAD51B_HU	149999606	MOGS	7841	0|4	4	2	0.00238949	2	0|2	2	1	837
RAD51B_HU	8922701	AGK	55750	0|2	2	1	0.00236967	2	0|1	1	0.5	422
RAD51B_HU	14861834	HDHD5	27440	0|2	2	1	0.00236407	2	0|1	1	0.5	423
RAD51B_HU	19923927	GTF3C6	112495	1|0	1	0.5	0.00234742	2	1|0	1	0.5	213
RAD51B_HU	NP_060941.2	ZC3H15	55854	0|2	2	1	0.00234742	2	0|1	1	0.5	426
RAD51B_HU	NP_001275897.1	ACSF2	80221	0|3	3	1.5	0.00234375	2	0|2	2	1	640
RAD51B_HU	55741677	SETD1A	9739	6|2	8	4	0.00234329	2	3|2	5	2.5	1707
RAD51B_HU	NP_055557.2	TM9SF4	9777	0|3	3	1.5	0.00233645	2	0|2	2	1	642
RAD51B_HU	NP_000160.1	GLA	2717	0|2	2	1	0.002331	2	0|1	1	0.5	429
RAD51B_HU	157779135	SUCLG2	8801	0|2	2	1	0.00231481	2	0|1	1	0.5	432
RAD51B_HU	NP_001228.1	CCNA2	890	0|2	2	1	0.00231481	2	0|1	1	0.5	432
RAD51B_HU	14591902	RECQL	5965	0|3	3	1.5	0.00231125	2	0|1	1	0.5	649
RAD51B_HU	194578921	SPAG9	9043	0|6	6	3	0.00228833	2	0|4	4	2	1311
RAD51B_HU	4505939	POLR2A	5430	1|8	9	4.5	0.00228426	2	1|5	6	3	1970
RAD51B_HU	NP_001259024.1	STX4	6810	0|1	1	0.5	0.00228311	2	0|1	1	0.5	219
RAD51B_HU	116235474	STK11IP	114790	0|5	5	2.5	0.0022748	2	0|3	3	1.5	1099
RAD51B_HU	30725877	GPR180	160897	2|0	2	1	0.00227273	2	1|0	1	0.5	440
RAD51B_HU	50727002	PUS7	54517	3|0	3	1.5	0.00226929	2	2|0	2	1	661
RAD51B_HU	164607124	FANCI	55215	6|0	6	3	0.00225904	2	5|0	5	2.5	1328
RAD51B_HU	225735591	RPAP3	79657	2|1	3	1.5	0.00225564	2	1|1	2	1	665
RAD51B_HU	214830079	SPART	23111	0|3	3	1.5	0.00225225	2	0|2	2	1	666
RAD51B_HU	NP_001128647.1	NEDD1	121441	0|3	3	1.5	0.00224888	2	0|3	3	1.5	667
RAD51B_HU	284448556	GCAT	23464	0|2	2	1	0.00224719	2	0|1	1	0.5	445
RAD51B_HU	21493022	AKAP12	9590	0|8	8	4	0.00224467	2	0|6	6	3	1782
RAD51B_HU	NP_001005353.1	AK4	205	0|1	1	0.5	0.00224215	2	0|1	1	0.5	223
RAD51B_HU	NP_115712.1	GINS4	84296	0|1	1	0.5	0.00224215	2	0|1	1	0.5	223
RAD51B_HU	21735569	CLSPN	63967	6|0	6	3	0.00224048	2	4|0	4	2	1339
RAD51B_HU	297139703	ARID1B	57492	2|8	10	5	0.00223614	2	2|3	5	2.5	2236
RAD51B_HU	NP_001306042.1	RBM42	79171	0|2	2	1	0.00221729	2	0|2	2	1	451
RAD51B_HU	21536359	TAF6	6878	2|1	3	1.5	0.00221566	2	2|1	3	1.5	677
RAD51B_HU	28178832	IDH2	3418	0|2	2	1	0.00221239	2	0|1	1	0.5	452
RAD51B_HU	24308263	PRUNE1	58497	2|0	2	1	0.00220751	2	1|0	1	0.5	453
RAD51B_HU	NP_004757.1	COPB2	9276	0|4	4	2	0.00220751	2	0|4	4	2	906
RAD51B_HU	264681410	LEMD3	23592	0|4	4	2	0.0021978	2	0|3	3	1.5	910
RAD51B_HU	NP_066923.3	NFS1	9054	0|2	2	1	0.00218818	2	0|1	1	0.5	457
RAD51B_HU	186928847	UTP4	84916	1|2	3	1.5	0.00218659	2	1|2	3	1.5	686
RAD51B_HU	18644728	NOL6	65083	1|4	5	2.5	0.0021815	2	1|3	4	2	1146
RAD51B_HU	112421108	CIC	23152	2|5	7	3.5	0.00217662	2	1|3	4	2	1608
RAD51B_HU	21361547	RNH1	6050	0|2	2	1	0.0021692	2	0|1	1	0.5	461
RAD51B_HU	NP_001269891.1	HJURP	55355	0|3	3	1.5	0.00216138	2	0|2	2	1	694
RAD51B_HU	13027640	AASS	10157	4|0	4	2	0.00215983	2	3|0	3	1.5	926
RAD51B_HU	38492356	POLD3	10714	2|0	2	1	0.00214592	2	1|0	1	0.5	466
RAD51B_HU	13123776	DMAP1	55929	0|2	2	1	0.00214133	2	0|1	1	0.5	467
RAD51B_HU	178056552	NCAPD2	9918	0|6	6	3	0.00214133	2	0|4	4	2	1401
RAD51B_HU	NP_001180215.1	SIRT2	22933	0|1	1	0.5	0.00213675	2	0|1	1	0.5	234
RAD51B_HU	10835010	CTNND1	1500	0|4	4	2	0.0021254	2	0|2	2	1	941
RAD51B_HU	47132589	PKN1	5585	0|4	4	2	0.00212314	2	0|2	2	1	942
RAD51B_HU	NP_001243599.1	DPP3	10072	0|3	3	1.5	0.00212164	2	0|2	2	1	707
RAD51B_HU	68508961	CENPC	1060	4|0	4	2	0.00212089	2	3|0	3	1.5	943
RAD51B_HU	21361875	LTV1	84946	0|2	2	1	0.00210526	2	0|2	2	1	475
RAD51B_HU	23111062	SFSWAP	6433	0|4	4	2	0.00210305	2	0|2	2	1	951
RAD51B_HU	13027630	ESS2	8220	2|0	2	1	0.00210084	2	1|0	1	0.5	476
RAD51B_HU	NP_000143.2	GAA	2548	0|4	4	2	0.00210084	2	0|2	2	1	952
RAD51B_HU	324021716	PPP5C	5536	0|2	2	1	0.00209644	2	0|1	1	0.5	477
RAD51B_HU	20149496	EFHD1	80303	1|0	1	0.5	0.00209205	2	1|0	1	0.5	239
RAD51B_HU	4757836	BAP1	8314	3|0	3	1.5	0.00205761	2	1|0	1	0.5	729
RAD51B_HU	4758128	DCLK1	9201	3|0	3	1.5	0.00205761	2	3|0	3	1.5	729
RAD51B_HU	89145417	METTL7A	25840	0|1	1	0.5	0.00204918	2	0|1	1	0.5	244
RAD51B_HU	238859557	RFX1	5989	0|4	4	2	0.0020429	2	0|2	2	1	979
RAD51B_HU	NP_001178253.2	RNF138	51444	0|1	1	0.5	0.00204082	2	0|1	1	0.5	245
RAD51B_HU	NP_064524.3	BDH2	56898	0|1	1	0.5	0.00204082	2	0|1	1	0.5	245
RAD51B_HU	NP_001135441.1	DAXX	1616	0|3	3	1.5	0.00202703	2	0|2	2	1	740
RAD51B_HU	160707950	MECP2	4204	2|0	2	1	0.00200803	2	1|0	1	0.5	498
RAD51B_HU	67782311	SKIV2L	6499	5|0	5	2.5	0.00200642	2	4|0	4	2	1246
RAD51B_HU	301897118	BRIP1	83990	5|0	5	2.5	0.0020016	2	4|0	4	2	1249
RAD51B_HU	32698936	BCL9L	283149	6|0	6	3	0.00200133	2	6|0	6	3	1499
RAD51B_HU	6005824	SEC23IP	11196	0|4	4	2	0.002	2	0|2	2	1	1000
RAD51B_HU	203098753	PDHX	8050	2|0	2	1	0.00199601	2	2|0	2	1	501
RAD51B_HU	10047140	PNO1	56902	1|0	1	0.5	0.00198413	2	1|0	1	0.5	252
RAD51B_HU	NP_001121632.1	UBP1	7342	0|2	2	1	0.00198413	2	0|1	1	0.5	504
RAD51B_HU	156627575	UAP1	6675	0|2	2	1	0.0019802	2	0|1	1	0.5	505
RAD51B_HU	21361602	SLC38A2	54407	0|2	2	1	0.00197628	2	0|1	1	0.5	506
RAD51B_HU	134142826	PCM1	5108	6|2	8	4	0.00197628	2	5|2	7	3.5	2024
RAD51B_HU	6005872	SEC63	11231	3|0	3	1.5	0.00197368	2	2|0	2	1	760
RAD51B_HU	21359945	NCAPG	64151	2|2	4	2	0.00197044	2	2|2	4	2	1015
RAD51B_HU	57164942	CKAP5	9793	2|6	8	4	0.0019685	2	2|3	5	2.5	2032
RAD51B_HU	46049114	KIF20B	9585	7|0	7	3.5	0.00196629	2	3|0	3	1.5	1780
RAD51B_HU	41349495	PRIM2	5558	0|2	2	1	0.00196464	2	0|1	1	0.5	509
RAD51B_HU	225007648	POP1	10940	0|4	4	2	0.00195312	2	0|3	3	1.5	1024
RAD51B_HU	10880983	GPHN	10243	0|3	3	1.5	0.00195059	2	0|2	2	1	769
RAD51B_HU	133908629	SMARCD1	6602	0|2	2	1	0.00194175	2	0|1	1	0.5	515
RAD51B_HU	7662645	MRPS18B	28973	0|1	1	0.5	0.00193798	2	0|1	1	0.5	258
RAD51B_HU	NP_001309105.1	PDE12	201626	0|2	2	1	0.0019305	2	0|2	2	1	518
RAD51B_HU	237681121	BRCA1	672	7|0	7	3.5	0.00192731	2	4|0	4	2	1816
RAD51B_HU	5453998	IPO7	10527	4|0	4	2	0.00192678	2	3|0	3	1.5	1038
RAD51B_HU	261878478	DHX40	79665	3|0	3	1.5	0.00192555	2	2|0	2	1	779
RAD51B_HU	NP_000058.1	CA2	760	0|1	1	0.5	0.00192308	2	0|1	1	0.5	260
RAD51B_HU	21361659	IPO9	55705	3|1	4	2	0.00192123	2	2|1	3	1.5	1041
RAD51B_HU	13569848	TBRG4	9238	0|2	2	1	0.00191939	2	0|1	1	0.5	521
RAD51B_HU	NP_149100.2	PNPT1	87178	0|3	3	1.5	0.00191571	2	0|2	2	1	783
RAD51B_HU	217416343	FBRSL1	57666	0|4	4	2	0.00191388	2	0|1	1	0.5	1045
RAD51B_HU	19263340	GPT2	84706	0|2	2	1	0.00191205	2	0|1	1	0.5	523
RAD51B_HU	166795297	DYNC1LI1	51143	2|0	2	1	0.00191205	2	1|0	1	0.5	523
RAD51B_HU	171543895	ATXN2	6311	1|4	5	2.5	0.00190404	2	1|2	3	1.5	1313
RAD51B_HU	4557014	CAT	847	0|2	2	1	0.00189753	2	0|1	1	0.5	527
RAD51B_HU	NP_001035930.1	PSAP	5660	0|2	2	1	0.00189753	2	0|2	2	1	527
RAD51B_HU	157671937	FAM135A	57579	5|0	5	2.5	0.00189538	2	2|0	2	1	1319
RAD51B_HU	42716275	CNOT1	23019	5|4	9	4.5	0.00189394	2	3|3	6	3	2376
RAD51B_HU	24308127	DNAJC10	54431	3|0	3	1.5	0.00189155	2	3|0	3	1.5	793
RAD51B_HU	40548422	CHMP4A	29082	0|1	1	0.5	0.00188679	2	0|1	1	0.5	265
RAD51B_HU	148491088	ZBTB21	49854	4|0	4	2	0.00187617	2	3|0	3	1.5	1066
RAD51B_HU	217272861	P4HA2	8974	0|2	2	1	0.00187617	2	0|1	1	0.5	533
RAD51B_HU	9665248	TAP1	6890	0|3	3	1.5	0.00185644	2	0|2	2	1	808
RAD51B_HU	NP_001257327.1	PTK7	5754	0|4	4	2	0.00185529	2	0|2	2	1	1078
RAD51B_HU	NP_065797.2	MAVS	57506	0|2	2	1	0.00185185	2	0|2	2	1	540
RAD51B_HU	187607323	EIF2B4	8890	0|2	2	1	0.00184162	2	0|1	1	0.5	543
RAD51B_HU	40807477	RAI1	10743	7|0	7	3.5	0.00183631	2	5|0	5	2.5	1906
RAD51B_HU	28558969	MED23	9439	0|5	5	2.5	0.0018315	2	0|2	2	1	1365
RAD51B_HU	NP_001182728.1	LDLR	3949	0|3	3	1.5	0.0018315	2	0|3	3	1.5	819
RAD51B_HU	167466175	CDC27	996	3|0	3	1.5	0.00182039	2	1|0	1	0.5	824
[truncated: 238 more rows]

## Sheet: RAD51C BioID HU
Bait	Prey	PreyGene	Entrez_ID	Spec	SpecSum	AvgSpec	SAF	NumReplicates	UniqueSpec	UniqueSpecSum	UniqueAvgSpec	PreySequenceLength
RAD51C_HU	11545863	MCCC2	64087	817|336	1153	576.5	1.02398	2	109|59	168	84	563
RAD51C_HU	106049292	PC	5091	1294|753	2047	1023.5	0.868846	2	247|182	429	214.5	1178
RAD51C_HU	116805327	MCCC1	56922	882|375	1257	628.5	0.866897	2	165|87	252	126	725
RAD51C_HU	119943100	PCCB	5096	452|443	895	447.5	0.830241	2	71|66	137	68.5	539
RAD51C_HU	11415030	HIST1H4J	8363	98|68	166	83	0.805825	2	26|23	49	24.5	103
RAD51C_HU	65506442	PCCA	5095	713|370	1083	541.5	0.743819	2	136|109	245	122.5	728
RAD51C_HU	4503571	ENO1	2023	135|430	565	282.5	0.650922	2	50|77	127	63.5	434
RAD51C_HU	4504259	HIST1H2BL	8340	21|93	114	57	0.452381	2	4|23	27	13.5	126
RAD51C_HU	28173554	HIST3H2BB	128312	13|90	103	51.5	0.40873	2	4|23	27	13.5	126
RAD51C_HU	5453555	RAN	5901	97|69	166	83	0.384259	2	22|32	54	27	216
RAD51C_HU	120407068	TP53	7157	238|64	302	151	0.384224	2	64|26	90	45	393
RAD51C_HU	4506741	RPS7	6201	63|86	149	74.5	0.384021	2	25|30	55	27.5	194
RAD51C_HU	33286418	PKM	5315	28|349	377	188.5	0.354991	2	16|66	82	41	531
RAD51C_HU	4503529	EIF4A1	1973	63|223	286	143	0.352217	2	31|76	107	53.5	406
RAD51C_HU	4503475	EEF1A2	1917	0|290	290	145	0.313175	2	0|33	33	16.5	463
RAD51C_HU	4506621	RPL26	6154	32|46	78	39	0.268966	2	12|15	27	13.5	145
RAD51C_HU	296179376	ZBTB33	10009	253|103	356	178	0.264881	2	80|43	123	61.5	672
RAD51C_HU	221307584	PHB2	11331	72|82	154	77	0.257525	2	23|26	49	24.5	299
RAD51C_HU	11415026	RPL18A	6142	49|36	85	42.5	0.241477	2	9|12	21	10.5	176
RAD51C_HU	13904866	RPL28	6158	27|39	66	33	0.240876	2	9|10	19	9.5	137
RAD51C_HU	4506711	RPS27	6232	20|17	37	18.5	0.220238	2	6|7	13	6.5	84
RAD51C_HU	4502643	CCT6A	908	52|163	215	107.5	0.202448	2	26|35	61	30.5	531
RAD51C_HU	14165466	PTBP1	5725	25|188	213	106.5	0.200565	2	18|68	86	43	531
RAD51C_HU	106775678	HIST2H2AA4	723790	0|52	52	26	0.2	2	0|10	10	5	130
RAD51C_HU	4506651	RPL36AL	6166	35|6	41	20.5	0.193396	2	3|3	6	3	106
RAD51C_HU	225543215	MKI67	4288	817|291	1108	554	0.191298	2	300|135	435	217.5	2896
RAD51C_HU	16117791	RPL35A	6165	13|29	42	21	0.190909	2	5|14	19	9.5	110
RAD51C_HU	10440560	HIST1H3F	8968	23|27	50	25	0.183824	2	6|8	14	7	136
RAD51C_HU	4502201	ARF1	375	10|56	66	33	0.18232	2	6|12	18	9	181
RAD51C_HU	34147630	TUFM	7284	95|66	161	80.5	0.176923	2	38|30	68	34	455
RAD51C_HU	50659095	DDX21	9188	118|150	268	134	0.171137	2	53|66	119	59.5	783
RAD51C_HU	378404908	GAPDH	2597	19|81	100	50	0.170648	2	9|35	44	22	293
RAD51C_HU	215490089	SAP18	10284	35|23	58	29	0.168605	2	16|11	27	13.5	172
RAD51C_HU	219555707	EIF5A	1984	27|35	62	31	0.168478	2	11|14	25	12.5	184
RAD51C_HU	5031749	HMGN2	3151	0|30	30	15	0.166667	2	0|12	12	6	90
RAD51C_HU	4506635	RPL32	6161	11|32	43	21.5	0.159259	2	5|12	17	8.5	135
RAD51C_HU	4506619	RPL24	6152	26|24	50	25	0.159236	2	10|9	19	9.5	157
RAD51C_HU	4506613	RPL22	6146	18|22	40	20	0.15625	2	6|6	12	6	128
RAD51C_HU	57863257	TCP1	6950	89|84	173	86.5	0.155576	2	34|38	72	36	556
RAD51C_HU	4505775	SLC25A3	5250	67|43	110	55	0.152355	2	21|16	37	18.5	361
RAD51C_HU	4506685	RPS13	6207	15|31	46	23	0.152318	2	9|15	24	12	151
RAD51C_HU	4505773	PHB	5245	23|57	80	40	0.147059	2	11|19	30	15	272
RAD51C_HU	14916501	RPS24	6229	20|18	38	19	0.146154	2	7|5	12	6	130
RAD51C_HU	48762932	CCT8	10694	66|94	160	80	0.145985	2	26|34	60	30	548
RAD51C_HU	73760405	TMPO	7112	69|61	130	65	0.143172	2	33|30	63	31.5	454
RAD51C_HU	4758638	PRDX6	9588	22|39	61	30.5	0.136161	2	12|16	28	14	224
RAD51C_HU	12025678	ACTN4	81	18|229	247	123.5	0.135565	2	11|94	105	52.5	911
RAD51C_HU	38455427	CCT4	10575	52|93	145	72.5	0.134508	2	25|40	65	32.5	539
RAD51C_HU	208879465	VDAC3	7419	36|39	75	37.5	0.132042	2	12|13	25	12.5	284
RAD51C_HU	12056465	FBL	2091	39|45	84	42	0.130841	2	17|20	37	18.5	321
RAD51C_HU	10645195	HIST1H2AE	3012	0|34	34	17	0.130769	2	0|9	9	4.5	130
RAD51C_HU	25092737	HIST1H2AA	221613	0|34	34	17	0.129771	2	0|8	8	4	131
RAD51C_HU	4507879	VDAC1	7416	19|53	72	36	0.127208	2	10|18	28	14	283
RAD51C_HU	20127519	TPX2	22974	136|54	190	95	0.127175	2	57|24	81	40.5	747
RAD51C_HU	24307939	CCT5	22948	48|89	137	68.5	0.126617	2	26|44	70	35	541
RAD51C_HU	58761496	HNRNPA1L2	144983	0|81	81	40.5	0.126562	2	0|27	27	13.5	320
RAD51C_HU	4506641	RPL37	6167	8|16	24	12	0.123711	2	3|4	7	3.5	97
RAD51C_HU	9966827	PCNP	57092	24|20	44	22	0.123596	2	8|8	16	8	178
RAD51C_HU	7661920	EIF4A3	9775	33|67	100	50	0.121655	2	16|27	43	21.5	411
RAD51C_HU	114155142	TPR	7175	365|209	574	287	0.121456	2	158|102	260	130	2363
RAD51C_HU	4507677	HSP90B1	7184	29|164	193	96.5	0.120174	2	15|55	70	35	803
RAD51C_HU	55749577	SLC25A4	291	3|67	70	35	0.11745	2	2|17	19	9.5	298
RAD51C_HU	4885377	HIST1H1D	3007	2|49	51	25.5	0.115385	2	1|16	17	8.5	221
RAD51C_HU	21626466	MATR3	9782	80|115	195	97.5	0.115112	2	34|47	81	40.5	847
RAD51C_HU	23618867	SFXN1	94081	19|55	74	37	0.114907	2	11|22	33	16.5	322
RAD51C_HU	4502709	CDK1	983	37|31	68	34	0.114478	2	16|17	33	16.5	297
RAD51C_HU	4502209	ARF5	381	12|29	41	20.5	0.113889	2	6|5	11	5.5	180
RAD51C_HU	4506687	RPS15	6209	6|27	33	16.5	0.113793	2	4|14	18	9	145
RAD51C_HU	5453603	CCT2	10576	26|94	120	60	0.11215	2	16|38	54	27	535
RAD51C_HU	4506701	RPS23	6228	19|13	32	16	0.111888	2	7|6	13	6.5	143
RAD51C_HU	12056468	JUP	3728	49|117	166	83	0.111409	2	22|40	62	31	745
RAD51C_HU	10863927	PPIA	5478	7|29	36	18	0.109091	2	6|11	17	8.5	165
RAD51C_HU	208022622	RPS27A	6233	27|7	34	17	0.108974	2	8|4	12	6	156
RAD51C_HU	33469968	MCM7	4176	71|85	156	78	0.108484	2	37|41	78	39	719
RAD51C_HU	41327773	DDX46	9879	150|73	223	111.5	0.108147	2	57|33	90	45	1031
RAD51C_HU	7705706	RPS27L	51065	7|11	18	9	0.107143	2	4|3	7	3.5	84
RAD51C_HU	16117787	RPL34	6164	9|16	25	12.5	0.106838	2	3|4	7	3.5	117
RAD51C_HU	7657234	C11orf58	10944	22|17	39	19.5	0.106557	2	11|7	18	9	183
RAD51C_HU	71361682	NUMA1	4926	271|178	449	224.5	0.106147	2	123|89	212	106	2115
RAD51C_HU	4885079	ATP5F1C	509	31|32	63	31.5	0.106061	2	10|10	20	10	297
RAD51C_HU	4504255	H2AFZ	3015	12|15	27	13.5	0.105469	2	4|6	10	5	128
RAD51C_HU	41872631	FASN	2194	125|404	529	264.5	0.105337	2	63|153	216	108	2511
RAD51C_HU	4502205	ARF4	378	7|30	37	18.5	0.102778	2	3|4	7	3.5	180
RAD51C_HU	13128860	HDAC1	3065	73|26	99	49.5	0.102697	2	28|15	43	21.5	482
RAD51C_HU	209862831	ANXA2	302	12|57	69	34.5	0.10177	2	8|23	31	15.5	339
RAD51C_HU	4506625	RPL27A	6157	14|16	30	15	0.101351	2	6|7	13	6.5	148
RAD51C_HU	63162572	CCT3	7203	39|70	109	54.5	0.1	2	23|31	54	27	545
RAD51C_HU	21361368	ALDH18A1	5832	77|81	158	79	0.0993711	2	36|36	72	36	795
RAD51C_HU	5174447	RACK1	10399	20|43	63	31.5	0.0993691	2	8|21	29	14.5	317
RAD51C_HU	4504279	H3F3A	3020	0|27	27	13.5	0.0992647	2	0|8	8	4	136
RAD51C_HU	5901926	NUDT21	11051	19|25	44	22	0.0969163	2	10|8	18	9	227
RAD51C_HU	14141166	PCBP2	5094	20|50	70	35	0.0966851	2	10|20	30	15	362
RAD51C_HU	66346679	SERBP1	26135	48|30	78	39	0.0955882	2	15|14	29	14.5	408
RAD51C_HU	4507357	TAGLN2	8407	14|24	38	19	0.0954774	2	7|12	19	9.5	199
RAD51C_HU	296317337	VDAC2	7417	20|39	59	29.5	0.0954693	2	10|13	23	11.5	309
RAD51C_HU	157694492	MYBBP1A	10514	88|163	251	125.5	0.094503	2	42|64	106	53	1328
RAD51C_HU	14670392	BAZ1B	9031	225|54	279	139.5	0.0940661	2	73|28	101	50.5	1483
RAD51C_HU	21361114	SLC25A11	8402	28|31	59	29.5	0.093949	2	11|15	26	13	314
RAD51C_HU	117938251	BCLAF1	9774	101|61	162	81	0.0932106	2	46|31	77	38.5	869
RAD51C_HU	25777612	PSMD3	5709	43|56	99	49.5	0.0926966	2	24|26	50	25	534
RAD51C_HU	4506643	RPL37A	6168	5|12	17	8.5	0.0923913	2	4|4	8	4	92
RAD51C_HU	301171467	DDX3X	1654	35|87	122	61	0.0922844	2	13|31	44	22	661
RAD51C_HU	21536286	CKB	1152	0|70	70	35	0.0918635	2	0|29	29	14.5	381
RAD51C_HU	5031923	MRE11	4361	106|24	130	65	0.0918079	2	38|14	52	26	708
RAD51C_HU	261399877	CCT7	10574	12|78	90	45	0.0901804	2	8|37	45	22.5	499
RAD51C_HU	115527080	MTA1	9112	90|38	128	64	0.0895105	2	37|19	56	28	715
RAD51C_HU	4503483	EEF2	1938	15|137	152	76	0.0885781	2	9|51	60	30	858
RAD51C_HU	4758504	HSD17B10	3028	3|43	46	23	0.0881226	2	2|18	20	10	261
RAD51C_HU	9910382	TOMM22	56993	12|13	25	12.5	0.0880282	2	4|5	9	4.5	142
RAD51C_HU	148596949	NOLC1	9221	68|55	123	61.5	0.0879828	2	32|21	53	26.5	699
RAD51C_HU	222136639	MTHFD1	4522	37|127	164	82	0.0877005	2	22|51	73	36.5	935
RAD51C_HU	15082258	CBX3	11335	21|11	32	16	0.0874317	2	8|7	15	7.5	183
RAD51C_HU	155722983	TRAP1	10131	34|88	122	61	0.0866477	2	18|39	57	28.5	704
RAD51C_HU	14211889	DPY30	84661	0|17	17	8.5	0.0858586	2	0|4	4	2	99
RAD51C_HU	18375623	DDX39B	7919	27|46	73	36.5	0.0852804	2	11|17	28	14	428
RAD51C_HU	4885585	SAE1	10055	14|45	59	29.5	0.0852601	2	7|16	23	11.5	346
RAD51C_HU	397138164	LOC100996820	100996820	0|59	59	29.5	0.0850144	2	0|14	14	7	347
RAD51C_HU	19913406	TOP2A	7153	140|120	260	130	0.0849118	2	65|67	132	66	1531
RAD51C_HU	19557702	SURF6	6838	22|39	61	30.5	0.0844875	2	12|19	31	15.5	361
RAD51C_HU	13569962	RAB1B	81876	5|28	33	16.5	0.0820896	2	4|12	16	8	201
RAD51C_HU	22748615	TMEM263	90488	3|16	19	9.5	0.0818966	2	2|8	10	5	116
RAD51C_HU	4502491	C1QBP	708	27|19	46	23	0.0815603	2	10|8	18	9	282
RAD51C_HU	11056044	PPA1	5464	4|43	47	23.5	0.0813149	2	3|21	24	12	289
RAD51C_HU	51599156	CHD4	1108	194|116	310	155	0.0810669	2	85|60	145	72.5	1912
RAD51C_HU	283436222	ATAD3A	55210	34|60	94	47	0.0802048	2	13|27	40	20	586
RAD51C_HU	7657381	PRPF19	27339	62|18	80	40	0.0793651	2	32|11	43	21.5	504
RAD51C_HU	5803225	YWHAE	7531	6|34	40	20	0.0784314	2	4|17	21	10.5	255
RAD51C_HU	325651836	SMARCA5	8467	105|58	163	81.5	0.0774715	2	49|31	80	40	1052
RAD51C_HU	50592988	UQCRC2	7385	7|63	70	35	0.0772627	2	6|33	39	19.5	453
RAD51C_HU	20336746	H2AFY	9555	26|31	57	28.5	0.0772358	2	11|14	25	12.5	369
RAD51C_HU	55749531	SF3B2	10992	75|63	138	69	0.077095	2	36|26	62	31	895
RAD51C_HU	13128992	TRIR	79002	15|12	27	13.5	0.0767045	2	7|6	13	6.5	176
RAD51C_HU	38201714	ELAVL1	1994	16|34	50	25	0.0766871	2	8|15	23	11.5	326
RAD51C_HU	17298690	PUF60	22827	36|47	83	41.5	0.0765683	2	17|23	40	20	542
RAD51C_HU	50726968	MFAP1	4236	44|23	67	33.5	0.0763098	2	19|11	30	15	439
RAD51C_HU	5031877	LMNB1	4001	32|56	88	44	0.0750853	2	18|26	44	22	586
RAD51C_HU	4826898	PFN1	5216	0|21	21	10.5	0.075	2	0|10	10	5	140
RAD51C_HU	293336691	HDAC2	3066	49|24	73	36.5	0.0747951	2	18|13	31	15.5	488
RAD51C_HU	56699409	RBMX	27316	10|48	58	29	0.0741688	2	7|19	26	13	391
RAD51C_HU	21396480	RALY	22913	13|30	43	21.5	0.0741379	2	8|16	24	12	290
RAD51C_HU	56118310	NUCKS1	64710	13|23	36	18	0.0740741	2	7|13	20	10	243
RAD51C_HU	83700235	EIF4A2	1974	0|60	60	30	0.0737101	2	0|20	20	10	407
RAD51C_HU	58530840	DSP	1832	148|275	423	211.5	0.0736677	2	73|125	198	99	2871
RAD51C_HU	27262628	NASP	4678	60|55	115	57.5	0.0729695	2	30|30	60	30	788
RAD51C_HU	151101404	PTMA	5757	0|16	16	8	0.0727273	2	0|5	5	2.5	110
RAD51C_HU	4507133	SNRPG	6637	6|5	11	5.5	0.0723684	2	2|2	4	2	76
RAD51C_HU	345197228	TRA2B	6434	8|19	27	13.5	0.0718085	2	4|6	10	5	188
RAD51C_HU	4758950	PPIB	5479	0|31	31	15.5	0.0717593	2	0|15	15	7.5	216
RAD51C_HU	70995211	ECH1	1891	37|10	47	23.5	0.0716463	2	14|6	20	10	328
RAD51C_HU	13654237	PRKDC	5591	262|326	588	294	0.0712209	2	120|145	265	132.5	4128
RAD51C_HU	217330646	SUB1	10923	8|10	18	9	0.0708661	2	4|4	8	4	127
RAD51C_HU	4506129	PRPS2	5634	0|45	45	22.5	0.0707547	2	0|19	19	9.5	318
RAD51C_HU	4758988	RAB1A	5861	0|29	29	14.5	0.0707317	2	0|12	12	6	205
RAD51C_HU	5729991	PSMC4	5704	11|48	59	29.5	0.0705742	2	7|21	28	14	418
RAD51C_HU	5031977	NAMPT	10135	41|28	69	34.5	0.0702648	2	18|16	34	17	491
RAD51C_HU	222352151	PCBP1	5093	9|41	50	25	0.0702247	2	5|18	23	11.5	356
RAD51C_HU	148491070	CTPS1	1503	35|48	83	41.5	0.07022	2	18|22	40	20	591
RAD51C_HU	52138513	SIN3B	23309	130|32	162	81	0.0697074	2	62|22	84	42	1162
RAD51C_HU	4506439	RBBP7	5931	28|31	59	29.5	0.0694118	2	11|15	26	13	425
RAD51C_HU	209869993	GART	2618	57|81	138	69	0.0683168	2	30|39	69	34.5	1010
RAD51C_HU	325301072	SSR4	6748	13|12	25	12.5	0.0679348	2	6|4	10	5	184
RAD51C_HU	21040371	DDX39A	10212	26|32	58	29	0.0679157	2	10|12	22	11	427
RAD51C_HU	21361794	CAND1	55832	49|117	166	83	0.0674797	2	23|54	77	38.5	1230
RAD51C_HU	207113160	TCOF1	6949	38|162	200	100	0.0672043	2	7|58	65	32.5	1488
RAD51C_HU	122937227	U2SURP	23350	94|44	138	69	0.0670554	2	47|26	73	36.5	1029
RAD51C_HU	32454741	SERPINH1	871	25|31	56	28	0.0669856	2	15|16	31	15.5	418
RAD51C_HU	4507793	UBE2N	7334	3|17	20	10	0.0657895	2	2|7	9	4.5	152
RAD51C_HU	410173185	LOC101060252	101060252	10|10	20	10	0.0657895	2	5|4	9	4.5	152
RAD51C_HU	38044290	ZCCHC8	55596	90|3	93	46.5	0.0657709	2	40|3	43	21.5	707
RAD51C_HU	4757900	CALR	811	0|54	54	27	0.0647482	2	0|26	26	13	417
RAD51C_HU	24119203	TPM3	7170	15|17	32	16	0.0645161	2	7|9	16	8	248
RAD51C_HU	281604136	PGAM5	192111	23|14	37	18.5	0.0640138	2	10|7	17	8.5	289
RAD51C_HU	7706326	SF3B6	51639	9|7	16	8	0.064	2	5|3	8	4	125
RAD51C_HU	55770900	BRIX1	55299	15|30	45	22.5	0.0637394	2	9|15	24	12	353
RAD51C_HU	4506675	RPN1	6184	4|73	77	38.5	0.0634267	2	2|33	35	17.5	607
RAD51C_HU	35493916	RPN2	6185	15|65	80	40	0.0633914	2	10|34	44	22	631
RAD51C_HU	23308577	PHGDH	26227	17|50	67	33.5	0.0628518	2	7|22	29	14.5	533
RAD51C_HU	21389315	SLC25A1	6576	10|29	39	19.5	0.062701	2	4|17	21	10.5	311
RAD51C_HU	48526509	TIMM50	92609	29|28	57	28.5	0.0625	2	8|10	18	9	456
RAD51C_HU	118498359	RSL1D1	26156	20|41	61	30.5	0.0622449	2	12|20	32	16	490
RAD51C_HU	5174669	SCML2	10389	64|23	87	43.5	0.0621429	2	30|12	42	21	700
RAD51C_HU	237649019	SLC25A13	10165	27|57	84	42	0.0621302	2	13|26	39	19.5	676
RAD51C_HU	4505813	DYNLL1	8655	9|2	11	5.5	0.0617978	2	4|1	5	2.5	89
RAD51C_HU	339275831	EIF3L	51386	0|63	63	31.5	0.0610465	2	0|29	29	14.5	516
RAD51C_HU	4557553	EMD	2010	20|11	31	15.5	0.0610236	2	8|7	15	7.5	254
RAD51C_HU	6005757	SUPT16H	11198	42|85	127	63.5	0.0606495	2	26|41	67	33.5	1047
RAD51C_HU	4759274	TXNL1	9352	14|21	35	17.5	0.0605536	2	8|13	21	10.5	289
RAD51C_HU	44890050	STMN1	3925	0|18	18	9	0.0604027	2	0|6	6	3	149
RAD51C_HU	9994179	SAP30BP	29115	26|11	37	18.5	0.0600649	2	11|6	17	8.5	308
RAD51C_HU	316983124	RPL36A	6173	3|14	17	8.5	0.0598592	2	2|4	6	3	142
RAD51C_HU	4503363	DPM1	8813	12|19	31	15.5	0.0596154	2	7|11	18	9	260
RAD51C_HU	60218913	CACYBP	27101	1|21	22	11	0.0594595	2	1|12	13	6.5	185
RAD51C_HU	4504253	H2AFX	3014	17|0	17	8.5	0.0594406	2	5|0	5	2.5	143
RAD51C_HU	4885153	CRKL	1399	26|10	36	18	0.0594059	2	15|6	21	10.5	303
RAD51C_HU	4502107	ANXA5	308	0|38	38	19	0.059375	2	0|20	20	10	320
RAD51C_HU	39995082	NSUN2	54888	34|57	91	45.5	0.059322	2	21|31	52	26	767
RAD51C_HU	4506753	RUVBL1	8607	29|25	54	27	0.0592105	2	15|12	27	13.5	456
RAD51C_HU	7662274	TOX4	9878	42|31	73	36.5	0.0587762	2	12|12	24	12	621
RAD51C_HU	11545813	CXorf56	63932	19|7	26	13	0.0585586	2	8|3	11	5.5	222
RAD51C_HU	5902076	SRSF1	6426	15|14	29	14.5	0.0584677	2	7|8	15	7.5	248
RAD51C_HU	7427519	MCM6	4175	40|56	96	48	0.0584653	2	19|24	43	21.5	821
RAD51C_HU	183227678	PARK7	11315	7|15	22	11	0.0582011	2	4|7	11	5.5	189
RAD51C_HU	19924129	RAD50	10111	113|39	152	76	0.0579268	2	57|23	80	40	1312
RAD51C_HU	38679960	ACACA	31	48|228	276	138	0.0579102	2	15|109	124	62	2383
RAD51C_HU	13676857	HSPA2	3306	0|74	74	37	0.057903	2	0|23	23	11.5	639
RAD51C_HU	49472822	EIF3G	8666	7|30	37	18.5	0.0578125	2	5|15	20	10	320
RAD51C_HU	23510338	UBA1	7317	0|122	122	61	0.057656	2	0|59	59	29.5	1058
RAD51C_HU	322303127	RPS10	6204	0|19	19	9.5	0.0575758	2	0|9	9	4.5	165
RAD51C_HU	10716563	CANX	821	11|57	68	34	0.0574324	2	7|30	37	18.5	592
RAD51C_HU	4503519	EIF3F	8665	9|32	41	20.5	0.057423	2	3|14	17	8.5	357
RAD51C_HU	5729953	NUDC	10726	21|17	38	19	0.0574018	2	9|8	17	8.5	331
RAD51C_HU	33469917	MCM4	4173	46|53	99	49.5	0.0573581	2	27|28	55	27.5	863
RAD51C_HU	7661952	SART3	9733	74|36	110	55	0.0571132	2	35|21	56	28	963
RAD51C_HU	34098946	YBX1	4904	14|23	37	18.5	0.0570988	2	9|12	21	10.5	324
RAD51C_HU	NP_001230574.1	CFL2	1073	0|17	17	8.5	0.057047	2	0|6	6	3	149
RAD51C_HU	24475816	TECR	9524	20|15	35	17.5	0.0568182	2	13|7	20	10	308
RAD51C_HU	38327634	DDX18	8886	26|50	76	38	0.0567164	2	12|17	29	14.5	670
RAD51C_HU	221316723	NAT10	55226	67|49	116	58	0.0565854	2	35|25	60	30	1025
RAD51C_HU	32483374	NOP56	10528	13|54	67	33.5	0.0563973	2	9|27	36	18	594
RAD51C_HU	4885399	SMC3	9126	74|63	137	68.5	0.0562859	2	43|34	77	38.5	1217
RAD51C_HU	37595750	LBR	3930	41|28	69	34.5	0.0560976	2	21|12	33	16.5	615
RAD51C_HU	78000181	RPL14	9045	9|15	24	12	0.055814	2	3|6	9	4.5	215
RAD51C_HU	18379334	RNPS1	10921	20|14	34	17	0.0557377	2	9|7	16	8	305
RAD51C_HU	4505357	NDUFA4	4697	5|4	9	4.5	0.0555556	2	3|2	5	2.5	81
RAD51C_HU	31543831	TUBG1	7283	12|38	50	25	0.0554324	2	8|16	24	12	451
RAD51C_HU	62241042	EPRS	2058	45|122	167	83.5	0.0552249	2	25|63	88	44	1512
RAD51C_HU	193794814	ALDOA	226	0|40	40	20	0.0549451	2	0|15	15	7.5	364
RAD51C_HU	21218438	GATAD2B	57459	48|17	65	32.5	0.0548061	2	24|8	32	16	593
RAD51C_HU	7657455	PES1	23481	30|34	64	32	0.0544218	2	16|19	35	17.5	588
RAD51C_HU	108773810	LARS	51520	32|96	128	64	0.0544218	2	19|45	64	32	1176
RAD51C_HU	296179427	HADH	3033	0|36	36	18	0.0543807	2	0|14	14	7	331
RAD51C_HU	187960037	CBX1	10951	14|6	20	10	0.0540541	2	7|4	11	5.5	185
RAD51C_HU	12229217	ADNP	23394	95|24	119	59.5	0.0539927	2	45|14	59	29.5	1102
RAD51C_HU	77404397	SND1	27044	4|94	98	49	0.0538462	2	3|51	54	27	910
RAD51C_HU	5454154	PPIH	10465	13|6	19	9.5	0.0536723	2	9|3	12	6	177
RAD51C_HU	51479156	ATP5MG	10632	0|11	11	5.5	0.0533981	2	0|5	5	2.5	103
RAD51C_HU	6005721	ERLIN2	11160	16|20	36	18	0.0530973	2	6|10	16	8	339
RAD51C_HU	208973238	YWHAZ	7534	1|25	26	13	0.0530612	2	1|12	13	6.5	245
RAD51C_HU	6598323	GDI2	2665	0|47	47	23.5	0.052809	2	0|21	21	10.5	445
RAD51C_HU	13775200	SF3B5	83443	6|3	9	4.5	0.0523256	2	4|1	5	2.5	86
RAD51C_HU	30581135	SMC1A	8243	78|51	129	64.5	0.0523114	2	45|24	69	34.5	1233
RAD51C_HU	15149476	RARS	5917	27|42	69	34.5	0.0522727	2	14|22	36	18	660
RAD51C_HU	19913408	TOP2B	7155	110|55	165	82.5	0.0508945	2	59|33	92	46	1621
RAD51C_HU	5453638	ARID3B	10620	41|16	57	28.5	0.0508929	2	20|8	28	14	560
RAD51C_HU	40217847	SNRNP200	23020	84|132	216	108	0.0505618	2	52|70	122	61	2136
RAD51C_HU	14043022	MARS	4141	22|69	91	45.5	0.0505556	2	13|33	46	23	900
RAD51C_HU	20149598	SLC25A10	1468	15|14	29	14.5	0.0505226	2	8|8	16	8	287
RAD51C_HU	55953087	GTPBP4	23560	32|32	64	32	0.0504732	2	18|20	38	19	634
RAD51C_HU	29553970	H2AFJ	55766	13|0	13	6.5	0.0503876	2	3|0	3	1.5	129
RAD51C_HU	91199540	DLD	1738	30|21	51	25.5	0.0500982	2	12|10	22	11	509
RAD51C_HU	29029559	CSE1L	1434	12|85	97	48.5	0.0499485	2	8|37	45	22.5	971
RAD51C_HU	33239451	PCNA	5111	12|14	26	13	0.0498084	2	5|10	15	7.5	261
RAD51C_HU	117168248	HACD3	51495	16|20	36	18	0.0497238	2	8|9	17	8.5	362
RAD51C_HU	7705855	HSD17B12	51144	16|15	31	15.5	0.0496795	2	8|7	15	7.5	312
RAD51C_HU	11225260	TOP1	7150	31|45	76	38	0.0496732	2	15|19	34	17	765
RAD51C_HU	46094060	BEX3	27018	5|6	11	5.5	0.0495495	2	5|3	8	4	111
RAD51C_HU	325652033	ELOC	6921	8|3	11	5.5	0.0491071	2	3|2	5	2.5	112
RAD51C_HU	33350932	DYNC1H1	1778	146|308	454	227	0.0488592	2	80|158	238	119	4646
RAD51C_HU	194363758	SRP9	6726	4|4	8	4	0.0487805	2	2|2	4	2	82
RAD51C_HU	5730085	DYNLT1	6993	2|9	11	5.5	0.0486726	2	1|3	4	2	113
RAD51C_HU	4507241	SSRP1	6749	34|35	69	34.5	0.0486601	2	17|17	34	17	709
RAD51C_HU	193083120	TOMM40	10452	0|35	35	17.5	0.0484765	2	0|15	15	7.5	361
RAD51C_HU	125988409	IK	3550	35|19	54	27	0.048474	2	20|11	31	15.5	557
RAD51C_HU	148470397	HNRNPF	3185	15|25	40	20	0.0481928	2	9|12	21	10.5	415
RAD51C_HU	24497435	PSMC5	5705	7|32	39	19.5	0.0480296	2	7|15	22	11	406
RAD51C_HU	193211480	MTREX	23517	85|15	100	50	0.0479846	2	41|8	49	24.5	1042
RAD51C_HU	32189392	PRDX2	7001	6|13	19	9.5	0.0479798	2	4|5	9	4.5	198
RAD51C_HU	40068518	PGD	5226	0|46	46	23	0.047619	2	0|19	19	9.5	483
RAD51C_HU	24638454	ATP2A2	488	52|47	99	49.5	0.0475048	2	29|23	52	26	1042
RAD51C_HU	13514831	DDX10	1662	66|17	83	41.5	0.0474286	2	33|10	43	21.5	875
RAD51C_HU	4506209	PSMC2	5701	15|26	41	20.5	0.0473441	2	9|15	24	12	433
RAD51C_HU	4826686	DDX1	1653	23|47	70	35	0.0472973	2	16|20	36	18	740
RAD51C_HU	4503521	EIF3E	3646	2|40	42	21	0.047191	2	2|16	18	9	445
RAD51C_HU	18375501	APEX1	328	0|30	30	15	0.0471698	2	0|13	13	6.5	318
RAD51C_HU	50593002	SNRPA1	6627	10|14	24	12	0.0470588	2	6|9	15	7.5	255
RAD51C_HU	11863154	ARCN1	372	25|23	48	24	0.0469667	2	13|11	24	12	511
RAD51C_HU	132626688	MDC1	9656	109|87	196	98	0.0469124	2	58|48	106	53	2089
RAD51C_HU	5031981	PSMD14	10213	8|21	29	14.5	0.0467742	2	3|12	15	7.5	310
RAD51C_HU	208879470	EEF1E1	9521	2|11	13	6.5	0.0467626	2	1|6	7	3.5	139
RAD51C_HU	33356174	PNN	5411	42|25	67	33.5	0.0467225	2	17|14	31	15.5	717
RAD51C_HU	24432106	CCAR2	57805	31|55	86	43	0.0465872	2	17|26	43	21.5	923
RAD51C_HU	4507131	SNRPF	6636	4|4	8	4	0.0465116	2	2|2	4	2	86
RAD51C_HU	4885371	H1F0	3005	13|5	18	9	0.0463918	2	4|2	6	3	194
RAD51C_HU	4504897	KPNA2	3838	13|36	49	24.5	0.0463138	2	5|13	18	9	529
RAD51C_HU	31621305	LRPPRC	10128	4|125	129	64.5	0.0462697	2	4|58	62	31	1394
RAD51C_HU	354721184	RAB5C	5878	7|16	23	11.5	0.0461847	2	3|3	6	3	249
RAD51C_HU	221316630	COPB1	1315	48|40	88	44	0.04617	2	25|19	44	22	953
RAD51C_HU	22027538	PDCD6IP	10015	31|49	80	40	0.0460829	2	17|25	42	21	868
RAD51C_HU	194097365	FTSJ3	117246	48|30	78	39	0.0460449	2	26|16	42	21	847
RAD51C_HU	55770906	XAB2	56949	52|26	78	39	0.045614	2	23|16	39	19.5	855
RAD51C_HU	4505763	PGK1	5230	0|38	38	19	0.0455635	2	0|17	17	8.5	417
RAD51C_HU	4507947	YARS	8565	17|31	48	24	0.0454545	2	8|20	28	14	528
RAD51C_HU	24430151	PSMC1	5700	10|30	40	20	0.0454545	2	6|13	19	9.5	440
RAD51C_HU	4758340	FARSA	2193	6|40	46	23	0.0452756	2	5|23	28	14	508
RAD51C_HU	21328448	YWHAB	7529	3|19	22	11	0.0447154	2	3|11	14	7	246
RAD51C_HU	119395734	BRCA2	675	245|60	305	152.5	0.0446167	2	126|38	164	82	3418
RAD51C_HU	4557581	FABP5	2171	8|4	12	6	0.0444444	2	3|2	5	2.5	135
RAD51C_HU	13376735	NAA50	80218	0|15	15	7.5	0.0443787	2	0|5	5	2.5	169
RAD51C_HU	94721239	IARS	3376	37|75	112	56	0.044374	2	21|43	64	32	1262
RAD51C_HU	312433975	EIF3C	8663	23|58	81	40.5	0.0443593	2	12|32	44	22	913
RAD51C_HU	4504733	IRS4	8471	66|45	111	55.5	0.0441527	2	31|25	56	28	1257
RAD51C_HU	10835067	SSB	6741	10|26	36	18	0.0441176	2	5|14	19	9.5	408
RAD51C_HU	25777602	PSMD2	5708	13|67	80	40	0.0440529	2	9|30	39	19.5	908
RAD51C_HU	4503523	EIF3D	8664	10|38	48	24	0.0437956	2	7|21	28	14	548
RAD51C_HU	14249678	RBM17	84991	25|10	35	17.5	0.0436409	2	13|8	21	10.5	401
RAD51C_HU	40556376	GLYR1	84656	27|21	48	24	0.0433996	2	15|10	25	12.5	553
RAD51C_HU	170763498	SET	6418	12|12	24	12	0.0433213	2	5|5	10	5	277
RAD51C_HU	4826960	QARS	5859	16|51	67	33.5	0.0432258	2	8|27	35	17.5	775
RAD51C_HU	5453760	NEDD8	4738	0|7	7	3.5	0.0432099	2	0|3	3	1.5	81
RAD51C_HU	38569421	ACLY	47	0|95	95	47.5	0.0431426	2	0|43	43	21.5	1101
RAD51C_HU	119703744	DSG1	1828	20|70	90	45	0.042898	2	12|31	43	21.5	1049
RAD51C_HU	148727341	STRAP	11171	18|12	30	15	0.0428571	2	11|7	18	9	350
RAD51C_HU	151301219	PRMT1	3276	9|21	30	15	0.0424929	2	5|11	16	8	353
RAD51C_HU	33239445	EIF3B	8662	14|55	69	34.5	0.0423833	2	11|30	41	20.5	814
RAD51C_HU	4503507	EIF2S3	1968	16|24	40	20	0.0423729	2	9|13	22	11	472
RAD51C_HU	29540531	SULT1A1	6817	0|25	25	12.5	0.0423729	2	0|11	11	5.5	295
RAD51C_HU	18093112	ESF1	51575	43|29	72	36	0.0423032	2	25|17	42	21	851
RAD51C_HU	33589854	BLVRA	644	0|25	25	12.5	0.0422297	2	0|11	11	5.5	296
RAD51C_HU	154355000	KHSRP	8570	30|30	60	30	0.0421941	2	16|16	32	16	711
RAD51C_HU	11125770	AIMP2	7965	5|22	27	13.5	0.0421875	2	3|9	12	6	320
RAD51C_HU	115583685	SLC16A1	6566	24|18	42	21	0.042	2	14|10	24	12	500
RAD51C_HU	5454064	RBM14	10432	36|20	56	28	0.0418535	2	19|12	31	15.5	669
RAD51C_HU	18490987	MRTO4	51154	10|10	20	10	0.041841	2	6|6	12	6	239
RAD51C_HU	4758556	PRPF3	9129	36|21	57	28.5	0.0417277	2	23|13	36	18	683
RAD51C_HU	5453830	ORC2	4999	31|17	48	24	0.0415945	2	15|9	24	12	577
RAD51C_HU	23397429	EIF3M	10480	5|26	31	15.5	0.0414439	2	3|13	16	8	374
RAD51C_HU	6912280	AHSA1	10598	13|15	28	14	0.0414201	2	8|11	19	9.5	338
RAD51C_HU	302129652	ANXA6	309	0|53	53	26.5	0.0413417	2	0|26	26	13	641
RAD51C_HU	33946297	ZNF326	284695	23|25	48	24	0.0412371	2	12|12	24	12	582
RAD51C_HU	98986464	TMED10	10972	5|13	18	9	0.0410959	2	3|7	10	5	219
RAD51C_HU	5803227	YWHAQ	10971	0|20	20	10	0.0408163	2	0|12	12	6	245
RAD51C_HU	54607053	GCN1	10985	41|177	218	109	0.0408087	2	24|86	110	55	2671
RAD51C_HU	58761500	OLA1	29789	0|32	32	16	0.040404	2	0|12	12	6	396
RAD51C_HU	4758488	GTF2F2	2963	12|8	20	10	0.0401606	2	6|5	11	5.5	249
RAD51C_HU	4503513	EIF3I	8668	8|18	26	13	0.04	2	4|8	12	6	325
RAD51C_HU	4759224	PDCD5	9141	0|10	10	5	0.04	2	0|5	5	2.5	125
RAD51C_HU	38149981	SNRPB2	6629	8|10	18	9	0.04	2	5|5	10	5	225
RAD51C_HU	7019415	SEC61A1	29927	14|24	38	19	0.039916	2	6|14	20	10	476
RAD51C_HU	6678271	TARDBP	23435	7|26	33	16.5	0.0398551	2	4|10	14	7	414
RAD51C_HU	33356172	NBN	4683	51|9	60	30	0.0397878	2	20|5	25	12.5	754
RAD51C_HU	118600981	JMJD1C	221037	169|33	202	101	0.0397638	2	80|21	101	50.5	2540
RAD51C_HU	134142062	ACACB	32	145|50	195	97.5	0.0396664	2	70|26	96	48	2458
RAD51C_HU	380837121	SEC22B	9554	0|17	17	8.5	0.0395349	2	0|8	8	4	215
RAD51C_HU	208022641	ELOA	6924	45|18	63	31.5	0.0394737	2	25|10	35	17.5	798
RAD51C_HU	4503509	EIF3A	8661	21|88	109	54.5	0.0394356	2	14|51	65	32.5	1382
RAD51C_HU	300244569	SRSF11	9295	20|18	38	19	0.0393375	2	11|10	21	10.5	483
RAD51C_HU	4505751	PFN2	5217	5|6	11	5.5	0.0392857	2	3|3	6	3	140
RAD51C_HU	154800441	PRH1	5554	13|0	13	6.5	0.0391566	2	10|0	10	5	166
RAD51C_HU	21361181	ATP1A1	476	23|57	80	40	0.0391007	2	15|29	44	22	1023
RAD51C_HU	7019419	GNL2	29889	43|14	57	28.5	0.0389877	2	23|10	33	16.5	731
RAD51C_HU	30795212	IGF2BP3	10643	4|41	45	22.5	0.0388601	2	2|12	14	7	579
RAD51C_HU	11067747	CDC5L	988	50|12	62	31	0.0386534	2	30|9	39	19.5	802
RAD51C_HU	157743245	WDR43	23160	24|28	52	26	0.0384047	2	12|18	30	15	677
RAD51C_HU	378744165	PAF1	54623	25|12	37	18.5	0.0381443	2	14|8	22	11	485
RAD51C_HU	4557761	MSH2	4436	23|48	71	35.5	0.0380086	2	14|24	38	19	934
RAD51C_HU	208609990	NUP93	9688	27|35	62	31	0.037851	2	17|23	40	20	819
RAD51C_HU	4506629	RPL29	6159	6|6	12	6	0.0377358	2	2|2	4	2	159
RAD51C_HU	306482694	SRSF7	6432	11|6	17	8.5	0.0376106	2	7|4	11	5.5	226
RAD51C_HU	22208967	HMGA1	3159	0|8	8	4	0.0373832	2	0|5	5	2.5	107
RAD51C_HU	422398832	PSMD6	9861	2|31	33	16.5	0.0373303	2	1|15	16	8	442
RAD51C_HU	19557691	SURF4	6836	9|11	20	10	0.0371747	2	3|5	8	4	269
RAD51C_HU	21361565	ATP5PB	515	0|19	19	9.5	0.0371094	2	0|7	7	3.5	256
RAD51C_HU	29570791	CSNK2A1	1457	14|15	29	14.5	0.0370844	2	7|8	15	7.5	391
RAD51C_HU	11321601	PFKP	5214	0|58	58	29	0.0369898	2	0|22	22	11	784
RAD51C_HU	259906018	ACIN1	22985	55|43	98	49	0.0368976	2	26|18	44	22	1328
RAD51C_HU	7706322	RTRAF	51637	4|14	18	9	0.0368852	2	3|7	10	5	244
RAD51C_HU	4758356	FEN1	2237	7|21	28	14	0.0368421	2	5|7	12	6	380
RAD51C_HU	5032069	SF3B4	10262	19|12	31	15.5	0.0365566	2	6|6	12	6	424
RAD51C_HU	7305503	STOML2	30968	0|26	26	13	0.0365169	2	0|14	14	7	356
RAD51C_HU	162329583	CPSF6	11052	22|18	40	20	0.0362976	2	9|9	18	9	551
RAD51C_HU	27436946	LMNA	4000	29|19	48	24	0.0361446	2	15|12	27	13.5	664
RAD51C_HU	29826335	EIF2S2	8894	0|24	24	12	0.036036	2	0|11	11	5.5	333
RAD51C_HU	19923142	KPNB1	3837	12|51	63	31.5	0.0359589	2	4|25	29	14.5	876
RAD51C_HU	7706254	NOP58	51602	16|22	38	19	0.0359168	2	9|11	20	10	529
RAD51C_HU	4502227	ARL1	400	4|9	13	6.5	0.0359116	2	2|4	6	3	181
RAD51C_HU	98986457	HCFC1	3054	92|54	146	73	0.0358722	2	36|26	62	31	2035
RAD51C_HU	385198059	NOP2	4839	22|36	58	29	0.0357143	2	12|21	33	16.5	812
RAD51C_HU	5803207	U2AF1	7307	0|17	17	8.5	0.0354167	2	0|8	8	4	240
RAD51C_HU	394582093	MCM3	4172	17|43	60	30	0.03517	2	10|23	33	16.5	853
RAD51C_HU	10346135	MAPRE2	10982	14|9	23	11.5	0.0351682	2	8|6	14	7	327
RAD51C_HU	20149629	DDX47	51202	16|16	32	16	0.0351648	2	7|6	13	6.5	455
RAD51C_HU	7706501	WBP11	51729	31|14	45	22.5	0.0351014	2	14|9	23	11.5	641
RAD51C_HU	18105007	CAD	790	78|77	155	77.5	0.0348315	2	43|44	87	43.5	2225
RAD51C_HU	5454158	VARS	7407	1|87	88	44	0.0348101	2	1|38	39	19.5	1264
RAD51C_HU	23097240	LRWD1	222229	38|7	45	22.5	0.0347759	2	18|6	24	12	647
RAD51C_HU	14141157	HNRNPH3	3189	3|21	24	12	0.0346821	2	2|12	14	7	346
RAD51C_HU	4503607	ETFA	2108	0|23	23	11.5	0.0345345	2	0|12	12	6	333
RAD51C_HU	6912676	SNW1	22938	29|8	37	18.5	0.0345149	2	13|4	17	8.5	536
RAD51C_HU	14141170	MTA2	9219	32|14	46	23	0.0344311	2	20|6	26	13	668
RAD51C_HU	55741709	RBM25	58517	36|22	58	29	0.0344009	2	23|11	34	17	843
RAD51C_HU	5901922	CDC37	11140	5|21	26	13	0.0343915	2	4|11	15	7.5	378
RAD51C_HU	13236559	C1orf35	79169	5|13	18	9	0.0342205	2	3|2	5	2.5	263
RAD51C_HU	24430146	NUP153	9972	61|39	100	50	0.0338983	2	31|27	58	29	1475
RAD51C_HU	9994185	RBM7	10179	18|0	18	9	0.0338346	2	10|0	10	5	266
RAD51C_HU	224282117	SUGP2	10147	58|15	73	36.5	0.0337338	2	39|11	50	25	1082
RAD51C_HU	66392203	NME1-NME2	654364	0|18	18	9	0.0337079	2	0|7	7	3.5	267
RAD51C_HU	4503101	CSRP2	1466	13|0	13	6.5	0.0336788	2	6|0	6	3	193
RAD51C_HU	4506901	SRSF3	6428	6|5	11	5.5	0.0335366	2	4|2	6	3	164
RAD51C_HU	24431950	PRPF4	9128	31|4	35	17.5	0.0335249	2	14|3	17	8.5	522
RAD51C_HU	25777671	PPP1R10	5514	39|24	63	31.5	0.0335106	2	24|13	37	18.5	940
RAD51C_HU	13129006	DDX50	79009	19|30	49	24.5	0.0332429	2	8|15	23	11.5	737
RAD51C_HU	7706339	PPIL1	51645	7|4	11	5.5	0.0331325	2	4|2	6	3	166
RAD51C_HU	190014586	PSIP1	11168	13|9	22	11	0.033033	2	6|6	12	6	333
RAD51C_HU	50428925	TBCB	1155	0|16	16	8	0.0327869	2	0|8	8	4	244
RAD51C_HU	4507943	XPO1	7514	5|65	70	35	0.0326797	2	4|30	34	17	1071
RAD51C_HU	4758304	PDIA4	9601	0|42	42	21	0.0325581	2	0|26	26	13	645
RAD51C_HU	217272892	EFTUD2	9343	53|10	63	31.5	0.0324074	2	31|6	37	18.5	972
RAD51C_HU	4503323	DHFR	1719	0|12	12	6	0.0320856	2	0|7	7	3.5	187
RAD51C_HU	14670350	GTF2I	2969	28|36	64	32	0.0320641	2	16|22	38	19	998
RAD51C_HU	120587019	ZNF318	24149	113|33	146	73	0.0320316	2	52|20	72	36	2279
RAD51C_HU	45446743	DDX42	11325	29|31	60	30	0.0319829	2	20|17	37	18.5	938
RAD51C_HU	147904340	WDR82	80335	15|5	20	10	0.0319489	2	9|3	12	6	313
RAD51C_HU	10863889	SART1	9092	29|22	51	25.5	0.031875	2	18|11	29	14.5	800
RAD51C_HU	41281885	UQCR10	29796	0|4	4	2	0.031746	2	0|2	2	1	63
RAD51C_HU	56788356	TFIP11	24144	36|17	53	26.5	0.0316607	2	20|9	29	14.5	837
RAD51C_HU	111607441	KNOP1	400506	20|9	29	14.5	0.0316594	2	12|6	18	9	458
RAD51C_HU	94681057	YARS2	51067	5|25	30	15	0.0314465	2	4|16	20	10	477
RAD51C_HU	16933567	RAB8A	4218	0|13	13	6.5	0.031401	2	0|4	4	2	207
RAD51C_HU	21361091	UCHL1	7345	0|14	14	7	0.0313901	2	0|8	8	4	223
RAD51C_HU	7706425	LSM8	51691	6|0	6	3	0.03125	2	3|0	3	1.5	96
RAD51C_HU	19923231	RAB6A	5870	4|9	13	6.5	0.03125	2	2|5	7	3.5	208
RAD51C_HU	46593007	UQCRC1	7384	0|30	30	15	0.03125	2	0|14	14	7	480
RAD51C_HU	260763955	NDUFA13	51079	0|9	9	4.5	0.03125	2	0|3	3	1.5	144
RAD51C_HU	4506341	ABCD3	5825	25|16	41	20.5	0.0311077	2	13|7	20	10	659
RAD51C_HU	39930469	RPF2	84154	7|12	19	9.5	0.0310458	2	5|7	12	6	306
RAD51C_HU	163644321	UQCRFS1	7386	9|8	17	8.5	0.0310219	2	4|3	7	3.5	274
RAD51C_HU	109134349	COPG2	26958	15|39	54	27	0.0309989	2	8|23	31	15.5	871
RAD51C_HU	17978466	CCNT1	904	38|7	45	22.5	0.0309917	2	19|5	24	12	726
RAD51C_HU	4503253	DAD1	1603	2|5	7	3.5	0.0309735	2	1|2	3	1.5	113
RAD51C_HU	45593130	GNL3	26354	21|13	34	17	0.0309654	2	11|7	18	9	549
RAD51C_HU	4505119	MBD3	53615	17|1	18	9	0.0309278	2	8|1	9	4.5	291
RAD51C_HU	4503579	EPB41L2	2037	15|47	62	31	0.0308458	2	12|31	43	21.5	1005
RAD51C_HU	5031973	PDIA6	10130	7|20	27	13.5	0.0306818	2	4|11	15	7.5	440
RAD51C_HU	209969703	RCC2	55920	16|16	32	16	0.0306513	2	9|8	17	8.5	522
RAD51C_HU	8922301	WDR70	55100	27|13	40	20	0.030581	2	16|7	23	11.5	654
RAD51C_HU	116812573	CWC15	51503	8|6	14	7	0.0305677	2	5|3	8	4	229
RAD51C_HU	4503423	DUT	1854	1|9	10	5	0.0304878	2	1|5	6	3	164
RAD51C_HU	38327039	HSPA4	3308	0|51	51	25.5	0.0303571	2	0|26	26	13	840
RAD51C_HU	4504035	GMPS	8833	0|42	42	21	0.030303	2	0|24	24	12	693
RAD51C_HU	14277700	RPS12	6206	6|2	8	4	0.030303	2	2|1	3	1.5	132
RAD51C_HU	217416369	SAR1A	56681	0|12	12	6	0.030303	2	0|7	7	3.5	198
RAD51C_HU	114842410	ZC3H11A	9877	26|23	49	24.5	0.0302469	2	15|9	24	12	810
RAD51C_HU	28557677	PHF6	84295	16|6	22	11	0.030137	2	9|3	12	6	365
RAD51C_HU	19924125	RAD51D	5892	11|2	13	6.5	0.0300926	2	7|1	8	4	216
RAD51C_HU	75677353	ATAD3B	83858	0|39	39	19.5	0.0300926	2	0|17	17	8.5	648
RAD51C_HU	194097350	ACTN1	87	0|55	55	27.5	0.0300875	2	0|22	22	11	914
RAD51C_HU	164519146	GATAD2A	54815	31|7	38	19	0.0300158	2	16|2	18	9	633
RAD51C_HU	161169023	SUPT5H	6829	26|39	65	32.5	0.0298988	2	14|23	37	18.5	1087
RAD51C_HU	5803149	TMED2	10959	3|9	12	6	0.0298507	2	2|7	9	4.5	201
RAD51C_HU	10835057	NAA10	8260	0|14	14	7	0.0297872	2	0|8	8	4	235
RAD51C_HU	4759158	SNRPD2	6633	7|0	7	3.5	0.029661	2	3|0	3	1.5	118
RAD51C_HU	109240550	PSPC1	55269	12|19	31	15.5	0.0296367	2	6|10	16	8	523
RAD51C_HU	4506221	PSMD12	5718	0|27	27	13.5	0.0296053	2	0|14	14	7	456
RAD51C_HU	20127454	ATIC	471	0|35	35	17.5	0.0295608	2	0|19	19	9.5	592
RAD51C_HU	4504327	HADHB	3032	0|28	28	14	0.0295359	2	0|15	15	7.5	474
RAD51C_HU	195976805	HYOU1	10525	10|49	59	29.5	0.0295295	2	7|30	37	18.5	999
RAD51C_HU	207029415	RBBP4	5928	6|19	25	12.5	0.0294811	2	3|9	12	6	424
RAD51C_HU	4503729	FKBP4	2288	0|27	27	13.5	0.0294118	2	0|14	14	7	459
RAD51C_HU	4504195	GTF2E2	2961	13|4	17	8.5	0.0292096	2	6|2	8	4	291
RAD51C_HU	5292161	PSMD4	5710	8|14	22	11	0.0291777	2	4|8	12	6	377
RAD51C_HU	332164729	GTF3C3	9330	19|5	24	12	0.0290557	2	13|3	16	8	413
RAD51C_HU	32528282	ACOT7	11332	0|22	22	11	0.0289474	2	0|11	11	5.5	380
RAD51C_HU	119226260	CHERP	10523	40|13	53	26.5	0.0289301	2	24|10	34	17	916
RAD51C_HU	5031653	BCAS2	10286	13|0	13	6.5	0.0288889	2	8|0	8	4	225
RAD51C_HU	124028525	FARSB	10056	0|34	34	17	0.0288625	2	0|15	15	7.5	589
RAD51C_HU	4758302	ERH	2079	6|0	6	3	0.0288462	2	2|0	2	1	104
RAD51C_HU	13489054	MAP2K2	5605	7|16	23	11.5	0.02875	2	5|10	15	7.5	400
RAD51C_HU	154800487	ERLIN1	10613	8|12	20	10	0.0287356	2	4|7	11	5.5	348
RAD51C_HU	11056036	TTLL12	23170	0|37	37	18.5	0.0287267	2	0|17	17	8.5	644
RAD51C_HU	11128019	CYCS	54205	0|6	6	3	0.0285714	2	0|3	3	1.5	105
RAD51C_HU	20070197	DDOST	1650	5|21	26	13	0.0285088	2	4|11	15	7.5	456
RAD51C_HU	108773782	ABCE1	6059	0|34	34	17	0.0283806	2	0|17	17	8.5	599
RAD51C_HU	4759156	SNRPA	6626	12|4	16	8	0.0283688	2	6|1	7	3.5	282
RAD51C_HU	5803187	TALDO1	6888	0|19	19	9.5	0.0281899	2	0|7	7	3.5	337
RAD51C_HU	42544159	HSPH1	10808	2|46	48	24	0.027972	2	1|24	25	12.5	858
RAD51C_HU	4504425	HMGB1	3146	0|12	12	6	0.027907	2	0|6	6	3	215
RAD51C_HU	4758024	COIL	8161	24|8	32	16	0.0277778	2	14|5	19	9.5	576
RAD51C_HU	56243583	WDR18	57418	11|13	24	12	0.0277778	2	4|8	12	6	432
RAD51C_HU	109148508	OTUB1	55611	0|15	15	7.5	0.0276753	2	0|6	6	3	271
RAD51C_HU	20336205	ATRX	546	97|38	135	67.5	0.0275061	2	42|19	61	30.5	2454
RAD51C_HU	21361144	PSMC3	5702	0|24	24	12	0.0273349	2	0|17	17	8.5	439
RAD51C_HU	24762236	PRPF38A	84950	10|7	17	8.5	0.0272436	2	5|5	10	5	312
RAD51C_HU	LYSC_CHICK	LYZ	396218	2|6	8	4	0.0272109	2	1|4	5	2.5	147
RAD51C_HU	4758216	DVL2	1856	13|27	40	20	0.0271739	2	8|6	14	7	736
RAD51C_HU	223468564	SLC1A5	6510	9|8	17	8.5	0.0271565	2	5|5	10	5	313
RAD51C_HU	4505257	MSN	4478	0|31	31	15.5	0.0268631	2	0|17	17	8.5	577
RAD51C_HU	304571975	DCXR	51181	0|13	13	6.5	0.0268595	2	0|7	7	3.5	242
RAD51C_HU	4504517	HSPB1	3315	7|4	11	5.5	0.0268293	2	4|4	8	4	205
RAD51C_HU	21281677	WDR36	134430	17|34	51	25.5	0.0268139	2	11|20	31	15.5	951
RAD51C_HU	194097487	RANBP3	8498	14|16	30	15	0.0266904	2	8|10	18	9	562
RAD51C_HU	158937236	NPEPPS	9520	14|35	49	24.5	0.0266594	2	10|24	34	17	919
RAD51C_HU	21396489	LONP1	9361	0|51	51	25.5	0.0265902	2	0|28	28	14	959
RAD51C_HU	21361633	LRRC40	55631	21|11	32	16	0.0265781	2	12|7	19	9.5	602
RAD51C_HU	238776833	ALYREF	10189	2|12	14	7	0.0265152	2	1|6	7	3.5	264
RAD51C_HU	24797086	IPO5	3843	4|55	59	29.5	0.0264574	2	3|22	25	12.5	1115
RAD51C_HU	389565483	PDCD6	10016	2|8	10	5	0.026455	2	1|4	5	2.5	189
RAD51C_HU	57863269	RRP1B	23076	28|12	40	20	0.0263852	2	16|7	23	11.5	758
RAD51C_HU	7706497	CMPK1	51727	0|12	12	6	0.0263158	2	0|7	7	3.5	228
RAD51C_HU	21464101	YWHAG	7532	0|13	13	6.5	0.0263158	2	0|7	7	3.5	247
RAD51C_HU	41327712	CRK	1398	9|7	16	8	0.0263158	2	5|4	9	4.5	304
RAD51C_HU	110347418	SMC2	10592	30|33	63	31.5	0.0263158	2	16|19	35	17.5	1197
RAD51C_HU	260099723	LDHA	3939	0|19	19	9.5	0.0263158	2	0|10	10	5	361
RAD51C_HU	32490557	PAPOLA	10914	25|14	39	19.5	0.0261745	2	11|10	21	10.5	745
RAD51C_HU	114796642	RCC1	1104	0|22	22	11	0.0261283	2	0|13	13	6.5	421
RAD51C_HU	117647226	TRMT10C	54931	9|12	21	10.5	0.0260546	2	3|7	10	5	403
RAD51C_HU	299758394	DNM2	1785	8|37	45	22.5	0.0258918	2	6|22	28	14	869
RAD51C_HU	164664518	DDX6	1656	0|25	25	12.5	0.0258799	2	0|13	13	6.5	483
RAD51C_HU	5453906	CDIPT	10423	5|6	11	5.5	0.0258216	2	3|3	6	3	213
RAD51C_HU	171460914	DNM1L	10059	9|29	38	19	0.0258152	2	6|18	24	12	736
RAD51C_HU	28373192	ADRM1	11047	11|10	21	10.5	0.0257985	2	3|4	7	3.5	407
RAD51C_HU	4885649	UBA2	10054	0|33	33	16.5	0.0257812	2	0|20	20	10	640
RAD51C_HU	301601658	ADAR	103	27|21	48	24	0.0257787	2	16|12	28	14	931
RAD51C_HU	22748937	XPO5	57510	8|54	62	31	0.0257475	2	5|30	35	17.5	1204
RAD51C_HU	NP_001484.1	GDI1	2664	0|23	23	11.5	0.0257271	2	0|12	12	6	447
RAD51C_HU	255652953	ZC3H18	124245	27|22	49	24.5	0.0257083	2	13|12	25	12.5	953
RAD51C_HU	215490009	AIMP1	9255	8|8	16	8	0.025641	2	4|4	8	4	312
RAD51C_HU	336176064	RBM39	9584	9|17	26	13	0.0255906	2	6|9	15	7.5	508
RAD51C_HU	46389550	ENSA	2029	2|5	7	3.5	0.0255474	2	1|2	3	1.5	137
RAD51C_HU	4502747	CDK9	1025	11|8	19	9.5	0.0255376	2	6|4	10	5	372
RAD51C_HU	223941782	SIN3A	25942	55|10	65	32.5	0.0255302	2	32|7	39	19.5	1273
RAD51C_HU	59859885	RPSA	3921	2|13	15	7.5	0.0254237	2	1|7	8	4	295
RAD51C_HU	124494254	PA2G4	5036	0|20	20	10	0.0253807	2	0|12	12	6	394
RAD51C_HU	429836835	SEC11A	23478	0|7	7	3.5	0.0251799	2	0|4	4	2	139
RAD51C_HU	8922886	DDX19A	55308	4|20	24	12	0.0251046	2	2|11	13	6.5	478
RAD51C_HU	115511049	GNA11	2767	0|18	18	9	0.0250696	2	0|11	11	5.5	359
RAD51C_HU	4502171	APRT	353	0|9	9	4.5	0.025	2	0|4	4	2	180
RAD51C_HU	168229248	ASNS	440	0|28	28	14	0.0249554	2	0|13	13	6.5	561
RAD51C_HU	283135173	FUS	2521	12|14	26	13	0.0249042	2	4|7	11	5.5	522
RAD51C_HU	118572613	SRRM2	23524	55|82	137	68.5	0.024891	2	30|40	70	35	2752
RAD51C_HU	42542379	SRRM1	10250	22|23	45	22.5	0.0248894	2	10|11	21	10.5	904
RAD51C_HU	9558733	TRA2A	29896	3|11	14	7	0.0248227	2	1|7	8	4	282
RAD51C_HU	338753397	HLCS	3141	14|22	36	18	0.0247934	2	8|9	17	8.5	726
RAD51C_HU	161702986	EZR	7430	0|29	29	14.5	0.024744	2	0|12	12	6	586
RAD51C_HU	157694511	NOC2L	26155	21|16	37	18.5	0.0246996	2	11|9	20	10	749
RAD51C_HU	201023339	FIP1L1	81608	19|10	29	14.5	0.0246599	2	9|7	16	8	588
RAD51C_HU	21327715	TCERG1	10915	39|15	54	27	0.0245902	2	22|9	31	15.5	1098
RAD51C_HU	15991827	HK1	3098	5|40	45	22.5	0.0245633	2	2|21	23	11.5	916
RAD51C_HU	4504523	HSPE1	3336	0|5	5	2.5	0.0245098	2	0|3	3	1.5	102
RAD51C_HU	31652264	RBM26	64062	35|13	48	24	0.0244898	2	18|9	27	13.5	980
RAD51C_HU	10863997	PTBP2	58155	0|26	26	13	0.0244821	2	0|12	12	6	531
RAD51C_HU	10947137	ABCF2	10061	17|14	31	15.5	0.0244479	2	11|10	21	10.5	634
RAD51C_HU	6005860	RPL35	11224	0|6	6	3	0.0243902	2	0|3	3	1.5	123
RAD51C_HU	6005884	SSR3	6747	6|3	9	4.5	0.0243243	2	2|2	4	2	185
RAD51C_HU	11321607	TRIP13	9319	10|11	21	10.5	0.0243056	2	6|6	12	6	432
RAD51C_HU	166295179	NCBP3	55421	22|8	30	15	0.0241935	2	5|4	9	4.5	620
RAD51C_HU	18426902	WRNIP1	56897	25|7	32	16	0.0240602	2	16|5	21	10.5	665
RAD51C_HU	11559929	COPG1	22820	14|28	42	21	0.0240275	2	10|16	26	13	874
RAD51C_HU	5032087	SF3A1	10291	26|12	38	19	0.0239596	2	15|7	22	11	793
RAD51C_HU	5031645	COX17	10063	2|1	3	1.5	0.0238095	2	1|1	2	1	63
RAD51C_HU	21536320	HNRNPUL1	11100	20|16	36	18	0.0238095	2	10|12	22	11	756
RAD51C_HU	5453994	RAD21	5885	15|15	30	15	0.0237718	2	9|9	18	9	631
RAD51C_HU	7657015	RTCB	51493	11|13	24	12	0.0237624	2	8|6	14	7	505
RAD51C_HU	42794752	ACSL3	2181	0|34	34	17	0.0236111	2	0|17	17	8.5	720
RAD51C_HU	215599015	DKC1	1736	8|16	24	12	0.0235756	2	4|8	12	6	509
RAD51C_HU	217272861	P4HA2	8974	25|0	25	12.5	0.0234522	2	3|0	3	1.5	533
RAD51C_HU	56118219	IGF2BP2	10644	0|26	26	13	0.0233813	2	0|10	10	5	556
RAD51C_HU	4885281	GLUD1	2746	10|16	26	13	0.0232975	2	7|9	16	8	558
RAD51C_HU	5032007	PURA	5813	8|7	15	7.5	0.0232919	2	4|5	9	4.5	322
RAD51C_HU	31377750	YTHDF1	54915	14|12	26	13	0.0232558	2	9|3	12	6	559
RAD51C_HU	156104891	GTF2F1	2962	24|0	24	12	0.0232108	2	12|0	12	6	517
RAD51C_HU	31657117	PPP4R3A	55671	27|11	38	19	0.0231707	2	13|5	18	9	820
RAD51C_HU	18860916	XRN2	22803	14|30	44	22	0.0231579	2	10|14	24	12	950
RAD51C_HU	169234630	RBM11	54033	13|0	13	6.5	0.0231317	2	9|0	9	4.5	281
RAD51C_HU	24497620	SRP68	6730	8|21	29	14.5	0.023126	2	5|13	18	9	627
RAD51C_HU	170763506	GTF3C5	9328	17|7	24	12	0.0231214	2	12|5	17	8.5	519
RAD51C_HU	42734325	WAPL	23063	33|22	55	27.5	0.0231092	2	21|9	30	15	1190
RAD51C_HU	4506787	IQGAP1	8826	0|76	76	38	0.022933	2	0|46	46	23	1657
RAD51C_HU	33468965	KIAA1143	57456	0|7	7	3.5	0.0227273	2	0|1	1	0.5	154
RAD51C_HU	306482646	SRSF2	6427	5|5	10	5	0.0226244	2	4|2	6	3	221
RAD51C_HU	157502193	PSMD13	5719	0|17	17	8.5	0.0226064	2	0|9	9	4.5	376
RAD51C_HU	221316566	CHORDC1	26973	0|15	15	7.5	0.0225904	2	0|8	8	4	332
RAD51C_HU	23510448	MCM5	4174	10|23	33	16.5	0.0224796	2	7|14	21	10.5	734
RAD51C_HU	13569879	ANP32E	81611	8|4	12	6	0.0223881	2	4|2	6	3	268
RAD51C_HU	13129068	NOC4L	79050	8|15	23	11.5	0.0222868	2	5|10	15	7.5	516
RAD51C_HU	5803221	WDR3	10885	10|32	42	21	0.0222694	2	8|19	27	13.5	943
RAD51C_HU	224589127	TMEM33	55161	7|4	11	5.5	0.0222672	2	3|1	4	2	247
RAD51C_HU	5031699	FLOT1	10211	2|17	19	9.5	0.0222482	2	2|9	11	5.5	427
RAD51C_HU	17158005	MUCL1	118430	4|0	4	2	0.0222222	2	2|0	2	1	90
RAD51C_HU	168229174	RBM27	54439	36|11	47	23.5	0.0221698	2	18|6	24	12	1060
RAD51C_HU	116734704	IRF2BP2	359948	20|6	26	13	0.0221465	2	10|4	14	7	587
RAD51C_HU	151301215	WIZ	58525	27|8	35	17.5	0.0220403	2	15|3	18	9	794
RAD51C_HU	7705805	MRPS2	51116	0|13	13	6.5	0.0219595	2	0|5	5	2.5	296
RAD51C_HU	6005743	DDX19B	11269	5|16	21	10.5	0.0219207	2	3|8	11	5.5	479
RAD51C_HU	21361657	PDIA3	2923	0|22	22	11	0.0217822	2	0|11	11	5.5	505
RAD51C_HU	5729810	EBP	10682	4|6	10	5	0.0217391	2	3|1	4	2	230
RAD51C_HU	4504191	MSH6	2956	27|32	59	29.5	0.0216912	2	18|18	36	18	1360
RAD51C_HU	4505753	PGAM1	5223	0|11	11	5.5	0.0216535	2	0|6	6	3	254
RAD51C_HU	25777615	PSMD7	5713	0|14	14	7	0.0216049	2	0|10	10	5	324
RAD51C_HU	116812575	YTHDF2	51441	0|25	25	12.5	0.0215889	2	0|11	11	5.5	579
RAD51C_HU	193794826	CYB5R3	1727	0|12	12	6	0.0215827	2	0|7	7	3.5	278
RAD51C_HU	63253298	SRM	6723	0|13	13	6.5	0.0215232	2	0|7	7	3.5	302
RAD51C_HU	4504341	HAT1	8520	3|15	18	9	0.0214797	2	2|8	10	5	419
RAD51C_HU	222144293	KPNA1	3836	12|11	23	11.5	0.0213755	2	7|6	13	6.5	538
RAD51C_HU	42542392	CEBPZ	10153	16|29	45	22.5	0.0213472	2	10|16	26	13	1054
RAD51C_HU	4757834	BAG2	9532	3|6	9	4.5	0.021327	2	2|3	5	2.5	211
RAD51C_HU	91176325	BAZ2A	11176	75|6	81	40.5	0.0212598	2	40|5	45	22.5	1905
RAD51C_HU	4827050	USP14	9097	0|21	21	10.5	0.0212551	2	0|13	13	6.5	494
RAD51C_HU	48762920	PFKL	5211	0|33	33	16.5	0.0211538	2	0|14	14	7	780
RAD51C_HU	4502303	ATP5PO	539	0|9	9	4.5	0.0211268	2	0|4	4	2	213
RAD51C_HU	195539395	PSMC6	5706	1|16	17	8.5	0.0210918	2	1|9	10	5	403
RAD51C_HU	33356177	PTPN11	5781	0|25	25	12.5	0.0210793	2	0|13	13	6.5	593
RAD51C_HU	54792069	SUMO2	6613	0|4	4	2	0.0210526	2	0|2	2	1	95
RAD51C_HU	291575128	LDHB	3945	4|10	14	7	0.0209581	2	2|6	8	4	334
RAD51C_HU	4757952	CDC42	998	0|8	8	4	0.0209424	2	0|3	3	1.5	191
RAD51C_HU	188035908	CBX5	23468	2|6	8	4	0.0209424	2	1|5	6	3	191
RAD51C_HU	23503295	CSNK2B	1460	5|4	9	4.5	0.0209302	2	3|3	6	3	215
RAD51C_HU	32171175	BUD31	8896	4|2	6	3	0.0208333	2	2|1	3	1.5	144
RAD51C_HU	148536853	COPA	1314	7|44	51	25.5	0.0208333	2	5|21	26	13	1224
RAD51C_HU	31377644	ATAD1	84896	4|11	15	7.5	0.0207756	2	2|6	8	4	361
RAD51C_HU	4507751	TYMS	7298	0|13	13	6.5	0.0207668	2	0|7	7	3.5	313
RAD51C_HU	14251209	CLIC1	1192	0|10	10	5	0.0207469	2	0|5	5	2.5	241
RAD51C_HU	4502861	AP3S1	1176	3|5	8	4	0.0207254	2	2|3	5	2.5	193
RAD51C_HU	27436910	PALB2	79728	47|2	49	24.5	0.0206577	2	21|2	23	11.5	1186
RAD51C_HU	319996623	RBM15	64783	19|21	40	20	0.0206398	2	8|11	19	9.5	969
RAD51C_HU	4759034	ETF1	2107	5|13	18	9	0.020595	2	2|8	10	5	437
RAD51C_HU	332000015	PRKAG1	5571	0|14	14	7	0.0205882	2	0|8	8	4	340
RAD51C_HU	22748747	LSM12	124801	5|3	8	4	0.0205128	2	4|2	6	3	195
RAD51C_HU	154354962	IMMT	10989	16|15	31	15.5	0.0204756	2	10|8	18	9	757
RAD51C_HU	24497447	NUP50	10762	14|4	18	9	0.0204545	2	6|3	9	4.5	440
RAD51C_HU	4503117	CSTB	1476	4|0	4	2	0.0204082	2	2|0	2	1	98
RAD51C_HU	21361684	GPATCH1	55094	23|15	38	19	0.0204082	2	15|10	25	12.5	931
RAD51C_HU	164419743	DDX54	79039	14|22	36	18	0.0204082	2	8|11	19	9.5	882
RAD51C_HU	5730027	KHDRBS1	10657	1|17	18	9	0.020316	2	1|10	11	5.5	443
RAD51C_HU	42560246	POLR1C	9533	0|14	14	7	0.0202312	2	0|8	8	4	346
RAD51C_HU	56118234	CENPV	201161	1|10	11	5.5	0.0202206	2	1|6	7	3.5	272
RAD51C_HU	17149828	NAA15	80155	0|35	35	17.5	0.0202079	2	0|22	22	11	866
RAD51C_HU	50658063	SMC4	10051	30|22	52	26	0.0201863	2	20|14	34	17	1288
RAD51C_HU	209862881	CPSF7	79869	8|11	19	9.5	0.0201699	2	4|5	9	4.5	471
RAD51C_HU	164419749	SMARCA1	6594	42|0	42	21	0.0201536	2	23|0	23	11.5	1042
RAD51C_HU	28872725	PSMD11	5717	0|17	17	8.5	0.0201422	2	0|9	9	4.5	422
RAD51C_HU	17999541	VPS35	55737	0|32	32	16	0.0201005	2	0|18	18	9	796
RAD51C_HU	183396783	BCOR	54880	64|5	69	34.5	0.0200465	2	32|5	37	18.5	1721
RAD51C_HU	14702171	POLR2C	5432	1|10	11	5.5	0.02	2	1|8	9	4.5	275
RAD51C_HU	13027640	AASS	10157	17|20	37	18.5	0.0199784	2	9|9	18	9	926
RAD51C_HU	33356547	MCM2	4171	0|36	36	18	0.0199115	2	0|19	19	9.5	904
RAD51C_HU	22749415	STT3A	3703	5|23	28	14	0.0198582	2	3|12	15	7.5	705
RAD51C_HU	30795231	BASP1	10409	0|9	9	4.5	0.0198238	2	0|6	6	3	227
RAD51C_HU	4505409	NME2	4831	6|0	6	3	0.0197368	2	3|0	3	1.5	152
RAD51C_HU	14670268	NELFE	7936	8|7	15	7.5	0.0197368	2	4|4	8	4	380
RAD51C_HU	219521872	MPC2	25874	0|5	5	2.5	0.019685	2	0|3	3	1.5	127
RAD51C_HU	40807485	PRPF6	24148	10|27	37	18.5	0.0196599	2	8|17	25	12.5	941
RAD51C_HU	8923900	CMAS	55907	0|17	17	8.5	0.0195853	2	0|7	7	3.5	434
RAD51C_HU	109637795	E2F6	1876	7|4	11	5.5	0.019573	2	3|1	4	2	281
RAD51C_HU	4826860	SNU13	4809	2|3	5	2.5	0.0195312	2	1|2	3	1.5	128
RAD51C_HU	28178821	IDH3B	3420	4|11	15	7.5	0.0194805	2	2|6	8	4	385
RAD51C_HU	31542319	COPE	11316	0|12	12	6	0.0194805	2	0|11	11	5.5	308
RAD51C_HU	21361348	UTP14A	10813	21|9	30	15	0.0194553	2	10|5	15	7.5	771
RAD51C_HU	223555975	TPM4	7171	0|11	11	5.5	0.0193662	2	0|6	6	3	284
RAD51C_HU	20143967	KIF23	9493	31|6	37	18.5	0.0192708	2	16|3	19	9.5	960
RAD51C_HU	14591902	RECQL	5965	0|25	25	12.5	0.0192604	2	0|14	14	7	649
RAD51C_HU	4758648	KIF5B	3799	0|37	37	18.5	0.0192108	2	0|20	20	10	963
RAD51C_HU	14719402	RRS1	23212	8|6	14	7	0.0191781	2	5|4	9	4.5	365
RAD51C_HU	4507791	UBE2M	9040	0|7	7	3.5	0.0191257	2	0|3	3	1.5	183
RAD51C_HU	16905517	SRSF10	10772	4|6	10	5	0.019084	2	3|3	6	3	262
RAD51C_HU	150378533	USP7	7874	10|32	42	21	0.0190563	2	7|17	24	12	1102
RAD51C_HU	6912752	ZNF281	23528	24|10	34	17	0.0189944	2	18|8	26	13	895
RAD51C_HU	166362719	CDK2	1017	3|7	10	5	0.0189394	2	2|4	6	3	264
RAD51C_HU	148277064	CUX1	1523	41|16	57	28.5	0.0189369	2	25|8	33	16.5	1505
RAD51C_HU	14861834	HDHD5	27440	0|16	16	8	0.0189125	2	0|7	7	3.5	423
RAD51C_HU	14589847	SEC61A2	55176	0|18	18	9	0.0189076	2	0|11	11	5.5	476
RAD51C_HU	58761544	KDM1A	23028	25|8	33	16.5	0.0188356	2	13|5	18	9	876
RAD51C_HU	73747829	LIG3	3980	11|27	38	19	0.0188305	2	7|16	23	11.5	1009
RAD51C_HU	151301228	PRPF40A	55660	24|11	35	17.5	0.0188172	2	14|7	21	10.5	930
RAD51C_HU	33636719	TIMM44	10469	0|17	17	8.5	0.0188053	2	0|9	9	4.5	452
RAD51C_HU	116812630	SDR39U1	56948	0|11	11	5.5	0.0187713	2	0|4	4	2	293
RAD51C_HU	193211614	NSDHL	50814	0|14	14	7	0.0187668	2	0|10	10	5	373
RAD51C_HU	23308579	PTGES3	10728	0|6	6	3	0.01875	2	0|3	3	1.5	160
RAD51C_HU	4557237	ACAT1	38	0|16	16	8	0.0187354	2	0|6	6	3	427
RAD51C_HU	5031569	ACTR1A	10121	0|14	14	7	0.018617	2	0|8	8	4	376
RAD51C_HU	10835029	RAD51B	5890	13|0	13	6.5	0.0185714	2	7|0	7	3.5	350
RAD51C_HU	6681764	NDUFA9	4704	0|14	14	7	0.0185676	2	0|8	8	4	377
RAD51C_HU	4759212	TBCA	6902	0|4	4	2	0.0185185	2	0|3	3	1.5	108
RAD51C_HU	20070130	BTF3	689	0|6	6	3	0.0185185	2	0|4	4	2	162
RAD51C_HU	54633315	DNTTIP2	30836	15|13	28	14	0.0185185	2	9|9	18	9	756
RAD51C_HU	89276756	PRPF4B	8899	19|18	37	18.5	0.0183714	2	7|11	18	9	1007
RAD51C_HU	4504431	HMGA2	8091	0|4	4	2	0.0183486	2	0|3	3	1.5	109
RAD51C_HU	13027604	MRPS34	65993	0|8	8	4	0.0183486	2	0|6	6	3	218
RAD51C_HU	21361376	SF3A2	8175	5|12	17	8.5	0.018319	2	3|8	11	5.5	464
RAD51C_HU	310923196	PPAN-P2RY11	692312	5|14	19	9.5	0.0182692	2	3|5	8	4	520
RAD51C_HU	4505117	MBD2	8932	15|0	15	7.5	0.0182482	2	5|0	5	2.5	411
RAD51C_HU	5802966	DSTN	11034	0|6	6	3	0.0181818	2	0|1	1	0.5	165
RAD51C_HU	208431827	EIF2AK2	5610	0|20	20	10	0.0181488	2	0|11	11	5.5	551
RAD51C_HU	11559923	EIF4H	7458	0|9	9	4.5	0.0181452	2	0|5	5	2.5	248
RAD51C_HU	4507955	YY1	7528	5|10	15	7.5	0.0181159	2	3|3	6	3	414
RAD51C_HU	186928850	MRPS27	23107	0|15	15	7.5	0.0181159	2	0|9	9	4.5	414
RAD51C_HU	13376007	ISOC2	79763	3|5	8	4	0.0180995	2	2|2	4	2	221
RAD51C_HU	4506699	RPS21	6227	0|3	3	1.5	0.0180723	2	0|3	3	1.5	83
RAD51C_HU	47419914	WARS	7453	5|12	17	8.5	0.0180467	2	4|8	12	6	471
RAD51C_HU	20270337	LEO1	123169	17|7	24	12	0.018018	2	8|6	14	7	666
RAD51C_HU	295054210	RIF1	55183	58|30	88	44	0.0179886	2	32|17	49	24.5	2446
RAD51C_HU	10947135	ABCF1	23	3|26	29	14.5	0.0179678	2	3|13	16	8	807
RAD51C_HU	13491174	MARCKSL1	65108	0|7	7	3.5	0.0179487	2	0|2	2	1	195
RAD51C_HU	13435361	DSC1	1823	12|20	32	16	0.0178971	2	7|11	18	9	894
RAD51C_HU	4506717	RPS29	6235	0|2	2	1	0.0178571	2	0|1	1	0.5	56
RAD51C_HU	16596694	MRPL53	116540	0|4	4	2	0.0178571	2	0|2	2	1	112
RAD51C_HU	5579478	MAP2K1	5604	0|14	14	7	0.0178117	2	0|6	6	3	393
RAD51C_HU	9966799	UTP3	57050	12|5	17	8.5	0.0177453	2	6|4	10	5	479
RAD51C_HU	388240801	LMNB2	84823	3|19	22	11	0.0177419	2	2|10	12	6	620
RAD51C_HU	21327701	TAF15	8148	5|16	21	10.5	0.0177365	2	3|9	12	6	592
RAD51C_HU	217330644	WDR12	55759	12|3	15	7.5	0.0177305	2	6|1	7	3.5	423
RAD51C_HU	291084505	NKRF	55922	10|15	25	12.5	0.0177305	2	8|7	15	7.5	705
RAD51C_HU	6912478	KPNA6	23633	0|19	19	9.5	0.0177239	2	0|9	9	4.5	536
RAD51C_HU	7705300	UFM1	51569	0|3	3	1.5	0.0176471	2	0|3	3	1.5	85
RAD51C_HU	57634534	NUP205	23165	27|44	71	35.5	0.0176441	2	18|24	42	21	2012
RAD51C_HU	145580615	KRI1	65095	17|8	25	12.5	0.0176305	2	9|6	15	7.5	709
RAD51C_HU	251831110	COX2	4513	0|8	8	4	0.0176211	2	0|4	4	2	227
RAD51C_HU	262359929	AHCTF1	25909	59|21	80	40	0.0175824	2	37|14	51	25.5	2275
RAD51C_HU	373251164	GLS	2744	0|21	21	10.5	0.0175585	2	0|13	13	6.5	598
RAD51C_HU	20806097	NOC3L	64318	13|15	28	14	0.0175	2	8|7	15	7.5	800
RAD51C_HU	238859597	RBM34	23029	6|9	15	7.5	0.0174419	2	2|5	7	3.5	430
RAD51C_HU	4506407	RANBP1	5902	0|7	7	3.5	0.0174129	2	0|4	4	2	201
RAD51C_HU	5453998	IPO7	10527	6|30	36	18	0.017341	2	3|15	18	9	1038
RAD51C_HU	255918139	CHAMP1	283489	20|8	28	14	0.0172414	2	13|6	19	9.5	812
RAD51C_HU	410171311	LOC101060541	101060541	4|2	6	3	0.0172414	2	2|2	4	2	174
RAD51C_HU	NP_001193355.1	ATP5MD	84833	0|2	2	1	0.0172414	2	0|1	1	0.5	58
RAD51C_HU	21361282	SRSF4	6429	7|10	17	8.5	0.0172065	2	5|5	10	5	494
RAD51C_HU	123173757	RAVER1	125950	5|21	26	13	0.0171958	2	4|15	19	9.5	756
RAD51C_HU	4826675	CDK5	1020	0|10	10	5	0.0171233	2	0|6	6	3	292
RAD51C_HU	223278387	CALML5	51806	0|5	5	2.5	0.0171233	2	0|4	4	2	146
RAD51C_HU	157151755	RPP30	10556	10|1	11	5.5	0.0170807	2	7|1	8	4	322
RAD51C_HU	16418383	NACC1	112939	12|6	18	9	0.0170778	2	8|3	11	5.5	527
RAD51C_HU	55749769	CWC22	57703	16|15	31	15.5	0.0170705	2	9|4	13	6.5	908
RAD51C_HU	27477111	SLU7	10569	14|6	20	10	0.0170648	2	8|3	11	5.5	586
RAD51C_HU	32189371	TMEM165	55858	4|7	11	5.5	0.0169753	2	4|5	9	4.5	324
RAD51C_HU	5729850	GNAI3	2773	0|12	12	6	0.0169492	2	0|7	7	3.5	354
RAD51C_HU	38202257	GANAB	23193	0|32	32	16	0.0169492	2	0|20	20	10	944
RAD51C_HU	164607124	FANCI	55215	8|37	45	22.5	0.0169428	2	6|19	25	12.5	1328
RAD51C_HU	5031975	PAK4	10298	0|20	20	10	0.0169205	2	0|10	10	5	591
RAD51C_HU	32484979	AP3B1	8546	14|23	37	18.5	0.0169104	2	8|12	20	10	1094
RAD51C_HU	115298668	SNRNP40	9410	12|0	12	6	0.0168067	2	7|0	7	3.5	357
RAD51C_HU	33946327	NUP214	8021	37|33	70	35	0.0167464	2	23|18	41	20.5	2090
RAD51C_HU	48255966	UGP2	7360	0|17	17	8.5	0.0167323	2	0|11	11	5.5	508
RAD51C_HU	4502923	CNN3	1266	3|8	11	5.5	0.0167173	2	3|6	9	4.5	329
RAD51C_HU	192807314	SMARCA4	6597	24|30	54	27	0.0166976	2	17|18	35	17.5	1617
RAD51C_HU	38569505	DDX52	11056	4|16	20	10	0.0166945	2	3|9	12	6	599
RAD51C_HU	14589951	POLR2E	5434	0|7	7	3.5	0.0166667	2	0|5	5	2.5	210
RAD51C_HU	187475373	CSK	1445	1|14	15	7.5	0.0166667	2	1|8	9	4.5	450
RAD51C_HU	205360838	DNAJA3	9093	6|10	16	8	0.0166667	2	4|5	9	4.5	480
RAD51C_HU	8922701	AGK	55750	0|14	14	7	0.0165877	2	0|6	6	3	422
RAD51C_HU	4503895	GALK1	2584	3|10	13	6.5	0.0165816	2	2|7	9	4.5	392
RAD51C_HU	12962937	AAAS	8086	0|18	18	9	0.0164835	2	0|9	9	4.5	546
RAD51C_HU	5174529	MAT2A	4144	4|9	13	6.5	0.0164557	2	2|4	6	3	395
RAD51C_HU	21264343	SAFB	6294	11|19	30	15	0.0163934	2	8|12	20	10	915
RAD51C_HU	33469966	SCFD1	23256	0|21	21	10.5	0.0163551	2	0|14	14	7	642
RAD51C_HU	302699211	POGZ	23126	30|13	43	21.5	0.0163498	2	17|8	25	12.5	1315
RAD51C_HU	337756501	MTHFD1L	25902	3|29	32	16	0.0163432	2	2|17	19	9.5	979
RAD51C_HU	231570121	ZC3H14	79882	16|8	24	12	0.0163265	2	9|5	14	7	735
RAD51C_HU	4505917	EXOSC10	5394	14|14	28	14	0.0162791	2	9|11	20	10	860
RAD51C_HU	33469964	SUGP1	57794	14|7	21	10.5	0.0162791	2	8|4	12	6	645
RAD51C_HU	21735621	MDH2	4191	0|11	11	5.5	0.0162722	2	0|7	7	3.5	338
RAD51C_HU	NP_003396.1	YWHAH	7533	0|8	8	4	0.0162602	2	0|4	4	2	246
RAD51C_HU	221316599	CHGB	1114	22|0	22	11	0.0162482	2	2|0	2	1	677
RAD51C_HU	414144870	COPZ1	22818	0|6	6	3	0.0162162	2	0|3	3	1.5	185
RAD51C_HU	4501859	ACADSB	36	5|9	14	7	0.0162037	2	3|6	9	4.5	432
RAD51C_HU	321267477	NIPSNAP2	2631	0|8	8	4	0.0161943	2	0|5	5	2.5	247
RAD51C_HU	118344456	UTP18	51096	6|12	18	9	0.0161871	2	4|8	12	6	556
RAD51C_HU	15487670	NXF1	10482	14|6	20	10	0.0161551	2	9|5	14	7	619
RAD51C_HU	21361399	PPP2R1A	5518	0|19	19	9.5	0.016129	2	0|10	10	5	589
RAD51C_HU	224586882	YBX3	8531	7|5	12	6	0.016129	2	4|3	7	3.5	372
RAD51C_HU	38373690	COPS4	51138	0|13	13	6.5	0.0160099	2	0|8	8	4	406
RAD51C_HU	51873031	NCLN	56926	4|14	18	9	0.0159858	2	3|8	11	5.5	563
RAD51C_HU	5803167	SF3A3	10946	11|5	16	8	0.0159681	2	5|3	8	4	501
RAD51C_HU	4557809	OAT	4942	0|14	14	7	0.0159453	2	0|11	11	5.5	439
RAD51C_HU	121114298	CUL4B	8450	3|26	29	14.5	0.0158817	2	3|15	18	9	913
RAD51C_HU	40217790	ZNF512	84450	16|2	18	9	0.015873	2	8|1	9	4.5	567
RAD51C_HU	6912582	PEF1	553115	7|2	9	4.5	0.0158451	2	3|1	4	2	284
RAD51C_HU	63252898	TPM1	7168	0|9	9	4.5	0.0158451	2	0|6	6	3	284
RAD51C_HU	24797106	FAF2	23197	1|13	14	7	0.0157303	2	1|7	8	4	445
RAD51C_HU	6912734	TNPO3	23534	10|19	29	14.5	0.0157096	2	6|8	14	7	923
RAD51C_HU	4506055	PRKACA	5566	0|11	11	5.5	0.0156695	2	0|6	6	3	351
RAD51C_HU	42741682	ZRANB2	9406	8|2	10	5	0.015625	2	5|1	6	3	320
RAD51C_HU	167555110	KIFC1	3833	13|8	21	10.5	0.0156018	2	6|5	11	5.5	673
RAD51C_HU	68563515	KPRP	448834	12|6	18	9	0.015544	2	1|2	3	1.5	579
RAD51C_HU	10947139	ARG1	383	0|10	10	5	0.015528	2	0|6	6	3	322
RAD51C_HU	154146193	PNISR	25957	13|12	25	12.5	0.015528	2	5|4	9	4.5	805
RAD51C_HU	28178832	IDH2	3418	0|14	14	7	0.0154867	2	0|6	6	3	452
RAD51C_HU	29837655	POLDIP3	84271	3|10	13	6.5	0.0154394	2	2|5	7	3.5	421
RAD51C_HU	NP_056456.1	TES	26136	0|13	13	6.5	0.0154394	2	0|7	7	3.5	421
RAD51C_HU	46048234	NOL8	55035	25|11	36	18	0.0154242	2	16|7	23	11.5	1167
RAD51C_HU	183396804	RPRD2	23248	30|15	45	22.5	0.0154004	2	18|8	26	13	1461
RAD51C_HU	34485722	KPNA3	3839	5|11	16	8	0.0153551	2	2|7	9	4.5	521
RAD51C_HU	21327708	NAP1L1	4673	0|12	12	6	0.0153453	2	0|6	6	3	391
RAD51C_HU	40254462	GNAQ	2776	0|11	11	5.5	0.0153203	2	0|7	7	3.5	359
RAD51C_HU	313151210	HSD17B4	3295	0|22	22	11	0.0153203	2	0|13	13	6.5	718
RAD51C_HU	294832006	PPP2R2A	5520	4|10	14	7	0.0153173	2	3|4	7	3.5	457
RAD51C_HU	166795297	DYNC1LI1	51143	4|12	16	8	0.0152964	2	2|7	9	4.5	523
RAD51C_HU	255003738	PTBP3	9991	0|16	16	8	0.0152672	2	0|6	6	3	524
RAD51C_HU	4507873	VBP1	7411	0|6	6	3	0.0152284	2	0|3	3	1.5	197
RAD51C_HU	66392146	PHAX	51808	7|5	12	6	0.0152284	2	3|3	6	3	394
RAD51C_HU	4826878	OXSR1	9943	0|16	16	8	0.0151803	2	0|5	5	2.5	527
RAD51C_HU	205277392	DCTN1	1639	9|29	38	19	0.0151636	2	9|18	27	13.5	1253
RAD51C_HU	34013528	ZNF512B	57473	27|0	27	13.5	0.0151345	2	16|0	16	8	892
RAD51C_HU	50727002	PUS7	54517	3|17	20	10	0.0151286	2	2|12	14	7	661
RAD51C_HU	4885063	ALDOC	230	0|11	11	5.5	0.0151099	2	0|4	4	2	364
RAD51C_HU	40018640	CDC73	79577	8|8	16	8	0.0150659	2	6|4	10	5	531
RAD51C_HU	47717100	ATP6V1H	51606	9|5	14	7	0.0150538	2	6|3	9	4.5	465
RAD51C_HU	9951915	AHCY	191	0|13	13	6.5	0.0150463	2	0|6	6	3	432
RAD51C_HU	4503659	FAU	2197	0|4	4	2	0.0150376	2	0|2	2	1	133
RAD51C_HU	313661502	NIP7	51388	0|4	4	2	0.0150376	2	0|2	2	1	133
RAD51C_HU	186910300	RACGAP1	29127	17|2	19	9.5	0.0150316	2	8|1	9	4.5	632
RAD51C_HU	256222019	RAB10	10890	0|6	6	3	0.015	2	0|3	3	1.5	200
RAD51C_HU	4758796	DRG1	4733	0|11	11	5.5	0.0149864	2	0|6	6	3	367
RAD51C_HU	70980549	PDCD11	22984	14|42	56	28	0.0149653	2	9|22	31	15.5	1871
RAD51C_HU	24308171	ZNF280C	55609	15|7	22	11	0.0149254	2	6|4	10	5	737
RAD51C_HU	23308697	SRPRA	6734	7|12	19	9.5	0.0148903	2	4|8	12	6	638
RAD51C_HU	19387846	MAGED2	10916	8|10	18	9	0.0148515	2	7|7	14	7	606
RAD51C_HU	25121987	NCAPH	23397	12|10	22	11	0.0148448	2	7|7	14	7	741
RAD51C_HU	312284072	RPS17L	100505503	0|4	4	2	0.0148148	2	0|3	3	1.5	135
RAD51C_HU	81295404	ACOT9	23597	9|4	13	6.5	0.0148064	2	7|2	9	4.5	439
RAD51C_HU	6005926	U2AF2	11338	2|12	14	7	0.0147368	2	2|8	10	5	475
RAD51C_HU	32483377	PRDX3	10935	0|7	7	3.5	0.0147059	2	0|5	5	2.5	238
RAD51C_HU	19913428	ATP6V1B2	526	0|15	15	7.5	0.0146771	2	0|8	8	4	511
RAD51C_HU	29826282	PPM1G	5496	8|8	16	8	0.014652	2	6|7	13	6.5	546
RAD51C_HU	266453278	ATXN10	25814	5|7	12	6	0.0145985	2	4|4	8	4	411
RAD51C_HU	20149675	EFHD2	79180	0|7	7	3.5	0.0145833	2	0|5	5	2.5	240
RAD51C_HU	4505343	NCBP1	4686	5|18	23	11.5	0.014557	2	2|10	12	6	790
RAD51C_HU	4507669	TPT1	7178	0|5	5	2.5	0.0145349	2	0|3	3	1.5	172
RAD51C_HU	20127499	SRSF6	6431	0|10	10	5	0.0145349	2	0|5	5	2.5	344
RAD51C_HU	217272851	P4HA1	5033	10|5	15	7.5	0.0145349	2	5|4	9	4.5	516
RAD51C_HU	221316689	CTPS2	56474	8|9	17	8.5	0.0145051	2	4|5	9	4.5	586
RAD51C_HU	24308113	KIF1BP	26128	4|14	18	9	0.0144928	2	3|8	11	5.5	621
RAD51C_HU	28416436	ARFGAP1	55738	0|12	12	6	0.0144928	2	0|8	8	4	414
RAD51C_HU	224593278	DDX27	55661	9|14	23	11.5	0.0144472	2	7|8	15	7.5	796
RAD51C_HU	125656165	THOC2	57187	22|24	46	23	0.0144382	2	12|12	24	12	1593
RAD51C_HU	34101286	ZFR	51663	11|20	31	15.5	0.014432	2	6|11	17	8.5	1074
RAD51C_HU	13569848	TBRG4	9238	0|15	15	7.5	0.0143954	2	0|9	9	4.5	521
RAD51C_HU	24308382	LENG8	114823	16|7	23	11.5	0.014375	2	10|4	14	7	800
RAD51C_HU	4502281	ATP1B3	483	2|6	8	4	0.0143369	2	1|4	5	2.5	279
RAD51C_HU	163792194	TRMT1L	81627	9|12	21	10.5	0.0143247	2	4|6	10	5	733
RAD51C_HU	209571582	FDPS	2224	0|12	12	6	0.0143198	2	0|6	6	3	419
RAD51C_HU	14110407	HNRNPDL	9987	2|10	12	6	0.0142857	2	1|4	5	2.5	420
RAD51C_HU	NP_055363.1	TMOD2	29767	0|10	10	5	0.014245	2	0|6	6	3	351
RAD51C_HU	118442828	TBCE	6905	0|15	15	7.5	0.0142315	2	0|9	9	4.5	527
RAD51C_HU	4505241	MPV17	4358	3|2	5	2.5	0.0142045	2	1|1	2	1	176
RAD51C_HU	4759050	RPS6KA3	6197	6|15	21	10.5	0.0141892	2	3|9	12	6	740
RAD51C_HU	14249158	HDGFL2	84717	12|7	19	9.5	0.0141791	2	5|2	7	3.5	670
RAD51C_HU	25777600	PSMD1	5707	0|27	27	13.5	0.0141658	2	0|17	17	8.5	953
RAD51C_HU	21618347	MAP2K3	5606	0|9	9	4.5	0.0141509	2	0|4	4	2	318
RAD51C_HU	261878575	GNAI2	2771	0|9	9	4.5	0.0141509	2	0|5	5	2.5	318
RAD51C_HU	295842330	SF1	7536	4|15	19	9.5	0.0141159	2	3|9	12	6	673
RAD51C_HU	4885487	MLF2	8079	4|3	7	3.5	0.0141129	2	2|2	4	2	248
RAD51C_HU	NP_066972.1	COTL1	23406	0|4	4	2	0.0140845	2	0|3	3	1.5	142
RAD51C_HU	6857818	NPM3	10360	3|2	5	2.5	0.0140449	2	2|1	3	1.5	178
RAD51C_HU	8051636	XPOT	11260	10|17	27	13.5	0.0140333	2	7|10	17	8.5	962
RAD51C_HU	153085461	HIGD1A	25994	0|3	3	1.5	0.0140187	2	0|2	2	1	107
RAD51C_HU	28416940	SBDS	51119	0|7	7	3.5	0.014	2	0|3	3	1.5	250
RAD51C_HU	45387945	ESYT2	57488	12|13	25	12.5	0.0139978	2	9|11	20	10	893
RAD51C_HU	163965364	NACA	4666	1|5	6	3	0.0139535	2	1|4	5	2.5	215
RAD51C_HU	205277386	GFPT1	2673	2|17	19	9.5	0.0139501	2	1|10	11	5.5	681
RAD51C_HU	38327552	G3BP1	10146	0|13	13	6.5	0.0139485	2	0|7	7	3.5	466
RAD51C_HU	20070280	TAF9B	51616	7|0	7	3.5	0.0139442	2	5|0	5	2.5	251
RAD51C_HU	9910244	MRPS22	56945	0|10	10	5	0.0138889	2	0|6	6	3	360
RAD51C_HU	237649012	EBNA1BP2	10969	5|5	10	5	0.0138504	2	3|2	5	2.5	361
RAD51C_HU	4885661	YES1	7525	0|15	15	7.5	0.0138122	2	0|7	7	3.5	543
RAD51C_HU	4506583	RPA1	6117	10|7	17	8.5	0.0137987	2	7|5	12	6	616
RAD51C_HU	209976986	PCID2	55795	6|5	11	5.5	0.0137845	2	3|3	6	3	399
RAD51C_HU	4758486	GTF2A2	2958	3|0	3	1.5	0.0137615	2	2|0	2	1	109
RAD51C_HU	20270303	RHOT2	89941	7|10	17	8.5	0.013754	2	5|6	11	5.5	618
RAD51C_HU	302699237	EIF4G1	1981	6|38	44	22	0.01375	2	5|23	28	14	1600
RAD51C_HU	109809739	LARP7	51574	13|3	16	8	0.0137457	2	7|2	9	4.5	582
RAD51C_HU	239582772	MAIP1	79568	3|5	8	4	0.0137457	2	2|3	5	2.5	291
RAD51C_HU	38202214	SEC23A	10484	0|21	21	10.5	0.0137255	2	0|9	9	4.5	765
RAD51C_HU	4505087	MAGOH	4116	0|4	4	2	0.0136986	2	0|2	2	1	146
RAD51C_HU	116235460	YTHDF3	253943	0|16	16	8	0.0136752	2	0|5	5	2.5	585
RAD51C_HU	31377697	COLGALT1	79709	0|17	17	8.5	0.0136656	2	0|10	10	5	622
RAD51C_HU	224589071	BMS1	9790	11|24	35	17.5	0.0136505	2	9|16	25	12.5	1282
RAD51C_HU	150418007	RANBP2	5903	35|53	88	44	0.0136476	2	23|31	54	27	3224
RAD51C_HU	14249398	PHF5A	84844	1|2	3	1.5	0.0136364	2	1|1	2	1	110
RAD51C_HU	10937869	SMN2	6607	3|5	8	4	0.0136054	2	2|3	5	2.5	294
RAD51C_HU	4506399	RAE1	8480	2|8	10	5	0.013587	2	1|5	6	3	368
RAD51C_HU	5032041	RHEB	6009	2|3	5	2.5	0.013587	2	2|2	4	2	184
RAD51C_HU	15011974	ARHGEF2	9181	9|17	26	13	0.0135699	2	5|12	17	8.5	958
RAD51C_HU	163838631	TASOR	23272	29|12	41	20.5	0.0135582	2	18|10	28	14	1512
RAD51C_HU	255653002	PYGL	5836	0|22	22	11	0.0135301	2	0|13	13	6.5	813
RAD51C_HU	23111038	SNX2	6643	5|9	14	7	0.0134875	2	4|6	10	5	519
RAD51C_HU	46852388	CCAR1	55749	9|22	31	15.5	0.0134783	2	7|12	19	9.5	1150
RAD51C_HU	114326455	CHD8	57680	52|10	62	31	0.0134666	2	33|5	38	19	2302
RAD51C_HU	217035105	DNAJC11	55735	6|9	15	7.5	0.0134168	2	4|7	11	5.5	559
RAD51C_HU	116686122	KIF4A	24137	17|16	33	16.5	0.0133929	2	11|9	20	10	1232
RAD51C_HU	119395758	DIAPH1	1729	6|28	34	17	0.0133648	2	5|16	21	10.5	1272
RAD51C_HU	7661922	RAB21	23011	0|6	6	3	0.0133333	2	0|4	4	2	225
RAD51C_HU	14589953	POLR2H	5437	1|3	4	2	0.0133333	2	1|2	3	1.5	150
RAD51C_HU	190885499	COX5A	9377	4|0	4	2	0.0133333	2	4|0	4	2	150
RAD51C_HU	94538354	PMPCB	9512	0|13	13	6.5	0.0132924	2	0|6	6	3	489
RAD51C_HU	269784729	PQBP1	10084	7|0	7	3.5	0.0132576	2	4|0	4	2	264
RAD51C_HU	7661862	PPM1F	9647	4|8	12	6	0.0132159	2	4|7	11	5.5	454
RAD51C_HU	195927044	RTCA	8634	0|10	10	5	0.0131926	2	0|5	5	2.5	379
RAD51C_HU	223029410	TLN1	7094	0|67	67	33.5	0.0131838	2	0|38	38	19	2541
RAD51C_HU	21700763	JPT2	90861	0|5	5	2.5	0.0131579	2	0|3	3	1.5	190
RAD51C_HU	171460958	NOL10	79954	9|9	18	9	0.0130814	2	3|4	7	3.5	688
RAD51C_HU	47271406	MEPCE	56257	10|8	18	9	0.0130624	2	6|6	12	6	689
RAD51C_HU	39780588	TSR1	55720	0|21	21	10.5	0.0130597	2	0|12	12	6	804
RAD51C_HU	190014623	DIS3	22894	0|25	25	12.5	0.013048	2	0|15	15	7.5	958
RAD51C_HU	17158023	FAM207A	85395	4|2	6	3	0.0130435	2	2|2	4	2	230
RAD51C_HU	76781492	REXO4	57109	11|0	11	5.5	0.0130332	2	6|0	6	3	422
RAD51C_HU	4502101	ANXA1	301	0|9	9	4.5	0.0130058	2	0|5	5	2.5	346
RAD51C_HU	14210504	AP1M1	8907	0|11	11	5.5	0.0130024	2	0|8	8	4	423
RAD51C_HU	20336290	DHX30	22907	10|20	30	15	0.012987	2	6|14	20	10	1155
RAD51C_HU	20357568	AASDHPPT	60496	0|8	8	4	0.012945	2	0|6	6	3	309
RAD51C_HU	24430149	NUP155	9631	6|30	36	18	0.0129403	2	4|17	21	10.5	1391
RAD51C_HU	284795266	SRPRB	58477	3|4	7	3.5	0.0129151	2	2|2	4	2	271
RAD51C_HU	19923315	SHMT2	6472	0|13	13	6.5	0.0128968	2	0|9	9	4.5	504
RAD51C_HU	38327625	CS	1431	0|12	12	6	0.0128755	2	0|9	9	4.5	466
RAD51C_HU	4503097	CSNK2A2	1459	0|9	9	4.5	0.0128571	2	0|6	6	3	350
RAD51C_HU	156631005	PSMD8	5714	0|9	9	4.5	0.0128571	2	0|6	6	3	350
RAD51C_HU	334724463	TWF1	5756	0|9	9	4.5	0.0128571	2	0|5	5	2.5	350
RAD51C_HU	164698438	TK1	7083	2|4	6	3	0.0128205	2	1|1	2	1	234
RAD51C_HU	9966805	DDX24	57062	6|16	22	11	0.0128056	2	1|8	9	4.5	859
RAD51C_HU	38016914	SAMHD1	25939	5|11	16	8	0.0127796	2	3|6	9	4.5	626
RAD51C_HU	4504011	GCLM	2730	2|5	7	3.5	0.0127737	2	1|3	4	2	274
RAD51C_HU	156564401	NSF	4905	0|19	19	9.5	0.0127688	2	0|12	12	6	744
RAD51C_HU	156564398	TOE1	114034	4|9	13	6.5	0.0127451	2	3|6	9	4.5	510
RAD51C_HU	260436922	SBSN	374897	6|9	15	7.5	0.0127119	2	4|6	10	5	590
RAD51C_HU	194578907	EIF4E	1977	0|6	6	3	0.0126582	2	0|3	3	1.5	237
RAD51C_HU	6912638	RSU1	6251	0|7	7	3.5	0.0126354	2	0|6	6	3	277
RAD51C_HU	157649073	CAP1	10487	0|12	12	6	0.0126316	2	0|7	7	3.5	475
RAD51C_HU	4507903	VRK1	7443	4|6	10	5	0.0126263	2	3|5	8	4	396
RAD51C_HU	108773793	G6PD	2539	0|13	13	6.5	0.0126214	2	0|8	8	4	515
RAD51C_HU	4507127	SNRPC	6631	0|4	4	2	0.0125786	2	0|2	2	1	159
RAD51C_HU	26051235	NUP133	55746	6|23	29	14.5	0.0125433	2	5|14	19	9.5	1156
RAD51C_HU	22035565	PAXBP1	94104	18|5	23	11.5	0.0125409	2	10|2	12	6	917
RAD51C_HU	187960109	RBM28	55131	7|12	19	9.5	0.0125165	2	5|9	14	7	759
RAD51C_HU	323510698	SRP19	6728	0|3	3	1.5	0.0125	2	0|1	1	0.5	120
RAD51C_HU	62460637	IPO4	79711	0|27	27	13.5	0.0124884	2	0|15	15	7.5	1081
RAD51C_HU	13376243	MCMBP	79892	0|16	16	8	0.0124611	2	0|7	7	3.5	642
RAD51C_HU	9966881	NUP107	57122	5|18	23	11.5	0.0124324	2	3|10	13	6.5	925
RAD51C_HU	115430233	UHRF1	29128	0|20	20	10	0.0124069	2	0|13	13	6.5	806
RAD51C_HU	239787838	TEX10	54881	7|16	23	11.5	0.0123789	2	4|6	10	5	929
RAD51C_HU	266453619	PFKM	5213	0|21	21	10.5	0.0123384	2	0|8	8	4	851
RAD51C_HU	194473720	CSDE1	7812	0|20	20	10	0.0123001	2	0|12	12	6	813
RAD51C_HU	11034845	RPRD1B	58490	1|7	8	4	0.0122699	2	1|5	6	3	326
RAD51C_HU	297374782	ARHGDIA	396	0|5	5	2.5	0.0122549	2	0|3	3	1.5	204
RAD51C_HU	226529917	TPI1	7167	0|7	7	3.5	0.0122378	2	0|5	5	2.5	286
RAD51C_HU	51873036	OGDH	4967	0|25	25	12.5	0.012219	2	0|10	10	5	1023
RAD51C_HU	13376259	NUP85	79902	2|14	16	8	0.0121951	2	1|7	8	4	656
RAD51C_HU	27477136	ZC3HAV1	56829	3|19	22	11	0.0121951	2	1|10	11	5.5	902
RAD51C_HU	21264355	SMARCE1	6605	9|1	10	5	0.0121655	2	4|1	5	2.5	411
RAD51C_HU	71772942	AP1G1	164	0|20	20	10	0.0121655	2	0|11	11	5.5	822
RAD51C_HU	148227672	CTNNB1	1499	6|13	19	9.5	0.0121639	2	4|6	10	5	781
RAD51C_HU	16950633	ASS1	445	0|10	10	5	0.0121359	2	0|6	6	3	412
RAD51C_HU	21265040	MRPL22	29093	0|5	5	2.5	0.0121359	2	0|2	2	1	206
RAD51C_HU	14277126	PPIL3	53938	4|0	4	2	0.0121212	2	2|0	2	1	165
RAD51C_HU	7657269	PDS5B	23047	9|26	35	17.5	0.012094	2	7|15	22	11	1447
RAD51C_HU	34147513	RAB7A	7879	0|5	5	2.5	0.0120773	2	0|3	3	1.5	207
RAD51C_HU	94536866	ZG16B	124220	5|0	5	2.5	0.0120192	2	3|0	3	1.5	208
RAD51C_HU	197333761	CPNE1	8904	0|13	13	6.5	0.0119926	2	0|5	5	2.5	542
RAD51C_HU	155030216	PDS5A	23244	15|17	32	16	0.0119671	2	12|11	23	11.5	1337
RAD51C_HU	46370095	AP3M1	26985	3|7	10	5	0.0119617	2	2|5	7	3.5	418
RAD51C_HU	6005747	RNF2	6045	4|4	8	4	0.0119048	2	3|2	5	2.5	336
RAD51C_HU	126723060	ZC3H4	23211	14|17	31	15.5	0.0118956	2	7|7	14	7	1303
RAD51C_HU	151301098	ZDBF2	57683	52|4	56	28	0.0118946	2	29|3	32	16	2354
RAD51C_HU	38373669	SEC24C	9632	3|23	26	13	0.011883	2	2|10	12	6	1094
RAD51C_HU	350276247	PPP1CC	5501	4|4	8	4	0.0118694	2	2|3	5	2.5	337
RAD51C_HU	145309309	USP9X	8239	13|48	61	30.5	0.0118677	2	8|28	36	18	2570
RAD51C_HU	50409691	ARL6IP4	51329	2|6	8	4	0.0118343	2	1|3	4	2	338
RAD51C_HU	117676403	KRR1	11103	0|9	9	4.5	0.011811	2	0|2	2	1	381
RAD51C_HU	4502111	ANXA7	310	0|11	11	5.5	0.0118026	2	0|5	5	2.5	466
RAD51C_HU	19718731	BRD4	23476	24|8	32	16	0.0117474	2	13|5	18	9	1362
RAD51C_HU	15088795	PIGS	94005	2|11	13	6.5	0.0117117	2	1|8	9	4.5	555
RAD51C_HU	53729344	PKP1	5317	0|17	17	8.5	0.011708	2	0|8	8	4	726
RAD51C_HU	28559039	MED1	5469	27|10	37	18.5	0.0117015	2	16|5	21	10.5	1581
RAD51C_HU	115529449	UBTF	7343	12|5	17	8.5	0.0116919	2	7|3	10	5	727
RAD51C_HU	158420731	CHD3	1107	22|26	48	24	0.0116561	2	10|11	21	10.5	2059
RAD51C_HU	17402900	FUBP1	8880	2|13	15	7.5	0.011646	2	2|9	11	5.5	644
RAD51C_HU	119943112	DHCR7	1717	2|9	11	5.5	0.0115789	2	1|4	5	2.5	475
RAD51C_HU	19923485	LUC7L3	51747	4|6	10	5	0.0115741	2	3|5	8	4	432
RAD51C_HU	24307969	CYFIP1	23191	6|23	29	14.5	0.0115722	2	4|14	18	9	1253
RAD51C_HU	117938759	GNAS	2778	0|24	24	12	0.0115718	2	0|11	11	5.5	1037
RAD51C_HU	223278379	RRP12	23223	7|23	30	15	0.0115652	2	6|15	21	10.5	1297
RAD51C_HU	14028877	MRPS25	64432	0|4	4	2	0.0115607	2	0|3	3	1.5	173
RAD51C_HU	109452591	SUCLG1	8802	0|8	8	4	0.0115607	2	0|4	4	2	346
RAD51C_HU	4504245	HIST1H2AC	8334	3|0	3	1.5	0.0115385	2	2|0	2	1	130
RAD51C_HU	122939153	NNT	23530	0|25	25	12.5	0.0115101	2	0|16	16	8	1086
RAD51C_HU	32490572	EPB41L3	23136	4|21	25	12.5	0.0114995	2	3|12	15	7.5	1087
RAD51C_HU	13994257	MRPS21	54460	1|1	2	1	0.0114943	2	1|1	2	1	87
RAD51C_HU	56550086	WDHD1	11169	12|11	23	11.5	0.0114314	2	7|8	15	7.5	1006
RAD51C_HU	178056552	NCAPD2	9918	0|32	32	16	0.0114204	2	0|18	18	9	1401
RAD51C_HU	301129165	DIDO1	11083	24|27	51	25.5	0.0113839	2	14|13	27	13.5	2240
RAD51C_HU	118601081	HNRNPUL2	221092	2|15	17	8.5	0.0113788	2	1|5	6	3	747
RAD51C_HU	5729986	POP4	10775	1|4	5	2.5	0.0113636	2	1|1	2	1	220
RAD51C_HU	122939157	GEMIN4	50628	10|14	24	12	0.0113422	2	6|6	12	6	1058
RAD51C_HU	4504511	DNAJA1	3301	9|0	9	4.5	0.011335	2	5|0	5	2.5	397
RAD51C_HU	32528306	RFC1	5981	14|12	26	13	0.0113339	2	9|8	17	8.5	1147
RAD51C_HU	198041777	IPO11	51194	5|18	23	11.5	0.01133	2	4|8	12	6	1015
RAD51C_HU	31563534	RFC2	5982	4|4	8	4	0.0112994	2	3|2	5	2.5	354
RAD51C_HU	148536864	SMARCD2	6603	6|6	12	6	0.0112994	2	4|4	8	4	531
RAD51C_HU	21040314	SON	6651	18|34	52	26	0.0112896	2	12|13	25	12.5	2303
RAD51C_HU	32967603	BAZ1A	11177	20|15	35	17.5	0.0112468	2	15|8	23	11.5	1556
RAD51C_HU	15147219	PURB	5814	0|7	7	3.5	0.0112179	2	0|5	5	2.5	312
RAD51C_HU	371940940	ATP1A3	478	0|23	23	11.5	0.0112086	2	0|10	10	5	1026
RAD51C_HU	14790190	SPEN	23013	56|26	82	41	0.01119	2	38|19	57	28.5	3664
RAD51C_HU	212549753	CAMK2D	817	0|11	11	5.5	0.0111789	2	0|7	7	3.5	492
RAD51C_HU	145580575	CTBP2	1488	7|15	22	11	0.0111675	2	4|10	14	7	985
RAD51C_HU	6005942	VCP	7415	0|18	18	9	0.0111663	2	0|9	9	4.5	806
RAD51C_HU	170763479	MMS19	64210	3|20	23	11.5	0.011165	2	2|14	16	8	1030
RAD51C_HU	20127408	HADHA	3030	0|17	17	8.5	0.0111402	2	0|11	11	5.5	763
RAD51C_HU	19913369	TBL3	10607	6|12	18	9	0.0111386	2	3|7	10	5	808
RAD51C_HU	4506585	RPA2	6118	0|6	6	3	0.0111111	2	0|5	5	2.5	270
RAD51C_HU	11345462	SPCS3	60559	0|4	4	2	0.0111111	2	0|2	2	1	180
RAD51C_HU	57634514	SPANXN2	494119	0|4	4	2	0.0111111	2	0|3	3	1.5	180
RAD51C_HU	207452735	EPPK1	83481	27|86	113	56.5	0.0111002	2	16|43	59	29.5	5090
RAD51C_HU	385719194	CLPB	81570	0|15	15	7.5	0.0110783	2	0|8	8	4	677
RAD51C_HU	166795268	RDH11	51109	0|7	7	3.5	0.0110063	2	0|4	4	2	318
RAD51C_HU	51479152	ATP5PD	10476	0|3	3	1.5	0.0109489	2	0|2	2	1	137
RAD51C_HU	256223453	DDX20	11218	6|12	18	9	0.0109223	2	4|7	11	5.5	824
RAD51C_HU	262205273	EIF2B3	8891	2|7	9	4.5	0.0109223	2	1|6	7	3.5	412
RAD51C_HU	282165814	TMED5	50999	0|5	5	2.5	0.010917	2	0|3	3	1.5	229
RAD51C_HU	22165431	ANXA11	311	0|11	11	5.5	0.0108911	2	0|6	6	3	505
RAD51C_HU	31657129	PFAS	5198	0|29	29	14.5	0.0108371	2	0|21	21	10.5	1338
RAD51C_HU	16950603	MRPS35	60488	0|7	7	3.5	0.0108359	2	0|4	4	2	323
RAD51C_HU	31652242	TCF20	6942	33|9	42	21	0.0108359	2	22|7	29	14.5	1938
RAD51C_HU	31711992	DLAT	1737	9|5	14	7	0.0108192	2	5|3	8	4	647
RAD51C_HU	34147522	COQ8A	56997	10|4	14	7	0.0108192	2	6|3	9	4.5	647
RAD51C_HU	33356550	GPATCH4	54865	6|2	8	4	0.0108108	2	4|2	6	3	370
RAD51C_HU	11321583	SUCLA2	8803	0|10	10	5	0.0107991	2	0|5	5	2.5	463
RAD51C_HU	6912486	LSM4	25804	3|0	3	1.5	0.0107914	2	1|0	1	0.5	139
RAD51C_HU	20149619	DHRS7B	25979	0|7	7	3.5	0.0107692	2	0|3	3	1.5	325
RAD51C_HU	414144878	CSNK1A1	1452	0|7	7	3.5	0.0107692	2	0|4	4	2	325
RAD51C_HU	18201905	GPI	2821	0|12	12	6	0.0107527	2	0|5	5	2.5	558
RAD51C_HU	148612849	KIF2A	3796	5|11	16	8	0.0107527	2	3|6	9	4.5	744
RAD51C_HU	157426877	RCL1	10171	6|2	8	4	0.0107239	2	3|1	4	2	373
RAD51C_HU	4885657	XRCC2	7516	6|0	6	3	0.0107143	2	3|0	3	1.5	280
RAD51C_HU	256017159	MGA	23269	51|10	61	30.5	0.0106793	2	33|8	41	20.5	2856
RAD51C_HU	75677351	SUDS3	64426	7|0	7	3.5	0.0106707	2	5|0	5	2.5	328
RAD51C_HU	42716280	HDLBP	3069	3|24	27	13.5	0.0106467	2	2|16	18	9	1268
RAD51C_HU	126362983	RRP15	51018	4|2	6	3	0.0106383	2	3|1	4	2	282
RAD51C_HU	24111250	GNA13	10672	0|8	8	4	0.0106101	2	0|5	5	2.5	377
RAD51C_HU	21361437	HTATSF1	27336	6|10	16	8	0.010596	2	4|7	11	5.5	755
RAD51C_HU	153070260	MARCKS	4082	4|3	7	3.5	0.0105422	2	3|1	4	2	332
RAD51C_HU	10863977	LSM2	57819	2|0	2	1	0.0105263	2	1|0	1	0.5	95
RAD51C_HU	18379366	ZMPSTE24	10269	0|10	10	5	0.0105263	2	0|4	4	2	475
RAD51C_HU	165905589	LIMA1	51474	3|13	16	8	0.0105263	2	3|7	10	5	760
RAD51C_HU	73695475	HEATR1	55127	9|36	45	22.5	0.0104944	2	6|18	24	12	2144
RAD51C_HU	24430137	LAGE3	8270	0|3	3	1.5	0.0104895	2	0|2	2	1	143
RAD51C_HU	16554627	WDR5	11091	7|0	7	3.5	0.010479	2	4|0	4	2	334
RAD51C_HU	7661822	DYNLRB1	83658	0|2	2	1	0.0104167	2	0|1	1	0.5	96
RAD51C_HU	109389358	TFAP2A	7020	8|1	9	4.5	0.0103926	2	5|1	6	3	433
RAD51C_HU	27545326	SMARCB1	6598	4|4	8	4	0.0103896	2	3|3	6	3	385
RAD51C_HU	157694499	ZBTB10	65986	17|1	18	9	0.010333	2	12|1	13	6.5	871
RAD51C_HU	22538431	CTSB	1508	7|0	7	3.5	0.0103245	2	4|0	4	2	339
RAD51C_HU	148352329	SEPTIN7	989	0|9	9	4.5	0.0103211	2	0|6	6	3	436
RAD51C_HU	4502011	AK1	203	0|4	4	2	0.0103093	2	0|1	1	0.5	194
RAD51C_HU	44955926	GSE1	23199	18|7	25	12.5	0.0102712	2	10|4	14	7	1217
RAD51C_HU	148839305	SMCHD1	23347	15|26	41	20.5	0.0102244	2	10|17	27	13.5	2005
RAD51C_HU	13375746	ARMT1	79624	0|9	9	4.5	0.0102041	2	0|6	6	3	441
RAD51C_HU	101943240	GTF3C1	2975	34|9	43	21.5	0.0101944	2	20|6	26	13	2109
RAD51C_HU	29826319	ADD1	118	0|15	15	7.5	0.0101764	2	0|8	8	4	737
RAD51C_HU	166795299	SLC2A1	6513	4|6	10	5	0.0101626	2	2|3	5	2.5	492
RAD51C_HU	32698866	SPC24	147841	0|4	4	2	0.0101523	2	0|3	3	1.5	197
RAD51C_HU	NP_064711.1	PDXP	57026	0|6	6	3	0.0101351	2	0|4	4	2	296
RAD51C_HU	27363457	COQ8B	79934	0|11	11	5.5	0.0101103	2	0|8	8	4	544
RAD51C_HU	20270186	HMGN3	9324	0|2	2	1	0.010101	2	0|2	2	1	99
RAD51C_HU	75709204	SAR1B	51128	0|4	4	2	0.010101	2	0|1	1	0.5	198
RAD51C_HU	49472841	AKAP8L	26993	9|4	13	6.5	0.0100619	2	6|3	9	4.5	646
RAD51C_HU	67782311	SKIV2L	6499	5|20	25	12.5	0.0100321	2	4|10	14	7	1246
RAD51C_HU	14249342	INA	9118	5|5	10	5	0.01002	2	3|2	5	2.5	499
RAD51C_HU	212549736	ANAPC7	51434	2|10	12	6	0.0100167	2	2|6	8	4	599
RAD51C_HU	341915867	LOC100652741	100652741	20|4	24	12	0.00999167	2	10|3	13	6.5	1201
RAD51C_HU	5454088	ANP32B	10541	0|5	5	2.5	0.00996016	2	0|3	3	1.5	251
RAD51C_HU	189409120	GK	2710	0|11	11	5.5	0.00994575	2	0|5	5	2.5	553
RAD51C_HU	28827782	ZHX3	23051	13|6	19	9.5	0.00993724	2	7|5	12	6	956
RAD51C_HU	10047140	PNO1	56902	0|5	5	2.5	0.00992063	2	0|4	4	2	252
RAD51C_HU	17998551	SERPINB12	89777	0|8	8	4	0.00987654	2	0|6	6	3	405
RAD51C_HU	195976782	RTF1	23168	8|6	14	7	0.00985915	2	4|5	9	4.5	710
RAD51C_HU	21626468	ZNF638	27332	30|9	39	19.5	0.00985844	2	16|6	22	11	1978
RAD51C_HU	4506489	RFC3	5983	3|4	7	3.5	0.00983146	2	2|2	4	2	356
RAD51C_HU	7657315	LSM3	27258	2|0	2	1	0.00980392	2	1|0	1	0.5	102
RAD51C_HU	46276863	PTMS	5763	0|2	2	1	0.00980392	2	0|2	2	1	102
RAD51C_HU	NP_001035145.1	MAPK3	5595	0|7	7	3.5	0.00980392	2	0|4	4	2	357
RAD51C_HU	21361468	NOL11	25926	3|11	14	7	0.00973574	2	2|7	9	4.5	719
RAD51C_HU	4502419	BLVRB	645	0|4	4	2	0.00970874	2	0|2	2	1	206
RAD51C_HU	45545411	NCKAP1	10787	0|22	22	11	0.00970018	2	0|13	13	6.5	1134
RAD51C_HU	34335262	ZMYND8	23613	14|9	23	11.5	0.00968013	2	11|6	17	8.5	1188
RAD51C_HU	269973877	RFK	55312	0|3	3	1.5	0.00967742	2	0|2	2	1	155
RAD51C_HU	154448892	XPO7	23039	3|18	21	10.5	0.00965961	2	3|12	15	7.5	1087
RAD51C_HU	8923417	ADPRHL2	54936	0|7	7	3.5	0.00964187	2	0|6	6	3	363
RAD51C_HU	4557537	DRG2	1819	0|7	7	3.5	0.00961538	2	0|4	4	2	364
RAD51C_HU	4504901	KPNA4	3840	2|8	10	5	0.00959693	2	1|2	3	1.5	521
RAD51C_HU	5454122	TIMM23	100287932	0|4	4	2	0.00956938	2	0|2	2	1	209
RAD51C_HU	NP_006701.1	COPS8	10920	0|4	4	2	0.00956938	2	0|2	2	1	209
RAD51C_HU	17402871	BCCIP	56647	0|6	6	3	0.00955414	2	0|4	4	2	314
RAD51C_HU	21687129	NUDCD2	134492	0|3	3	1.5	0.00955414	2	0|3	3	1.5	157
RAD51C_HU	68508961	CENPC	1060	11|7	18	9	0.00954401	2	6|5	11	5.5	943
RAD51C_HU	31541941	HSPA4L	22824	0|16	16	8	0.00953516	2	0|8	8	4	839
RAD51C_HU	24308013	PMPCA	23203	0|10	10	5	0.00952381	2	0|4	4	2	525
RAD51C_HU	108796056	RO60	6738	2|8	10	5	0.00952381	2	1|5	6	3	525
RAD51C_HU	194578885	CALU	813	0|6	6	3	0.00952381	2	0|1	1	0.5	315
RAD51C_HU	23308693	ZBTB9	221504	4|5	9	4.5	0.00951374	2	3|3	6	3	473
RAD51C_HU	7706427	CPSF3	51692	8|5	13	6.5	0.00950292	2	7|4	11	5.5	684
RAD51C_HU	149193319	GRSF1	2926	0|6	6	3	0.00943396	2	0|3	3	1.5	318
RAD51C_HU	122937211	ECPAS	23392	2|36	38	19	0.00941993	2	1|17	18	9	2017
RAD51C_HU	33620716	RBBP6	5930	30|3	33	16.5	0.00938567	2	19|2	21	10.5	1758
RAD51C_HU	25777711	SKP1	6500	3|0	3	1.5	0.009375	2	2|0	2	1	160
RAD51C_HU	44890068	ZMYM4	9202	29|0	29	14.5	0.00936693	2	18|0	18	9	1548
RAD51C_HU	94538362	FLOT2	2319	0|8	8	4	0.00934579	2	0|6	6	3	428
RAD51C_HU	291084742	PDHA1	5160	0|8	8	4	0.00934579	2	0|5	5	2.5	428
RAD51C_HU	NP_113657.1	SH3BGRL2	83699	0|2	2	1	0.00934579	2	0|1	1	0.5	107
RAD51C_HU	92859701	MYO6	4646	0|24	24	12	0.00933852	2	0|15	15	7.5	1285
RAD51C_HU	6912494	MAPRE1	22919	0|5	5	2.5	0.00932836	2	0|3	3	1.5	268
RAD51C_HU	18390331	GFM1	85476	0|14	14	7	0.00932091	2	0|10	10	5	751
RAD51C_HU	46276893	ELOB	6923	3|0	3	1.5	0.00931677	2	2|0	2	1	161
RAD51C_HU	41152086	SERPINB6	5269	0|7	7	3.5	0.00930851	2	0|5	5	2.5	376
RAD51C_HU	19923483	RAB14	51552	0|4	4	2	0.00930233	2	0|2	2	1	215
RAD51C_HU	23110935	PSMA1	5682	0|5	5	2.5	0.00929368	2	0|2	2	1	269
RAD51C_HU	34147416	BRMS1L	84312	6|0	6	3	0.00928793	2	4|0	4	2	323
RAD51C_HU	22035588	MRPL24	79590	0|4	4	2	0.00925926	2	0|2	2	1	216
RAD51C_HU	224591430	LYAR	55646	0|7	7	3.5	0.00923483	2	0|5	5	2.5	379
RAD51C_HU	171846268	TSFM	10102	0|6	6	3	0.00923077	2	0|5	5	2.5	325
RAD51C_HU	24308295	GRPEL1	80273	0|4	4	2	0.00921659	2	0|4	4	2	217
RAD51C_HU	118402596	CDC23	8697	7|4	11	5.5	0.00921273	2	5|3	8	4	597
RAD51C_HU	14917109	AP2M1	1173	0|8	8	4	0.0091954	2	0|6	6	3	435
RAD51C_HU	23097250	TIPRL	261726	0|5	5	2.5	0.00919118	2	0|4	4	2	272
RAD51C_HU	113420837	PTMAP12	728026	2|0	2	1	0.00917431	2	1|0	1	0.5	109
RAD51C_HU	190358517	RAB11B	9230	0|4	4	2	0.00917431	2	0|2	2	1	218
RAD51C_HU	47419936	SRPK1	6732	2|10	12	6	0.00916031	2	2|6	8	4	655
RAD51C_HU	4757880	BUB3	9184	0|6	6	3	0.00914634	2	0|4	4	2	328
RAD51C_HU	50511939	EXOSC3	51010	0|3	3	1.5	0.00914634	2	0|3	3	1.5	164
RAD51C_HU	12669909	ACSL4	2182	0|13	13	6.5	0.00914205	2	0|6	6	3	711
RAD51C_HU	21536301	STAT1	6772	4|9	13	6.5	0.00912921	2	3|5	8	4	712
RAD51C_HU	4507115	FSCN1	6624	0|9	9	4.5	0.00912779	2	0|6	6	3	493
RAD51C_HU	263191589	MLH1	4292	9|3	12	6	0.00911854	2	7|3	10	5	658
RAD51C_HU	117553580	AP3D1	8943	11|10	21	10.5	0.00910668	2	7|7	14	7	1153
RAD51C_HU	19923279	SEMA4F	10505	14|0	14	7	0.00909091	2	3|0	3	1.5	770
RAD51C_HU	146134388	YLPM1	56252	28|11	39	19.5	0.00908667	2	16|6	22	11	2146
RAD51C_HU	82659083	STAU1	6780	2|7	9	4.5	0.00907258	2	1|4	5	2.5	496
RAD51C_HU	112789526	STAG2	10735	11|12	23	11.5	0.0090694	2	7|9	16	8	1268
RAD51C_HU	22095331	EMC1	23065	0|18	18	9	0.00906344	2	0|11	11	5.5	993
RAD51C_HU	260436860	AP1B1	162	0|17	17	8.5	0.00905218	2	0|11	11	5.5	939
RAD51C_HU	51243055	MTFP1	51537	0|3	3	1.5	0.00903614	2	0|2	2	1	166
RAD51C_HU	156616275	POLD1	5424	9|11	20	10	0.00903342	2	5|6	11	5.5	1107
RAD51C_HU	22202629	AIFM1	9131	6|5	11	5.5	0.0090312	2	5|3	8	4	609
RAD51C_HU	296434309	FLAD1	80308	0|8	8	4	0.00896861	2	0|6	6	3	446
RAD51C_HU	13435356	HAX1	10456	0|5	5	2.5	0.00896057	2	0|2	2	1	279
RAD51C_HU	148664186	PKP2	5318	13|2	15	7.5	0.00896057	2	9|1	10	5	837
RAD51C_HU	72534750	YTHDC1	91746	6|7	13	6.5	0.00894085	2	2|5	7	3.5	727
RAD51C_HU	116812577	LUC7L2	51631	0|7	7	3.5	0.00892857	2	0|4	4	2	392
RAD51C_HU	320118865	PLRG1	5356	7|2	9	4.5	0.00891089	2	3|2	5	2.5	505
RAD51C_HU	21361370	PYGB	5834	0|15	15	7.5	0.0088968	2	0|10	10	5	843
RAD51C_HU	219842262	COPS2	9318	0|8	8	4	0.00888889	2	0|6	6	3	450
RAD51C_HU	133925803	RBFOX2	23543	4|4	8	4	0.00886918	2	3|3	6	3	451
RAD51C_HU	20070125	P4HB	5034	0|9	9	4.5	0.00885827	2	0|5	5	2.5	508
RAD51C_HU	61835148	FXR1	8087	0|11	11	5.5	0.00885668	2	0|6	6	3	621
RAD51C_HU	109633028	STK26	51765	0|6	6	3	0.00884956	2	0|3	3	1.5	339
RAD51C_HU	251831112	ATP6	4508	0|4	4	2	0.00884956	2	0|2	2	1	226
RAD51C_HU	376319199	USP39	10713	0|10	10	5	0.00884956	2	0|5	5	2.5	565
RAD51C_HU	124256489	CRNKL1	51340	10|5	15	7.5	0.00884434	2	7|4	11	5.5	848
RAD51C_HU	197927284	NFIA	4774	9|0	9	4.5	0.00884086	2	4|0	4	2	509
RAD51C_HU	224451133	SCAF4	57466	7|13	20	10	0.00883392	2	4|7	11	5.5	1132
RAD51C_HU	24308039	UFL1	23376	0|14	14	7	0.00881612	2	0|9	9	4.5	794
RAD51C_HU	296040438	UGDH	7358	0|7	7	3.5	0.00881612	2	0|4	4	2	397
RAD51C_HU	193211616	NIPSNAP1	8508	0|5	5	2.5	0.00880282	2	0|1	1	0.5	284
RAD51C_HU	38372909	KDM3B	51780	23|8	31	15.5	0.00880182	2	15|6	21	10.5	1761
RAD51C_HU	20149304	ISY1	57461	5|0	5	2.5	0.00877193	2	3|0	3	1.5	285
RAD51C_HU	226530908	PCMT1	5110	3|2	5	2.5	0.00877193	2	2|1	3	1.5	285
RAD51C_HU	50838795	MTA3	57504	0|9	9	4.5	0.00873786	2	0|4	4	2	515
RAD51C_HU	7706212	AK6	102157402	0|3	3	1.5	0.00872093	2	0|2	2	1	172
RAD51C_HU	262118227	COX7A2	1347	0|2	2	1	0.00869565	2	0|1	1	0.5	115
RAD51C_HU	4557817	OXCT1	5019	0|9	9	4.5	0.00865385	2	0|6	6	3	520
RAD51C_HU	21361659	IPO9	55705	0|18	18	9	0.00864553	2	0|11	11	5.5	1041
RAD51C_HU	312434011	KAT7	11143	8|2	10	5	0.00860585	2	5|1	6	3	581
RAD51C_HU	14717407	TAF7	6879	6|0	6	3	0.00859599	2	3|0	3	1.5	349
RAD51C_HU	4502211	ARF6	382	0|3	3	1.5	0.00857143	2	0|2	2	1	175
RAD51C_HU	45827771	EDC4	23644	4|20	24	12	0.00856531	2	3|11	14	7	1401
RAD51C_HU	151301053	RBM33	155435	18|2	20	10	0.00854701	2	12|1	13	6.5	1170
RAD51C_HU	109948302	TMEM97	27346	0|3	3	1.5	0.00852273	2	0|1	1	0.5	176
RAD51C_HU	NP_001172024.1	AIF1L	83543	0|3	3	1.5	0.00852273	2	0|2	2	1	176
RAD51C_HU	6005824	SEC23IP	11196	0|17	17	8.5	0.0085	2	0|11	11	5.5	1000
RAD51C_HU	171906589	BCKDK	10295	0|7	7	3.5	0.00849515	2	0|3	3	1.5	412
RAD51C_HU	21956645	MTPN	136319	0|2	2	1	0.00847458	2	0|1	1	0.5	118
RAD51C_HU	45387955	MICOS13	125988	0|2	2	1	0.00847458	2	0|1	1	0.5	118
RAD51C_HU	51100974	MYO1D	4642	0|17	17	8.5	0.0084493	2	0|8	8	4	1006
RAD51C_HU	21361171	BABAM2	9577	0|7	7	3.5	0.00843373	2	0|3	3	1.5	415
RAD51C_HU	14165270	MRPL13	28998	0|3	3	1.5	0.00842697	2	0|2	2	1	178
RAD51C_HU	15529978	ZNF622	90441	0|8	8	4	0.00838574	2	0|4	4	2	477
RAD51C_HU	24307983	CMTR1	23070	0|14	14	7	0.00838323	2	0|7	7	3.5	835
RAD51C_HU	32307161	CUL1	8454	0|13	13	6.5	0.00837629	2	0|9	9	4.5	776
RAD51C_HU	372266146	KIF22	3835	8|2	10	5	0.00837521	2	6|1	7	3.5	597
RAD51C_HU	40254986	HSDL2	84263	3|4	7	3.5	0.00837321	2	2|2	4	2	418
RAD51C_HU	371872752	TMCO1	54499	0|4	4	2	0.0083682	2	0|1	1	0.5	239
RAD51C_HU	5453567	CFDP1	10428	5|0	5	2.5	0.0083612	2	3|0	3	1.5	299
RAD51C_HU	54859722	NUP160	23279	4|20	24	12	0.00835655	2	3|12	15	7.5	1436
RAD51C_HU	39812229	KPNA5	3841	9|0	9	4.5	0.00834879	2	5|0	5	2.5	539
RAD51C_HU	7662018	PHF3	23469	28|6	34	17	0.00833742	2	19|1	20	10	2039
RAD51C_HU	4506013	PPP1R7	5510	0|6	6	3	0.00833333	2	0|3	3	1.5	360
RAD51C_HU	8922328	RBM22	55696	0|7	7	3.5	0.00833333	2	0|5	5	2.5	420
RAD51C_HU	270288780	NDUFB4	4710	0|2	2	1	0.00833333	2	0|1	1	0.5	120
RAD51C_HU	16332358	CDK11B	984	13|0	13	6.5	0.00831202	2	7|0	7	3.5	782
RAD51C_HU	NP_001265547.1	PTPN1	5770	0|6	6	3	0.00828729	2	0|3	3	1.5	362
RAD51C_HU	NP_001247421.1	RDX	5962	0|10	10	5	0.00827815	2	0|5	5	2.5	604
RAD51C_HU	93277122	RBM4	5936	0|6	6	3	0.00824176	2	0|4	4	2	364
RAD51C_HU	48255945	ATP2B1	490	2|18	20	10	0.00819672	2	1|12	13	6.5	1220
RAD51C_HU	109638749	SRP72	6731	0|11	11	5.5	0.00819672	2	0|7	7	3.5	671
RAD51C_HU	14149734	CORO1B	57175	2|6	8	4	0.00817996	2	2|4	6	3	489
RAD51C_HU	295821200	CBS	875	0|9	9	4.5	0.00816697	2	0|3	3	1.5	551
RAD51C_HU	31563378	EIF6	3692	0|4	4	2	0.00816327	2	0|2	2	1	245
RAD51C_HU	55770836	SCCPDH	51097	0|7	7	3.5	0.00815851	2	0|3	3	1.5	429
RAD51C_HU	300192933	AFG3L2	10939	0|13	13	6.5	0.00815558	2	0|9	9	4.5	797
RAD51C_HU	14149680	ESYT1	23344	0|18	18	9	0.00815217	2	0|11	11	5.5	1104
RAD51C_HU	5453634	DYNC1LI2	1783	0|8	8	4	0.00813008	2	0|5	5	2.5	492
RAD51C_HU	23110944	PSMA6	5687	0|4	4	2	0.00813008	2	0|2	2	1	246
RAD51C_HU	116256458	C12orf45	121053	3|0	3	1.5	0.00810811	2	2|0	2	1	185
RAD51C_HU	33620755	YEATS2	55689	19|4	23	11.5	0.0080872	2	10|3	13	6.5	1422
RAD51C_HU	31317305	MPHOSPH10	10199	6|5	11	5.5	0.00807636	2	4|2	6	3	681
RAD51C_HU	24119166	RBBP9	10741	0|3	3	1.5	0.00806452	2	0|2	2	1	186
RAD51C_HU	149192851	RPP14	11102	2|0	2	1	0.00806452	2	2|0	2	1	124
RAD51C_HU	4885105	CHAF1B	8208	4|5	9	4.5	0.00805009	2	3|3	6	3	559
RAD51C_HU	21327667	BOP1	23246	7|5	12	6	0.0080429	2	6|3	9	4.5	746
RAD51C_HU	21071032	DDX41	51428	7|3	10	5	0.00803859	2	4|2	6	3	622
RAD51C_HU	160707950	MECP2	4204	5|3	8	4	0.00803213	2	3|2	5	2.5	498
RAD51C_HU	194328734	PHF10	55274	3|5	8	4	0.00803213	2	2|2	4	2	498
RAD51C_HU	61676188	HUWE1	10075	18|52	70	35	0.00800183	2	14|34	48	24	4374
RAD51C_HU	42716275	CNOT1	23019	7|31	38	19	0.00799663	2	4|20	24	12	2376
RAD51C_HU	336391093	RAB2A	5862	0|3	3	1.5	0.00797872	2	0|2	2	1	188
RAD51C_HU	41327715	TP53RK	112858	0|4	4	2	0.00790514	2	0|2	2	1	253
RAD51C_HU	30410794	PSME3	10197	1|3	4	2	0.00787402	2	1|2	3	1.5	254
RAD51C_HU	259013532	TMEM41B	440026	0|2	2	1	0.00787402	2	0|1	1	0.5	127
RAD51C_HU	350529396	NFIC	4782	5|3	8	4	0.00787402	2	4|3	7	3.5	508
RAD51C_HU	196123579	ND1	6775098	0|5	5	2.5	0.00786164	2	0|1	1	0.5	318
RAD51C_HU	71143156	C6orf120	387263	1|2	3	1.5	0.0078534	2	1|1	2	1	191
RAD51C_HU	5031873	LMAN1	3998	0|8	8	4	0.00784314	2	0|7	7	3.5	510
RAD51C_HU	21361499	SENP3	26168	5|4	9	4.5	0.00783972	2	2|2	4	2	574
RAD51C_HU	11559927	MRPS14	63931	0|2	2	1	0.0078125	2	0|1	1	0.5	128
RAD51C_HU	18034690	AAR2	25980	0|6	6	3	0.0078125	2	0|4	4	2	384
RAD51C_HU	4502105	ANXA4	307	0|5	5	2.5	0.00778816	2	0|3	3	1.5	321
RAD51C_HU	23943880	MRI1	84245	0|5	5	2.5	0.00776398	2	0|3	3	1.5	322
RAD51C_HU	8923892	PXMP2	5827	0|3	3	1.5	0.00769231	2	0|3	3	1.5	195
RAD51C_HU	12597653	NT5DC2	64943	0|8	8	4	0.00769231	2	0|6	6	3	520
RAD51C_HU	24308227	ZNF687	57592	14|5	19	9.5	0.00767987	2	7|4	11	5.5	1237
RAD51C_HU	126116594	GINS1	9837	2|1	3	1.5	0.00765306	2	2|1	3	1.5	196
RAD51C_HU	17978519	VPS26A	9559	0|5	5	2.5	0.00764526	2	0|3	3	1.5	327
RAD51C_HU	188497756	UBAP2L	9898	4|11	15	7.5	0.0076297	2	2|8	10	5	983
RAD51C_HU	73747799	VPS52	6293	0|11	11	5.5	0.00760719	2	0|7	7	3.5	723
RAD51C_HU	112420977	CAND2	23066	0|17	17	8.5	0.00759607	2	0|9	9	4.5	1119
RAD51C_HU	45505147	C17orf75	64149	2|4	6	3	0.00757576	2	1|1	2	1	396
RAD51C_HU	201860300	AIP	9049	3|2	5	2.5	0.00757576	2	2|1	3	1.5	330
RAD51C_HU	209915561	DNM3	26052	0|13	13	6.5	0.00756694	2	0|6	6	3	859
RAD51C_HU	19923559	EMSY	56946	16|4	20	10	0.0075643	2	12|4	16	8	1322
RAD51C_HU	106507301	POLA1	5422	3|19	22	11	0.00752394	2	2|13	15	7.5	1462
RAD51C_HU	70166599	PUS1	80324	0|6	6	3	0.0075188	2	0|3	3	1.5	399
RAD51C_HU	153791313	SCO2	9997	0|4	4	2	0.0075188	2	0|2	2	1	266
RAD51C_HU	13654270	LAS1L	81887	0|11	11	5.5	0.00749319	2	0|7	7	3.5	734
RAD51C_HU	13899231	MRPL9	65005	0|4	4	2	0.00749064	2	0|3	3	1.5	267
RAD51C_HU	4503015	CPNE3	8895	0|8	8	4	0.00744879	2	0|6	6	3	537
RAD51C_HU	49087132	SALL2	6297	8|7	15	7.5	0.00744786	2	3|3	6	3	1007
RAD51C_HU	21450775	TOR1AIP2	163590	3|4	7	3.5	0.00744681	2	3|2	5	2.5	470
RAD51C_HU	341915975	FRG1CP	100289097	3|0	3	1.5	0.00742574	2	2|0	2	1	202
RAD51C_HU	4557365	BLM	641	13|8	21	10.5	0.00741002	2	8|6	14	7	1417
RAD51C_HU	19923359	PRKAB1	5564	0|4	4	2	0.00740741	2	0|3	3	1.5	270
RAD51C_HU	6912540	NUBP2	10101	4|0	4	2	0.00738007	2	4|0	4	2	271
RAD51C_HU	5803181	STIP1	10963	0|8	8	4	0.00736648	2	0|5	5	2.5	543
RAD51C_HU	83641874	CPVL	54504	4|3	7	3.5	0.00735294	2	3|3	6	3	476
RAD51C_HU	109948279	LGALS7B	653499	0|2	2	1	0.00735294	2	0|1	1	0.5	136
RAD51C_HU	149999611	SRP14	6727	1|1	2	1	0.00735294	2	1|1	2	1	136
RAD51C_HU	311893396	ATP5MF-PTCD1	100526740	4|7	11	5.5	0.00734312	2	2|3	5	2.5	749
RAD51C_HU	5453946	PPP1R2	5504	1|2	3	1.5	0.00731707	2	1|1	2	1	205
RAD51C_HU	7656879	AFF4	27125	9|8	17	8.5	0.00730868	2	6|4	10	5	1163
RAD51C_HU	7705626	MRPS16	51021	0|2	2	1	0.00729927	2	0|1	1	0.5	137
RAD51C_HU	5031741	DNAJA2	10294	3|3	6	3	0.00728155	2	2|2	4	2	412
RAD51C_HU	10880989	RAB18	22931	0|3	3	1.5	0.00728155	2	0|2	2	1	206
RAD51C_HU	20357552	CTTN	2017	5|3	8	4	0.00727273	2	4|2	6	3	550
RAD51C_HU	83776600	AURKB	9212	5|0	5	2.5	0.00726744	2	3|0	3	1.5	344
RAD51C_HU	30578410	STT3B	201595	0|12	12	6	0.00726392	2	0|7	7	3.5	826
RAD51C_HU	227499619	SLC27A2	11001	0|9	9	4.5	0.00725806	2	0|3	3	1.5	620
RAD51C_HU	122937392	CACTIN	58509	7|4	11	5.5	0.00725594	2	4|2	6	3	758
RAD51C_HU	31415882	EXOSC8	11340	4|0	4	2	0.00724638	2	1|0	1	0.5	276
RAD51C_HU	49574532	GSK3A	2931	1|6	7	3.5	0.00724638	2	1|4	5	2.5	483
RAD51C_HU	56676330	HP1BP3	50809	3|5	8	4	0.00723327	2	3|5	8	4	553
RAD51C_HU	168229156	NKAP	79576	3|3	6	3	0.00722892	2	3|2	5	2.5	415
RAD51C_HU	116805788	CYFIP2	26999	0|18	18	9	0.00718276	2	0|11	11	5.5	1253
RAD51C_HU	NP_009215.1	TWF2	11344	0|5	5	2.5	0.00716332	2	0|1	1	0.5	349
RAD51C_HU	4505293	MYBL2	4605	10|0	10	5	0.00714286	2	6|0	6	3	700
RAD51C_HU	4505371	NDUFS8	4728	0|3	3	1.5	0.00714286	2	0|2	2	1	210
RAD51C_HU	68160937	TRIM25	7706	0|9	9	4.5	0.00714286	2	0|6	6	3	630
RAD51C_HU	215820626	FLYWCH2	114984	2|0	2	1	0.00714286	2	1|0	1	0.5	140
RAD51C_HU	NP_149073.1	SARNP	84324	0|3	3	1.5	0.00714286	2	0|1	1	0.5	210
RAD51C_HU	157384982	TLE3	7090	5|6	11	5.5	0.00712435	2	2|5	7	3.5	772
RAD51C_HU	14150171	THOC3	84321	5|0	5	2.5	0.00712251	2	4|0	4	2	351
RAD51C_HU	187960073	MAD2L2	10459	0|3	3	1.5	0.007109	2	0|2	2	1	211
RAD51C_HU	296531349	PHF8	23133	15|0	15	7.5	0.00707547	2	9|0	9	4.5	1060
RAD51C_HU	38788372	AQR	9716	4|17	21	10.5	0.00707071	2	3|10	13	6.5	1485
RAD51C_HU	15100175	AGPAT1	10554	0|4	4	2	0.00706714	2	0|1	1	0.5	283
RAD51C_HU	4758768	NDUFA10	4705	1|4	5	2.5	0.00704225	2	1|2	3	1.5	355
RAD51C_HU	40018633	IDI1	3422	0|4	4	2	0.00704225	2	0|4	4	2	284
RAD51C_HU	194328685	MYO1B	4430	0|16	16	8	0.00704225	2	0|9	9	4.5	1136
RAD51C_HU	7662078	TTC37	9652	6|16	22	11	0.00703325	2	4|10	14	7	1564
RAD51C_HU	68299795	CHD1	1105	15|9	24	12	0.00701754	2	10|5	15	7.5	1710
RAD51C_HU	45643123	NVL	4931	9|3	12	6	0.00700935	2	7|2	9	4.5	856
RAD51C_HU	55769587	NOP14	8602	4|8	12	6	0.00700117	2	3|5	8	4	857
RAD51C_HU	307078123	CLINT1	9685	2|7	9	4.5	0.00699844	2	1|5	6	3	643
RAD51C_HU	33356163	EIF1AY	9086	0|2	2	1	0.00694444	2	0|2	2	1	144
RAD51C_HU	109452587	FAM98B	283742	1|5	6	3	0.00692841	2	1|4	5	2.5	433
RAD51C_HU	15147335	NCOA5	57727	0|8	8	4	0.00690846	2	0|5	5	2.5	579
RAD51C_HU	71979932	SLC7A5	8140	4|3	7	3.5	0.00690335	2	2|1	3	1.5	507
RAD51C_HU	32307144	PLOD1	5351	0|10	10	5	0.00687758	2	0|7	7	3.5	727
RAD51C_HU	51173724	BYSL	705	0|6	6	3	0.00686499	2	0|5	5	2.5	437
RAD51C_HU	188497630	CNOT11	55571	0|7	7	3.5	0.00686275	2	0|5	5	2.5	510
RAD51C_HU	19923586	NSD1	64324	32|5	37	18.5	0.00686202	2	19|3	22	11	2696
RAD51C_HU	56699485	EIF2D	1939	0|8	8	4	0.00684932	2	0|6	6	3	584
RAD51C_HU	153791570	ZNF146	7705	4|0	4	2	0.00684932	2	2|0	2	1	292
RAD51C_HU	195963398	SUGT1	10910	0|5	5	2.5	0.00684932	2	0|4	4	2	365
RAD51C_HU	221219056	DNAJC7	7266	0|6	6	3	0.00684932	2	0|3	3	1.5	438
RAD51C_HU	172073175	MASTL	84930	8|4	12	6	0.00683371	2	4|2	6	3	878
RAD51C_HU	32451486	NF2	4771	0|8	8	4	0.00677966	2	0|3	3	1.5	590
RAD51C_HU	4505541	USO1	8615	0|13	13	6.5	0.00675676	2	0|9	9	4.5	962
RAD51C_HU	7706057	MRPL27	51264	0|2	2	1	0.00675676	2	0|1	1	0.5	148
RAD51C_HU	26051204	CAMK2B	816	0|9	9	4.5	0.00675676	2	0|5	5	2.5	666
RAD51C_HU	4885193	ARID3A	1820	8|0	8	4	0.00674536	2	5|0	5	2.5	593
RAD51C_HU	224451034	YIF1B	90522	1|3	4	2	0.00673401	2	1|2	3	1.5	297
RAD51C_HU	22547212	PPIL2	23759	3|4	7	3.5	0.00673077	2	2|2	4	2	520
RAD51C_HU	56676399	NTMT1	28989	0|3	3	1.5	0.00672646	2	0|2	2	1	223
RAD51C_HU	82546879	GTPBP1	9567	2|7	9	4.5	0.00672646	2	1|3	4	2	669
RAD51C_HU	41327771	DDX23	9416	0|11	11	5.5	0.00670732	2	0|8	8	4	820
RAD51C_HU	28827795	CHMP4B	128866	0|3	3	1.5	0.00669643	2	0|2	2	1	224
RAD51C_HU	156119605	GTF3C4	9329	2|9	11	5.5	0.006691	2	2|6	8	4	822
RAD51C_HU	21264365	NUP98	4928	6|18	24	12	0.00666667	2	5|9	14	7	1800
RAD51C_HU	7705851	CHCHD2	51142	2|0	2	1	0.00662252	2	1|0	1	0.5	151
RAD51C_HU	289577080	EIF4G2	1982	0|12	12	6	0.00661521	2	0|7	7	3.5	907
RAD51C_HU	46852178	KCMF1	56888	0|5	5	2.5	0.00656168	2	0|3	3	1.5	381
RAD51C_HU	186928847	UTP4	84916	3|6	9	4.5	0.00655977	2	2|4	6	3	686
RAD51C_HU	33946291	LPCAT1	79888	4|3	7	3.5	0.00655431	2	3|2	5	2.5	534
RAD51C_HU	11024698	OGA	10724	0|12	12	6	0.00655022	2	0|6	6	3	916
RAD51C_HU	18644728	NOL6	65083	0|15	15	7.5	0.0065445	2	0|7	7	3.5	1146
RAD51C_HU	38683855	PTCD3	55037	0|9	9	4.5	0.0065312	2	0|5	5	2.5	689
RAD51C_HU	5453918	SLC25A17	10478	0|4	4	2	0.00651466	2	0|3	3	1.5	307
RAD51C_HU	21361741	VTA1	51534	0|4	4	2	0.00651466	2	0|3	3	1.5	307
RAD51C_HU	12408675	PFDN2	5202	0|2	2	1	0.00649351	2	0|1	1	0.5	154
RAD51C_HU	189458821	TGM3	7053	0|9	9	4.5	0.00649351	2	0|4	4	2	693
RAD51C_HU	4506017	PPP2CA	5515	0|4	4	2	0.00647249	2	0|1	1	0.5	309
RAD51C_HU	22035634	MGST1	4257	0|2	2	1	0.00645161	2	0|1	1	0.5	155
RAD51C_HU	17738285	ZKSCAN4	387032	7|0	7	3.5	0.00642202	2	6|0	6	3	545
RAD51C_HU	261878478	DHX40	79665	5|5	10	5	0.00641849	2	3|2	5	2.5	779
RAD51C_HU	4506181	PSMA2	5683	1|2	3	1.5	0.00641026	2	1|1	2	1	234
RAD51C_HU	40217805	NOL9	79707	0|9	9	4.5	0.00641026	2	0|8	8	4	702
RAD51C_HU	116089325	SREK1	140890	1|7	8	4	0.00641026	2	1|5	6	3	624
RAD51C_HU	NP_006214.2	PIN4	5303	0|2	2	1	0.00641026	2	0|2	2	1	156
RAD51C_HU	NP_003282.2	TPP2	7174	0|16	16	8	0.00640512	2	0|11	11	5.5	1249
RAD51C_HU	21359945	NCAPG	64151	4|9	13	6.5	0.00640394	2	3|6	9	4.5	1015
RAD51C_HU	7657198	DIMT1	27292	1|3	4	2	0.00638978	2	1|2	3	1.5	313
RAD51C_HU	27477041	AP2A2	161	0|12	12	6	0.00638978	2	0|8	8	4	939
RAD51C_HU	39725634	LARP1	23367	0|13	13	6.5	0.0063788	2	0|7	7	3.5	1019
RAD51C_HU	13540531	ILKAP	80895	0|5	5	2.5	0.00637755	2	0|2	2	1	392
RAD51C_HU	157817023	CDK12	51755	12|7	19	9.5	0.00637584	2	5|4	9	4.5	1490
RAD51C_HU	NP_006734.1	RBM3	5935	0|2	2	1	0.00636943	2	0|1	1	0.5	157
RAD51C_HU	62751417	RABL3	285282	0|3	3	1.5	0.00635593	2	0|2	2	1	236
RAD51C_HU	207028748	NDRG1	10397	0|5	5	2.5	0.00634518	2	0|4	4	2	394
RAD51C_HU	4557471	AP1S1	1174	0|2	2	1	0.00632911	2	0|1	1	0.5	158
RAD51C_HU	4757714	ACP1	52	0|2	2	1	0.00632911	2	0|1	1	0.5	158
RAD51C_HU	NP_689478.1	BTF3L4	91408	0|2	2	1	0.00632911	2	0|1	1	0.5	158
RAD51C_HU	33188463	MRPS9	64965	0|5	5	2.5	0.00631313	2	0|3	3	1.5	396
RAD51C_HU	30794376	DOLPP1	57171	0|3	3	1.5	0.00630252	2	0|1	1	0.5	238
RAD51C_HU	145386566	ZNF148	7707	7|3	10	5	0.00629723	2	5|2	7	3.5	794
RAD51C_HU	148539872	ACAT2	39	0|5	5	2.5	0.00629723	2	0|5	5	2.5	397
RAD51C_HU	193083197	UBLCP1	134510	0|4	4	2	0.00628931	2	0|3	3	1.5	318
RAD51C_HU	4507835	UMPS	7372	0|6	6	3	0.00625	2	0|5	5	2.5	480
RAD51C_HU	5453601	CRTAP	10491	0|5	5	2.5	0.00623441	2	0|2	2	1	401
RAD51C_HU	31657094	ANLN	54443	4|10	14	7	0.00622776	2	3|4	7	3.5	1124
RAD51C_HU	4506193	PSMB1	5689	0|3	3	1.5	0.00622407	2	0|1	1	0.5	241
RAD51C_HU	19923399	G3BP2	9908	0|6	6	3	0.00622407	2	0|4	4	2	482
RAD51C_HU	38202255	TARS	6897	0|9	9	4.5	0.00622407	2	0|6	6	3	723
RAD51C_HU	30578418	SFXN2	118980	0|4	4	2	0.00621118	2	0|2	2	1	322
RAD51C_HU	NP_001299589.1	GSTZ1	2954	0|2	2	1	0.00621118	2	0|1	1	0.5	161
RAD51C_HU	18079218	OSBPL8	114882	3|8	11	5.5	0.00618673	2	1|5	6	3	889
RAD51C_HU	224493972	TXNDC5	81567	0|4	4	2	0.00617284	2	0|2	2	1	324
RAD51C_HU	300192959	ZMYM2	7750	15|2	17	8.5	0.00617284	2	11|2	13	6.5	1377
RAD51C_HU	219802034	NFRKB	4798	12|4	16	8	0.00615858	2	7|2	9	4.5	1299
RAD51C_HU	NP_001138778.1	CDK6	1021	0|4	4	2	0.00613497	2	0|2	2	1	326
RAD51C_HU	100816392	FUBP3	8939	0|7	7	3.5	0.00611888	2	0|3	3	1.5	572
RAD51C_HU	171184400	ABCB10	23456	4|5	9	4.5	0.00609756	2	3|3	6	3	738
RAD51C_HU	124244088	BROX	148362	0|5	5	2.5	0.00608273	2	0|5	5	2.5	411
RAD51C_HU	4506003	PPP1CA	5499	4|0	4	2	0.00606061	2	2|0	2	1	330
RAD51C_HU	354459354	RAP1B	5908	0|2	2	1	0.00606061	2	0|2	2	1	165
RAD51C_HU	10835073	NMT1	4836	0|6	6	3	0.00604839	2	0|2	2	1	496
RAD51C_HU	4758616	JUN	3725	0|4	4	2	0.0060423	2	0|3	3	1.5	331
RAD51C_HU	18378731	BBX	56987	11|0	11	5.5	0.00603732	2	6|0	6	3	911
RAD51C_HU	28373103	ATP2A3	489	0|12	12	6	0.00600601	2	0|5	5	2.5	999
RAD51C_HU	4502897	CLPTM1	1209	0|8	8	4	0.00597907	2	0|6	6	3	669
RAD51C_HU	8923448	MRPL16	54948	0|3	3	1.5	0.0059761	2	0|2	2	1	251
RAD51C_HU	8923380	OSGEP	55644	0|4	4	2	0.00597015	2	0|2	2	1	335
RAD51C_HU	315467838	GLRX3	10539	0|4	4	2	0.00597015	2	0|3	3	1.5	335
RAD51C_HU	339895853	AKT2	208	0|5	5	2.5	0.00596659	2	0|3	3	1.5	419
RAD51C_HU	20127553	ANAPC5	51433	4|5	9	4.5	0.00596026	2	3|2	5	2.5	755
RAD51C_HU	4506067	PRKCA	5578	0|8	8	4	0.00595238	2	0|5	5	2.5	672
RAD51C_HU	259013556	FXR2	9513	0|8	8	4	0.00594354	2	0|5	5	2.5	673
RAD51C_HU	7657439	TAF5L	27097	7|0	7	3.5	0.00594228	2	5|0	5	2.5	589
RAD51C_HU	190194386	TM9SF3	56889	0|7	7	3.5	0.00594228	2	0|4	4	2	589
RAD51C_HU	380692328	DDX56	54606	0|6	6	3	0.00591716	2	0|3	3	1.5	507
RAD51C_HU	4758220	FAM50A	9130	4|0	4	2	0.00589971	2	2|0	2	1	339
RAD51C_HU	5453690	DNAJB1	3337	0|4	4	2	0.00588235	2	0|2	2	1	340
RAD51C_HU	11055998	GNB4	59345	0|4	4	2	0.00588235	2	0|3	3	1.5	340
RAD51C_HU	NP_001976.1	ETFB	2109	0|3	3	1.5	0.00588235	2	0|2	2	1	255
RAD51C_HU	4557469	AP2B1	163	0|11	11	5.5	0.0058698	2	0|8	8	4	937
RAD51C_HU	44681484	CDCA2	157313	10|2	12	6	0.0058651	2	8|2	10	5	1023
RAD51C_HU	26051229	MRPL28	10573	0|3	3	1.5	0.00585938	2	0|2	2	1	256
RAD51C_HU	148664201	CKAP2	26586	5|3	8	4	0.00585652	2	1|1	2	1	683
RAD51C_HU	4505939	POLR2A	5430	0|23	23	11.5	0.00583756	2	0|14	14	7	1970
RAD51C_HU	41327779	DDX55	57696	2|5	7	3.5	0.00583333	2	2|3	5	2.5	600
RAD51C_HU	51173873	HMGXB4	10042	5|2	7	3.5	0.00582363	2	3|1	4	2	601
RAD51C_HU	4757902	CETN2	1069	0|2	2	1	0.00581395	2	0|2	2	1	172
RAD51C_HU	15809016	MYL12B	103910	0|2	2	1	0.00581395	2	0|1	1	0.5	172
RAD51C_HU	347582619	CHMP2B	25978	0|2	2	1	0.00581395	2	0|2	2	1	172
RAD51C_HU	NP_001309105.1	PDE12	201626	0|6	6	3	0.00579151	2	0|4	4	2	518
RAD51C_HU	157388914	HPF1	54969	0|4	4	2	0.00578035	2	0|3	3	1.5	346
RAD51C_HU	21361340	GSK3B	2932	0|5	5	2.5	0.00577367	2	0|3	3	1.5	433
RAD51C_HU	7661936	SAFB2	9667	0|11	11	5.5	0.00577125	2	0|1	1	0.5	953
RAD51C_HU	105990514	FLNB	2317	0|30	30	15	0.0057648	2	0|14	14	7	2602
RAD51C_HU	22547114	MRPL10	124995	0|3	3	1.5	0.00574713	2	0|1	1	0.5	261
RAD51C_HU	156713442	PSMA4	5685	0|3	3	1.5	0.00574713	2	0|2	2	1	261
RAD51C_HU	19923790	RAB3GAP2	25782	0|16	16	8	0.005743	2	0|11	11	5.5	1393
RAD51C_HU	84043963	EIF5B	9669	0|14	14	7	0.0057377	2	0|9	9	4.5	1220
RAD51C_HU	32307148	OGT	8473	4|8	12	6	0.00573614	2	4|5	9	4.5	1046
RAD51C_HU	312176435	SMAP2	64744	0|4	4	2	0.00573066	2	0|3	3	1.5	349
RAD51C_HU	284813531	MSH3	4437	10|3	13	6.5	0.0057168	2	7|1	8	4	1137
RAD51C_HU	15147337	UBR5	51366	18|14	32	16	0.00571633	2	13|9	22	11	2799
RAD51C_HU	192807332	SRRT	51593	3|7	10	5	0.00571429	2	2|5	7	3.5	875
RAD51C_HU	NP_001310336.1	PSMF1	9491	0|2	2	1	0.00571429	2	0|1	1	0.5	175
RAD51C_HU	24234683	USP11	8237	0|11	11	5.5	0.00571132	2	0|8	8	4	963
RAD51C_HU	7657058	EIF2B2	8892	0|4	4	2	0.00569801	2	0|3	3	1.5	351
RAD51C_HU	149944433	MSL1	339287	4|0	4	2	0.00569801	2	4|0	4	2	351
RAD51C_HU	189458812	GBE1	2632	0|8	8	4	0.00569801	2	0|6	6	3	702
RAD51C_HU	171906575	DBNL	28988	0|5	5	2.5	0.00569476	2	0|3	3	1.5	439
RAD51C_HU	47078238	GPS1	2873	0|6	6	3	0.0056926	2	0|3	3	1.5	527
RAD51C_HU	18860839	MEN1	4221	7|0	7	3.5	0.00569106	2	4|0	4	2	615
RAD51C_HU	22538467	PSMB4	5692	0|3	3	1.5	0.00568182	2	0|3	3	1.5	264
RAD51C_HU	66529294	PON2	5445	0|4	4	2	0.00564972	2	0|2	2	1	354
RAD51C_HU	82546830	EXOC4	60412	5|6	11	5.5	0.00564682	2	3|4	7	3.5	974
RAD51C_HU	194363725	SMARCC2	6601	8|5	13	6.5	0.00564236	2	4|4	8	4	1152
RAD51C_HU	20143480	CDS2	8760	1|4	5	2.5	0.00561798	2	1|2	3	1.5	445
RAD51C_HU	296531406	GATD3A	8209	0|3	3	1.5	0.00559701	2	0|2	2	1	268
RAD51C_HU	7706351	PTRH2	51651	0|2	2	1	0.00558659	2	0|1	1	0.5	179
RAD51C_HU	14150141	PDCD2L	84306	0|4	4	2	0.00558659	2	0|1	1	0.5	358
RAD51C_HU	21359965	CLPTM1L	81037	0|6	6	3	0.00557621	2	0|3	3	1.5	538
RAD51C_HU	5453682	HEXIM1	10614	2|2	4	2	0.00557103	2	1|1	2	1	359
RAD51C_HU	9966849	TIGAR	57103	0|3	3	1.5	0.00555556	2	0|2	2	1	270
RAD51C_HU	77812674	NHP2	55651	0|1	1	0.5	0.00555556	2	0|1	1	0.5	90
RAD51C_HU	NP_002736.3	MAPK1	5594	0|4	4	2	0.00555556	2	0|1	1	0.5	360
RAD51C_HU	21361361	ILVBL	10994	3|4	7	3.5	0.00553797	2	2|2	4	2	632
RAD51C_HU	4505941	POLR2B	5431	0|13	13	6.5	0.00553663	2	0|7	7	3.5	1174
RAD51C_HU	221136781	SRBD1	55133	6|5	11	5.5	0.00552764	2	5|3	8	4	995
RAD51C_HU	4505255	MSI1	4440	0|4	4	2	0.00552486	2	0|2	2	1	362
RAD51C_HU	17402904	EXOSC6	118460	3|0	3	1.5	0.00551471	2	2|0	2	1	272
RAD51C_HU	37620206	C1orf52	148423	2|0	2	1	0.00549451	2	1|0	1	0.5	182
RAD51C_HU	38570156	NT5DC1	221294	0|5	5	2.5	0.00549451	2	0|3	3	1.5	455
RAD51C_HU	4758128	DCLK1	9201	5|3	8	4	0.00548697	2	3|1	4	2	729
RAD51C_HU	15553127	HK2	3099	0|10	10	5	0.00545256	2	0|6	6	3	917
RAD51C_HU	223555963	HBS1L	10767	0|7	7	3.5	0.00545171	2	0|4	4	2	642
RAD51C_HU	20149547	RPS6KA1	6195	0|8	8	4	0.00544218	2	0|5	5	2.5	735
RAD51C_HU	48762926	PWP2	5822	0|10	10	5	0.0054407	2	0|7	7	3.5	919
RAD51C_HU	40789249	DARS2	55157	0|7	7	3.5	0.00542636	2	0|4	4	2	645
RAD51C_HU	119395716	FOXC1	2296	5|1	6	3	0.00542495	2	3|1	4	2	553
RAD51C_HU	29789283	WDR75	84128	0|9	9	4.5	0.00542169	2	0|7	7	3.5	830
RAD51C_HU	20149635	NSFL1C	55968	0|4	4	2	0.00540541	2	0|3	3	1.5	370
RAD51C_HU	31542711	SLC35F6	54978	0|4	4	2	0.00539084	2	0|2	2	1	371
RAD51C_HU	20336305	BCL11A	53335	6|3	9	4.5	0.00538922	2	6|2	8	4	835
RAD51C_HU	13123772	CNOT10	25904	0|8	8	4	0.00537634	2	0|3	3	1.5	744
RAD51C_HU	14149807	NSRP1	84081	6|0	6	3	0.00537634	2	4|0	4	2	558
RAD51C_HU	17402912	VPS29	51699	0|2	2	1	0.00537634	2	0|2	2	1	186
RAD51C_HU	225007648	POP1	10940	11|0	11	5.5	0.00537109	2	6|0	6	3	1024
RAD51C_HU	38569475	MTX1	4580	0|5	5	2.5	0.00536481	2	0|2	2	1	466
RAD51C_HU	25092725	RRP7A	27341	0|3	3	1.5	0.00535714	2	0|1	1	0.5	280
RAD51C_HU	10835051	CARS	833	0|8	8	4	0.00534759	2	0|6	6	3	748
RAD51C_HU	197276664	NT5C2	22978	0|6	6	3	0.00534759	2	0|4	4	2	561
RAD51C_HU	NP_005960.1	NAP1L4	4676	0|4	4	2	0.00533333	2	0|1	1	0.5	375
RAD51C_HU	225543166	SAMM50	25813	0|5	5	2.5	0.00533049	2	0|3	3	1.5	469
RAD51C_HU	384475552	HARS	3035	0|5	5	2.5	0.00533049	2	0|4	4	2	469
RAD51C_HU	5453704	ARL6IP5	10550	0|2	2	1	0.00531915	2	0|1	1	0.5	188
RAD51C_HU	411147363	ABCB7	22	0|8	8	4	0.00531915	2	0|5	5	2.5	752
RAD51C_HU	23308607	HM13	81502	0|4	4	2	0.00530504	2	0|2	2	1	377
RAD51C_HU	15529966	TMEM205	374882	0|2	2	1	0.00529101	2	0|1	1	0.5	189
RAD51C_HU	410651502	NSA2	10412	2|0	2	1	0.00529101	2	1|0	1	0.5	189
RAD51C_HU	189458817	TFRC	7037	0|8	8	4	0.00526316	2	0|4	4	2	760
RAD51C_HU	271398239	CNDP2	55748	0|5	5	2.5	0.00526316	2	0|4	4	2	475
RAD51C_HU	NP_001263218.1	PRKAR1A	5573	0|4	4	2	0.00524934	2	0|2	2	1	381
RAD51C_HU	74315356	SHPK	23729	0|5	5	2.5	0.00523013	2	0|4	4	2	478
RAD51C_HU	14591924	SEC23B	10483	0|8	8	4	0.00521512	2	0|6	6	3	767
RAD51C_HU	62241011	AKT1	207	2|3	5	2.5	0.00520833	2	2|1	3	1.5	480
RAD51C_HU	21618338	STAT3	6774	1|7	8	4	0.00520156	2	1|5	6	3	769
RAD51C_HU	157168362	PNP	4860	0|3	3	1.5	0.00519031	2	0|3	3	1.5	289
RAD51C_HU	6912630	IFIT5	24138	0|5	5	2.5	0.00518672	2	0|3	3	1.5	482
RAD51C_HU	171906582	CCDC47	57003	0|5	5	2.5	0.00517598	2	0|3	3	1.5	483
RAD51C_HU	20070260	NELFB	25920	0|6	6	3	0.00517241	2	0|5	5	2.5	580
RAD51C_HU	4557269	ADSL	158	0|5	5	2.5	0.00516529	2	0|3	3	1.5	484
RAD51C_HU	15626999	ITPA	3704	0|2	2	1	0.00515464	2	0|1	1	0.5	194
RAD51C_HU	189083688	EXOSC7	23016	3|0	3	1.5	0.00515464	2	2|0	2	1	291
RAD51C_HU	344925845	RCOR1	23186	5|0	5	2.5	0.00515464	2	3|0	3	1.5	485
RAD51C_HU	94557305	MRPL19	9801	0|3	3	1.5	0.00513699	2	0|3	3	1.5	292
RAD51C_HU	206597505	AGFG1	3267	0|6	6	3	0.00513699	2	0|5	5	2.5	584
RAD51C_HU	40254446	CUL5	8065	0|8	8	4	0.00512821	2	0|4	4	2	780
RAD51C_HU	5803157	MSMO1	6307	0|3	3	1.5	0.00511945	2	0|1	1	0.5	293
RAD51C_HU	19923403	EXOSC2	23404	0|3	3	1.5	0.00511945	2	0|2	2	1	293
RAD51C_HU	19923935	SGF29	112869	3|0	3	1.5	0.00511945	2	2|0	2	1	293
RAD51C_HU	24308456	ELMOD2	255520	0|3	3	1.5	0.00511945	2	0|2	2	1	293
RAD51C_HU	9910362	SEMA3G	56920	0|8	8	4	0.00511509	2	0|2	2	1	782
RAD51C_HU	4506411	RANGAP1	5905	0|6	6	3	0.00511073	2	0|5	5	2.5	587
RAD51C_HU	116812591	RER1	11079	0|2	2	1	0.00510204	2	0|1	1	0.5	196
RAD51C_HU	33188447	SRPK2	6733	0|7	7	3.5	0.00508721	2	0|5	5	2.5	688
RAD51C_HU	20911035	PPIL4	85313	0|5	5	2.5	0.0050813	2	0|4	4	2	492
RAD51C_HU	5031571	ACTR2	10097	0|4	4	2	0.00507614	2	0|2	2	1	394
RAD51C_HU	110578655	ZWILCH	55055	0|6	6	3	0.00507614	2	0|5	5	2.5	591
RAD51C_HU	23199983	PIGK	10026	0|4	4	2	0.00506329	2	0|2	2	1	395
RAD51C_HU	186928854	MRPS31	10240	0|4	4	2	0.00506329	2	0|2	2	1	395
RAD51C_HU	213972634	TP53BP1	7158	11|9	20	10	0.00506329	2	10|6	16	8	1975
RAD51C_HU	16933537	GLMN	11146	0|6	6	3	0.00505051	2	0|3	3	1.5	594
RAD51C_HU	NP_001152980.1	IVD	3712	0|4	4	2	0.00505051	2	0|1	1	0.5	396
RAD51C_HU	24308127	DNAJC10	54431	2|6	8	4	0.00504414	2	1|5	6	3	793
RAD51C_HU	49574529	UTP6	55813	2|4	6	3	0.00502513	2	1|2	3	1.5	597
RAD51C_HU	134142828	RNGTT	8732	4|2	6	3	0.00502513	2	2|1	3	1.5	597
RAD51C_HU	187829340	AURKAIP1	54998	0|2	2	1	0.00502513	2	0|1	1	0.5	199
RAD51C_HU	31543091	MAK16	84549	2|1	3	1.5	0.005	2	1|1	2	1	300
RAD51C_HU	48255933	HMGN1	3150	0|1	1	0.5	0.005	2	0|1	1	0.5	100
RAD51C_HU	237681121	BRCA1	672	15|3	18	9	0.00495595	2	11|1	12	6	1816
RAD51C_HU	4502735	CDK4	1019	0|3	3	1.5	0.0049505	2	0|2	2	1	303
RAD51C_HU	7657347	MTCH2	23788	0|3	3	1.5	0.0049505	2	0|2	2	1	303
RAD51C_HU	NP_001137325.1	PYM1	84305	0|2	2	1	0.00492611	2	0|1	1	0.5	203
RAD51C_HU	25470886	DAZAP1	26528	0|4	4	2	0.004914	2	0|2	2	1	407
RAD51C_HU	4503243	CYP51A1	1595	0|5	5	2.5	0.00491159	2	0|4	4	2	509
RAD51C_HU	12408656	CAPN1	823	0|7	7	3.5	0.00490196	2	0|3	3	1.5	714
RAD51C_HU	13904870	RPS5	6193	0|2	2	1	0.00490196	2	0|2	2	1	204
RAD51C_HU	195927037	DNMT1	1786	5|11	16	8	0.00490196	2	4|7	11	5.5	1632
RAD51C_HU	333470683	MRPL45	84311	0|3	3	1.5	0.00490196	2	0|2	2	1	306
RAD51C_HU	6005900	TFDP1	7027	4|0	4	2	0.00487805	2	3|0	3	1.5	410
RAD51C_HU	17921985	COX15	1355	0|4	4	2	0.00487805	2	0|3	3	1.5	410
RAD51C_HU	91823271	XDH	7498	13|0	13	6.5	0.00487622	2	2|0	2	1	1333
RAD51C_HU	190358532	SMARCAD1	56916	6|4	10	5	0.00486381	2	4|2	6	3	1028
RAD51C_HU	NP_005720.1	PPIF	10105	0|2	2	1	0.00483092	2	0|1	1	0.5	207
RAD51C_HU	8923532	CLN6	54982	1|2	3	1.5	0.00482315	2	1|2	3	1.5	311
RAD51C_HU	22547136	MRPL4	51073	0|3	3	1.5	0.00482315	2	0|3	3	1.5	311
RAD51C_HU	205277463	TKT	7086	0|6	6	3	0.00481541	2	0|3	3	1.5	623
RAD51C_HU	23199991	CSNK1E	1454	2|2	4	2	0.00480769	2	1|1	2	1	416
RAD51C_HU	32880199	MKRN2	23609	0|4	4	2	0.00480769	2	0|2	2	1	416
RAD51C_HU	31543419	PNKP	11284	0|5	5	2.5	0.00479846	2	0|3	3	1.5	521
RAD51C_HU	24497603	NUP62	23636	3|2	5	2.5	0.00478927	2	2|2	4	2	522
RAD51C_HU	5031573	ACTR3	10096	0|4	4	2	0.00478469	2	0|3	3	1.5	418
RAD51C_HU	47132585	PRKAR2B	5577	0|4	4	2	0.00478469	2	0|3	3	1.5	418
RAD51C_HU	88703041	SNX6	58533	0|4	4	2	0.00478469	2	0|3	3	1.5	418
RAD51C_HU	225545550	TELO2	9894	0|8	8	4	0.00477897	2	0|4	4	2	837
RAD51C_HU	21914927	HELLS	3070	2|6	8	4	0.00477327	2	1|4	5	2.5	838
RAD51C_HU	223718246	PLS1	5357	0|6	6	3	0.00476948	2	0|3	3	1.5	629
RAD51C_HU	29725607	UNC45A	55898	0|9	9	4.5	0.00476695	2	0|5	5	2.5	944
RAD51C_HU	38569480	MRTFB	57496	0|10	10	5	0.00476644	2	0|6	6	3	1049
RAD51C_HU	14150114	WDR83	84292	3|0	3	1.5	0.0047619	2	2|0	2	1	315
RAD51C_HU	31881779	GMPPA	29926	0|4	4	2	0.0047619	2	0|2	2	1	420
RAD51C_HU	38570115	ZNF362	149076	4|0	4	2	0.0047619	2	2|0	2	1	420
RAD51C_HU	196115141	CIZ1	25792	5|3	8	4	0.00475059	2	4|2	6	3	842
RAD51C_HU	20270367	TAMM41	132001	0|3	3	1.5	0.00474684	2	0|3	3	1.5	316
RAD51C_HU	190684675	XRCC1	7515	0|6	6	3	0.00473934	2	0|5	5	2.5	633
RAD51C_HU	116805340	GARS	2617	0|7	7	3.5	0.00473613	2	0|5	5	2.5	739
RAD51C_HU	18860920	ESRRA	2101	0|4	4	2	0.00472813	2	0|3	3	1.5	423
RAD51C_HU	22547134	MRPL37	51253	0|4	4	2	0.00472813	2	0|2	2	1	423
RAD51C_HU	28557709	PRPS1L1	221823	3|0	3	1.5	0.00471698	2	2|0	2	1	318
RAD51C_HU	194306567	RFC5	5985	0|3	3	1.5	0.00470219	2	0|2	2	1	319
RAD51C_HU	186928856	SLC25A19	60386	0|3	3	1.5	0.0046875	2	0|1	1	0.5	320
RAD51C_HU	19923262	RAB5A	5868	0|2	2	1	0.00465116	2	0|2	2	1	215
RAD51C_HU	38788260	BPTF	2186	21|6	27	13.5	0.00465036	2	12|4	16	8	2903
RAD51C_HU	342349354	RANBP6	26953	0|7	7	3.5	0.00464807	2	0|1	1	0.5	753
RAD51C_HU	13375983	SLC25A22	79751	3|0	3	1.5	0.00464396	2	3|0	3	1.5	323
RAD51C_HU	17149836	FKBP1A	2280	0|1	1	0.5	0.00462963	2	0|1	1	0.5	108
RAD51C_HU	50345292	JPT1	51155	0|1	1	0.5	0.00462963	2	0|1	1	0.5	108
RAD51C_HU	157779135	SUCLG2	8801	0|4	4	2	0.00462963	2	0|2	2	1	432
RAD51C_HU	4885065	APLP1	333	0|6	6	3	0.00461538	2	0|2	2	1	650
RAD51C_HU	20149709	HNRNPLL	92906	0|5	5	2.5	0.00461255	2	0|4	4	2	542
RAD51C_HU	NP_001268396.1	TRMT6	51605	0|3	3	1.5	0.00458716	2	0|3	3	1.5	327
RAD51C_HU	62955803	NUP188	23511	0|16	16	8	0.00457404	2	0|7	7	3.5	1749
RAD51C_HU	312922359	UCHL5	51377	0|3	3	1.5	0.00457317	2	0|3	3	1.5	328
RAD51C_HU	4758762	NARS	4677	0|5	5	2.5	0.00456204	2	0|3	3	1.5	548
RAD51C_HU	300360496	SLC33A1	9197	0|5	5	2.5	0.00455373	2	0|3	3	1.5	549
RAD51C_HU	49533617	SOAT1	6646	0|5	5	2.5	0.00454545	2	0|3	3	1.5	550
RAD51C_HU	253970500	EWSR1	2130	0|6	6	3	0.00453858	2	0|2	2	1	661
RAD51C_HU	332635087	PICALM	8301	0|5	5	2.5	0.00453721	2	0|2	2	1	551
RAD51C_HU	13128864	HDAC6	10013	3|8	11	5.5	0.00452675	2	2|4	6	3	1215
RAD51C_HU	4557541	TOR1A	1861	0|3	3	1.5	0.00451807	2	0|3	3	1.5	332
RAD51C_HU	112382377	UBE2S	27338	0|2	2	1	0.0045045	2	0|2	2	1	222
RAD51C_HU	38027923	COPS5	10987	1|2	3	1.5	0.00449102	2	1|1	2	1	334
RAD51C_HU	4501867	ACO2	50	0|7	7	3.5	0.00448718	2	0|4	4	2	780
RAD51C_HU	10190746	RDH14	57665	0|3	3	1.5	0.00446429	2	0|2	2	1	336
RAD51C_HU	289176996	PEG10	23089	2|5	7	3.5	0.00446429	2	1|4	5	2.5	784
RAD51C_HU	312836806	AK2	204	0|2	2	1	0.00446429	2	0|1	1	0.5	224
RAD51C_HU	66348165	TMEM209	84928	0|5	5	2.5	0.00445633	2	0|4	4	2	561
RAD51C_HU	133925811	TNPO1	3842	0|8	8	4	0.00445434	2	0|5	5	2.5	898
RAD51C_HU	122114651	USP36	57602	10|0	10	5	0.00445236	2	7|0	7	3.5	1123
RAD51C_HU	18644734	CTNNBL1	56259	0|5	5	2.5	0.0044405	2	0|4	4	2	563
RAD51C_HU	222144227	ATG7	10533	0|6	6	3	0.00443787	2	0|3	3	1.5	676
RAD51C_HU	149999378	INF2	64423	0|11	11	5.5	0.00443548	2	0|7	7	3.5	1240
RAD51C_HU	13375695	CARS2	79587	0|5	5	2.5	0.00443262	2	0|3	3	1.5	564
RAD51C_HU	110227601	COASY	80347	0|5	5	2.5	0.00443262	2	0|5	5	2.5	564
RAD51C_HU	196123584	ATP6	6775074	2|0	2	1	0.00442478	2	1|0	1	0.5	226
RAD51C_HU	4506749	RRM1	6240	2|5	7	3.5	0.00441919	2	1|4	5	2.5	792
RAD51C_HU	33354279	GPALPP1	55425	3|0	3	1.5	0.00441176	2	2|0	2	1	340
RAD51C_HU	308737003	ORC3	23595	0|5	5	2.5	0.00440141	2	0|3	3	1.5	568
RAD51C_HU	343887347	CD2BP2	10421	0|3	3	1.5	0.00439883	2	0|2	2	1	341
RAD51C_HU	NP_001139754.1	SRP54	6729	0|4	4	2	0.0043956	2	0|2	2	1	455
RAD51C_HU	18105063	VPS45	11311	0|5	5	2.5	0.00438596	2	0|3	3	1.5	570
RAD51C_HU	119220605	USP10	9100	0|7	7	3.5	0.00438596	2	0|4	4	2	798
RAD51C_HU	5902158	RNF113A	7737	2|1	3	1.5	0.00437318	2	1|1	2	1	343
RAD51C_HU	4505585	PAFAH1B2	5049	0|2	2	1	0.00436681	2	0|1	1	0.5	229
RAD51C_HU	94557299	PRKAA1	5562	0|5	5	2.5	0.0043554	2	0|4	4	2	574
RAD51C_HU	187761343	ACSF3	197322	0|5	5	2.5	0.00434028	2	0|5	5	2.5	576
RAD51C_HU	53759103	IPO8	10526	0|9	9	4.5	0.00433944	2	0|6	6	3	1037
RAD51C_HU	9966764	LYPLA2	11313	0|2	2	1	0.004329	2	0|2	2	1	231
RAD51C_HU	16445419	SCAMP3	10067	0|3	3	1.5	0.00432277	2	0|2	2	1	347
RAD51C_HU	32698730	NUFIP2	57532	2|4	6	3	0.00431655	2	1|2	3	1.5	695
RAD51C_HU	219842247	PPHLN1	51535	3|0	3	1.5	0.00431034	2	3|0	3	1.5	348
RAD51C_HU	22538461	NCOR1	9611	19|2	21	10.5	0.00430328	2	15|2	17	8.5	2440
RAD51C_HU	190194365	MTPAP	55149	5|0	5	2.5	0.00429553	2	4|0	4	2	582
RAD51C_HU	94721354	MTHFD2	10797	0|3	3	1.5	0.00428571	2	0|1	1	0.5	350
RAD51C_HU	117553608	SLC39A7	7922	0|4	4	2	0.00426439	2	0|1	1	0.5	469
RAD51C_HU	7661950	CTR9	9646	10|0	10	5	0.00426257	2	7|0	7	3.5	1173
RAD51C_HU	4503515	EIF3H	8667	0|3	3	1.5	0.00426136	2	0|2	2	1	352
RAD51C_HU	190014578	SACM1L	22908	0|5	5	2.5	0.00425894	2	0|3	3	1.5	587
RAD51C_HU	255918129	LMF2	91289	0|6	6	3	0.00424328	2	0|5	5	2.5	707
RAD51C_HU	124378039	SEC16A	9919	10|10	20	10	0.00424268	2	7|8	15	7.5	2357
RAD51C_HU	19923939	KTI12	112970	0|3	3	1.5	0.00423729	2	0|2	2	1	354
RAD51C_HU	122937295	BEND3	57673	5|2	7	3.5	0.00422705	2	3|1	4	2	828
RAD51C_HU	NP_002717.3	PREP	5550	0|6	6	3	0.00422535	2	0|4	4	2	710
RAD51C_HU	23111062	SFSWAP	6433	5|3	8	4	0.0042061	2	5|2	7	3.5	951
RAD51C_HU	NP_003293.2	TRIP6	7205	0|4	4	2	0.00420168	2	0|2	2	1	476
RAD51C_HU	31455614	DERL2	51009	0|2	2	1	0.0041841	2	0|1	1	0.5	239
RAD51C_HU	127138957	TSHZ3	57616	8|1	9	4.5	0.00416281	2	6|1	7	3.5	1081
RAD51C_HU	NP_002781.2	PSMA5	5686	0|2	2	1	0.00414938	2	0|1	1	0.5	241
RAD51C_HU	33946282	VIRMA	25962	4|11	15	7.5	0.00413907	2	3|9	12	6	1812
RAD51C_HU	6912286	CASP14	23581	2|0	2	1	0.00413223	2	2|0	2	1	242
RAD51C_HU	5729790	CTCF	10664	1|5	6	3	0.00412655	2	1|5	6	3	727
RAD51C_HU	186700623	RABL6	55684	0|6	6	3	0.00411523	2	0|4	4	2	729
RAD51C_HU	89145417	METTL7A	25840	0|2	2	1	0.00409836	2	0|1	1	0.5	244
RAD51C_HU	4757702	EIF4E2	9470	0|2	2	1	0.00408163	2	0|2	2	1	245
RAD51C_HU	153791372	CLK3	1198	3|1	4	2	0.00408163	2	2|1	3	1.5	490
RAD51C_HU	NP_001337264.1	CFAP298	56683	0|2	2	1	0.00408163	2	0|1	1	0.5	245
RAD51C_HU	17999539	DHX38	9785	0|10	10	5	0.00407498	2	0|5	5	2.5	1227
RAD51C_HU	40807447	PRCC	5546	3|1	4	2	0.00407332	2	2|1	3	1.5	491
RAD51C_HU	111118981	FDXR	2232	0|4	4	2	0.00407332	2	0|3	3	1.5	491
RAD51C_HU	50053872	RPL7L1	285855	0|2	2	1	0.00406504	2	0|1	1	0.5	246
RAD51C_HU	253970412	GTSE1	51512	2|4	6	3	0.00405954	2	1|2	3	1.5	739
RAD51C_HU	19913424	ATP6V1A	523	0|5	5	2.5	0.00405186	2	0|3	3	1.5	617
RAD51C_HU	41281453	SLK	9748	0|10	10	5	0.00404858	2	0|6	6	3	1235
RAD51C_HU	116517313	MPDU1	9526	0|2	2	1	0.00404858	2	0|1	1	0.5	247
RAD51C_HU	4506189	PSMA7	5688	0|2	2	1	0.00403226	2	0|1	1	0.5	248
RAD51C_HU	28875797	CHTOP	26097	0|2	2	1	0.00403226	2	0|1	1	0.5	248
RAD51C_HU	19482174	CUL2	8453	0|6	6	3	0.00402685	2	0|4	4	2	745
RAD51C_HU	39652628	FAM120A	23196	4|5	9	4.5	0.00402504	2	3|4	7	3.5	1118
RAD51C_HU	67782362	DHX29	54505	0|11	11	5.5	0.00401753	2	0|7	7	3.5	1369
RAD51C_HU	29826287	MRPL47	57129	0|2	2	1	0.004	2	0|1	1	0.5	250
RAD51C_HU	157739940	NUDT19	390916	0|3	3	1.5	0.004	2	0|2	2	1	375
RAD51C_HU	203098753	PDHX	8050	0|4	4	2	0.00399202	2	0|3	3	1.5	501
RAD51C_HU	7706735	GTF2A1	2957	3|0	3	1.5	0.00398936	2	2|0	2	1	376
RAD51C_HU	229577436	SPATA5L1	79029	0|6	6	3	0.00398406	2	0|2	2	1	753
RAD51C_HU	157739942	GEMIN5	25929	0|12	12	6	0.00397878	2	0|7	7	3.5	1508
RAD51C_HU	19923796	NMD3	51068	2|2	4	2	0.00397614	2	1|1	2	1	503
RAD51C_HU	20357585	TAF1	6872	15|0	15	7.5	0.00396197	2	10|0	10	5	1893
RAD51C_HU	156627575	UAP1	6675	0|4	4	2	0.0039604	2	0|2	2	1	505
RAD51C_HU	13489087	SERPINB1	1992	0|3	3	1.5	0.00395778	2	0|2	2	1	379
RAD51C_HU	17149830	GIT2	9815	0|6	6	3	0.00395257	2	0|4	4	2	759
RAD51C_HU	19923613	EDC3	80153	0|4	4	2	0.00393701	2	0|3	3	1.5	508
RAD51C_HU	47419909	TRIM24	8805	6|2	8	4	0.00393701	2	4|2	6	3	1016
RAD51C_HU	NP_000134.2	FH	2271	0|4	4	2	0.00392157	2	0|3	3	1.5	510
RAD51C_HU	157671927	SPATA5	166378	0|7	7	3.5	0.00391937	2	0|3	3	1.5	893
RAD51C_HU	189458896	PMS1	5378	7|0	7	3.5	0.00391937	2	6|0	6	3	893
RAD51C_HU	186928819	HDGF	3068	0|2	2	1	0.00390625	2	0|2	2	1	256
RAD51C_HU	148763345	CDK11A	728642	0|6	6	3	0.0038961	2	0|3	3	1.5	770
RAD51C_HU	16554611	MRPS15	64960	0|2	2	1	0.00389105	2	0|1	1	0.5	257
RAD51C_HU	7661872	LARS2	23395	0|7	7	3.5	0.00387597	2	0|5	5	2.5	903
RAD51C_HU	221136993	TMX2	51075	0|2	2	1	0.00387597	2	0|1	1	0.5	258
RAD51C_HU	50980309	UTP15	84135	0|4	4	2	0.003861	2	0|3	3	1.5	518
RAD51C_HU	410442521	MTCH1	23787	0|3	3	1.5	0.00385604	2	0|2	2	1	389
RAD51C_HU	153945728	MAP1B	4131	4|15	19	9.5	0.00384927	2	3|9	12	6	2468
RAD51C_HU	255982614	DHX16	8449	3|5	8	4	0.00384246	2	3|4	7	3.5	1041
RAD51C_HU	34101288	CPSF2	53981	0|6	6	3	0.00383632	2	0|3	3	1.5	782
RAD51C_HU	8923857	EMC3	55831	0|2	2	1	0.00383142	2	0|2	2	1	261
RAD51C_HU	10864017	ENOPH1	58478	0|2	2	1	0.00383142	2	0|1	1	0.5	261
RAD51C_HU	224809432	TMTC3	160418	3|4	7	3.5	0.00382932	2	2|3	5	2.5	914
RAD51C_HU	134288884	EARS2	124454	0|4	4	2	0.00382409	2	0|3	3	1.5	523
RAD51C_HU	5453676	GZMA	3001	0|2	2	1	0.00381679	2	0|2	2	1	262
RAD51C_HU	219283152	API5	8539	0|4	4	2	0.00381679	2	0|2	2	1	524
RAD51C_HU	NP_001136146.1	CHID1	66005	0|3	3	1.5	0.00381679	2	0|3	3	1.5	393
RAD51C_HU	NP_001316929.1	MMGT1	93380	0|1	1	0.5	0.00381679	2	0|1	1	0.5	131
RAD51C_HU	4557719	LIG1	3978	0|7	7	3.5	0.00380849	2	0|6	6	3	919
RAD51C_HU	88703062	RPS4Y2	140032	2|0	2	1	0.00380228	2	1|0	1	0.5	263
RAD51C_HU	14042968	SPNS1	83985	0|4	4	2	0.00378788	2	0|3	3	1.5	528
RAD51C_HU	48255889	PRKCSH	5589	0|4	4	2	0.00378788	2	0|3	3	1.5	528
RAD51C_HU	67782356	CDSN	1041	0|4	4	2	0.00378072	2	0|2	2	1	529
RAD51C_HU	108773787	RB1	5925	3|4	7	3.5	0.00377155	2	2|3	5	2.5	928
RAD51C_HU	27597090	SUPT6H	6830	5|8	13	6.5	0.00376593	2	3|5	8	4	1726
RAD51C_HU	82659109	UBR4	23352	12|27	39	19.5	0.0037623	2	8|18	26	13	5183
RAD51C_HU	225703033	MBOAT7	79143	0|3	3	1.5	0.0037594	2	0|3	3	1.5	399
RAD51C_HU	164419758	BRD2	6046	4|2	6	3	0.00374532	2	3|2	5	2.5	801
RAD51C_HU	112421108	CIC	23152	9|3	12	6	0.00373134	2	7|2	9	4.5	1608
RAD51C_HU	116812610	APOOL	139322	0|2	2	1	0.00373134	2	0|1	1	0.5	268
RAD51C_HU	13376212	UBA5	79876	0|3	3	1.5	0.00371287	2	0|2	2	1	404
RAD51C_HU	41327749	ANAPC4	29945	3|3	6	3	0.00371287	2	3|2	5	2.5	808
RAD51C_HU	5803177	SNTB2	6645	2|2	4	2	0.0037037	2	1|1	2	1	540
RAD51C_HU	20070349	VMP1	81671	0|3	3	1.5	0.00369458	2	0|2	2	1	406
RAD51C_HU	13324688	WDR11	55717	0|9	9	4.5	0.00367647	2	0|3	3	1.5	1224
RAD51C_HU	384229053	FBXO7	25793	0|3	3	1.5	0.00367647	2	0|2	2	1	408
RAD51C_HU	397139371	TIMM23B	653252	1|0	1	0.5	0.00367647	2	1|0	1	0.5	136
RAD51C_HU	24307961	TTI1	9675	4|4	8	4	0.00367309	2	3|2	5	2.5	1089
RAD51C_HU	21265093	MRPL41	64975	0|1	1	0.5	0.00364964	2	0|1	1	0.5	137
RAD51C_HU	117190342	PHF2	5253	3|5	8	4	0.00364964	2	3|3	6	3	1096
RAD51C_HU	18860835	OPA1	4976	0|7	7	3.5	0.00364204	2	0|6	6	3	961
RAD51C_HU	47825361	NCCRP1	342897	0|2	2	1	0.00363636	2	0|2	2	1	275
RAD51C_HU	5174419	CLPP	8192	0|2	2	1	0.00361011	2	0|2	2	1	277
RAD51C_HU	56550077	RAB40A	142684	1|1	2	1	0.00361011	2	1|1	2	1	277
RAD51C_HU	14149669	TAB2	23118	0|5	5	2.5	0.0036075	2	0|2	2	1	693
RAD51C_HU	7661824	CNIH4	29097	0|1	1	0.5	0.00359712	2	0|1	1	0.5	139
RAD51C_HU	120587023	UTP20	27340	5|15	20	10	0.00359066	2	4|9	13	6.5	2785
RAD51C_HU	154426253	SPATS2L	26010	0|4	4	2	0.00358423	2	0|2	2	1	558
RAD51C_HU	7657013	AATF	26574	2|2	4	2	0.00357143	2	2|2	4	2	560
RAD51C_HU	NP_001013455.1	SEH1L	81929	0|3	3	1.5	0.00356295	2	0|1	1	0.5	421
RAD51C_HU	380714663	CUL3	8452	0|5	5	2.5	0.00356125	2	0|3	3	1.5	702
RAD51C_HU	5453974	PKN2	5586	1|6	7	3.5	0.00355691	2	1|4	5	2.5	984
RAD51C_HU	19924175	KIF1A	547	1|11	12	6	0.0035503	2	1|6	7	3.5	1690
RAD51C_HU	74027249	TRIM33	51592	4|4	8	4	0.00354925	2	3|3	6	3	1127
RAD51C_HU	23238222	COPS3	8533	0|3	3	1.5	0.0035461	2	0|2	2	1	423
RAD51C_HU	41322908	PLEC	5339	17|15	32	16	0.00353591	2	11|10	21	10.5	4525
RAD51C_HU	8922149	DONSON	29980	0|4	4	2	0.00353357	2	0|2	2	1	566
RAD51C_HU	6912430	ICMT	23463	0|2	2	1	0.00352113	2	0|1	1	0.5	284
RAD51C_HU	256818742	GPN3	51184	1|1	2	1	0.00352113	2	1|1	2	1	284
RAD51C_HU	315707006	PGM3	5238	0|4	4	2	0.00350877	2	0|2	2	1	570
RAD51C_HU	116089337	IQGAP2	10788	0|11	11	5.5	0.00349206	2	0|8	8	4	1575
RAD51C_HU	13994259	MRPS5	64969	0|3	3	1.5	0.00348837	2	0|2	2	1	430
RAD51C_HU	7657236	IMPA2	3613	0|2	2	1	0.00347222	2	0|1	1	0.5	288
RAD51C_HU	260436831	EPB41	2035	0|6	6	3	0.00347222	2	0|3	3	1.5	864
RAD51C_HU	224465233	EHMT1	79813	5|4	9	4.5	0.00346687	2	3|2	5	2.5	1298
RAD51C_HU	4557493	CSTF2	1478	0|4	4	2	0.0034662	2	0|4	4	2	577
RAD51C_HU	7662092	ZNF536	9745	9|0	9	4.5	0.00346154	2	7|0	7	3.5	1300
RAD51C_HU	197333695	PARN	5073	0|4	4	2	0.00346021	2	0|2	2	1	578
RAD51C_HU	46852147	IARS2	55699	0|7	7	3.5	0.0034585	2	0|4	4	2	1012
RAD51C_HU	5174731	TSNAX	7257	0|2	2	1	0.00344828	2	0|1	1	0.5	290
RAD51C_HU	8923040	CDKN2AIP	55602	4|0	4	2	0.00344828	2	3|0	3	1.5	580
RAD51C_HU	NP_003341.1	UBE2V2	7336	0|1	1	0.5	0.00344828	2	0|1	1	0.5	145
RAD51C_HU	57164942	CKAP5	9793	0|14	14	7	0.00344488	2	0|9	9	4.5	2032
RAD51C_HU	226509740	SCAF1	58506	4|5	9	4.5	0.00342988	2	2|3	5	2.5	1312
RAD51C_HU	171543895	ATXN2	6311	3|6	9	4.5	0.00342727	2	2|4	6	3	1313
RAD51C_HU	24308115	IRF2BP1	26145	0|4	4	2	0.00342466	2	0|3	3	1.5	584
RAD51C_HU	389886539	TOR1AIP1	26092	2|2	4	2	0.00342466	2	1|2	3	1.5	584
RAD51C_HU	58331150	MRPS30	10884	0|3	3	1.5	0.00341686	2	0|3	3	1.5	439
RAD51C_HU	4557497	CTBP1	1487	0|3	3	1.5	0.00340909	2	0|2	2	1	440
RAD51C_HU	30725877	GPR180	160897	1|2	3	1.5	0.00340909	2	1|1	2	1	440
RAD51C_HU	375331879	LTA4H	4048	0|4	4	2	0.00340716	2	0|3	3	1.5	587
RAD51C_HU	NP_001035941.1	CARHSP1	23589	0|1	1	0.5	0.00340136	2	0|1	1	0.5	147
RAD51C_HU	197333809	SUZ12	23512	2|3	5	2.5	0.00338295	2	1|1	2	1	739
RAD51C_HU	56243590	WDR33	55339	5|4	9	4.5	0.00336826	2	3|1	4	2	1336
RAD51C_HU	237820620	GRWD1	83743	3|0	3	1.5	0.00336323	2	2|0	2	1	446
RAD51C_HU	12056971	ANAPC1	64682	9|4	13	6.5	0.00334362	2	5|4	9	4.5	1944
RAD51C_HU	169234719	LIN54	132660	5|0	5	2.5	0.00333778	2	3|0	3	1.5	749
RAD51C_HU	401709927	NOSIP	51070	0|2	2	1	0.00332226	2	0|1	1	0.5	301
RAD51C_HU	19923748	DLST	1743	0|3	3	1.5	0.00331126	2	0|2	2	1	453
RAD51C_HU	24308263	PRUNE1	58497	0|3	3	1.5	0.00331126	2	0|2	2	1	453
RAD51C_HU	157388975	SPDL1	54908	4|0	4	2	0.00330579	2	2|0	2	1	605
RAD51C_HU	22035606	MAP4K4	9448	0|8	8	4	0.00330033	2	0|6	6	3	1212
RAD51C_HU	56181387	STUB1	10273	0|2	2	1	0.00330033	2	0|2	2	1	303
RAD51C_HU	6005872	SEC63	11231	3|2	5	2.5	0.00328947	2	1|2	3	1.5	760
RAD51C_HU	21264565	ARID1A	8289	6|9	15	7.5	0.00328228	2	5|5	10	5	2285
RAD51C_HU	13376840	WDR61	80349	2|0	2	1	0.00327869	2	2|0	2	1	305
RAD51C_HU	195539337	AHCYL2	23382	0|4	4	2	0.00327869	2	0|3	3	1.5	610
RAD51C_HU	196123588	ND4	6775072	0|3	3	1.5	0.00326797	2	0|2	2	1	459
RAD51C_HU	270132929	RREB1	6239	9|2	11	5.5	0.00326023	2	8|1	9	4.5	1687
RAD51C_HU	4506027	PPP4C	5531	2|0	2	1	0.00325733	2	1|0	1	0.5	307
RAD51C_HU	40254924	LRRC59	55379	0|2	2	1	0.00325733	2	0|1	1	0.5	307
RAD51C_HU	21361547	RNH1	6050	0|3	3	1.5	0.0032538	2	0|2	2	1	461
RAD51C_HU	19923732	GTF2H3	2967	0|2	2	1	0.00324675	2	0|1	1	0.5	308
RAD51C_HU	51317370	NDUFA6	4700	0|1	1	0.5	0.00324675	2	0|1	1	0.5	154
RAD51C_HU	122056474	CASP8	841	0|3	3	1.5	0.00323276	2	0|2	2	1	464
RAD51C_HU	5729812	ELL	8178	4|0	4	2	0.00322061	2	2|0	2	1	621
RAD51C_HU	38492356	POLD3	10714	2|1	3	1.5	0.00321888	2	1|1	2	1	466
RAD51C_HU	218751903	SP1	6667	0|5	5	2.5	0.00321337	2	0|3	3	1.5	778
RAD51C_HU	108773808	CCDC174	51244	3|0	3	1.5	0.00321199	2	3|0	3	1.5	467
RAD51C_HU	19923640	GFM2	84340	0|5	5	2.5	0.00320924	2	0|3	3	1.5	779
RAD51C_HU	7657069	ERO1A	30001	0|3	3	1.5	0.00320513	2	0|2	2	1	468
RAD51C_HU	116174780	SEC24A	10802	0|7	7	3.5	0.0032022	2	0|4	4	2	1093
RAD51C_HU	8393009	VPS51	738	2|3	5	2.5	0.00319693	2	1|2	3	1.5	782
RAD51C_HU	NP_002289.2	LCP1	3936	0|4	4	2	0.00318979	2	0|3	3	1.5	627
RAD51C_HU	47132589	PKN1	5585	0|6	6	3	0.00318471	2	0|5	5	2.5	942
RAD51C_HU	372266127	FLII	2314	0|8	8	4	0.00317965	2	0|5	5	2.5	1258
RAD51C_HU	190341074	PDXDC1	23042	0|5	5	2.5	0.00317259	2	0|4	4	2	788
RAD51C_HU	4507309	SUPT3H	8464	2|0	2	1	0.00315457	2	1|0	1	0.5	317
RAD51C_HU	13027630	ESS2	8220	3|0	3	1.5	0.00315126	2	2|0	2	1	476
RAD51C_HU	194018520	GSPT1	2935	0|4	4	2	0.00313972	2	0|3	3	1.5	637
RAD51C_HU	18375673	UPF1	5976	0|7	7	3.5	0.00313059	2	0|4	4	2	1118
RAD51C_HU	21361454	PYCR2	29920	0|2	2	1	0.003125	2	0|2	2	1	320
RAD51C_HU	31542652	YJU2	55702	2|0	2	1	0.00309598	2	1|0	1	0.5	323
RAD51C_HU	228480211	FHL1	2273	0|2	2	1	0.00309598	2	0|1	1	0.5	323
RAD51C_HU	7662340	MORC2	22880	6|0	6	3	0.00309278	2	5|0	5	2.5	970
RAD51C_HU	10863955	PSAT1	29968	0|2	2	1	0.00308642	2	0|2	2	1	324
RAD51C_HU	38679914	NAA25	80018	0|6	6	3	0.00308642	2	0|4	4	2	972
RAD51C_HU	109948283	PUM3	9933	0|4	4	2	0.00308642	2	0|3	3	1.5	648
RAD51C_HU	NP_001907.2	CYC1	1537	0|2	2	1	0.00307692	2	0|2	2	1	325
RAD51C_HU	40806173	SPG7	6687	0|3	3	1.5	0.00306748	2	0|2	2	1	489
RAD51C_HU	327199314	SLC19A1	6573	0|3	3	1.5	0.00306748	2	0|2	2	1	489
RAD51C_HU	NP_006212.1	PIN1	5300	0|1	1	0.5	0.00306748	2	0|1	1	0.5	163
RAD51C_HU	166197683	PLD3	23646	0|3	3	1.5	0.00306122	2	0|2	2	1	490
RAD51C_HU	4501993	AGPS	8540	0|4	4	2	0.00303951	2	0|3	3	1.5	658
RAD51C_HU	167466175	CDC27	996	0|5	5	2.5	0.00303398	2	0|4	4	2	824
RAD51C_HU	34996489	PHIP	55023	4|7	11	5.5	0.00302032	2	3|4	7	3.5	1821
RAD51C_HU	41152093	ZNF644	84146	8|0	8	4	0.00301432	2	6|0	6	3	1327
RAD51C_HU	10863903	TRIP12	9320	7|5	12	6	0.00301205	2	4|3	7	3.5	1992
RAD51C_HU	189491744	VPS53	55275	0|5	5	2.5	0.00300481	2	0|3	3	1.5	832
RAD51C_HU	38454194	TUBGCP4	27229	0|4	4	2	0.003003	2	0|1	1	0.5	666
RAD51C_HU	186910323	ATAT1	79969	0|2	2	1	0.003003	2	0|1	1	0.5	333
RAD51C_HU	300796323	RBBP5	5929	3|0	3	1.5	0.003	2	2|0	2	1	500
RAD51C_HU	45439370	TAOK1	57551	0|6	6	3	0.002997	2	0|5	5	2.5	1001
RAD51C_HU	118722349	RBM12B	389677	0|6	6	3	0.002997	2	0|4	4	2	1001
RAD51C_HU	22094987	RPTOR	57521	5|3	8	4	0.00299625	2	2|2	4	2	1335
RAD51C_HU	50962882	GPATCH8	23131	7|2	9	4.5	0.00299601	2	5|2	7	3.5	1502
RAD51C_HU	11034825	MAT2B	27430	0|2	2	1	0.00299401	2	0|1	1	0.5	334
RAD51C_HU	14211540	MOV10	4343	2|4	6	3	0.00299103	2	1|2	3	1.5	1003
RAD51C_HU	157779137	DYM	54808	2|2	4	2	0.00298954	2	1|1	2	1	669
RAD51C_HU	21361745	STRBP	55342	0|4	4	2	0.00297619	2	0|4	4	2	672
RAD51C_HU	31377782	PRKCD	5580	2|2	4	2	0.00295858	2	1|1	2	1	676
RAD51C_HU	153218487	POGLUT3	143888	0|3	3	1.5	0.00295858	2	0|2	2	1	507
RAD51C_HU	189571647	MSANTD2	79684	0|3	3	1.5	0.00295858	2	0|2	2	1	507
RAD51C_HU	29171753	PPFIA1	8500	0|7	7	3.5	0.00295359	2	0|3	3	1.5	1185
RAD51C_HU	4557663	IGBP1	3476	2|0	2	1	0.00294985	2	1|0	1	0.5	339
RAD51C_HU	82880658	HSPA14	51182	0|3	3	1.5	0.00294695	2	0|2	2	1	509
RAD51C_HU	11345492	SRR	63826	0|2	2	1	0.00294118	2	0|1	1	0.5	340
RAD51C_HU	110815802	C9orf64	84267	0|2	2	1	0.00293255	2	0|1	1	0.5	341
RAD51C_HU	55741677	SETD1A	9739	6|4	10	5	0.00292912	2	4|3	7	3.5	1707
RAD51C_HU	157388904	DNAAF5	54919	0|5	5	2.5	0.00292398	2	0|4	4	2	855
RAD51C_HU	16306548	SARS	6301	0|3	3	1.5	0.00291829	2	0|2	2	1	514
RAD51C_HU	66933016	IMPDH2	3615	0|3	3	1.5	0.00291829	2	0|2	2	1	514
RAD51C_HU	27477134	NUP210	23225	0|11	11	5.5	0.00291468	2	0|9	9	4.5	1887
RAD51C_HU	8923421	SARS2	54938	0|3	3	1.5	0.00289575	2	0|2	2	1	518
RAD51C_HU	56699482	FAM98A	25940	0|3	3	1.5	0.00289575	2	0|1	1	0.5	518
RAD51C_HU	222537719	CTU1	90353	0|2	2	1	0.00287356	2	0|1	1	0.5	348
RAD51C_HU	27734709	NOMO2	283820	0|7	7	3.5	0.00286416	2	0|4	4	2	1222
RAD51C_HU	42542403	EEF1AKNMT	51603	0|4	4	2	0.00286123	2	0|4	4	2	699
RAD51C_HU	24308400	MCU	90550	1|1	2	1	0.002849	2	1|1	2	1	351
RAD51C_HU	NP_054829.2	PPP1R8	5511	0|2	2	1	0.002849	2	0|1	1	0.5	351
RAD51C_HU	4557014	CAT	847	0|3	3	1.5	0.0028463	2	0|2	2	1	527
RAD51C_HU	115334675	OTULIN	90268	0|2	2	1	0.00284091	2	0|1	1	0.5	352
RAD51C_HU	27262645	ATXN2L	11273	0|6	6	3	0.00282486	2	0|4	4	2	1062
RAD51C_HU	68077166	DNAJC21	134218	0|3	3	1.5	0.00282486	2	0|2	2	1	531
RAD51C_HU	150417999	UBE2Z	65264	0|2	2	1	0.00282486	2	0|1	1	0.5	354
RAD51C_HU	4507877	VCL	7414	0|6	6	3	0.00281426	2	0|3	3	1.5	1066
RAD51C_HU	148491088	ZBTB21	49854	6|0	6	3	0.00281426	2	4|0	4	2	1066
RAD51C_HU	21359969	POLR3C	10623	0|3	3	1.5	0.00280899	2	0|2	2	1	534
RAD51C_HU	48762942	HIP1R	9026	0|6	6	3	0.00280899	2	0|5	5	2.5	1068
RAD51C_HU	7706495	DNAJB11	51726	1|1	2	1	0.0027933	2	1|1	2	1	358
RAD51C_HU	4557495	CSTF3	1479	0|4	4	2	0.0027894	2	0|3	3	1.5	717
RAD51C_HU	188035924	ALDH7A1	501	0|3	3	1.5	0.00278293	2	0|2	2	1	539
RAD51C_HU	40317632	NUDT4	11163	0|1	1	0.5	0.00277778	2	0|1	1	0.5	180
RAD51C_HU	20149500	HMBS	3145	0|2	2	1	0.00277008	2	0|1	1	0.5	361
RAD51C_HU	5453660	TUBGCP3	10426	0|5	5	2.5	0.00275634	2	0|2	2	1	907
RAD51C_HU	31881687	RFC4	5984	0|2	2	1	0.00275482	2	0|1	1	0.5	363
RAD51C_HU	13124873	CBFB	865	0|1	1	0.5	0.00274725	2	0|1	1	0.5	182
RAD51C_HU	166235169	PRPF38B	55119	0|3	3	1.5	0.00274725	2	0|2	2	1	546
RAD51C_HU	4504205	GTF3C2	2976	0|5	5	2.5	0.00274424	2	0|3	3	1.5	911
RAD51C_HU	4757836	BAP1	8314	4|0	4	2	0.00274348	2	1|0	1	0.5	729
RAD51C_HU	23510283	ELP3	55140	0|3	3	1.5	0.00274223	2	0|2	2	1	547
RAD51C_HU	NP_005521.1	IDH3A	3419	0|2	2	1	0.00273224	2	0|1	1	0.5	366
RAD51C_HU	215983058	MAGT1	84061	0|2	2	1	0.0027248	2	0|1	1	0.5	367
RAD51C_HU	8922794	IMP3	55272	1|0	1	0.5	0.00271739	2	1|0	1	0.5	184
RAD51C_HU	209977080	RCOR3	55758	3|0	3	1.5	0.00271248	2	2|0	2	1	553
RAD51C_HU	168229161	CORO7	79585	0|5	5	2.5	0.0027027	2	0|3	3	1.5	925
RAD51C_HU	313747582	GBF1	8729	0|10	10	5	0.00269397	2	0|8	8	4	1856
RAD51C_HU	4758894	GATB	5188	0|3	3	1.5	0.002693	2	0|3	3	1.5	557
RAD51C_HU	22547165	OSBPL9	114883	0|3	3	1.5	0.00268817	2	0|2	2	1	558
RAD51C_HU	154736713	KDELR2	11014	0|1	1	0.5	0.00268817	2	0|1	1	0.5	186
RAD51C_HU	375298717	TUBGCP2	10844	0|5	5	2.5	0.00268817	2	0|4	4	2	930
RAD51C_HU	297139703	ARID1B	57492	12|0	12	6	0.00268336	2	10|0	10	5	2236
RAD51C_HU	NP_001185709.1	ARPC4	10093	0|1	1	0.5	0.0026738	2	0|1	1	0.5	187
RAD51C_HU	222080086	SLC30A7	148867	0|2	2	1	0.00265957	2	0|2	2	1	376
RAD51C_HU	50959176	ERGIC2	51290	0|2	2	1	0.00265252	2	0|2	2	1	377
RAD51C_HU	93141204	METTL2B	55798	0|2	2	1	0.0026455	2	0|1	1	0.5	378
RAD51C_HU	118442837	SALL1	6299	0|7	7	3.5	0.0026435	2	0|5	5	2.5	1324
RAD51C_HU	124244056	AMER1	139285	6|0	6	3	0.00264317	2	4|0	4	2	1135
RAD51C_HU	116256489	SEPTIN9	10801	0|3	3	1.5	0.00264085	2	0|3	3	1.5	568
RAD51C_HU	20127652	PARL	55486	2|0	2	1	0.00263852	2	2|0	2	1	379
RAD51C_HU	169636418	MRPL38	64978	0|2	2	1	0.00263158	2	0|1	1	0.5	380
RAD51C_HU	68348723	ZNF711	7552	4|0	4	2	0.00262812	2	2|0	2	1	761
RAD51C_HU	27532984	PIAS2	9063	0|3	3	1.5	0.00262238	2	0|3	3	1.5	572
RAD51C_HU	4502315	ATP6V1C1	528	0|2	2	1	0.0026178	2	0|2	2	1	382
RAD51C_HU	11141903	FASTKD5	60493	2|2	4	2	0.0026178	2	1|2	3	1.5	764
RAD51C_HU	209180475	ZNF384	171017	0|3	3	1.5	0.00259965	2	0|1	1	0.5	577
RAD51C_HU	236459851	UBN2	254048	7|0	7	3.5	0.00259837	2	5|0	5	2.5	1347
RAD51C_HU	38372919	BSG	682	0|2	2	1	0.0025974	2	0|1	1	0.5	385
RAD51C_HU	189217919	PATL1	219988	0|4	4	2	0.0025974	2	0|3	3	1.5	770
RAD51C_HU	41872577	RFTN1	23180	0|3	3	1.5	0.00259516	2	0|2	2	1	578
RAD51C_HU	197100773	RARS2	57038	0|3	3	1.5	0.00259516	2	0|2	2	1	578
RAD51C_HU	8922665	PANK4	55229	2|2	4	2	0.00258732	2	1|1	2	1	773
RAD51C_HU	150417989	CCNK	8812	0|3	3	1.5	0.00258621	2	0|2	2	1	580
RAD51C_HU	38327615	ERGIC3	51614	0|2	2	1	0.00257732	2	0|2	2	1	388
RAD51C_HU	291327466	DCP1A	55802	0|3	3	1.5	0.00257732	2	0|3	3	1.5	582
RAD51C_HU	189571677	NUDCD1	84955	0|3	3	1.5	0.0025729	2	0|2	2	1	583
RAD51C_HU	14150017	TMEM126A	84233	0|1	1	0.5	0.0025641	2	0|1	1	0.5	195
RAD51C_HU	15451779	PML	5371	0|3	3	1.5	0.0025641	2	0|2	2	1	585
RAD51C_HU	21070976	DIABLO	56616	0|1	1	0.5	0.0025641	2	0|1	1	0.5	195
RAD51C_HU	347300410	BID	637	0|1	1	0.5	0.0025641	2	0|1	1	0.5	195
RAD51C_HU	19913414	AP2A1	160	0|5	5	2.5	0.00255885	2	0|2	2	1	977
RAD51C_HU	39780552	VAC14	55697	0|4	4	2	0.00255754	2	0|2	2	1	782
RAD51C_HU	NP_149100.2	PNPT1	87178	0|4	4	2	0.00255428	2	0|4	4	2	783
RAD51C_HU	312261267	ARPIN-AP3S2	100526783	0|2	2	1	0.00253807	2	0|2	2	1	394
RAD51C_HU	4506301	PTPN9	5780	0|3	3	1.5	0.00252951	2	0|2	2	1	593
RAD51C_HU	188528689	STXBP2	6813	0|3	3	1.5	0.00252951	2	0|2	2	1	593
RAD51C_HU	133908623	PRKCI	5584	0|3	3	1.5	0.00251678	2	0|2	2	1	596
RAD51C_HU	21361661	COMMD4	54939	0|1	1	0.5	0.00251256	2	0|1	1	0.5	199
RAD51C_HU	148612879	PHC3	80012	5|0	5	2.5	0.00251256	2	4|0	4	2	995
RAD51C_HU	NP_001186778.1	DAP3	7818	0|2	2	1	0.00251256	2	0|1	1	0.5	398
RAD51C_HU	295821205	CDC45	8318	0|3	3	1.5	0.00250836	2	0|3	3	1.5	598
RAD51C_HU	308199423	GCLC	2729	0|3	3	1.5	0.00250417	2	0|3	3	1.5	599
RAD51C_HU	54112403	CHD7	55636	15|0	15	7.5	0.0025025	2	10|0	10	5	2997
RAD51C_HU	409971401	PPME1	51400	0|2	2	1	0.0025	2	0|2	2	1	400
RAD51C_HU	76880486	ASCC3	10973	5|6	11	5.5	0.00249773	2	3|6	9	4.5	2202
RAD51C_HU	19920317	CKAP4	10970	0|3	3	1.5	0.00249169	2	0|2	2	1	602
RAD51C_HU	256985100	TMED7-TICAM2	100302736	0|2	2	1	0.00247525	2	0|1	1	0.5	404
RAD51C_HU	NP_059830.1	WDR1	9948	0|3	3	1.5	0.00247525	2	0|2	2	1	606
RAD51C_HU	38788319	GNL1	2794	0|3	3	1.5	0.00247117	2	0|2	2	1	607
RAD51C_HU	371875793	ARAF	369	0|3	3	1.5	0.00246305	2	0|2	2	1	609
RAD51C_HU	8922764	MRGBP	55257	1|0	1	0.5	0.00245098	2	1|0	1	0.5	204
RAD51C_HU	34447231	PAPSS2	9060	0|3	3	1.5	0.002443	2	0|2	2	1	614
RAD51C_HU	156616297	TUBGCP5	114791	0|5	5	2.5	0.00244141	2	0|2	2	1	1024
RAD51C_HU	31652226	MRPL21	219927	0|1	1	0.5	0.00243902	2	0|1	1	0.5	205
RAD51C_HU	4557843	RFX5	5993	0|3	3	1.5	0.00243506	2	0|3	3	1.5	616
RAD51C_HU	119829191	VPS33B	26276	3|0	3	1.5	0.00243112	2	3|0	3	1.5	617
RAD51C_HU	56676371	CPSF1	29894	4|3	7	3.5	0.0024255	2	3|2	5	2.5	1443
RAD51C_HU	32307128	NCOA6	23054	5|5	10	5	0.00242365	2	3|1	4	2	2063
RAD51C_HU	14249338	BUD13	84811	3|0	3	1.5	0.00242326	2	2|0	2	1	619
RAD51C_HU	52630440	FKBP8	23770	0|2	2	1	0.00242131	2	0|1	1	0.5	413
RAD51C_HU	7662292	SUPT7L	9913	0|2	2	1	0.00241546	2	0|1	1	0.5	414
RAD51C_HU	39995084	INTS3	65123	0|5	5	2.5	0.00239923	2	0|4	4	2	1042
RAD51C_HU	4506051	PRIM1	5557	0|2	2	1	0.00238095	2	0|1	1	0.5	420
RAD51C_HU	8922534	MRM3	55178	0|2	2	1	0.00238095	2	0|2	2	1	420
RAD51C_HU	209862851	PLS3	5358	0|3	3	1.5	0.00238095	2	0|2	2	1	630
RAD51C_HU	348041302	PI4KA	5297	0|10	10	5	0.00237869	2	0|7	7	3.5	2102
RAD51C_HU	226371737	PIP4K2C	79837	0|2	2	1	0.0023753	2	0|1	1	0.5	421
RAD51C_HU	13129048	NABP2	79035	0|1	1	0.5	0.00236967	2	0|1	1	0.5	211
RAD51C_HU	50428935	MAP1S	55201	0|5	5	2.5	0.00236072	2	0|3	3	1.5	1059
RAD51C_HU	7706333	MRPL48	51642	0|1	1	0.5	0.00235849	2	0|1	1	0.5	212
RAD51C_HU	NP_001598.1	ACAA1	30	0|2	2	1	0.00235849	2	0|1	1	0.5	424
RAD51C_HU	119220557	PAICS	10606	0|2	2	1	0.00235294	2	0|1	1	0.5	425
RAD51C_HU	24307879	DYNC1I2	1781	1|2	3	1.5	0.0023511	2	1|1	2	1	638
RAD51C_HU	NP_001275897.1	ACSF2	80221	0|3	3	1.5	0.00234375	2	0|2	2	1	640
RAD51C_HU	166235184	PALD1	27143	0|4	4	2	0.00233645	2	0|3	3	1.5	856
RAD51C_HU	23308722	TTK	7272	4|0	4	2	0.00233372	2	3|0	3	1.5	857
RAD51C_HU	41055989	MPHOSPH8	54737	2|2	4	2	0.00232558	2	1|1	2	1	860
RAD51C_HU	61097912	NOM1	64434	2|2	4	2	0.00232558	2	2|1	3	1.5	860
RAD51C_HU	18379328	WAC	51322	3|0	3	1.5	0.00231839	2	2|0	2	1	647
RAD51C_HU	90652851	TRPS1	7227	6|0	6	3	0.00231839	2	1|0	1	0.5	1294
RAD51C_HU	102467481	SMPD4	55627	0|4	4	2	0.00230947	2	0|3	3	1.5	866
RAD51C_HU	40316915	RNPEP	6051	0|3	3	1.5	0.00230769	2	0|2	2	1	650
RAD51C_HU	155030240	TRNT1	51095	0|2	2	1	0.00230415	2	0|2	2	1	434
RAD51C_HU	157739864	UBE4B	10277	0|6	6	3	0.00230415	2	0|2	2	1	1302
RAD51C_HU	194440660	TOPBP1	11073	7|0	7	3.5	0.00229961	2	4|0	4	2	1522
RAD51C_HU	4505525	ORC5	5001	2|0	2	1	0.00229885	2	2|0	2	1	435
RAD51C_HU	223029424	LSG1	55341	0|3	3	1.5	0.00227964	2	0|2	2	1	658
RAD51C_HU	4757766	ARHGAP1	392	0|2	2	1	0.0022779	2	0|1	1	0.5	439
RAD51C_HU	77812670	EXOSC9	5393	2|0	2	1	0.0022779	2	1|0	1	0.5	439
RAD51C_HU	31563338	FOXK2	3607	1|2	3	1.5	0.00227273	2	1|2	3	1.5	660
RAD51C_HU	24041020	EED	8726	0|2	2	1	0.00226757	2	0|1	1	0.5	441
RAD51C_HU	40254834	KIF1C	10749	0|5	5	2.5	0.00226655	2	0|2	2	1	1103
RAD51C_HU	308199413	KMT2A	4297	14|4	18	9	0.00226586	2	7|2	9	4.5	3972
RAD51C_HU	17865802	VPS4B	9525	0|2	2	1	0.00225225	2	0|1	1	0.5	444
RAD51C_HU	38569394	ELP1	8518	0|6	6	3	0.00225225	2	0|4	4	2	1332
RAD51C_HU	269784613	TIMM17B	10245	0|1	1	0.5	0.00225225	2	0|1	1	0.5	222
RAD51C_HU	21735569	CLSPN	63967	6|0	6	3	0.00224048	2	5|0	5	2.5	1339
RAD51C_HU	7549793	TBL2	26608	0|2	2	1	0.00223714	2	0|1	1	0.5	447
RAD51C_HU	148539846	DSC3	1825	0|4	4	2	0.00223214	2	0|2	2	1	896
RAD51C_HU	239049591	GYS1	2997	2|1	3	1.5	0.00222883	2	1|1	2	1	673
RAD51C_HU	262118255	MPP1	4354	0|2	2	1	0.00222717	2	0|1	1	0.5	449
RAD51C_HU	55953129	IFRD1	3475	0|2	2	1	0.00221729	2	0|2	2	1	451
RAD51C_HU	21536359	TAF6	6878	3|0	3	1.5	0.00221566	2	1|0	1	0.5	677
RAD51C_HU	209364547	ECD	11319	0|3	3	1.5	0.00221566	2	0|2	2	1	677
RAD51C_HU	4506217	PSMD10	5716	0|1	1	0.5	0.00221239	2	0|1	1	0.5	226
RAD51C_HU	155030232	PELP1	27043	0|5	5	2.5	0.00221239	2	0|4	4	2	1130
RAD51C_HU	7657134	GNPAT	8443	0|3	3	1.5	0.00220588	2	0|2	2	1	680
RAD51C_HU	NP_891552.1	HEATR3	55027	0|3	3	1.5	0.00220588	2	0|2	2	1	680
RAD51C_HU	214832074	LMO2	4005	0|1	1	0.5	0.00220264	2	0|1	1	0.5	227
RAD51C_HU	226342869	TBC1D15	64786	0|3	3	1.5	0.00219941	2	0|2	2	1	682
RAD51C_HU	4557367	BLMH	642	2|0	2	1	0.0021978	2	1|0	1	0.5	455
RAD51C_HU	50959085	THOC5	8563	0|3	3	1.5	0.00219619	2	0|1	1	0.5	683
RAD51C_HU	24308265	METTL14	57721	0|2	2	1	0.00219298	2	0|1	1	0.5	456
RAD51C_HU	4885217	ERCC4	2072	3|1	4	2	0.00218341	2	3|1	4	2	916
RAD51C_HU	145309326	LAMC1	3915	2|5	7	3.5	0.00217526	2	2|5	7	3.5	1609
RAD51C_HU	4503247	RRP1	8568	0|2	2	1	0.0021692	2	0|2	2	1	461
RAD51C_HU	26080431	ATAD5	79915	8|0	8	4	0.0021692	2	5|0	5	2.5	1844
RAD51C_HU	4826730	MTOR	2475	0|11	11	5.5	0.00215771	2	0|8	8	4	2549
RAD51C_HU	47604944	SCYL2	55681	0|4	4	2	0.00215285	2	0|3	3	1.5	929
RAD51C_HU	47778925	SMAD5	4090	0|2	2	1	0.00215054	2	0|2	2	1	465
RAD51C_HU	110227619	RIOX2	84864	0|2	2	1	0.00215054	2	0|2	2	1	465
RAD51C_HU	19923345	RBM12	10137	0|4	4	2	0.00214592	2	0|2	2	1	932
RAD51C_HU	39753961	IQGAP3	128239	0|7	7	3.5	0.00214592	2	0|1	1	0.5	1631
RAD51C_HU	13123776	DMAP1	55929	0|2	2	1	0.00214133	2	0|1	1	0.5	467
RAD51C_HU	187828357	SMAD9	4093	0|2	2	1	0.00214133	2	0|2	2	1	467
RAD51C_HU	74048514	KNL1	57082	10|0	10	5	0.00213493	2	7|0	7	3.5	2342
RAD51C_HU	187828568	POLD2	5425	0|2	2	1	0.0021322	2	0|1	1	0.5	469
RAD51C_HU	87299628	BOD1L1	259282	6|7	13	6.5	0.00213045	2	5|4	9	4.5	3051
RAD51C_HU	28872812	MORC3	23515	0|4	4	2	0.00212993	2	0|2	2	1	939
RAD51C_HU	NP_001243599.1	DPP3	10072	0|3	3	1.5	0.00212164	2	0|2	2	1	707
RAD51C_HU	347582593	ARID5B	84159	4|0	4	2	0.0021164	2	3|0	3	1.5	945
RAD51C_HU	355390313	SCRIB	23513	0|7	7	3.5	0.0021148	2	0|4	4	2	1655
RAD51C_HU	21361875	LTV1	84946	0|2	2	1	0.00210526	2	0|2	2	1	475
RAD51C_HU	NP_005862.1	SMNDC1	10285	0|1	1	0.5	0.00210084	2	0|1	1	0.5	238
RAD51C_HU	40807477	RAI1	10743	4|4	8	4	0.00209864	2	4|4	8	4	1906
RAD51C_HU	41406097	DVL3	1857	3|0	3	1.5	0.00209497	2	3|0	3	1.5	716
RAD51C_HU	13699811	NSD3	54904	6|0	6	3	0.00208768	2	5|0	5	2.5	1437
RAD51C_HU	226497574	RBM19	9904	0|4	4	2	0.00208333	2	0|4	4	2	960
RAD51C_HU	55953117	RPS6KB2	6199	1|1	2	1	0.00207469	2	1|1	2	1	482
RAD51C_HU	154090976	SARM1	23098	0|3	3	1.5	0.00207182	2	0|2	2	1	724
RAD51C_HU	166795250	KIF2C	11004	3|0	3	1.5	0.00206897	2	3|0	3	1.5	725
RAD51C_HU	156142197	EHMT2	10919	5|0	5	2.5	0.00206612	2	4|0	4	2	1210
RAD51C_HU	13129114	ALG12	79087	0|2	2	1	0.00204918	2	0|2	2	1	488
RAD51C_HU	194328699	EMG1	10436	0|1	1	0.5	0.00204918	2	0|1	1	0.5	244
[truncated: 357 more rows]

## Sheet: RAD51D BioID HU
Bait	Prey	PreyGene	Entrez_ID	Spec	SpecSum	AvgSpec	SAF	NumReplicates	UniqueSpec	UniqueSpecSum	UniqueAvgSpec	PreySequenceLength
RAD51D_HU	106049292	PC	5091	1054|1087	2141	1070.5	0.908744	2	219|219	438	219	1178
RAD51D_HU	11545863	MCCC2	64087	576|413	989	494.5	0.87833	2	89|90	179	89.5	563
RAD51D_HU	119943100	PCCB	5096	437|473	910	455	0.844156	2	68|71	139	69.5	539
RAD51D_HU	116805327	MCCC1	56922	512|555	1067	533.5	0.735862	2	124|117	241	120.5	725
RAD51D_HU	65506442	PCCA	5095	533|508	1041	520.5	0.714973	2	117|116	233	116.5	728
RAD51D_HU	5453555	RAN	5901	115|92	207	103.5	0.479167	2	26|25	51	25.5	216
RAD51D_HU	120407068	TP53	7157	186|151	337	168.5	0.428753	2	56|44	100	50	393
RAD51D_HU	11415026	RPL18A	6142	67|75	142	71	0.403409	2	11|11	22	11	176
RAD51D_HU	225543215	MKI67	4288	1076|1099	2175	1087.5	0.375518	2	375|374	749	374.5	2896
RAD51D_HU	4506741	RPS7	6201	81|57	138	69	0.35567	2	28|22	50	25	194
RAD51D_HU	296179376	ZBTB33	10009	226|239	465	232.5	0.345982	2	82|76	158	79	672
RAD51D_HU	4503571	ENO1	2023	141|127	268	134	0.308756	2	48|51	99	49.5	434
RAD51D_HU	16117791	RPL35A	6165	39|27	66	33	0.3	2	14|13	27	13.5	110
RAD51D_HU	106775678	HIST2H2AA4	723790	18|57	75	37.5	0.288462	2	4|5	9	4.5	130
RAD51D_HU	38679960	ACACA	31	680|689	1369	684.5	0.287243	2	223|227	450	225	2383
RAD51D_HU	4506621	RPL26	6154	48|35	83	41.5	0.286207	2	17|13	30	15	145
RAD51D_HU	20127519	TPX2	22974	196|216	412	206	0.27577	2	69|77	146	73	747
RAD51D_HU	4506651	RPL36AL	6166	32|25	57	28.5	0.268868	2	4|5	9	4.5	106
RAD51D_HU	10440560	HIST1H3F	8968	35|37	72	36	0.264706	2	9|10	19	9.5	136
RAD51D_HU	208022622	RPS27A	6233	34|45	79	39.5	0.253205	2	8|6	14	7	156
RAD51D_HU	215490089	SAP18	10284	50|37	87	43.5	0.252907	2	20|16	36	18	172
RAD51D_HU	114155142	TPR	7175	652|534	1186	593	0.250952	2	232|206	438	219	2363
RAD51D_HU	4506711	RPS27	6232	25|16	41	20.5	0.244048	2	9|7	16	8	84
RAD51D_HU	5901926	NUDT21	11051	52|54	106	53	0.23348	2	21|25	46	23	227
RAD51D_HU	221307584	PHB2	11331	72|67	139	69.5	0.232441	2	24|24	48	24	299
RAD51D_HU	50659095	DDX21	9188	190|161	351	175.5	0.224138	2	68|57	125	62.5	783
RAD51D_HU	55770906	XAB2	56949	189|171	360	180	0.210526	2	57|60	117	58.5	855
RAD51D_HU	41327773	DDX46	9879	208|221	429	214.5	0.20805	2	71|77	148	74	1031
RAD51D_HU	13904866	RPL28	6158	33|24	57	28.5	0.208029	2	14|12	26	13	137
RAD51D_HU	48762932	CCT8	10694	109|118	227	113.5	0.207117	2	41|45	86	43	548
RAD51D_HU	4503529	EIF4A1	1973	98|69	167	83.5	0.205665	2	40|32	72	36	406
RAD51D_HU	12056465	FBL	2091	64|68	132	66	0.205607	2	23|19	42	21	321
RAD51D_HU	71361682	NUMA1	4926	468|396	864	432	0.204255	2	177|154	331	165.5	2115
RAD51D_HU	187960037	CBX1	10951	39|36	75	37.5	0.202703	2	14|12	26	13	185
RAD51D_HU	148596949	NOLC1	9221	130|143	273	136.5	0.195279	2	39|38	77	38.5	699
RAD51D_HU	4504259	HIST1H2BL	8340	26|23	49	24.5	0.194444	2	4|5	9	4.5	126
RAD51D_HU	7657381	PRPF19	27339	97|96	193	96.5	0.191468	2	36|41	77	38.5	504
RAD51D_HU	4502643	CCT6A	908	100|102	202	101	0.190207	2	34|35	69	34.5	531
RAD51D_HU	14670392	BAZ1B	9031	279|280	559	279.5	0.188469	2	94|97	191	95.5	1483
RAD51D_HU	57863257	TCP1	6950	111|95	206	103	0.185252	2	43|37	80	40	556
RAD51D_HU	34147630	TUFM	7284	89|79	168	84	0.184615	2	37|32	69	34.5	455
RAD51D_HU	15082258	CBX3	11335	33|34	67	33.5	0.18306	2	12|12	24	12	183
RAD51D_HU	14916501	RPS24	6229	26|21	47	23.5	0.180769	2	9|7	16	8	130
RAD51D_HU	122937227	U2SURP	23350	167|193	360	180	0.174927	2	68|74	142	71	1029
RAD51D_HU	9966827	PCNP	57092	29|33	62	31	0.174157	2	10|11	21	10.5	178
RAD51D_HU	4502709	CDK1	983	54|49	103	51.5	0.173401	2	22|20	42	21	297
RAD51D_HU	19913406	TOP2A	7153	282|237	519	259.5	0.169497	2	118|104	222	111	1531
RAD51D_HU	117938251	BCLAF1	9774	148|143	291	145.5	0.167434	2	64|63	127	63.5	869
RAD51D_HU	115527080	MTA1	9112	115|121	236	118	0.165035	2	48|49	97	48.5	715
RAD51D_HU	51599156	CHD4	1108	306|316	622	311	0.162657	2	130|134	264	132	1912
RAD51D_HU	13128992	TRIR	79002	29|28	57	28.5	0.161932	2	11|13	24	12	176
RAD51D_HU	13128860	HDAC1	3065	74|81	155	77.5	0.160788	2	29|32	61	30.5	482
RAD51D_HU	4506701	RPS23	6228	22|23	45	22.5	0.157343	2	6|6	12	6	143
RAD51D_HU	14211889	DPY30	84661	16|15	31	15.5	0.156566	2	3|3	6	3	99
RAD51D_HU	325651836	SMARCA5	8467	181|143	324	162	0.153992	2	75|56	131	65.5	1052
RAD51D_HU	4506619	RPL24	6152	25|23	48	24	0.152866	2	11|10	21	10.5	157
RAD51D_HU	4504253	H2AFX	3014	23|20	43	21.5	0.15035	2	6|6	12	6	143
RAD51D_HU	4505775	SLC25A3	5250	58|48	106	53	0.146814	2	19|19	38	19	361
RAD51D_HU	208879465	VDAC3	7419	43|40	83	41.5	0.146127	2	12|12	24	12	284
RAD51D_HU	5902076	SRSF1	6426	45|25	70	35	0.141129	2	14|9	23	11.5	248
RAD51D_HU	5174669	SCML2	10389	86|111	197	98.5	0.140714	2	37|39	76	38	700
RAD51D_HU	293336691	HDAC2	3066	68|68	136	68	0.139344	2	24|25	49	24.5	488
RAD51D_HU	7706326	SF3B6	51639	16|18	34	17	0.136	2	7|7	14	7	125
RAD51D_HU	50593002	SNRPA1	6627	37|32	69	34.5	0.135294	2	17|15	32	16	255
RAD51D_HU	4506625	RPL27A	6157	23|17	40	20	0.135135	2	8|6	14	7	148
RAD51D_HU	111607441	KNOP1	400506	74|48	122	61	0.133188	2	33|27	60	30	458
RAD51D_HU	4502491	C1QBP	708	37|38	75	37.5	0.132979	2	14|16	30	15	282
RAD51D_HU	38455427	CCT4	10575	72|70	142	71	0.131725	2	29|29	58	29	539
RAD51D_HU	4505813	DYNLL1	8655	12|11	23	11.5	0.129213	2	5|4	9	4.5	89
RAD51D_HU	7657234	C11orf58	10944	25|22	47	23.5	0.128415	2	11|9	20	10	183
RAD51D_HU	11545813	CXorf56	63932	30|27	57	28.5	0.128378	2	9|9	18	9	222
RAD51D_HU	33469968	MCM7	4176	103|81	184	92	0.127955	2	47|37	84	42	719
RAD51D_HU	4885079	ATP5F1C	509	41|35	76	38	0.127946	2	15|13	28	14	297
RAD51D_HU	12229217	ADNP	23394	140|140	280	140	0.127042	2	60|61	121	60.5	1102
RAD51D_HU	4758302	ERH	2079	11|15	26	13	0.125	2	3|5	8	4	104
RAD51D_HU	221316723	NAT10	55226	132|123	255	127.5	0.12439	2	59|53	112	56	1025
RAD51D_HU	27262628	NASP	4678	98|98	196	98	0.124365	2	48|47	95	47.5	788
RAD51D_HU	50726968	MFAP1	4236	56|52	108	54	0.123007	2	22|19	41	20.5	439
RAD51D_HU	63162572	CCT3	7203	64|69	133	66.5	0.122018	2	28|31	59	29.5	545
RAD51D_HU	4502201	ARF1	375	20|24	44	22	0.121547	2	9|11	20	10	181
RAD51D_HU	13514831	DDX10	1662	109|103	212	106	0.121143	2	51|51	102	51	875
RAD51D_HU	52138513	SIN3B	23309	132|147	279	139.5	0.120052	2	63|68	131	65.5	1162
RAD51D_HU	345197228	TRA2B	6434	26|19	45	22.5	0.119681	2	7|7	14	7	188
RAD51D_HU	4506643	RPL37A	6168	10|12	22	11	0.119565	2	4|5	9	4.5	92
RAD51D_HU	4506685	RPS13	6207	18|18	36	18	0.119205	2	9|9	18	9	151
RAD51D_HU	28173554	HIST3H2BB	128312	15|15	30	15	0.119048	2	4|4	8	4	126
RAD51D_HU	4506635	RPL32	6161	18|14	32	16	0.118519	2	8|5	13	6.5	135
RAD51D_HU	7662274	TOX4	9878	68|78	146	73	0.117552	2	19|27	46	23	621
RAD51D_HU	157694492	MYBBP1A	10514	166|146	312	156	0.11747	2	67|64	131	65.5	1328
RAD51D_HU	55749531	SF3B2	10992	106|103	209	104.5	0.11676	2	47|45	92	46	895
RAD51D_HU	7019419	GNL2	29889	90|79	169	84.5	0.115595	2	43|36	79	39.5	731
RAD51D_HU	7661920	EIF4A3	9775	51|44	95	47.5	0.115572	2	23|20	43	21.5	411
RAD51D_HU	4759158	SNRPD2	6633	16|11	27	13.5	0.114407	2	7|4	11	5.5	118
RAD51D_HU	162329583	CPSF6	11052	56|70	126	63	0.114338	2	16|19	35	17.5	551
RAD51D_HU	37595750	LBR	3930	71|69	140	70	0.113821	2	29|32	61	30.5	615
RAD51D_HU	7661952	SART3	9733	96|123	219	109.5	0.113707	2	47|54	101	50.5	963
RAD51D_HU	32483374	NOP56	10528	76|59	135	67.5	0.113636	2	39|30	69	34.5	594
RAD51D_HU	5031923	MRE11	4361	80|80	160	80	0.112994	2	35|36	71	35.5	708
RAD51D_HU	125988409	IK	3550	59|66	125	62.5	0.112208	2	25|29	54	27	557
RAD51D_HU	9994179	SAP30BP	29115	36|33	69	34.5	0.112013	2	17|13	30	15	308
RAD51D_HU	23618867	SFXN1	94081	37|35	72	36	0.111801	2	14|16	30	15	322
RAD51D_HU	56118310	NUCKS1	64710	28|26	54	27	0.111111	2	14|15	29	14.5	243
RAD51D_HU	17298690	PUF60	22827	53|66	119	59.5	0.109779	2	26|32	58	29	542
RAD51D_HU	4758638	PRDX6	9588	24|25	49	24.5	0.109375	2	11|13	24	12	224
RAD51D_HU	301171467	DDX3X	1654	82|62	144	72	0.108926	2	27|23	50	25	661
RAD51D_HU	18093112	ESF1	51575	91|94	185	92.5	0.108696	2	46|45	91	45.5	851
RAD51D_HU	306482694	SRSF7	6432	32|17	49	24.5	0.108407	2	12|8	20	10	226
RAD51D_HU	73760405	TMPO	7112	41|56	97	48.5	0.106828	2	18|21	39	19.5	454
RAD51D_HU	5031653	BCAS2	10286	24|24	48	24	0.106667	2	13|12	25	12.5	225
RAD51D_HU	11067747	CDC5L	988	94|77	171	85.5	0.106608	2	49|38	87	43.5	802
RAD51D_HU	118498359	RSL1D1	26156	65|39	104	52	0.106122	2	30|18	48	24	490
RAD51D_HU	4506613	RPL22	6146	13|14	27	13.5	0.105469	2	5|4	9	4.5	128
RAD51D_HU	55770900	BRIX1	55299	44|30	74	37	0.104816	2	24|15	39	19.5	353
RAD51D_HU	6912676	SNW1	22938	66|46	112	56	0.104478	2	32|27	59	29.5	536
RAD51D_HU	378404908	GAPDH	2597	25|36	61	30.5	0.104096	2	10|14	24	12	293
RAD51D_HU	21626466	MATR3	9782	84|92	176	88	0.103896	2	33|34	67	33.5	847
RAD51D_HU	24307939	CCT5	22948	51|61	112	56	0.103512	2	25|29	54	27	541
RAD51D_HU	217272892	EFTUD2	9343	105|93	198	99	0.101852	2	46|41	87	43.5	972
RAD51D_HU	4506439	RBBP7	5931	55|31	86	43	0.101176	2	19|11	30	15	425
RAD51D_HU	20336746	H2AFY	9555	43|31	74	37	0.100271	2	15|13	28	14	369
RAD51D_HU	21361368	ALDH18A1	5832	81|75	156	78	0.0981132	2	36|32	68	34	795
RAD51D_HU	219555707	EIF5A	1984	18|18	36	18	0.0978261	2	9|9	18	9	184
RAD51D_HU	4505773	PHB	5245	26|27	53	26.5	0.0974265	2	13|14	27	13.5	272
RAD51D_HU	194097365	FTSJ3	117246	82|82	164	82	0.0968123	2	43|41	84	42	847
RAD51D_HU	4506753	RUVBL1	8607	40|48	88	44	0.0964912	2	19|22	41	20.5	456
RAD51D_HU	66346679	SERBP1	26135	31|47	78	39	0.0955882	2	12|20	32	16	408
RAD51D_HU	25777612	PSMD3	5709	60|42	102	51	0.0955056	2	31|27	58	29	534
RAD51D_HU	18379334	RNPS1	10921	29|29	58	29	0.095082	2	9|11	20	10	305
RAD51D_HU	14249678	RBM17	84991	26|50	76	38	0.0947631	2	14|27	41	20.5	401
RAD51D_HU	147904340	WDR82	80335	23|36	59	29.5	0.0942492	2	11|18	29	14.5	313
RAD51D_HU	33286418	PKM	5315	54|46	100	50	0.094162	2	27|24	51	25.5	531
RAD51D_HU	13775200	SF3B5	83443	7|9	16	8	0.0930233	2	4|5	9	4.5	86
RAD51D_HU	24431950	PRPF4	9128	44|52	96	48	0.091954	2	18|19	37	18.5	522
RAD51D_HU	13654237	PRKDC	5591	423|332	755	377.5	0.0914486	2	178|143	321	160.5	4128
RAD51D_HU	24475816	TECR	9524	33|22	55	27.5	0.0892857	2	15|11	26	13	308
RAD51D_HU	259906018	ACIN1	22985	127|109	236	118	0.0888554	2	49|46	95	47.5	1328
RAD51D_HU	155722983	TRAP1	10131	71|54	125	62.5	0.0887784	2	33|28	61	30.5	704
RAD51D_HU	19913408	TOP2B	7155	157|126	283	141.5	0.0872918	2	72|60	132	66	1621
RAD51D_HU	5174447	RACK1	10399	28|27	55	27.5	0.0867508	2	14|14	28	14	317
RAD51D_HU	132626688	MDC1	9656	178|184	362	181	0.0866443	2	76|72	148	74	2089
RAD51D_HU	156104891	GTF2F1	2962	42|47	89	44.5	0.0860735	2	21|23	44	22	517
RAD51D_HU	56699409	RBMX	27316	40|27	67	33.5	0.0856777	2	17|13	30	15	391
RAD51D_HU	4507133	SNRPG	6637	5|8	13	6.5	0.0855263	2	2|3	5	2.5	76
RAD51D_HU	12056468	JUP	3728	51|76	127	63.5	0.0852349	2	25|33	58	29	745
RAD51D_HU	4758556	PRPF3	9129	56|60	116	58	0.0849195	2	32|31	63	31.5	683
RAD51D_HU	325652033	ELOC	6921	7|12	19	9.5	0.0848214	2	3|7	10	5	112
RAD51D_HU	157743245	WDR43	23160	64|49	113	56.5	0.0834564	2	22|18	40	20	677
RAD51D_HU	4758024	COIL	8161	47|49	96	48	0.0833333	2	20|21	41	20.5	576
RAD51D_HU	281604136	PGAM5	192111	25|23	48	24	0.083045	2	12|11	23	11.5	289
RAD51D_HU	21218438	GATAD2B	57459	49|49	98	49	0.0826307	2	24|22	46	23	593
RAD51D_HU	33356174	PNN	5411	63|55	118	59	0.0822873	2	20|23	43	21.5	717
RAD51D_HU	5453603	CCT2	10576	39|49	88	44	0.082243	2	24|29	53	26.5	535
RAD51D_HU	21389315	SLC25A1	6576	23|28	51	25.5	0.0819936	2	14|12	26	13	311
RAD51D_HU	5454154	PPIH	10465	16|13	29	14.5	0.0819209	2	8|7	15	7.5	177
RAD51D_HU	300244569	SRSF11	9295	40|39	79	39.5	0.0817805	2	17|15	32	16	483
RAD51D_HU	9910382	TOMM22	56993	14|9	23	11.5	0.0809859	2	7|4	11	5.5	142
RAD51D_HU	7657455	PES1	23481	51|43	94	47	0.079932	2	24|19	43	21.5	588
RAD51D_HU	190014586	PSIP1	11168	26|27	53	26.5	0.0795796	2	12|12	24	12	333
RAD51D_HU	5453830	ORC2	4999	43|48	91	45.5	0.0788562	2	19|23	42	21	577
RAD51D_HU	4758488	GTF2F2	2963	18|21	39	19.5	0.0783133	2	11|11	22	11	249
RAD51D_HU	7706339	PPIL1	51645	15|11	26	13	0.0783133	2	7|5	12	6	166
RAD51D_HU	31657117	PPP4R3A	55671	58|70	128	64	0.0780488	2	28|29	57	28.5	820
RAD51D_HU	8922301	WDR70	55100	42|60	102	51	0.0779817	2	23|29	52	26	654
RAD51D_HU	24497447	NUP50	10762	27|41	68	34	0.0772727	2	17|19	36	18	440
RAD51D_HU	41872631	FASN	2194	202|185	387	193.5	0.0770609	2	101|98	199	99.5	2511
RAD51D_HU	20149598	SLC25A10	1468	25|19	44	22	0.0766551	2	12|13	25	12.5	287
RAD51D_HU	7706501	WBP11	51729	54|44	98	49	0.0764431	2	23|22	45	22.5	641
RAD51D_HU	32171175	BUD31	8896	13|9	22	11	0.0763889	2	5|5	10	5	144
RAD51D_HU	4507357	TAGLN2	8407	15|15	30	15	0.0753769	2	8|7	15	7.5	199
RAD51D_HU	217330646	SUB1	10923	7|12	19	9.5	0.0748031	2	5|5	10	5	127
RAD51D_HU	19557702	SURF6	6838	35|19	54	27	0.0747922	2	15|10	25	12.5	361
RAD51D_HU	4885153	CRKL	1399	23|22	45	22.5	0.0742574	2	12|11	23	11.5	303
RAD51D_HU	56788356	TFIP11	24144	56|68	124	62	0.0740741	2	29|37	66	33	837
RAD51D_HU	38327634	DDX18	8886	54|45	99	49.5	0.0738806	2	21|23	44	22	670
RAD51D_HU	269784729	PQBP1	10084	18|21	39	19.5	0.0738636	2	7|6	13	6.5	264
RAD51D_HU	25777671	PPP1R10	5514	54|83	137	68.5	0.0728723	2	27|41	68	34	940
RAD51D_HU	40217847	SNRNP200	23020	161|149	310	155	0.0725655	2	83|77	160	80	2136
RAD51D_HU	6005757	SUPT16H	11198	86|65	151	75.5	0.0721108	2	47|33	80	40	1047
RAD51D_HU	21361114	SLC25A11	8402	28|17	45	22.5	0.0716561	2	16|10	26	13	314
RAD51D_HU	145580615	KRI1	65095	54|47	101	50.5	0.0712271	2	23|19	42	21	709
RAD51D_HU	6005721	ERLIN2	11160	27|21	48	24	0.0707965	2	13|9	22	11	339
RAD51D_HU	24432106	CCAR2	57805	64|66	130	65	0.0704225	2	33|29	62	31	923
RAD51D_HU	4507241	SSRP1	6749	54|45	99	49.5	0.0698166	2	26|25	51	25.5	709
RAD51D_HU	40556376	GLYR1	84656	38|39	77	38.5	0.0696203	2	20|19	39	19.5	553
RAD51D_HU	261399877	CCT7	10574	44|25	69	34.5	0.0691383	2	20|14	34	17	499
RAD51D_HU	18375623	DDX39B	7919	31|28	59	29.5	0.0689252	2	15|12	27	13.5	428
RAD51D_HU	38149981	SNRPB2	6629	15|16	31	15.5	0.0688889	2	6|7	13	6.5	225
RAD51D_HU	45446743	DDX42	11325	51|78	129	64.5	0.0687633	2	31|39	70	35	938
RAD51D_HU	7706254	NOP58	51602	44|28	72	36	0.0680529	2	25|13	38	19	529
RAD51D_HU	378744165	PAF1	54623	35|31	66	33	0.0680412	2	21|19	40	20	485
RAD51D_HU	21281677	WDR36	134430	70|59	129	64.5	0.0678233	2	29|24	53	26.5	951
RAD51D_HU	119226260	CHERP	10523	49|75	124	62	0.0676856	2	25|35	60	30	916
RAD51D_HU	4504195	GTF2E2	2961	19|20	39	19.5	0.0670103	2	8|9	17	8.5	291
RAD51D_HU	4506641	RPL37	6167	7|6	13	6.5	0.0670103	2	3|3	6	3	97
RAD51D_HU	77812674	NHP2	55651	5|7	12	6	0.0666667	2	2|2	4	2	90
RAD51D_HU	29570791	CSNK2A1	1457	21|31	52	26	0.0664962	2	13|16	29	14.5	391
RAD51D_HU	14141166	PCBP2	5094	28|20	48	24	0.0662983	2	14|9	23	11.5	362
RAD51D_HU	194097487	RANBP3	8498	42|32	74	37	0.0658363	2	17|13	30	15	562
RAD51D_HU	24308171	ZNF280C	55609	50|47	97	48.5	0.0658073	2	18|16	34	17	737
RAD51D_HU	58761496	HNRNPA1L2	144983	22|20	42	21	0.065625	2	11|11	22	11	320
RAD51D_HU	224282117	SUGP2	10147	66|72	138	69	0.0637708	2	41|41	82	41	1082
RAD51D_HU	14141170	MTA2	9219	38|47	85	42.5	0.0636228	2	20|24	44	22	668
RAD51D_HU	38201714	ELAVL1	1994	24|17	41	20.5	0.0628834	2	12|9	21	10.5	326
RAD51D_HU	7427519	MCM6	4175	59|44	103	51.5	0.0627284	2	27|22	49	24.5	821
RAD51D_HU	23097240	LRWD1	222229	40|41	81	40.5	0.0625966	2	17|18	35	17.5	647
RAD51D_HU	33469917	MCM4	4173	53|55	108	54	0.0625724	2	26|26	52	26	863
RAD51D_HU	325301072	SSR4	6748	11|12	23	11.5	0.0625	2	4|6	10	5	184
RAD51D_HU	117168248	HACD3	51495	22|23	45	22.5	0.0621547	2	11|10	21	10.5	362
RAD51D_HU	4759156	SNRPA	6626	17|18	35	17.5	0.0620567	2	7|8	15	7.5	282
RAD51D_HU	208022641	ELOA	6924	48|51	99	49.5	0.0620301	2	26|29	55	27.5	798
RAD51D_HU	4506587	RPA3	6119	9|6	15	7.5	0.0619835	2	4|5	9	4.5	121
RAD51D_HU	120587019	ZNF318	24149	132|150	282	141	0.0618692	2	72|70	142	71	2279
RAD51D_HU	17402896	RAD51C	5889	22|24	46	23	0.0611702	2	11|12	23	11.5	376
RAD51D_HU	31543831	TUBG1	7283	31|24	55	27.5	0.0609756	2	14|16	30	15	451
RAD51D_HU	7705855	HSD17B12	51144	22|16	38	19	0.0608974	2	13|9	22	11	312
RAD51D_HU	55953087	GTPBP4	23560	43|34	77	38.5	0.0607256	2	21|17	38	19	634
RAD51D_HU	24430146	NUP153	9972	89|90	179	89.5	0.060678	2	45|47	92	46	1475
RAD51D_HU	18490987	MRTO4	51154	20|9	29	14.5	0.0606695	2	9|5	14	7	239
RAD51D_HU	39930469	RPF2	84154	24|13	37	18.5	0.0604575	2	12|7	19	9.5	306
RAD51D_HU	115298668	SNRNP40	9410	24|19	43	21.5	0.0602241	2	12|10	22	11	357
RAD51D_HU	223941782	SIN3A	25942	74|79	153	76.5	0.0600943	2	41|43	84	42	1273
RAD51D_HU	10863889	SART1	9092	39|57	96	48	0.06	2	22|33	55	27.5	800
RAD51D_HU	201023339	FIP1L1	81608	29|41	70	35	0.0595238	2	14|19	33	16.5	588
RAD51D_HU	11225260	TOP1	7150	46|45	91	45.5	0.0594771	2	19|22	41	20.5	765
RAD51D_HU	5031877	LMNB1	4001	43|26	69	34.5	0.0588737	2	24|15	39	19.5	586
RAD51D_HU	21040371	DDX39A	10212	26|24	50	25	0.058548	2	13|10	23	11.5	427
RAD51D_HU	255918139	CHAMP1	283489	44|51	95	47.5	0.0584975	2	25|31	56	28	812
RAD51D_HU	4505119	MBD3	53615	18|16	34	17	0.0584192	2	9|7	16	8	291
RAD51D_HU	51479156	ATP5MG	10632	6|6	12	6	0.0582524	2	3|3	6	3	103
RAD51D_HU	14670350	GTF2I	2969	52|64	116	58	0.0581162	2	29|33	62	31	998
RAD51D_HU	5453638	ARID3B	10620	28|37	65	32.5	0.0580357	2	16|18	34	17	560
RAD51D_HU	114842410	ZC3H11A	9877	42|52	94	47	0.0580247	2	19|21	40	20	810
RAD51D_HU	4506901	SRSF3	6428	12|7	19	9.5	0.0579268	2	7|4	11	5.5	164
RAD51D_HU	262359929	AHCTF1	25909	133|130	263	131.5	0.0578022	2	67|68	135	67.5	2275
RAD51D_HU	41327712	CRK	1398	18|17	35	17.5	0.0575658	2	10|10	20	10	304
RAD51D_HU	209869993	GART	2618	65|51	116	58	0.0574257	2	27|23	50	25	1010
RAD51D_HU	5032087	SF3A1	10291	41|50	91	45.5	0.057377	2	21|24	45	22.5	793
RAD51D_HU	4505917	EXOSC10	5394	49|49	98	49	0.0569767	2	27|26	53	26.5	860
RAD51D_HU	116812573	CWC15	51503	13|13	26	13	0.0567686	2	7|6	13	6.5	229
RAD51D_HU	5032069	SF3B4	10262	22|26	48	24	0.0566038	2	8|8	16	8	424
RAD51D_HU	98986457	HCFC1	3054	119|110	229	114.5	0.0562654	2	48|44	92	46	2035
RAD51D_HU	5803207	U2AF1	7307	14|13	27	13.5	0.05625	2	8|5	13	6.5	240
RAD51D_HU	62241042	EPRS	2058	95|74	169	84.5	0.0558862	2	47|38	85	42.5	1512
RAD51D_HU	4505357	NDUFA4	4697	4|5	9	4.5	0.0555556	2	2|2	4	2	81
RAD51D_HU	14165466	PTBP1	5725	38|21	59	29.5	0.0555556	2	20|13	33	16.5	531
RAD51D_HU	10346135	MAPRE2	10982	18|18	36	18	0.0550459	2	10|10	20	10	327
RAD51D_HU	5031977	NAMPT	10135	30|24	54	27	0.0549898	2	19|12	31	15.5	491
RAD51D_HU	151301215	WIZ	58525	39|48	87	43.5	0.0547859	2	19|22	41	20.5	794
RAD51D_HU	164519146	GATAD2A	54815	33|36	69	34.5	0.0545024	2	18|17	35	17.5	633
RAD51D_HU	24762236	PRPF38A	84950	11|23	34	17	0.0544872	2	7|11	18	9	312
RAD51D_HU	20143967	KIF23	9493	46|58	104	52	0.0541667	2	20|28	48	24	960
RAD51D_HU	34098946	YBX1	4904	21|14	35	17.5	0.0540123	2	11|8	19	9.5	324
RAD51D_HU	30581135	SMC1A	8243	74|59	133	66.5	0.0539335	2	43|33	76	38	1233
RAD51D_HU	78000181	RPL14	9045	12|11	23	11.5	0.0534884	2	4|4	8	4	215
RAD51D_HU	4557553	EMD	2010	13|14	27	13.5	0.0531496	2	7|7	14	7	254
RAD51D_HU	38044290	ZCCHC8	55596	36|39	75	37.5	0.053041	2	21|20	41	20.5	707
RAD51D_HU	4502209	ARF5	381	10|9	19	9.5	0.0527778	2	5|4	9	4.5	180
RAD51D_HU	91176325	BAZ2A	11176	108|93	201	100.5	0.0527559	2	47|45	92	46	1905
RAD51D_HU	410173185	LOC101060252	101060252	8|8	16	8	0.0526316	2	4|4	8	4	152
RAD51D_HU	29826282	PPM1G	5496	23|34	57	28.5	0.0521978	2	12|13	25	12.5	546
RAD51D_HU	55741709	RBM25	58517	41|47	88	44	0.0521945	2	21|24	45	22.5	843
RAD51D_HU	4885399	SMC3	9126	68|59	127	63.5	0.0521775	2	40|33	73	36.5	1217
RAD51D_HU	20336205	ATRX	546	118|138	256	128	0.0521597	2	50|55	105	52.5	2454
RAD51D_HU	4759274	TXNL1	9352	15|15	30	15	0.0519031	2	8|8	16	8	289
RAD51D_HU	21361348	UTP14A	10813	35|45	80	40	0.0518807	2	20|23	43	21.5	771
RAD51D_HU	11863154	ARCN1	372	25|28	53	26.5	0.0518591	2	14|16	30	15	511
RAD51D_HU	148491070	CTPS1	1503	29|32	61	30.5	0.0516074	2	15|15	30	15	591
RAD51D_HU	4506341	ABCD3	5825	41|27	68	34	0.0515933	2	16|13	29	14.5	659
RAD51D_HU	116256458	C12orf45	121053	10|9	19	9.5	0.0513514	2	4|5	9	4.5	185
RAD51D_HU	18426902	WRNIP1	56897	35|33	68	34	0.0511278	2	19|18	37	18.5	665
RAD51D_HU	237649019	SLC25A13	10165	40|29	69	34.5	0.0510355	2	19|17	36	18	676
RAD51D_HU	151301219	PRMT1	3276	14|22	36	18	0.0509915	2	7|5	12	6	353
RAD51D_HU	21361794	CAND1	55832	78|47	125	62.5	0.050813	2	42|26	68	34	1230
RAD51D_HU	33946297	ZNF326	284695	29|30	59	29.5	0.0506873	2	14|14	28	14	582
RAD51D_HU	17978466	CCNT1	904	29|44	73	36.5	0.0502755	2	19|23	42	21	726
RAD51D_HU	296317337	VDAC2	7417	17|14	31	15.5	0.0501618	2	8|7	15	7.5	309
RAD51D_HU	118600981	JMJD1C	221037	107|147	254	127	0.05	2	59|74	133	66.5	2540
RAD51D_HU	21264355	SMARCE1	6605	21|20	41	20.5	0.0498783	2	10|14	24	12	411
RAD51D_HU	385198059	NOP2	4839	46|35	81	40.5	0.0498768	2	24|17	41	20.5	812
RAD51D_HU	33239451	PCNA	5111	15|11	26	13	0.0498084	2	8|7	15	7.5	261
RAD51D_HU	13569962	RAB1B	81876	9|11	20	10	0.0497512	2	5|5	10	5	201
RAD51D_HU	4504733	IRS4	8471	59|65	124	62	0.0493238	2	31|31	62	31	1257
RAD51D_HU	45593130	GNL3	26354	28|26	54	27	0.0491803	2	14|15	29	14.5	549
RAD51D_HU	170763506	GTF3C5	9328	25|26	51	25.5	0.0491329	2	14|14	28	14	519
RAD51D_HU	32490557	PAPOLA	10914	34|39	73	36.5	0.0489933	2	18|19	37	18.5	745
RAD51D_HU	33469964	SUGP1	57794	30|33	63	31.5	0.0488372	2	15|17	32	16	645
RAD51D_HU	32967603	BAZ1A	11177	75|76	151	75.5	0.0485219	2	42|40	82	41	1556
RAD51D_HU	154800441	PRH1	5554	7|9	16	8	0.0481928	2	6|6	12	6	166
RAD51D_HU	157151755	RPP30	10556	13|18	31	15.5	0.0481366	2	7|10	17	8.5	322
RAD51D_HU	17158023	FAM207A	85395	11|11	22	11	0.0478261	2	6|5	11	5.5	230
RAD51D_HU	4506903	SRSF9	8683	16|5	21	10.5	0.0475113	2	9|3	12	6	221
RAD51D_HU	7706657	CDC40	51362	37|18	55	27.5	0.0474957	2	22|11	33	16.5	579
RAD51D_HU	48526509	TIMM50	92609	26|17	43	21.5	0.0471491	2	10|9	19	9.5	456
RAD51D_HU	54633315	DNTTIP2	30836	40|31	71	35.5	0.0469577	2	20|19	39	19.5	756
RAD51D_HU	170763498	SET	6418	12|14	26	13	0.0469314	2	5|4	9	4.5	277
RAD51D_HU	27477111	SLU7	10569	30|25	55	27.5	0.0469283	2	19|16	35	17.5	586
RAD51D_HU	166295179	NCBP3	55421	18|40	58	29	0.0467742	2	8|9	17	8.5	620
RAD51D_HU	37620206	C1orf52	148423	8|9	17	8.5	0.0467033	2	6|7	13	6.5	182
RAD51D_HU	10835067	SSB	6741	18|20	38	19	0.0465686	2	10|12	22	11	408
RAD51D_HU	4507131	SNRPF	6636	4|4	8	4	0.0465116	2	2|2	4	2	86
RAD51D_HU	4885371	H1F0	3005	9|9	18	9	0.0463918	2	2|3	5	2.5	194
RAD51D_HU	39995082	NSUN2	54888	33|38	71	35.5	0.0462842	2	19|21	40	20	767
RAD51D_HU	38569480	MRTFB	57496	48|49	97	48.5	0.0462345	2	21|29	50	25	1049
RAD51D_HU	215599015	DKC1	1736	26|21	47	23.5	0.046169	2	15|11	26	13	509
RAD51D_HU	291084505	NKRF	55922	33|32	65	32.5	0.0460993	2	19|21	40	20	705
RAD51D_HU	4507879	VDAC1	7416	15|11	26	13	0.0459364	2	6|4	10	5	283
RAD51D_HU	70995211	ECH1	1891	14|16	30	15	0.0457317	2	6|5	11	5.5	328
RAD51D_HU	20149304	ISY1	57461	13|13	26	13	0.045614	2	7|5	12	6	285
RAD51D_HU	57863269	RRP1B	23076	31|38	69	34.5	0.0455145	2	17|17	34	17	758
RAD51D_HU	32454741	SERPINH1	871	19|19	38	19	0.0454545	2	12|12	24	12	418
RAD51D_HU	58530840	DSP	1832	73|187	260	130	0.0452804	2	45|91	136	68	2871
RAD51D_HU	4826686	DDX1	1653	30|37	67	33.5	0.0452703	2	16|19	35	17.5	740
RAD51D_HU	46048234	NOL8	55035	51|54	105	52.5	0.0449871	2	33|32	65	32.5	1167
RAD51D_HU	31652264	RBM26	64062	31|57	88	44	0.044898	2	17|24	41	20.5	980
RAD51D_HU	4506687	RPS15	6209	6|7	13	6.5	0.0448276	2	4|5	9	4.5	145
RAD51D_HU	21396480	RALY	22913	18|8	26	13	0.0448276	2	10|4	14	7	290
RAD51D_HU	4502205	ARF4	378	8|8	16	8	0.0444444	2	3|4	7	3.5	180
RAD51D_HU	9558733	TRA2A	29896	17|8	25	12.5	0.0443262	2	7|4	11	5.5	282
RAD51D_HU	295054210	RIF1	55183	96|119	215	107.5	0.0439493	2	45|56	101	50.5	2446
RAD51D_HU	76781492	REXO4	57109	16|21	37	18.5	0.0438389	2	10|13	23	11.5	422
RAD51D_HU	21361684	GPATCH1	55094	41|40	81	40.5	0.0435016	2	25|22	47	23.5	931
RAD51D_HU	14670268	NELFE	7936	15|18	33	16.5	0.0434211	2	10|10	20	10	380
RAD51D_HU	14043022	MARS	4141	47|31	78	39	0.0433333	2	24|15	39	19.5	900
RAD51D_HU	4502747	CDK9	1025	13|19	32	16	0.0430108	2	7|8	15	7.5	372
RAD51D_HU	35493916	RPN2	6185	35|19	54	27	0.0427892	2	20|13	33	16.5	631
RAD51D_HU	16117787	RPL34	6164	4|6	10	5	0.042735	2	2|2	4	2	117
RAD51D_HU	24638454	ATP2A2	488	47|42	89	44.5	0.0427063	2	24|20	44	22	1042
RAD51D_HU	109637795	E2F6	1876	13|11	24	12	0.0427046	2	6|5	11	5.5	281
RAD51D_HU	194363758	SRP9	6726	4|3	7	3.5	0.0426829	2	2|2	4	2	82
RAD51D_HU	13129068	NOC4L	79050	21|23	44	22	0.0426357	2	15|13	28	14	516
RAD51D_HU	4505117	MBD2	8932	21|14	35	17.5	0.0425791	2	5|6	11	5.5	411
RAD51D_HU	221316630	COPB1	1315	45|36	81	40.5	0.0424974	2	28|21	49	24.5	953
RAD51D_HU	14719402	RRS1	23212	18|13	31	15.5	0.0424658	2	8|9	17	8.5	365
RAD51D_HU	7705706	RPS27L	51065	3|4	7	3.5	0.0416667	2	2|2	4	2	84
RAD51D_HU	94721239	IARS	3376	63|42	105	52.5	0.0416006	2	34|25	59	29.5	1262
RAD51D_HU	320118865	PLRG1	5356	24|18	42	21	0.0415842	2	15|11	26	13	505
RAD51D_HU	10716563	CANX	821	27|22	49	24.5	0.0413851	2	15|9	24	12	592
RAD51D_HU	33620716	RBBP6	5930	76|69	145	72.5	0.04124	2	38|35	73	36.5	1758
RAD51D_HU	332164729	GTF3C3	9330	16|18	34	17	0.0411622	2	10|10	20	10	413
RAD51D_HU	119395734	BRCA2	675	134|146	280	140	0.0409596	2	78|83	161	80.5	3418
RAD51D_HU	224589071	BMS1	9790	56|49	105	52.5	0.0409516	2	30|26	56	28	1282
RAD51D_HU	108773810	LARS	51520	52|43	95	47.5	0.0403912	2	27|27	54	27	1176
RAD51D_HU	42734325	WAPL	23063	46|50	96	48	0.0403361	2	26|32	58	29	1190
RAD51D_HU	164419749	SMARCA1	6594	59|25	84	42	0.0403071	2	29|12	41	20.5	1042
RAD51D_HU	109240550	PSPC1	55269	16|26	42	21	0.040153	2	10|13	23	11.5	523
RAD51D_HU	183396804	RPRD2	23248	61|56	117	58.5	0.0400411	2	32|35	67	33.5	1461
RAD51D_HU	13129006	DDX50	79009	31|28	59	29.5	0.0400271	2	13|13	26	13	737
RAD51D_HU	148470397	HNRNPF	3185	17|16	33	16.5	0.039759	2	9|11	20	10	415
RAD51D_HU	5453994	RAD21	5885	24|26	50	25	0.0396197	2	13|12	25	12.5	631
RAD51D_HU	14249158	HDGFL2	84717	27|26	53	26.5	0.0395522	2	12|12	24	12	670
RAD51D_HU	4505409	NME2	4831	6|6	12	6	0.0394737	2	3|4	7	3.5	152
RAD51D_HU	4758356	FEN1	2237	12|18	30	15	0.0394737	2	7|8	15	7.5	380
RAD51D_HU	21700763	JPT2	90861	6|9	15	7.5	0.0394737	2	5|5	10	5	190
RAD51D_HU	14277126	PPIL3	53938	4|9	13	6.5	0.0393939	2	2|5	7	3.5	165
RAD51D_HU	301601658	ADAR	103	33|40	73	36.5	0.0392052	2	19|18	37	18.5	931
RAD51D_HU	4504517	HSPB1	3315	3|13	16	8	0.0390244	2	2|8	10	5	205
RAD51D_HU	145309298	ZNF830	91603	12|17	29	14.5	0.0389785	2	7|10	17	8.5	372
RAD51D_HU	4506583	RPA1	6117	26|22	48	24	0.038961	2	12|11	23	11.5	616
RAD51D_HU	17158005	MUCL1	118430	3|4	7	3.5	0.0388889	2	2|3	5	2.5	90
RAD51D_HU	21327715	TCERG1	10915	41|44	85	42.5	0.0387067	2	24|25	49	24.5	1098
RAD51D_HU	22027538	PDCD6IP	10015	40|27	67	33.5	0.0385945	2	21|18	39	19.5	868
RAD51D_HU	283436222	ATAD3A	55210	34|11	45	22.5	0.0383959	2	20|7	27	13.5	586
RAD51D_HU	4758504	HSD17B10	3028	10|10	20	10	0.0383142	2	6|7	13	6.5	261
RAD51D_HU	207113160	TCOF1	6949	53|61	114	57	0.0383065	2	12|12	24	12	1488
RAD51D_HU	5729953	NUDC	10726	13|12	25	12.5	0.0377644	2	6|6	12	6	331
RAD51D_HU	4506629	RPL29	6159	6|6	12	6	0.0377358	2	2|2	4	2	159
RAD51D_HU	34013528	ZNF512B	57473	28|39	67	33.5	0.0375561	2	17|24	41	20.5	892
RAD51D_HU	157426877	RCL1	10171	13|15	28	14	0.0375335	2	6|8	14	7	373
RAD51D_HU	49472822	EIF3G	8666	12|12	24	12	0.0375	2	8|7	15	7.5	320
RAD51D_HU	231570121	ZC3H14	79882	25|30	55	27.5	0.037415	2	14|15	29	14.5	735
RAD51D_HU	4503523	EIF3D	8664	24|17	41	20.5	0.0374088	2	14|12	26	13	548
RAD51D_HU	30410794	PSME3	10197	11|8	19	9.5	0.0374016	2	6|5	11	5.5	254
RAD51D_HU	23503295	CSNK2B	1460	7|9	16	8	0.0372093	2	4|5	9	4.5	215
RAD51D_HU	19718731	BRD4	23476	41|60	101	50.5	0.0370778	2	21|27	48	24	1362
RAD51D_HU	171460958	NOL10	79954	20|31	51	25.5	0.037064	2	8|9	17	8.5	688
RAD51D_HU	4557581	FABP5	2171	0|10	10	5	0.037037	2	0|3	3	1.5	135
RAD51D_HU	32528282	ACOT7	11332	19|9	28	14	0.0368421	2	10|4	14	7	380
RAD51D_HU	168229174	RBM27	54439	38|40	78	39	0.0367925	2	22|22	44	22	1060
RAD51D_HU	14790190	SPEN	23013	142|127	269	134.5	0.0367085	2	88|71	159	79.5	3664
RAD51D_HU	183396783	BCOR	54880	47|79	126	63	0.0366066	2	28|37	65	32.5	1721
RAD51D_HU	23308577	PHGDH	26227	20|19	39	19.5	0.0365854	2	8|9	17	8.5	533
RAD51D_HU	154355000	KHSRP	8570	26|26	52	26	0.0365682	2	16|15	31	15.5	711
RAD51D_HU	116686122	KIF4A	24137	43|47	90	45	0.036526	2	24|27	51	25.5	1232
RAD51D_HU	7706425	LSM8	51691	2|5	7	3.5	0.0364583	2	1|3	4	2	96
RAD51D_HU	4503519	EIF3F	8665	14|12	26	13	0.0364146	2	6|8	14	7	357
RAD51D_HU	149192851	RPP14	11102	4|5	9	4.5	0.0362903	2	2|2	4	2	124
RAD51D_HU	114326455	CHD8	57680	75|92	167	83.5	0.0362728	2	41|48	89	44.5	2302
RAD51D_HU	89276756	PRPF4B	8899	46|27	73	36.5	0.0362463	2	24|11	35	17.5	1007
RAD51D_HU	209862881	CPSF7	79869	19|15	34	17	0.0360934	2	7|7	14	7	471
RAD51D_HU	118572613	SRRM2	23524	128|70	198	99	0.0359738	2	64|42	106	53	2752
RAD51D_HU	192807314	SMARCA4	6597	65|51	116	58	0.0358689	2	40|29	69	34.5	1617
RAD51D_HU	33468965	KIAA1143	57456	5|6	11	5.5	0.0357143	2	3|3	6	3	154
RAD51D_HU	24308382	LENG8	114823	22|35	57	28.5	0.035625	2	13|18	31	15.5	800
RAD51D_HU	28557677	PHF6	84295	13|13	26	13	0.0356164	2	7|7	14	7	365
RAD51D_HU	6912280	AHSA1	10598	10|14	24	12	0.035503	2	7|8	15	7.5	338
RAD51D_HU	19557691	SURF4	6836	9|10	19	9.5	0.035316	2	4|6	10	5	269
RAD51D_HU	56676330	HP1BP3	50809	15|24	39	19.5	0.0352622	2	11|14	25	12.5	553
RAD51D_HU	312433975	EIF3C	8663	36|28	64	32	0.0350493	2	16|15	31	15.5	913
RAD51D_HU	5803167	SF3A3	10946	10|25	35	17.5	0.0349301	2	4|9	13	6.5	501
RAD51D_HU	23097250	TIPRL	261726	10|9	19	9.5	0.0349265	2	5|5	10	5	272
RAD51D_HU	186910300	RACGAP1	29127	17|27	44	22	0.0348101	2	7|10	17	8.5	632
RAD51D_HU	18860916	XRN2	22803	30|36	66	33	0.0347368	2	18|21	39	19.5	950
RAD51D_HU	4503363	DPM1	8813	8|10	18	9	0.0346154	2	5|7	12	6	260
RAD51D_HU	193211480	MTREX	23517	27|45	72	36	0.0345489	2	17|19	36	18	1042
RAD51D_HU	33356172	NBN	4683	31|21	52	26	0.0344828	2	17|12	29	14.5	754
RAD51D_HU	283135173	FUS	2521	20|16	36	18	0.0344828	2	12|11	23	11.5	522
RAD51D_HU	410171311	LOC101060541	101060541	7|5	12	6	0.0344828	2	5|2	7	3.5	174
RAD51D_HU	40217790	ZNF512	84450	19|20	39	19.5	0.0343915	2	9|9	18	9	567
RAD51D_HU	14717407	TAF7	6879	10|14	24	12	0.034384	2	6|8	14	7	349
RAD51D_HU	19924129	RAD50	10111	53|37	90	45	0.0342988	2	32|25	57	28.5	1312
RAD51D_HU	222136639	MTHFD1	4522	40|24	64	32	0.0342246	2	22|13	35	17.5	935
RAD51D_HU	154146193	PNISR	25957	19|36	55	27.5	0.0341615	2	8|9	17	8.5	805
RAD51D_HU	117676403	KRR1	11103	13|13	26	13	0.0341207	2	7|8	15	7.5	381
RAD51D_HU	15149476	RARS	5917	32|13	45	22.5	0.0340909	2	17|9	26	13	660
RAD51D_HU	20149629	DDX47	51202	17|14	31	15.5	0.0340659	2	8|7	15	7.5	455
RAD51D_HU	209862831	ANXA2	302	13|10	23	11.5	0.0339233	2	8|6	14	7	339
RAD51D_HU	4557894	LYZ	4069	5|5	10	5	0.0337838	2	3|3	6	3	148
RAD51D_HU	126362983	RRP15	51018	6|13	19	9.5	0.0336879	2	3|7	10	5	282
RAD51D_HU	122937392	CACTIN	58509	23|28	51	25.5	0.0336412	2	13|13	26	13	758
RAD51D_HU	11321607	TRIP13	9319	18|11	29	14.5	0.0335648	2	10|7	17	8.5	432
RAD51D_HU	5031749	HMGN2	3151	0|6	6	3	0.0333333	2	0|5	5	2.5	90
RAD51D_HU	5803225	YWHAE	7531	9|8	17	8.5	0.0333333	2	4|5	9	4.5	255
RAD51D_HU	4885585	SAE1	10055	14|9	23	11.5	0.033237	2	8|5	13	6.5	346
RAD51D_HU	4757834	BAG2	9532	9|5	14	7	0.0331754	2	7|5	12	6	211
RAD51D_HU	66392146	PHAX	51808	12|14	26	13	0.0329949	2	5|5	10	5	394
RAD51D_HU	6912752	ZNF281	23528	25|34	59	29.5	0.0329609	2	16|20	36	18	895
RAD51D_HU	4507793	UBE2N	7334	5|5	10	5	0.0328947	2	3|3	6	3	152
RAD51D_HU	42542392	CEBPZ	10153	37|32	69	34.5	0.0327324	2	23|22	45	22.5	1054
RAD51D_HU	6678271	TARDBP	23435	16|11	27	13.5	0.0326087	2	9|7	16	8	414
RAD51D_HU	6005884	SSR3	6747	5|7	12	6	0.0324324	2	2|2	4	2	185
RAD51D_HU	4503513	EIF3I	8668	14|7	21	10.5	0.0323077	2	8|4	12	6	325
RAD51D_HU	5729991	PSMC4	5704	14|13	27	13.5	0.0322967	2	8|7	15	7.5	418
RAD51D_HU	4758486	GTF2A2	2958	3|4	7	3.5	0.0321101	2	2|2	4	2	109
RAD51D_HU	29837655	POLDIP3	84271	11|16	27	13.5	0.0320665	2	6|9	15	7.5	421
RAD51D_HU	115583685	SLC16A1	6566	16|16	32	16	0.032	2	9|8	17	8.5	500
RAD51D_HU	98986464	TMED10	10972	8|6	14	7	0.0319635	2	5|4	9	4.5	219
RAD51D_HU	20070280	TAF9B	51616	6|10	16	8	0.0318725	2	3|7	10	5	251
RAD51D_HU	4557365	BLM	641	44|46	90	45	0.0317572	2	26|27	53	26.5	1417
RAD51D_HU	208609990	NUP93	9688	32|20	52	26	0.031746	2	21|13	34	17	819
RAD51D_HU	42542379	SRRM1	10250	34|23	57	28.5	0.0315265	2	15|10	25	12.5	904
RAD51D_HU	7019415	SEC61A1	29927	19|11	30	15	0.0315126	2	10|6	16	8	476
RAD51D_HU	33350932	DYNC1H1	1778	173|119	292	146	0.0314249	2	95|68	163	81.5	4646
RAD51D_HU	4504897	KPNA2	3838	21|12	33	16.5	0.0311909	2	10|7	17	8.5	529
RAD51D_HU	8392875	CFAP20	29105	6|6	12	6	0.0310881	2	4|5	9	4.5	193
RAD51D_HU	40018640	CDC73	79577	13|20	33	16.5	0.0310734	2	5|11	16	8	531
RAD51D_HU	28559039	MED1	5469	39|59	98	49	0.030993	2	21|29	50	25	1581
RAD51D_HU	151301053	RBM33	155435	34|38	72	36	0.0307692	2	15|17	32	16	1170
RAD51D_HU	4503507	EIF2S3	1968	15|14	29	14.5	0.0307203	2	9|8	17	8.5	472
RAD51D_HU	4503117	CSTB	1476	1|5	6	3	0.0306122	2	1|3	4	2	98
RAD51D_HU	29540531	SULT1A1	6817	7|11	18	9	0.0305085	2	5|5	10	5	295
RAD51D_HU	21536320	HNRNPUL1	11100	21|25	46	23	0.0304233	2	13|16	29	14.5	756
RAD51D_HU	163838631	TASOR	23272	45|47	92	46	0.0304233	2	24|24	48	24	1512
RAD51D_HU	16418383	NACC1	112939	15|17	32	16	0.0303605	2	10|12	22	11	527
RAD51D_HU	14277700	RPS12	6206	4|4	8	4	0.030303	2	2|2	4	2	132
RAD51D_HU	124256489	CRNKL1	51340	28|23	51	25.5	0.0300708	2	19|14	33	16.5	848
RAD51D_HU	164419743	DDX54	79039	31|22	53	26.5	0.0300454	2	17|10	27	13.5	882
RAD51D_HU	28372531	PPP4R2	151987	8|17	25	12.5	0.029976	2	5|10	15	7.5	417
RAD51D_HU	50592988	UQCRC2	7385	13|14	27	13.5	0.0298013	2	10|11	21	10.5	453
RAD51D_HU	167555110	KIFC1	3833	22|18	40	20	0.0297177	2	13|10	23	11.5	673
RAD51D_HU	217330644	WDR12	55759	10|15	25	12.5	0.0295508	2	6|8	14	7	423
RAD51D_HU	34335262	ZMYND8	23613	29|41	70	35	0.0294613	2	17|22	39	19.5	1188
RAD51D_HU	161169023	SUPT5H	6829	37|27	64	32	0.0294388	2	19|13	32	16	1087
RAD51D_HU	20806097	NOC3L	64318	24|23	47	23.5	0.029375	2	14|15	29	14.5	800
RAD51D_HU	302699211	POGZ	23126	34|43	77	38.5	0.0292776	2	23|25	48	24	1315
RAD51D_HU	109134349	COPG2	26958	29|22	51	25.5	0.0292767	2	19|15	34	17	871
RAD51D_HU	31652242	TCF20	6942	58|55	113	56.5	0.0291538	2	37|39	76	38	1938
RAD51D_HU	11034845	RPRD1B	58490	8|11	19	9.5	0.0291411	2	4|6	10	5	326
RAD51D_HU	10937869	SMN2	6607	9|8	17	8.5	0.0289116	2	5|4	9	4.5	294
RAD51D_HU	6912486	LSM4	25804	3|5	8	4	0.028777	2	2|3	5	2.5	139
RAD51D_HU	44890068	ZMYM4	9202	42|47	89	44.5	0.0287468	2	27|25	52	26	1548
RAD51D_HU	54607053	GCN1	10985	96|57	153	76.5	0.028641	2	49|37	86	43	2671
RAD51D_HU	5803221	WDR3	10885	32|22	54	27	0.028632	2	18|13	31	15.5	943
RAD51D_HU	151301228	PRPF40A	55660	25|28	53	26.5	0.0284946	2	13|16	29	14.5	930
RAD51D_HU	4826960	QARS	5859	27|17	44	22	0.0283871	2	14|12	26	13	775
RAD51D_HU	224589127	TMEM33	55161	10|4	14	7	0.0283401	2	5|2	7	3.5	247
RAD51D_HU	21618347	MAP2K3	5606	10|8	18	9	0.0283019	2	4|3	7	3.5	318
RAD51D_HU	24119203	TPM3	7170	11|3	14	7	0.0282258	2	4|2	6	3	248
RAD51D_HU	346223458	ATF3	467	4|3	7	3.5	0.0282258	2	2|2	4	2	124
RAD51D_HU	7705612	EXOSC1	51013	4|7	11	5.5	0.0282051	2	2|4	6	3	195
RAD51D_HU	16332358	CDK11B	984	23|21	44	22	0.028133	2	12|13	25	12.5	782
RAD51D_HU	55749769	CWC22	57703	27|24	51	25.5	0.0280837	2	12|13	25	12.5	908
RAD51D_HU	4507677	HSP90B1	7184	23|22	45	22.5	0.0280199	2	16|12	28	14	803
RAD51D_HU	13569879	ANP32E	81611	6|9	15	7.5	0.0279851	2	3|4	7	3.5	268
RAD51D_HU	58761544	KDM1A	23028	23|26	49	24.5	0.027968	2	13|13	26	13	876
RAD51D_HU	300192959	ZMYM2	7750	39|38	77	38.5	0.0279593	2	23|24	47	23.5	1377
RAD51D_HU	46276893	ELOB	6923	5|4	9	4.5	0.0279503	2	2|3	5	2.5	161
RAD51D_HU	33354279	GPALPP1	55425	7|12	19	9.5	0.0279412	2	4|7	11	5.5	340
RAD51D_HU	9966805	DDX24	57062	27|21	48	24	0.0279395	2	12|11	23	11.5	859
RAD51D_HU	4504425	HMGB1	3146	5|7	12	6	0.027907	2	3|5	8	4	215
RAD51D_HU	4505293	MYBL2	4605	16|23	39	19.5	0.0278571	2	8|13	21	10.5	700
RAD51D_HU	112293277	DNAJC8	22826	5|9	14	7	0.027668	2	3|4	7	3.5	253
RAD51D_HU	47271406	MEPCE	56257	16|22	38	19	0.0275762	2	8|12	20	10	689
RAD51D_HU	56118234	CENPV	201161	6|9	15	7.5	0.0275735	2	4|6	10	5	272
RAD51D_HU	75677351	SUDS3	64426	6|12	18	9	0.027439	2	4|7	11	5.5	328
RAD51D_HU	5031981	PSMD14	10213	9|8	17	8.5	0.0274194	2	6|5	11	5.5	310
RAD51D_HU	10645195	HIST1H2AE	3012	0|7	7	3.5	0.0269231	2	0|4	4	2	130
RAD51D_HU	312434011	KAT7	11143	14|17	31	15.5	0.0266781	2	9|9	18	9	581
RAD51D_HU	4503253	DAD1	1603	4|2	6	3	0.0265487	2	2|1	3	1.5	113
RAD51D_HU	4758220	FAM50A	9130	9|9	18	9	0.0265487	2	5|6	11	5.5	339
RAD51D_HU	4507351	TAF9	6880	6|8	14	7	0.0265152	2	4|6	10	5	264
RAD51D_HU	4758216	DVL2	1856	20|19	39	19.5	0.0264946	2	12|12	24	12	736
RAD51D_HU	224593278	DDX27	55661	22|20	42	21	0.0263819	2	11|11	22	11	796
RAD51D_HU	4506675	RPN1	6184	22|10	32	16	0.0263591	2	12|6	18	9	607
RAD51D_HU	21626468	ZNF638	27332	49|55	104	52	0.0262892	2	30|30	60	30	1978
RAD51D_HU	21264343	SAFB	6294	30|18	48	24	0.0262295	2	14|9	23	11.5	915
RAD51D_HU	21361499	SENP3	26168	16|14	30	15	0.0261324	2	9|8	17	8.5	574
RAD51D_HU	4504191	MSH6	2956	37|34	71	35.5	0.0261029	2	20|18	38	19	1360
RAD51D_HU	9966799	UTP3	57050	15|10	25	12.5	0.026096	2	8|5	13	6.5	479
RAD51D_HU	118402596	CDC23	8697	14|17	31	15.5	0.0259631	2	7|8	15	7.5	597
RAD51D_HU	301129165	DIDO1	11083	57|59	116	58	0.0258929	2	32|30	62	31	2240
RAD51D_HU	33239445	EIF3B	8662	26|16	42	21	0.0257985	2	15|11	26	13	814
RAD51D_HU	24308113	KIF1BP	26128	19|13	32	16	0.0257649	2	10|9	19	9.5	621
RAD51D_HU	4557761	MSH2	4436	21|27	48	24	0.0256959	2	12|16	28	14	934
RAD51D_HU	4503509	EIF3A	8661	43|28	71	35.5	0.0256874	2	24|17	41	20.5	1382
RAD51D_HU	22035565	PAXBP1	94104	15|32	47	23.5	0.025627	2	9|18	27	13.5	917
RAD51D_HU	40807485	PRPF6	24148	25|23	48	24	0.0255048	2	14|15	29	14.5	941
RAD51D_HU	19923485	LUC7L3	51747	13|9	22	11	0.025463	2	9|6	15	7.5	432
RAD51D_HU	5454064	RBM14	10432	21|13	34	17	0.0254111	2	12|7	19	9.5	669
RAD51D_HU	20357585	TAF1	6872	43|53	96	48	0.0253566	2	27|31	58	29	1893
RAD51D_HU	119703744	DSG1	1828	18|35	53	26.5	0.0252622	2	10|18	28	14	1049
RAD51D_HU	32189392	PRDX2	7001	3|7	10	5	0.0252525	2	2|3	5	2.5	198
RAD51D_HU	7661824	CNIH4	29097	4|3	7	3.5	0.0251799	2	4|1	5	2.5	139
RAD51D_HU	38569505	DDX52	11056	14|16	30	15	0.0250417	2	9|10	19	9.5	599
RAD51D_HU	25777711	SKP1	6500	1|7	8	4	0.025	2	1|5	6	3	160
RAD51D_HU	379056369	CDCA8	55143	6|8	14	7	0.025	2	4|5	9	4.5	280
RAD51D_HU	16905517	SRSF10	10772	9|4	13	6.5	0.0248092	2	5|2	7	3.5	262
RAD51D_HU	83776600	AURKB	9212	8|9	17	8.5	0.0247093	2	4|5	9	4.5	344
RAD51D_HU	195976782	RTF1	23168	16|19	35	17.5	0.0246479	2	10|11	21	10.5	710
RAD51D_HU	295842330	SF1	7536	12|21	33	16.5	0.0245171	2	8|11	19	9.5	673
RAD51D_HU	4757880	BUB3	9184	7|9	16	8	0.0243902	2	5|5	10	5	328
RAD51D_HU	20911035	PPIL4	85313	13|11	24	12	0.0243902	2	7|7	14	7	492
RAD51D_HU	56550086	WDHD1	11169	24|25	49	24.5	0.0243539	2	13|16	29	14.5	1006
RAD51D_HU	33356550	GPATCH4	54865	11|7	18	9	0.0243243	2	6|4	10	5	370
RAD51D_HU	118344456	UTP18	51096	16|11	27	13.5	0.0242806	2	10|8	18	9	556
RAD51D_HU	125656165	THOC2	57187	38|39	77	38.5	0.0241682	2	18|18	36	18	1593
RAD51D_HU	160707950	MECP2	4204	15|9	24	12	0.0240964	2	10|5	15	7.5	498
RAD51D_HU	21361633	LRRC40	55631	14|15	29	14.5	0.0240864	2	8|9	17	8.5	602
RAD51D_HU	4759224	PDCD5	9141	3|3	6	3	0.024	2	2|2	4	2	125
RAD51D_HU	45643123	NVL	4931	19|22	41	20.5	0.0239486	2	12|13	25	12.5	856
RAD51D_HU	209969703	RCC2	55920	12|13	25	12.5	0.0239464	2	8|8	16	8	522
RAD51D_HU	17402904	EXOSC6	118460	5|8	13	6.5	0.0238971	2	3|5	8	4	272
RAD51D_HU	222352111	NIFK	84365	8|6	14	7	0.0238908	2	4|4	8	4	293
RAD51D_HU	134142062	ACACB	32	52|65	117	58.5	0.0237998	2	27|35	62	31	2458
RAD51D_HU	146134388	YLPM1	56252	45|57	102	51	0.0237651	2	27|29	56	28	2146
RAD51D_HU	7657015	RTCB	51493	13|11	24	12	0.0237624	2	9|8	17	8.5	505
RAD51D_HU	29029559	CSE1L	1434	25|21	46	23	0.0236869	2	15|15	30	15	971
RAD51D_HU	4885193	ARID3A	1820	7|21	28	14	0.0236088	2	5|14	19	9.5	593
RAD51D_HU	207029415	RBBP4	5928	12|8	20	10	0.0235849	2	6|3	9	4.5	424
RAD51D_HU	4826860	SNU13	4809	3|3	6	3	0.0234375	2	2|2	4	2	128
RAD51D_HU	42741682	ZRANB2	9406	6|9	15	7.5	0.0234375	2	3|5	8	4	320
RAD51D_HU	27545326	SMARCB1	6598	9|9	18	9	0.0233766	2	6|5	11	5.5	385
RAD51D_HU	153085461	HIGD1A	25994	2|3	5	2.5	0.0233645	2	1|1	2	1	107
RAD51D_HU	157694511	NOC2L	26155	21|14	35	17.5	0.0233645	2	9|6	15	7.5	749
RAD51D_HU	50345292	JPT1	51155	3|2	5	2.5	0.0231481	2	2|1	3	1.5	108
RAD51D_HU	14141157	HNRNPH3	3189	8|8	16	8	0.0231214	2	5|6	11	5.5	346
RAD51D_HU	15811782	GPKOW	27238	8|14	22	11	0.0231092	2	4|9	13	6.5	476
RAD51D_HU	4504245	HIST1H2AC	8334	6|0	6	3	0.0230769	2	2|0	2	1	130
RAD51D_HU	4503097	CSNK2A2	1459	7|9	16	8	0.0228571	2	5|5	10	5	350
RAD51D_HU	13236559	C1orf35	79169	9|3	12	6	0.0228137	2	5|2	7	3.5	263
RAD51D_HU	21327701	TAF15	8148	14|13	27	13.5	0.0228041	2	8|7	15	7.5	592
RAD51D_HU	372266146	KIF22	3835	13|14	27	13.5	0.0226131	2	6|9	15	7.5	597
RAD51D_HU	20270337	LEO1	123169	16|14	30	15	0.0225225	2	8|8	16	8	666
RAD51D_HU	163792194	TRMT1L	81627	14|19	33	16.5	0.0225102	2	6|9	15	7.5	733
RAD51D_HU	68563515	KPRP	448834	13|13	26	13	0.0224525	2	2|2	4	2	579
RAD51D_HU	223468564	SLC1A5	6510	8|6	14	7	0.0223642	2	5|3	8	4	313
RAD51D_HU	237649012	EBNA1BP2	10969	8|8	16	8	0.0221607	2	5|4	9	4.5	361
RAD51D_HU	15147337	UBR5	51366	70|54	124	62	0.0221508	2	43|35	78	39	2799
RAD51D_HU	4502227	ARL1	400	4|4	8	4	0.0220994	2	2|2	4	2	181
RAD51D_HU	239787838	TEX10	54881	21|20	41	20.5	0.0220667	2	12|11	23	11.5	929
RAD51D_HU	72534750	YTHDC1	91746	20|12	32	16	0.0220083	2	4|6	10	5	727
RAD51D_HU	148277064	CUX1	1523	30|36	66	33	0.0219269	2	17|19	36	18	1505
RAD51D_HU	46389550	ENSA	2029	3|3	6	3	0.0218978	2	2|2	4	2	137
RAD51D_HU	126723060	ZC3H4	23211	29|28	57	28.5	0.0218726	2	15|14	29	14.5	1303
RAD51D_HU	4507129	SNRPE	6635	4|0	4	2	0.0217391	2	2|0	2	1	92
RAD51D_HU	5032041	RHEB	6009	4|4	8	4	0.0217391	2	2|3	5	2.5	184
RAD51D_HU	336176064	RBM39	9584	12|10	22	11	0.0216535	2	6|5	11	5.5	508
RAD51D_HU	21361376	SF3A2	8175	12|8	20	10	0.0215517	2	7|5	12	6	464
RAD51D_HU	24497620	SRP68	6730	15|12	27	13.5	0.0215311	2	9|8	17	8.5	627
RAD51D_HU	255652953	ZC3H18	124245	20|21	41	20.5	0.021511	2	10|12	22	11	953
RAD51D_HU	14149807	NSRP1	84081	12|12	24	12	0.0215054	2	9|9	18	9	558
RAD51D_HU	4826898	PFN1	5216	4|2	6	3	0.0214286	2	3|2	5	2.5	140
RAD51D_HU	148727341	STRAP	11171	8|7	15	7.5	0.0214286	2	5|4	9	4.5	350
RAD51D_HU	23397429	EIF3M	10480	12|4	16	8	0.0213904	2	8|2	10	5	374
RAD51D_HU	256017159	MGA	23269	59|63	122	61	0.0213585	2	35|39	74	37	2856
RAD51D_HU	150378533	USP7	7874	23|24	47	23.5	0.0213249	2	15|16	31	15.5	1102
RAD51D_HU	63079718	TREX2	11219	4|6	10	5	0.0211864	2	2|2	4	2	236
RAD51D_HU	70980549	PDCD11	22984	47|32	79	39.5	0.0211117	2	29|19	48	24	1871
RAD51D_HU	10863977	LSM2	57819	2|2	4	2	0.0210526	2	1|1	2	1	95
RAD51D_HU	29826335	EIF2S2	8894	8|6	14	7	0.021021	2	5|4	9	4.5	333
RAD51D_HU	28373192	ADRM1	11047	10|7	17	8.5	0.0208845	2	3|3	6	3	407
RAD51D_HU	223278379	RRP12	23223	24|30	54	27	0.0208173	2	14|17	31	15.5	1297
RAD51D_HU	73747829	LIG3	3980	24|18	42	21	0.0208127	2	15|10	25	12.5	1009
RAD51D_HU	51173873	HMGXB4	10042	10|15	25	12.5	0.0207987	2	6|9	15	7.5	601
RAD51D_HU	30795212	IGF2BP3	10643	13|11	24	12	0.0207254	2	8|5	13	6.5	579
RAD51D_HU	91199540	DLD	1738	10|11	21	10.5	0.0206287	2	5|5	10	5	509
RAD51D_HU	44681484	CDCA2	157313	19|23	42	21	0.0205279	2	11|14	25	12.5	1023
RAD51D_HU	73695475	HEATR1	55127	55|33	88	44	0.0205224	2	33|22	55	27.5	2144
RAD51D_HU	24430151	PSMC1	5700	12|6	18	9	0.0204545	2	7|4	11	5.5	440
RAD51D_HU	20127499	SRSF6	6431	9|5	14	7	0.0203488	2	5|3	8	4	344
RAD51D_HU	50053872	RPL7L1	285855	7|3	10	5	0.0203252	2	5|2	7	3.5	246
RAD51D_HU	8922328	RBM22	55696	11|6	17	8.5	0.0202381	2	6|3	9	4.5	420
RAD51D_HU	50658063	SMC4	10051	32|20	52	26	0.0201863	2	19|13	32	16	1288
RAD51D_HU	237820620	GRWD1	83743	9|9	18	9	0.0201794	2	6|5	11	5.5	446
RAD51D_HU	34147416	BRMS1L	84312	5|8	13	6.5	0.0201238	2	3|5	8	4	323
RAD51D_HU	319996623	RBM15	64783	23|16	39	19.5	0.0201238	2	11|9	20	10	969
RAD51D_HU	28827795	CHMP4B	128866	4|5	9	4.5	0.0200893	2	2|3	5	2.5	224
RAD51D_HU	23308693	ZBTB9	221504	10|9	19	9.5	0.0200846	2	6|6	12	6	473
RAD51D_HU	5453567	CFDP1	10428	5|7	12	6	0.0200669	2	3|4	7	3.5	299
RAD51D_HU	13489054	MAP2K2	5605	7|9	16	8	0.02	2	3|5	8	4	400
RAD51D_HU	83641874	CPVL	54504	8|11	19	9.5	0.019958	2	7|6	13	6.5	476
RAD51D_HU	164607124	FANCI	55215	32|21	53	26.5	0.0199548	2	16|11	27	13.5	1328
RAD51D_HU	4507947	YARS	8565	13|8	21	10.5	0.0198864	2	7|4	11	5.5	528
RAD51D_HU	28827782	ZHX3	23051	17|21	38	19	0.0198745	2	9|11	20	10	956
RAD51D_HU	109809739	LARP7	51574	8|15	23	11.5	0.0197595	2	5|9	14	7	582
RAD51D_HU	189571647	MSANTD2	79684	9|11	20	10	0.0197239	2	5|7	12	6	507
RAD51D_HU	101943240	GTF3C1	2975	37|46	83	41.5	0.0196776	2	22|31	53	26.5	2109
RAD51D_HU	6857818	NPM3	10360	2|5	7	3.5	0.0196629	2	1|3	4	2	178
RAD51D_HU	222352151	PCBP1	5093	9|5	14	7	0.0196629	2	7|3	10	5	356
RAD51D_HU	38788260	BPTF	2186	54|60	114	57	0.0196349	2	37|36	73	36.5	2903
RAD51D_HU	15487670	NXF1	10482	12|12	24	12	0.0193861	2	8|8	16	8	619
RAD51D_HU	63252898	TPM1	7168	0|11	11	5.5	0.0193662	2	0|6	6	3	284
RAD51D_HU	40217805	NOL9	79707	16|11	27	13.5	0.0192308	2	8|6	14	7	702
RAD51D_HU	187960109	RBM28	55131	23|6	29	14.5	0.0191041	2	11|3	14	7	759
RAD51D_HU	13654270	LAS1L	81887	18|10	28	14	0.0190736	2	12|7	19	9.5	734
RAD51D_HU	166362719	CDK2	1017	7|3	10	5	0.0189394	2	5|2	7	3.5	264
RAD51D_HU	10947137	ABCF2	10061	13|11	24	12	0.0189274	2	9|8	17	8.5	634
RAD51D_HU	150418007	RANBP2	5903	62|60	122	61	0.0189206	2	38|43	81	40.5	3224
RAD51D_HU	25121987	NCAPH	23397	16|12	28	14	0.0188934	2	10|7	17	8.5	741
RAD51D_HU	4504511	DNAJA1	3301	10|5	15	7.5	0.0188917	2	6|4	10	5	397
RAD51D_HU	21040314	SON	6651	49|38	87	43.5	0.0188884	2	31|24	55	27.5	2303
RAD51D_HU	4506129	PRPS2	5634	6|6	12	6	0.0188679	2	4|3	7	3.5	318
RAD51D_HU	23308697	SRPRA	6734	13|11	24	12	0.0188088	2	9|7	16	8	638
RAD51D_HU	9994185	RBM7	10179	4|6	10	5	0.018797	2	2|4	6	3	266
RAD51D_HU	19923403	EXOSC2	23404	3|8	11	5.5	0.0187713	2	3|5	8	4	293
RAD51D_HU	205360838	DNAJA3	9093	10|8	18	9	0.01875	2	4|5	9	4.5	480
RAD51D_HU	38372909	KDM3B	51780	29|37	66	33	0.0187394	2	17|19	36	18	1761
RAD51D_HU	22208967	HMGA1	3159	2|2	4	2	0.0186916	2	1|1	2	1	107
RAD51D_HU	55769587	NOP14	8602	11|21	32	16	0.0186698	2	6|14	20	10	857
RAD51D_HU	197927284	NFIA	4774	8|11	19	9.5	0.018664	2	3|5	8	4	509
RAD51D_HU	10947135	ABCF1	23	20|10	30	15	0.0185874	2	12|5	17	8.5	807
RAD51D_HU	21361181	ATP1A1	476	29|9	38	19	0.0185728	2	9|5	14	7	1023
RAD51D_HU	6681764	NDUFA9	4704	8|6	14	7	0.0185676	2	4|4	8	4	377
RAD51D_HU	410651502	NSA2	10412	5|2	7	3.5	0.0185185	2	4|1	5	2.5	189
RAD51D_HU	7662018	PHF3	23469	36|39	75	37.5	0.0183914	2	21|27	48	24	2039
RAD51D_HU	113420837	PTMAP12	728026	2|2	4	2	0.0183486	2	1|1	2	1	109
RAD51D_HU	188035908	CBX5	23468	7|0	7	3.5	0.0183246	2	3|0	3	1.5	191
RAD51D_HU	32484979	AP3B1	8546	22|18	40	20	0.0182815	2	13|11	24	12	1094
RAD51D_HU	189409150	CHMP5	51510	4|4	8	4	0.0182648	2	3|2	5	2.5	219
RAD51D_HU	145386566	ZNF148	7707	12|17	29	14.5	0.018262	2	7|12	19	9.5	794
RAD51D_HU	21265093	MRPL41	64975	2|3	5	2.5	0.0182482	2	1|3	4	2	137
RAD51D_HU	31415882	EXOSC8	11340	5|5	10	5	0.0181159	2	2|2	4	2	276
RAD51D_HU	27436946	LMNA	4000	16|8	24	12	0.0180723	2	8|4	12	6	664
RAD51D_HU	169234719	LIN54	132660	13|14	27	13.5	0.018024	2	8|8	16	8	749
RAD51D_HU	16554627	WDR5	11091	6|6	12	6	0.0179641	2	5|5	10	5	334
RAD51D_HU	110347418	SMC2	10592	26|17	43	21.5	0.0179616	2	17|10	27	13.5	1197
RAD51D_HU	158937236	NPEPPS	9520	22|11	33	16.5	0.0179543	2	13|8	21	10.5	919
RAD51D_HU	8923448	MRPL16	54948	6|3	9	4.5	0.0179283	2	5|2	7	3.5	251
RAD51D_HU	23111062	SFSWAP	6433	15|19	34	17	0.0178759	2	8|12	20	10	951
RAD51D_HU	196115141	CIZ1	25792	12|18	30	15	0.0178147	2	9|10	19	9.5	842
RAD51D_HU	5579478	MAP2K1	5604	10|4	14	7	0.0178117	2	8|3	11	5.5	393
RAD51D_HU	316983124	RPL36A	6173	5|0	5	2.5	0.0176056	2	2|0	2	1	142
RAD51D_HU	20070197	DDOST	1650	9|7	16	8	0.0175439	2	4|5	9	4.5	456
RAD51D_HU	5902158	RNF113A	7737	4|8	12	6	0.0174927	2	3|5	8	4	343
RAD51D_HU	158420731	CHD3	1107	29|43	72	36	0.0174842	2	14|27	41	20.5	2059
RAD51D_HU	103471995	SRFBP1	153443	7|8	15	7.5	0.0174825	2	3|4	7	3.5	429
RAD51D_HU	106507301	POLA1	5422	25|26	51	25.5	0.0174419	2	16|14	30	15	1462
RAD51D_HU	4506407	RANBP1	5902	4|3	7	3.5	0.0174129	2	2|2	4	2	201
RAD51D_HU	21361468	NOL11	25926	15|10	25	12.5	0.0173853	2	10|6	16	8	719
RAD51D_HU	4502101	ANXA1	301	3|9	12	6	0.017341	2	3|6	9	4.5	346
RAD51D_HU	4506209	PSMC2	5701	9|6	15	7.5	0.017321	2	7|3	10	5	433
RAD51D_HU	18105007	CAD	790	41|36	77	38.5	0.0173034	2	27|23	50	25	2225
RAD51D_HU	28557709	PRPS1L1	221823	5|6	11	5.5	0.0172956	2	3|3	6	3	318
RAD51D_HU	5292161	PSMD4	5710	6|7	13	6.5	0.0172414	2	4|4	8	4	377
RAD51D_HU	148839305	SMCHD1	23347	37|32	69	34.5	0.017207	2	21|19	40	20	2005
RAD51D_HU	11125770	AIMP2	7965	6|5	11	5.5	0.0171875	2	4|3	7	3.5	320
RAD51D_HU	189083688	EXOSC7	23016	4|6	10	5	0.0171821	2	3|3	6	3	291
RAD51D_HU	5032007	PURA	5813	6|5	11	5.5	0.0170807	2	3|3	6	3	322
RAD51D_HU	25777602	PSMD2	5708	18|13	31	15.5	0.0170705	2	10|7	17	8.5	908
RAD51D_HU	22749415	STT3A	3703	12|12	24	12	0.0170213	2	5|6	11	5.5	705
RAD51D_HU	394582093	MCM3	4172	12|17	29	14.5	0.0169988	2	9|13	22	11	853
RAD51D_HU	57634534	NUP205	23165	41|27	68	34	0.0168986	2	24|17	41	20.5	2012
RAD51D_HU	20336290	DHX30	22907	25|14	39	19.5	0.0168831	2	15|9	24	12	1155
RAD51D_HU	4503521	EIF3E	3646	9|6	15	7.5	0.0168539	2	5|4	9	4.5	445
RAD51D_HU	46370095	AP3M1	26985	8|6	14	7	0.0167464	2	6|3	9	4.5	418
RAD51D_HU	4504341	HAT1	8520	7|7	14	7	0.0167064	2	4|5	9	4.5	419
RAD51D_HU	299758394	DNM2	1785	16|13	29	14.5	0.0166858	2	11|8	19	9.5	869
RAD51D_HU	38570115	ZNF362	149076	5|9	14	7	0.0166667	2	4|7	11	5.5	420
RAD51D_HU	48762920	PFKL	5211	15|11	26	13	0.0166667	2	8|6	14	7	780
RAD51D_HU	68299795	CHD1	1105	32|25	57	28.5	0.0166667	2	16|14	30	15	1710
RAD51D_HU	6912540	NUBP2	10101	4|5	9	4.5	0.0166052	2	2|4	6	3	271
RAD51D_HU	20127553	ANAPC5	51433	14|11	25	12.5	0.0165563	2	8|6	14	7	755
RAD51D_HU	194363725	SMARCC2	6601	16|22	38	19	0.0164931	2	9|13	22	11	1152
RAD51D_HU	27436910	PALB2	79728	18|21	39	19.5	0.0164418	2	10|10	20	10	1186
RAD51D_HU	350276247	PPP1CC	5501	5|6	11	5.5	0.0163205	2	3|3	6	3	337
RAD51D_HU	34485722	KPNA3	3839	8|9	17	8.5	0.0163148	2	5|5	10	5	521
RAD51D_HU	209976986	PCID2	55795	6|7	13	6.5	0.0162907	2	3|4	7	3.5	399
RAD51D_HU	163965364	NACA	4666	3|4	7	3.5	0.0162791	2	2|2	4	2	215
RAD51D_HU	7657269	PDS5B	23047	25|22	47	23.5	0.0162405	2	17|15	32	16	1447
RAD51D_HU	15011974	ARHGEF2	9181	17|14	31	15.5	0.0161795	2	8|7	15	7.5	958
RAD51D_HU	47717100	ATP6V1H	51606	10|5	15	7.5	0.016129	2	7|3	10	5	465
RAD51D_HU	41327749	ANAPC4	29945	12|14	26	13	0.0160891	2	7|8	15	7.5	808
RAD51D_HU	354721184	RAB5C	5878	4|4	8	4	0.0160643	2	2|2	4	2	249
RAD51D_HU	4503323	DHFR	1719	4|2	6	3	0.0160428	2	3|2	5	2.5	187
RAD51D_HU	186928847	UTP4	84916	15|7	22	11	0.016035	2	9|5	14	7	686
RAD51D_HU	122114651	USP36	57602	21|15	36	18	0.0160285	2	13|10	23	11.5	1123
RAD51D_HU	4759034	ETF1	2107	8|6	14	7	0.0160183	2	3|3	6	3	437
RAD51D_HU	301897118	BRIP1	83990	19|21	40	20	0.0160128	2	11|12	23	11.5	1249
RAD51D_HU	47419914	WARS	7453	6|9	15	7.5	0.0159236	2	4|6	10	5	471
RAD51D_HU	5031645	COX17	10063	2|0	2	1	0.015873	2	1|0	1	0.5	63
RAD51D_HU	6912478	KPNA6	23633	12|5	17	8.5	0.0158582	2	7|3	10	5	536
RAD51D_HU	116812575	YTHDF2	51441	16|2	18	9	0.015544	2	10|2	12	6	579
RAD51D_HU	150417989	CCNK	8812	9|9	18	9	0.0155172	2	5|6	11	5.5	580
RAD51D_HU	19923559	EMSY	56946	15|26	41	20.5	0.0155068	2	12|17	29	14.5	1322
RAD51D_HU	4506051	PRIM1	5557	7|6	13	6.5	0.0154762	2	4|5	9	4.5	420
RAD51D_HU	50980309	UTP15	84135	10|6	16	8	0.015444	2	7|4	11	5.5	518
RAD51D_HU	12056971	ANAPC1	64682	31|29	60	30	0.0154321	2	20|18	38	19	1944
RAD51D_HU	21327667	BOP1	23246	11|12	23	11.5	0.0154155	2	8|8	16	8	746
RAD51D_HU	153791570	ZNF146	7705	4|5	9	4.5	0.015411	2	2|3	5	2.5	292
RAD51D_HU	68508961	CENPC	1060	13|16	29	14.5	0.0153765	2	8|9	17	8.5	943
RAD51D_HU	56243590	WDR33	55339	16|25	41	20.5	0.0153443	2	9|16	25	12.5	1336
RAD51D_HU	4885281	GLUD1	2746	10|7	17	8.5	0.015233	2	8|5	13	6.5	558
RAD51D_HU	238859597	RBM34	23029	9|4	13	6.5	0.0151163	2	5|2	7	3.5	430
RAD51D_HU	296531349	PHF8	23133	17|15	32	16	0.0150943	2	9|7	16	8	1060
RAD51D_HU	148536864	SMARCD2	6603	7|9	16	8	0.0150659	2	5|5	10	5	531
RAD51D_HU	291575128	LDHB	3945	5|5	10	5	0.0149701	2	2|3	5	2.5	334
RAD51D_HU	19923142	KPNB1	3837	12|14	26	13	0.0148402	2	5|7	12	6	876
RAD51D_HU	38788372	AQR	9716	29|15	44	22	0.0148148	2	16|10	26	13	1485
RAD51D_HU	127138957	TSHZ3	57616	18|14	32	16	0.0148011	2	12|7	19	9.5	1081
RAD51D_HU	47174861	PPAN	56342	0|14	14	7	0.0147992	2	0|8	8	4	473
RAD51D_HU	224586882	YBX3	8531	5|6	11	5.5	0.0147849	2	3|5	8	4	372
RAD51D_HU	24497435	PSMC5	5705	9|3	12	6	0.0147783	2	5|2	7	3.5	406
RAD51D_HU	284795266	SRPRB	58477	5|3	8	4	0.0147601	2	4|2	6	3	271
RAD51D_HU	119943112	DHCR7	1717	7|7	14	7	0.0147368	2	4|5	9	4.5	475
RAD51D_HU	149999611	SRP14	6727	2|2	4	2	0.0147059	2	1|1	2	1	136
RAD51D_HU	17738285	ZKSCAN4	387032	8|8	16	8	0.0146789	2	4|6	10	5	545
RAD51D_HU	13027640	AASS	10157	17|10	27	13.5	0.0145788	2	7|4	11	5.5	926
RAD51D_HU	20357568	AASDHPPT	60496	9|0	9	4.5	0.0145631	2	4|0	4	2	309
RAD51D_HU	4507943	XPO1	7514	19|12	31	15.5	0.0144725	2	12|7	19	9.5	1071
RAD51D_HU	263191589	MLH1	4292	7|12	19	9.5	0.0144377	2	5|7	12	6	658
RAD51D_HU	157817023	CDK12	51755	19|24	43	21.5	0.0144295	2	11|13	24	12	1490
RAD51D_HU	94536866	ZG16B	124220	3|3	6	3	0.0144231	2	2|2	4	2	208
RAD51D_HU	7657198	DIMT1	27292	5|4	9	4.5	0.014377	2	3|2	5	2.5	313
RAD51D_HU	20336305	BCL11A	53335	15|9	24	12	0.0143713	2	7|5	12	6	835
RAD51D_HU	4885105	CHAF1B	8208	9|7	16	8	0.0143113	2	6|4	10	5	559
RAD51D_HU	153791431	POP7	10248	2|2	4	2	0.0142857	2	1|1	2	1	140
RAD51D_HU	215820626	FLYWCH2	114984	2|2	4	2	0.0142857	2	1|1	2	1	140
RAD51D_HU	171460914	DNM1L	10059	12|9	21	10.5	0.0142663	2	9|6	15	7.5	736
RAD51D_HU	109948302	TMEM97	27346	5|0	5	2.5	0.0142045	2	2|0	2	1	176
RAD51D_HU	7656879	AFF4	27125	16|17	33	16.5	0.0141874	2	5|8	13	6.5	1163
RAD51D_HU	122939157	GEMIN4	50628	20|10	30	15	0.0141777	2	10|5	15	7.5	1058
RAD51D_HU	72255571	ZNF451	26036	13|17	30	15	0.0141376	2	7|10	17	8.5	1061
RAD51D_HU	4758768	NDUFA10	4705	6|4	10	5	0.0140845	2	4|3	7	3.5	355
RAD51D_HU	157388975	SPDL1	54908	7|10	17	8.5	0.0140496	2	2|5	7	3.5	605
RAD51D_HU	8051636	XPOT	11260	12|15	27	13.5	0.0140333	2	7|8	15	7.5	962
RAD51D_HU	167466175	CDC27	996	11|12	23	11.5	0.0139563	2	6|7	13	6.5	824
RAD51D_HU	213972634	TP53BP1	7158	25|30	55	27.5	0.0139241	2	15|17	32	16	1975
RAD51D_HU	32189371	TMEM165	55858	3|6	9	4.5	0.0138889	2	2|5	7	3.5	324
RAD51D_HU	9506545	DLL4	54567	11|8	19	9.5	0.0138686	2	4|5	9	4.5	685
RAD51D_HU	109389358	TFAP2A	7020	6|6	12	6	0.0138568	2	3|3	6	3	433
RAD51D_HU	31377644	ATAD1	84896	6|4	10	5	0.0138504	2	5|2	7	3.5	361
RAD51D_HU	260099723	LDHA	3939	4|6	10	5	0.0138504	2	3|3	6	3	361
RAD51D_HU	15011916	GAR1	54433	3|3	6	3	0.0138249	2	2|2	4	2	217
RAD51D_HU	15451779	PML	5371	0|16	16	8	0.0136752	2	0|3	3	1.5	585
RAD51D_HU	19923935	SGF29	112869	5|3	8	4	0.0136519	2	4|3	7	3.5	293
RAD51D_HU	7661936	SAFB2	9667	19|7	26	13	0.0136411	2	11|5	16	8	953
RAD51D_HU	148491088	ZBTB21	49854	11|18	29	14.5	0.0136023	2	7|12	19	9.5	1066
RAD51D_HU	8922886	DDX19A	55308	5|8	13	6.5	0.0135983	2	4|5	9	4.5	478
RAD51D_HU	239787829	NOP53	29997	7|6	13	6.5	0.0135983	2	6|5	11	5.5	478
RAD51D_HU	9966881	NUP107	57122	9|16	25	12.5	0.0135135	2	6|11	17	8.5	925
RAD51D_HU	8923920	H2AFY2	55506	0|10	10	5	0.0134409	2	0|4	4	2	372
RAD51D_HU	4504901	KPNA4	3840	9|5	14	7	0.0134357	2	3|1	4	2	521
RAD51D_HU	13435361	DSC1	1823	9|15	24	12	0.0134228	2	5|7	12	6	894
RAD51D_HU	14589953	POLR2H	5437	4|0	4	2	0.0133333	2	3|0	3	1.5	150
RAD51D_HU	341915867	LOC100652741	100652741	16|16	32	16	0.0133222	2	9|10	19	9.5	1201
RAD51D_HU	198041777	IPO11	51194	18|9	27	13.5	0.0133005	2	10|6	16	8	1015
RAD51D_HU	14149734	CORO1B	57175	8|5	13	6.5	0.0132924	2	6|3	9	4.5	489
RAD51D_HU	5730085	DYNLT1	6993	3|0	3	1.5	0.0132743	2	2|0	2	1	113
RAD51D_HU	114326453	ADAM7	8756	7|13	20	10	0.0132626	2	4|5	9	4.5	754
RAD51D_HU	238776833	ALYREF	10189	4|3	7	3.5	0.0132576	2	3|2	5	2.5	264
RAD51D_HU	332000015	PRKAG1	5571	4|5	9	4.5	0.0132353	2	2|3	5	2.5	340
RAD51D_HU	389565483	PDCD6	10016	2|3	5	2.5	0.0132275	2	1|2	3	1.5	189
RAD51D_HU	13376840	WDR61	80349	2|6	8	4	0.0131148	2	2|5	7	3.5	305
RAD51D_HU	14110407	HNRNPDL	9987	5|6	11	5.5	0.0130952	2	4|3	7	3.5	420
RAD51D_HU	21735569	CLSPN	63967	18|17	35	17.5	0.0130695	2	10|10	20	10	1339
RAD51D_HU	115529449	UBTF	7343	9|10	19	9.5	0.0130674	2	6|6	12	6	727
RAD51D_HU	4557493	CSTF2	1478	7|8	15	7.5	0.0129983	2	5|5	10	5	577
RAD51D_HU	28178821	IDH3B	3420	4|6	10	5	0.012987	2	2|4	6	3	385
RAD51D_HU	219842247	PPHLN1	51535	4|5	9	4.5	0.012931	2	4|3	7	3.5	348
RAD51D_HU	10190682	CBX8	57332	4|6	10	5	0.0128535	2	4|4	8	4	389
RAD51D_HU	134152708	ARGLU1	55082	4|3	7	3.5	0.0128205	2	2|2	4	2	273
RAD51D_HU	21327708	NAP1L1	4673	5|5	10	5	0.0127877	2	2|2	4	2	391
RAD51D_HU	116812577	LUC7L2	51631	3|7	10	5	0.0127551	2	2|3	5	2.5	392
RAD51D_HU	256223453	DDX20	11218	12|9	21	10.5	0.0127427	2	6|6	12	6	824
RAD51D_HU	17402871	BCCIP	56647	4|4	8	4	0.0127389	2	3|2	5	2.5	314
RAD51D_HU	44955926	GSE1	23199	12|19	31	15.5	0.0127362	2	9|9	18	9	1217
RAD51D_HU	7657439	TAF5L	27097	7|8	15	7.5	0.0127334	2	4|6	10	5	589
RAD51D_HU	14702171	POLR2C	5432	3|4	7	3.5	0.0127273	2	3|3	6	3	275
RAD51D_HU	33620755	YEATS2	55689	16|20	36	18	0.0126582	2	9|13	22	11	1422
RAD51D_HU	112789526	STAG2	10735	16|16	32	16	0.0126183	2	9|10	19	9.5	1268
RAD51D_HU	217272851	P4HA1	5033	7|6	13	6.5	0.0125969	2	4|3	7	3.5	516
RAD51D_HU	4507127	SNRPC	6631	2|2	4	2	0.0125786	2	1|1	2	1	159
RAD51D_HU	31377750	YTHDF1	54915	5|9	14	7	0.0125224	2	4|5	9	4.5	559
RAD51D_HU	313151224	UIMC1	51720	6|12	18	9	0.0125174	2	5|8	13	6.5	719
RAD51D_HU	12597653	NT5DC2	64943	8|5	13	6.5	0.0125	2	5|4	9	4.5	520
RAD51D_HU	56676371	CPSF1	29894	12|24	36	18	0.012474	2	7|15	22	11	1443
RAD51D_HU	51873031	NCLN	56926	5|9	14	7	0.0124334	2	3|6	9	4.5	563
RAD51D_HU	117647226	TRMT10C	54931	10|0	10	5	0.0124069	2	4|0	4	2	403
RAD51D_HU	31542652	YJU2	55702	4|4	8	4	0.0123839	2	2|2	4	2	323
RAD51D_HU	19913369	TBL3	10607	14|6	20	10	0.0123762	2	9|3	12	6	808
RAD51D_HU	155030216	PDS5A	23244	16|17	33	16.5	0.0123411	2	8|11	19	9.5	1337
RAD51D_HU	151301098	ZDBF2	57683	28|30	58	29	0.0123195	2	15|18	33	16.5	2354
RAD51D_HU	226530908	PCMT1	5110	5|2	7	3.5	0.0122807	2	4|2	6	3	285
RAD51D_HU	40807447	PRCC	5546	5|7	12	6	0.01222	2	4|5	9	4.5	491
RAD51D_HU	225007648	POP1	10940	13|12	25	12.5	0.012207	2	8|8	16	8	1024
RAD51D_HU	32528306	RFC1	5981	21|7	28	14	0.0122058	2	14|5	19	9.5	1147
RAD51D_HU	4503423	DUT	1854	4|0	4	2	0.0121951	2	2|0	2	1	164
RAD51D_HU	41327771	DDX23	9416	11|9	20	10	0.0121951	2	7|6	13	6.5	820
RAD51D_HU	4506003	PPP1CA	5499	4|4	8	4	0.0121212	2	2|2	4	2	330
RAD51D_HU	11056044	PPA1	5464	2|5	7	3.5	0.0121107	2	1|3	4	2	289
RAD51D_HU	4507955	YY1	7528	5|5	10	5	0.0120773	2	4|5	9	4.5	414
RAD51D_HU	5174731	TSNAX	7257	4|3	7	3.5	0.012069	2	1|1	2	1	290
RAD51D_HU	116089325	SREK1	140890	6|9	15	7.5	0.0120192	2	5|6	11	5.5	624
RAD51D_HU	389886539	TOR1AIP1	26092	7|7	14	7	0.0119863	2	4|3	7	3.5	584
RAD51D_HU	6005747	RNF2	6045	4|4	8	4	0.0119048	2	3|3	6	3	336
RAD51D_HU	10047140	PNO1	56902	4|2	6	3	0.0119048	2	3|1	4	2	252
RAD51D_HU	260436922	SBSN	374897	3|11	14	7	0.0118644	2	2|4	6	3	590
RAD51D_HU	350529396	NFIC	4782	6|6	12	6	0.011811	2	3|4	7	3.5	508
RAD51D_HU	208431827	EIF2AK2	5610	9|4	13	6.5	0.0117967	2	5|3	8	4	551
RAD51D_HU	31317305	MPHOSPH10	10199	8|8	16	8	0.0117474	2	4|5	9	4.5	681
RAD51D_HU	55749577	SLC25A4	291	4|3	7	3.5	0.011745	2	2|2	4	2	298
RAD51D_HU	24308227	ZNF687	57592	14|15	29	14.5	0.0117219	2	7|8	15	7.5	1237
RAD51D_HU	13994259	MRPS5	64969	8|2	10	5	0.0116279	2	4|1	5	2.5	430
RAD51D_HU	23510448	MCM5	4174	10|7	17	8.5	0.0115804	2	6|6	12	6	734
RAD51D_HU	42560246	POLR1C	9533	6|2	8	4	0.0115607	2	5|2	7	3.5	346
RAD51D_HU	13027630	ESS2	8220	7|4	11	5.5	0.0115546	2	3|3	6	3	476
RAD51D_HU	154800487	ERLIN1	10613	8|0	8	4	0.0114943	2	5|0	5	2.5	348
RAD51D_HU	394025686	CDK2AP1	8099	0|2	2	1	0.0114943	2	0|1	1	0.5	87
RAD51D_HU	21396489	LONP1	9361	14|8	22	11	0.0114703	2	10|7	17	8.5	959
RAD51D_HU	11559929	COPG1	22820	14|6	20	10	0.0114416	2	6|4	10	5	874
RAD51D_HU	10835029	RAD51B	5890	3|5	8	4	0.0114286	2	3|3	6	3	350
RAD51D_HU	4506027	PPP4C	5531	4|3	7	3.5	0.0114007	2	2|2	4	2	307
RAD51D_HU	5174529	MAT2A	4144	4|5	9	4.5	0.0113924	2	2|3	5	2.5	395
RAD51D_HU	306482646	SRSF2	6427	5|0	5	2.5	0.0113122	2	3|0	3	1.5	221
RAD51D_HU	46852388	CCAR1	55749	15|11	26	13	0.0113043	2	7|6	13	6.5	1150
RAD51D_HU	61743963	CBX2	84733	7|5	12	6	0.0112782	2	4|3	7	3.5	532
RAD51D_HU	21361437	HTATSF1	27336	8|9	17	8.5	0.0112583	2	4|5	9	4.5	755
RAD51D_HU	33620745	PCF11	51585	18|17	35	17.5	0.011254	2	8|8	16	8	1555
RAD51D_HU	8923040	CDKN2AIP	55602	6|7	13	6.5	0.0112069	2	2|4	6	3	580
RAD51D_HU	189458896	PMS1	5378	9|11	20	10	0.0111982	2	7|9	16	8	893
RAD51D_HU	190358532	SMARCAD1	56916	10|13	23	11.5	0.0111868	2	5|8	13	6.5	1028
RAD51D_HU	34101286	ZFR	51663	10|14	24	12	0.0111732	2	5|10	15	7.5	1074
RAD51D_HU	41406097	DVL3	1857	4|12	16	8	0.0111732	2	3|6	9	4.5	716
RAD51D_HU	4503483	EEF2	1938	9|10	19	9.5	0.0110723	2	4|6	10	5	858
RAD51D_HU	27597090	SUPT6H	6830	20|18	38	19	0.0110081	2	10|9	19	9.5	1726
RAD51D_HU	264681410	LEMD3	23592	9|11	20	10	0.010989	2	8|10	18	9	910
RAD51D_HU	156119605	GTF3C4	9329	9|9	18	9	0.0109489	2	5|5	10	5	822
RAD51D_HU	190014601	JAGN1	84522	2|2	4	2	0.010929	2	1|1	2	1	183
RAD51D_HU	157694499	ZBTB10	65986	9|10	19	9.5	0.010907	2	5|8	13	6.5	871
RAD51D_HU	4758648	KIF5B	3799	16|5	21	10.5	0.0109034	2	12|4	16	8	963
RAD51D_HU	7662292	SUPT7L	9913	4|5	9	4.5	0.0108696	2	2|3	5	2.5	414
RAD51D_HU	148227842	MYSM1	114803	9|9	18	9	0.0108696	2	6|6	12	6	828
RAD51D_HU	209977080	RCOR3	55758	6|6	12	6	0.0108499	2	4|3	7	3.5	553
RAD51D_HU	380692328	DDX56	54606	6|5	11	5.5	0.0108481	2	5|4	9	4.5	507
RAD51D_HU	253970412	GTSE1	51512	5|11	16	8	0.0108254	2	4|7	11	5.5	739
RAD51D_HU	7662340	MORC2	22880	12|9	21	10.5	0.0108247	2	8|5	13	6.5	970
RAD51D_HU	33946327	NUP214	8021	22|23	45	22.5	0.0107656	2	14|15	29	14.5	2090
RAD51D_HU	21614544	S100A8	6279	0|2	2	1	0.0107527	2	0|1	1	0.5	93
RAD51D_HU	7657013	AATF	26574	5|7	12	6	0.0107143	2	3|6	9	4.5	560
RAD51D_HU	34996489	PHIP	55023	27|12	39	19.5	0.0107084	2	18|10	28	14	1821
RAD51D_HU	47419936	SRPK1	6732	4|10	14	7	0.010687	2	2|6	8	4	655
RAD51D_HU	164698438	TK1	7083	2|3	5	2.5	0.0106838	2	1|1	2	1	234
RAD51D_HU	169234630	RBM11	54033	1|5	6	3	0.0106762	2	1|5	6	3	281
RAD51D_HU	4502923	CNN3	1266	3|4	7	3.5	0.0106383	2	2|3	5	2.5	329
RAD51D_HU	5031569	ACTR1A	10121	4|4	8	4	0.0106383	2	4|2	6	3	376
RAD51D_HU	23111038	SNX2	6643	6|5	11	5.5	0.0105973	2	3|4	7	3.5	519
RAD51D_HU	123173757	RAVER1	125950	10|6	16	8	0.010582	2	6|3	9	4.5	756
RAD51D_HU	284813531	MSH3	4437	14|10	24	12	0.0105541	2	7|6	13	6.5	1137
RAD51D_HU	4759276	RRP9	9136	8|2	10	5	0.0105263	2	5|1	6	3	475
RAD51D_HU	68348723	ZNF711	7552	12|4	16	8	0.0105125	2	9|3	12	6	761
RAD51D_HU	NP_005862.1	SMNDC1	10285	0|5	5	2.5	0.0105042	2	0|3	3	1.5	238
RAD51D_HU	4757952	CDC42	998	4|0	4	2	0.0104712	2	2|0	2	1	191
RAD51D_HU	71143156	C6orf120	387263	2|2	4	2	0.0104712	2	1|1	2	1	191
RAD51D_HU	197313665	CDC7	8317	6|6	12	6	0.010453	2	4|3	7	3.5	574
RAD51D_HU	24497618	ATAD2	29028	18|11	29	14.5	0.0104317	2	13|7	20	10	1390
RAD51D_HU	121114298	CUL4B	8450	10|9	19	9.5	0.0104053	2	3|6	9	4.5	913
RAD51D_HU	22748937	XPO5	57510	12|13	25	12.5	0.0103821	2	7|7	14	7	1204
RAD51D_HU	4502861	AP3S1	1176	2|2	4	2	0.0103627	2	1|1	2	1	193
RAD51D_HU	50409691	ARL6IP4	51329	4|3	7	3.5	0.010355	2	2|2	4	2	338
RAD51D_HU	144922725	GTF2E1	2960	3|6	9	4.5	0.0102506	2	2|3	5	2.5	439
RAD51D_HU	172073175	MASTL	84930	7|11	18	9	0.0102506	2	5|9	14	7	878
RAD51D_HU	7661950	CTR9	9646	14|10	24	12	0.0102302	2	8|6	14	7	1173
RAD51D_HU	31563378	EIF6	3692	3|2	5	2.5	0.0102041	2	2|2	4	2	245
RAD51D_HU	237681121	BRCA1	672	16|21	37	18.5	0.0101872	2	9|15	24	12	1816
RAD51D_HU	298358598	DGCR8	54487	6|9	15	7.5	0.0101351	2	4|7	11	5.5	740
RAD51D_HU	4507903	VRK1	7443	4|4	8	4	0.010101	2	2|2	4	2	396
RAD51D_HU	148612849	KIF2A	3796	8|7	15	7.5	0.0100806	2	5|4	9	4.5	744
RAD51D_HU	20357552	CTTN	2017	5|6	11	5.5	0.01	2	4|4	8	4	550
RAD51D_HU	41327779	DDX55	57696	4|8	12	6	0.01	2	3|5	8	4	600
RAD51D_HU	148664216	SDE2	163859	5|4	9	4.5	0.00997783	2	2|2	4	2	451
RAD51D_HU	190014623	DIS3	22894	11|8	19	9.5	0.00991649	2	7|5	12	6	958
RAD51D_HU	12025678	ACTN4	81	13|5	18	9	0.00987925	2	8|4	12	6	911
RAD51D_HU	6005872	SEC63	11231	8|7	15	7.5	0.00986842	2	5|4	9	4.5	760
RAD51D_HU	13376429	FAM192A	80011	2|3	5	2.5	0.00984252	2	2|1	3	1.5	254
RAD51D_HU	31657094	ANLN	54443	10|12	22	11	0.00978648	2	6|9	15	7.5	1124
RAD51D_HU	13699811	NSD3	54904	12|16	28	14	0.00974252	2	8|8	16	8	1437
RAD51D_HU	145309309	USP9X	8239	26|24	50	25	0.00972763	2	15|14	29	14.5	2570
RAD51D_HU	122937295	BEND3	57673	3|13	16	8	0.00966184	2	3|4	7	3.5	828
RAD51D_HU	186928850	MRPS27	23107	4|4	8	4	0.00966184	2	2|2	4	2	414
RAD51D_HU	145580575	CTBP2	1488	8|11	19	9.5	0.00964467	2	5|8	13	6.5	985
RAD51D_HU	22538461	NCOR1	9611	21|26	47	23.5	0.00963115	2	15|16	31	15.5	2440
RAD51D_HU	215490009	AIMP1	9255	6|0	6	3	0.00961538	2	4|0	4	2	312
RAD51D_HU	310923196	PPAN-P2RY11	692312	10|0	10	5	0.00961538	2	6|0	6	3	520
RAD51D_HU	387942371	KIF18B	146909	5|11	16	8	0.00960384	2	4|7	11	5.5	833
RAD51D_HU	21735596	PDCD4	27250	4|5	9	4.5	0.00959488	2	2|4	6	3	469
RAD51D_HU	117553580	AP3D1	8943	13|9	22	11	0.00954033	2	9|5	14	7	1153
RAD51D_HU	14150114	WDR83	84292	3|3	6	3	0.00952381	2	2|2	4	2	315
RAD51D_HU	190610012	ZNF24	7572	2|5	7	3.5	0.00951087	2	2|3	5	2.5	368
RAD51D_HU	5454158	VARS	7407	15|9	24	12	0.00949367	2	12|7	19	9.5	1264
RAD51D_HU	6005926	U2AF2	11338	5|4	9	4.5	0.00947368	2	3|3	6	3	475
RAD51D_HU	4507309	SUPT3H	8464	2|4	6	3	0.00946372	2	1|3	4	2	317
RAD51D_HU	21264565	ARID1A	8289	19|24	43	21.5	0.00940919	2	13|17	30	15	2285
RAD51D_HU	148536853	COPA	1314	19|4	23	11.5	0.00939542	2	11|4	15	7.5	1224
RAD51D_HU	5453906	CDIPT	10423	0|4	4	2	0.00938967	2	0|3	3	1.5	213
RAD51D_HU	21361454	PYCR2	29920	6|0	6	3	0.009375	2	3|0	3	1.5	320
RAD51D_HU	302699237	EIF4G1	1981	13|17	30	15	0.009375	2	7|12	19	9.5	1600
RAD51D_HU	49472841	AKAP8L	26993	9|3	12	6	0.00928793	2	5|2	7	3.5	646
RAD51D_HU	21361337	EIF5	1983	4|4	8	4	0.00928074	2	2|2	4	2	431
RAD51D_HU	224451133	SCAF4	57466	10|11	21	10.5	0.00927562	2	5|6	11	5.5	1132
RAD51D_HU	6912734	TNPO3	23534	9|8	17	8.5	0.0092091	2	4|5	9	4.5	923
RAD51D_HU	283837894	ZMYM3	9203	10|15	25	12.5	0.00920471	2	7|10	17	8.5	1358
RAD51D_HU	5454106	TAF10	6881	2|2	4	2	0.00917431	2	1|2	3	1.5	218
RAD51D_HU	50511939	EXOSC3	51010	0|3	3	1.5	0.00914634	2	0|2	2	1	164
RAD51D_HU	192807332	SRRT	51593	9|7	16	8	0.00914286	2	5|4	9	4.5	875
RAD51D_HU	4827050	USP14	9097	9|0	9	4.5	0.00910931	2	7|0	7	3.5	494
RAD51D_HU	10863927	PPIA	5478	3|0	3	1.5	0.00909091	2	2|0	2	1	165
RAD51D_HU	26051235	NUP133	55746	13|8	21	10.5	0.00908304	2	9|6	15	7.5	1156
RAD51D_HU	422398832	PSMD6	9861	6|2	8	4	0.00904977	2	4|1	5	2.5	442
RAD51D_HU	30089997	ACTL6A	86	0|7	7	3.5	0.00904393	2	0|5	5	2.5	387
RAD51D_HU	41152093	ZNF644	84146	12|12	24	12	0.00904295	2	8|8	16	8	1327
RAD51D_HU	29789283	WDR75	84128	12|3	15	7.5	0.00903614	2	10|2	12	6	830
RAD51D_HU	5730027	KHDRBS1	10657	5|3	8	4	0.00902935	2	4|3	7	3.5	443
RAD51D_HU	24430149	NUP155	9631	18|7	25	12.5	0.00898634	2	11|6	17	8.5	1391
RAD51D_HU	4503579	EPB41L2	2037	9|9	18	9	0.00895522	2	6|6	12	6	1005
RAD51D_HU	4503895	GALK1	2584	3|4	7	3.5	0.00892857	2	2|2	4	2	392
RAD51D_HU	4506717	RPS29	6235	1|0	1	0.5	0.00892857	2	1|0	1	0.5	56
RAD51D_HU	40807477	RAI1	10743	17|17	34	17	0.0089192	2	10|9	19	9.5	1906
RAD51D_HU	50513245	CHAF1A	10036	11|6	17	8.5	0.00889121	2	8|3	11	5.5	956
RAD51D_HU	4505343	NCBP1	4686	5|9	14	7	0.00886076	2	3|5	8	4	790
RAD51D_HU	224465233	EHMT1	79813	11|12	23	11.5	0.00885978	2	8|8	16	8	1298
RAD51D_HU	5729812	ELL	8178	4|7	11	5.5	0.00885668	2	2|4	6	3	621
RAD51D_HU	156564398	TOE1	114034	5|4	9	4.5	0.00882353	2	3|3	6	3	510
RAD51D_HU	343887347	CD2BP2	10421	2|4	6	3	0.00879765	2	1|3	4	2	341
RAD51D_HU	77404397	SND1	27044	12|4	16	8	0.00879121	2	9|3	12	6	910
RAD51D_HU	102467235	INCENP	3619	5|11	16	8	0.0087146	2	4|7	11	5.5	918
RAD51D_HU	209180475	ZNF384	171017	5|5	10	5	0.00866551	2	4|3	7	3.5	577
RAD51D_HU	41152097	AKAP17A	8227	0|12	12	6	0.00863309	2	0|1	1	0.5	695
RAD51D_HU	307078123	CLINT1	9685	7|4	11	5.5	0.00855365	2	4|2	6	3	643
RAD51D_HU	4502067	AMBP	259	0|6	6	3	0.00852273	2	0|3	3	1.5	352
RAD51D_HU	266453278	ATXN10	25814	4|3	7	3.5	0.00851582	2	2|2	4	2	411
RAD51D_HU	7662092	ZNF536	9745	12|10	22	11	0.00846154	2	9|7	16	8	1300
RAD51D_HU	13376259	NUP85	79902	7|4	11	5.5	0.00838415	2	4|3	7	3.5	656
RAD51D_HU	40254986	HSDL2	84263	4|3	7	3.5	0.00837321	2	3|2	5	2.5	418
RAD51D_HU	222144293	KPNA1	3836	5|4	9	4.5	0.00836431	2	4|3	7	3.5	538
RAD51D_HU	148664186	PKP2	5318	8|6	14	7	0.0083632	2	4|3	7	3.5	837
RAD51D_HU	19923586	NSD1	64324	23|22	45	22.5	0.0083457	2	17|14	31	15.5	2696
RAD51D_HU	31543091	MAK16	84549	3|2	5	2.5	0.00833333	2	3|1	4	2	300
RAD51D_HU	50727002	PUS7	54517	5|6	11	5.5	0.00832073	2	4|3	7	3.5	661
RAD51D_HU	195927037	DNMT1	1786	13|14	27	13.5	0.00827206	2	8|7	15	7.5	1632
RAD51D_HU	119395758	DIAPH1	1729	14|7	21	10.5	0.00825472	2	8|6	14	7	1272
RAD51D_HU	4758796	DRG1	4733	4|2	6	3	0.00817439	2	3|1	4	2	367
RAD51D_HU	21328448	YWHAB	7529	2|2	4	2	0.00813008	2	1|1	2	1	246
RAD51D_HU	156616275	POLD1	5424	6|12	18	9	0.00813008	2	5|9	14	7	1107
RAD51D_HU	60218913	CACYBP	27101	3|0	3	1.5	0.00810811	2	3|0	3	1.5	185
RAD51D_HU	108773787	RB1	5925	5|10	15	7.5	0.0080819	2	3|7	10	5	928
RAD51D_HU	14249338	BUD13	84811	4|6	10	5	0.00807754	2	3|4	7	3.5	619
RAD51D_HU	82659083	STAU1	6780	4|4	8	4	0.00806452	2	3|2	5	2.5	496
RAD51D_HU	14917109	AP2M1	1173	5|2	7	3.5	0.00804598	2	4|2	6	3	435
RAD51D_HU	205277463	TKT	7086	4|6	10	5	0.00802568	2	3|4	7	3.5	623
RAD51D_HU	29826287	MRPL47	57129	4|0	4	2	0.008	2	2|0	2	1	250
RAD51D_HU	152963644	PITX1	5307	2|3	5	2.5	0.00796178	2	1|2	3	1.5	314
RAD51D_HU	49087132	SALL2	6297	7|9	16	8	0.00794439	2	3|5	8	4	1007
RAD51D_HU	91823271	XDH	7498	12|9	21	10.5	0.00787697	2	2|2	4	2	1333
RAD51D_HU	259013532	TMEM41B	440026	2|0	2	1	0.00787402	2	2|0	2	1	127
RAD51D_HU	26080431	ATAD5	79915	10|19	29	14.5	0.00786334	2	6|14	20	10	1844
RAD51D_HU	21361565	ATP5PB	515	4|0	4	2	0.0078125	2	3|0	3	1.5	256
RAD51D_HU	308199413	KMT2A	4297	29|33	62	31	0.00780463	2	17|22	39	19.5	3972
RAD51D_HU	148839382	RNF169	254225	5|6	11	5.5	0.00776836	2	4|3	7	3.5	708
RAD51D_HU	133925803	RBFOX2	23543	3|4	7	3.5	0.00776053	2	2|3	5	2.5	451
RAD51D_HU	17999539	DHX38	9785	11|8	19	9.5	0.00774246	2	8|6	14	7	1227
RAD51D_HU	34147522	COQ8A	56997	6|4	10	5	0.00772798	2	4|2	6	3	647
RAD51D_HU	238859557	RFX1	5989	7|8	15	7.5	0.00766088	2	6|7	13	6.5	979
RAD51D_HU	116812591	RER1	11079	3|0	3	1.5	0.00765306	2	2|0	2	1	196
RAD51D_HU	156105701	SENP6	26054	6|11	17	8.5	0.00764388	2	4|8	12	6	1112
RAD51D_HU	48255898	SMARCA2	6595	0|24	24	12	0.00763359	2	0|10	10	5	1572
RAD51D_HU	13518015	DDX4	54514	11|0	11	5.5	0.00759669	2	2|0	2	1	724
RAD51D_HU	205277392	DCTN1	1639	13|6	19	9.5	0.0075818	2	9|5	14	7	1253
RAD51D_HU	14042968	SPNS1	83985	4|4	8	4	0.00757576	2	2|3	5	2.5	528
RAD51D_HU	13129130	C11orf49	79096	2|3	5	2.5	0.00755287	2	1|2	3	1.5	331
RAD51D_HU	74027249	TRIM33	51592	6|11	17	8.5	0.00754215	2	3|7	10	5	1127
RAD51D_HU	195976805	HYOU1	10525	9|6	15	7.5	0.00750751	2	7|4	11	5.5	999
RAD51D_HU	262399389	RBM6	10180	3|6	9	4.5	0.00748752	2	3|6	9	4.5	601
RAD51D_HU	156142197	EHMT2	10919	8|10	18	9	0.00743802	2	6|5	11	5.5	1210
RAD51D_HU	5729939	CPSF4	10898	0|4	4	2	0.00743494	2	0|3	3	1.5	269
RAD51D_HU	9966849	TIGAR	57103	4|0	4	2	0.00740741	2	2|0	2	1	270
RAD51D_HU	22538431	CTSB	1508	3|2	5	2.5	0.00737463	2	2|1	3	1.5	339
RAD51D_HU	4508007	ZNF174	7727	0|6	6	3	0.00737101	2	0|3	3	1.5	407
RAD51D_HU	109948279	LGALS7B	653499	0|2	2	1	0.00735294	2	0|2	2	1	136
RAD51D_HU	397139371	TIMM23B	653252	2|0	2	1	0.00735294	2	1|0	1	0.5	136
RAD51D_HU	94681057	YARS2	51067	7|0	7	3.5	0.00733753	2	6|0	6	3	477
RAD51D_HU	7706427	CPSF3	51692	4|6	10	5	0.00730994	2	3|4	7	3.5	684
RAD51D_HU	4504011	GCLM	2730	2|2	4	2	0.00729927	2	1|2	3	1.5	274
RAD51D_HU	7706523	WWOX	51741	2|4	6	3	0.00724638	2	2|3	5	2.5	414
RAD51D_HU	5453844	TAF6L	10629	4|5	9	4.5	0.00723473	2	4|5	9	4.5	622
RAD51D_HU	21071032	DDX41	51428	6|3	9	4.5	0.00723473	2	4|2	6	3	622
RAD51D_HU	5453998	IPO7	10527	9|6	15	7.5	0.00722543	2	5|4	9	4.5	1038
RAD51D_HU	429836835	SEC11A	23478	2|0	2	1	0.00719424	2	1|0	1	0.5	139
RAD51D_HU	157412280	ASH2L	9070	2|7	9	4.5	0.00716561	2	2|4	6	3	628
RAD51D_HU	337756501	MTHFD1L	25902	8|6	14	7	0.00715015	2	5|5	10	5	979
RAD51D_HU	18378731	BBX	56987	8|5	13	6.5	0.00713502	2	6|5	11	5.5	911
RAD51D_HU	42716280	HDLBP	3069	9|9	18	9	0.00709779	2	7|6	13	6.5	1268
RAD51D_HU	255918129	LMF2	91289	10|0	10	5	0.00707214	2	4|0	4	2	707
RAD51D_HU	15100175	AGPAT1	10554	2|2	4	2	0.00706714	2	1|1	2	1	283
RAD51D_HU	6912430	ICMT	23463	0|4	4	2	0.00704225	2	0|2	2	1	284
RAD51D_HU	148612879	PHC3	80012	6|8	14	7	0.00703518	2	4|6	10	5	995
RAD51D_HU	4506489	RFC3	5983	2|3	5	2.5	0.00702247	2	1|2	3	1.5	356
RAD51D_HU	7305503	STOML2	30968	3|2	5	2.5	0.00702247	2	2|2	4	2	356
RAD51D_HU	27532984	PIAS2	9063	3|5	8	4	0.00699301	2	2|3	5	2.5	572
RAD51D_HU	18644728	NOL6	65083	6|10	16	8	0.0069808	2	5|7	12	6	1146
RAD51D_HU	66348045	ZC3HC1	51530	4|3	7	3.5	0.00697211	2	2|2	4	2	502
RAD51D_HU	5453682	HEXIM1	10614	2|3	5	2.5	0.00696379	2	1|2	3	1.5	359
RAD51D_HU	7657236	IMPA2	3613	1|3	4	2	0.00694444	2	1|2	3	1.5	288
RAD51D_HU	260763955	NDUFA13	51079	0|2	2	1	0.00694444	2	0|2	2	1	144
RAD51D_HU	197333695	PARN	5073	5|3	8	4	0.00692042	2	4|2	6	3	578
RAD51D_HU	38146107	RSRC2	65117	0|6	6	3	0.00691244	2	0|4	4	2	434
RAD51D_HU	291219913	BRD7	29117	3|6	9	4.5	0.00690184	2	2|3	5	2.5	652
RAD51D_HU	17998700	PIGU	128869	4|2	6	3	0.00689655	2	4|1	5	2.5	435
RAD51D_HU	87299628	BOD1L1	259282	20|22	42	21	0.00688299	2	12|15	27	13.5	3051
RAD51D_HU	13027604	MRPS34	65993	3|0	3	1.5	0.00688073	2	2|0	2	1	218
RAD51D_HU	39725634	LARP1	23367	5|9	14	7	0.00686948	2	5|5	10	5	1019
RAD51D_HU	4757836	BAP1	8314	5|5	10	5	0.00685871	2	2|2	4	2	729
RAD51D_HU	4826675	CDK5	1020	4|0	4	2	0.00684932	2	3|0	3	1.5	292
RAD51D_HU	117676384	SCAF11	9169	9|11	20	10	0.00683527	2	5|7	12	6	1463
RAD51D_HU	116734704	IRF2BP2	359948	4|4	8	4	0.00681431	2	2|2	4	2	587
RAD51D_HU	170763479	MMS19	64210	9|5	14	7	0.00679612	2	6|3	9	4.5	1030
RAD51D_HU	339275831	EIF3L	51386	7|0	7	3.5	0.00678295	2	5|0	5	2.5	516
RAD51D_HU	171184400	ABCB10	23456	6|4	10	5	0.00677507	2	3|4	7	3.5	738
RAD51D_HU	157388945	ELOVL2	54898	2|2	4	2	0.00675676	2	1|1	2	1	296
RAD51D_HU	18079218	OSBPL8	114882	6|6	12	6	0.00674916	2	4|5	9	4.5	889
RAD51D_HU	88758580	CCNL2	81669	3|4	7	3.5	0.00673077	2	2|2	4	2	520
RAD51D_HU	44890050	STMN1	3925	2|0	2	1	0.00671141	2	2|0	2	1	149
RAD51D_HU	166795297	DYNC1LI1	51143	7|0	7	3.5	0.00669216	2	4|0	4	2	523
RAD51D_HU	7661922	RAB21	23011	0|3	3	1.5	0.00666667	2	0|2	2	1	225
RAD51D_HU	108796056	RO60	6738	3|4	7	3.5	0.00666667	2	2|2	4	2	525
RAD51D_HU	7706735	GTF2A1	2957	2|3	5	2.5	0.00664894	2	1|2	3	1.5	376
RAD51D_HU	7662046	KMT2B	9757	21|15	36	18	0.00662983	2	11|8	19	9.5	2715
RAD51D_HU	62955803	NUP188	23511	13|10	23	11.5	0.00657519	2	9|5	14	7	1749
RAD51D_HU	4826690	DHX8	1659	4|12	16	8	0.00655738	2	3|8	11	5.5	1220
RAD51D_HU	156766043	GIGYF2	26058	8|9	17	8.5	0.00654349	2	6|6	12	6	1299
RAD51D_HU	112421108	CIC	23152	6|15	21	10.5	0.00652985	2	4|9	13	6.5	1608
RAD51D_HU	48762926	PWP2	5822	9|3	12	6	0.00652884	2	7|3	10	5	919
RAD51D_HU	31542319	COPE	11316	4|0	4	2	0.00649351	2	2|0	2	1	308
RAD51D_HU	31880783	PELO	53918	3|2	5	2.5	0.00649351	2	3|2	5	2.5	385
RAD51D_HU	157384982	TLE3	7090	5|5	10	5	0.00647668	2	2|4	6	3	772
RAD51D_HU	46049114	KIF20B	9585	13|10	23	11.5	0.00646067	2	8|6	14	7	1780
RAD51D_HU	118402578	CDC16	8881	3|5	8	4	0.00645161	2	2|4	6	3	620
RAD51D_HU	38327552	G3BP1	10146	3|3	6	3	0.00643777	2	2|2	4	2	466
RAD51D_HU	74048514	KNL1	57082	11|19	30	15	0.00640478	2	8|15	23	11.5	2342
RAD51D_HU	34101288	CPSF2	53981	2|8	10	5	0.00639386	2	1|7	8	4	782
RAD51D_HU	38016914	SAMHD1	25939	4|4	8	4	0.00638978	2	2|2	4	2	626
RAD51D_HU	21264365	NUP98	4928	11|12	23	11.5	0.00638889	2	6|7	13	6.5	1800
RAD51D_HU	4505941	POLR2B	5431	9|6	15	7.5	0.00638842	2	4|4	8	4	1174
RAD51D_HU	303305009	PPIE	10450	4|0	4	2	0.00636943	2	1|0	1	0.5	314
RAD51D_HU	229892197	SGO2	151246	6|10	16	8	0.00634417	2	4|7	11	5.5	1261
RAD51D_HU	21361361	ILVBL	10994	5|3	8	4	0.00632911	2	3|2	5	2.5	632
RAD51D_HU	236459851	UBN2	254048	7|10	17	8.5	0.00631032	2	4|7	11	5.5	1347
RAD51D_HU	56118219	IGF2BP2	10644	7|0	7	3.5	0.00629496	2	5|0	5	2.5	556
RAD51D_HU	13994368	KRTAP9-3	83900	2|0	2	1	0.00628931	2	2|0	2	1	159
RAD51D_HU	31455614	DERL2	51009	0|3	3	1.5	0.00627615	2	0|1	1	0.5	239
RAD51D_HU	217035105	DNAJC11	55735	4|3	7	3.5	0.00626118	2	3|2	5	2.5	559
RAD51D_HU	148727286	ACOT2	10965	3|3	6	3	0.00621118	2	2|2	4	2	483
RAD51D_HU	67782362	DHX29	54505	5|12	17	8.5	0.00620891	2	4|5	9	4.5	1369
RAD51D_HU	6005942	VCP	7415	4|6	10	5	0.00620347	2	3|5	8	4	806
RAD51D_HU	54112403	CHD7	55636	20|17	37	18.5	0.00617284	2	14|12	26	13	2997
RAD51D_HU	20149619	DHRS7B	25979	4|0	4	2	0.00615385	2	3|0	3	1.5	325
RAD51D_HU	171846268	TSFM	10102	2|2	4	2	0.00615385	2	1|1	2	1	325
RAD51D_HU	22325370	RPP25L	138716	0|2	2	1	0.00613497	2	0|1	1	0.5	163
RAD51D_HU	9506689	EXOSC4	54512	0|3	3	1.5	0.00612245	2	0|2	2	1	245
RAD51D_HU	153791372	CLK3	1198	5|1	6	3	0.00612245	2	2|1	3	1.5	490
RAD51D_HU	208973238	YWHAZ	7534	2|1	3	1.5	0.00612245	2	1|1	2	1	245
RAD51D_HU	188497756	UBAP2L	9898	8|4	12	6	0.00610376	2	4|3	7	3.5	983
RAD51D_HU	6005900	TFDP1	7027	0|5	5	2.5	0.00609756	2	0|5	5	2.5	410
RAD51D_HU	26667191	CAMK2G	818	6|0	6	3	0.00606061	2	5|0	5	2.5	495
RAD51D_HU	51243055	MTFP1	51537	2|0	2	1	0.0060241	2	2|0	2	1	166
RAD51D_HU	221316566	CHORDC1	26973	4|0	4	2	0.0060241	2	2|0	2	1	332
RAD51D_HU	NP_001264003.1	CCDC12	151903	2|0	2	1	0.0060241	2	2|0	2	1	166
RAD51D_HU	190194365	MTPAP	55149	2|5	7	3.5	0.00601375	2	2|3	5	2.5	582
RAD51D_HU	4503607	ETFA	2108	4|0	4	2	0.00600601	2	4|0	4	2	333
RAD51D_HU	32490572	EPB41L3	23136	9|4	13	6.5	0.00597976	2	7|3	10	5	1087
RAD51D_HU	47458811	SFXN4	119559	2|2	4	2	0.00593472	2	1|1	2	1	337
RAD51D_HU	5031975	PAK4	10298	3|4	7	3.5	0.00592217	2	2|3	5	2.5	591
RAD51D_HU	4758340	FARSA	2193	4|2	6	3	0.00590551	2	3|2	5	2.5	508
RAD51D_HU	47419909	TRIM24	8805	4|8	12	6	0.00590551	2	4|6	10	5	1016
RAD51D_HU	158534059	FNBP4	23360	7|5	12	6	0.00589971	2	6|4	10	5	1017
RAD51D_HU	17505907	DDX31	64794	6|4	10	5	0.00587544	2	3|3	6	3	851
RAD51D_HU	205277386	GFPT1	2673	4|4	8	4	0.00587372	2	4|4	8	4	681
RAD51D_HU	212549736	ANAPC7	51434	3|4	7	3.5	0.00584307	2	3|2	5	2.5	599
RAD51D_HU	90652851	TRPS1	7227	6|9	15	7.5	0.00579598	2	2|3	5	2.5	1294
RAD51D_HU	4501859	ACADSB	36	1|4	5	2.5	0.00578704	2	1|3	4	2	432
RAD51D_HU	261878478	DHX40	79665	5|4	9	4.5	0.00577664	2	3|2	5	2.5	779
RAD51D_HU	22547212	PPIL2	23759	4|2	6	3	0.00576923	2	2|1	3	1.5	520
RAD51D_HU	8922633	HMG20A	10363	2|2	4	2	0.00576369	2	1|1	2	1	347
RAD51D_HU	255982614	DHX16	8449	4|8	12	6	0.00576369	2	3|6	9	4.5	1041
RAD51D_HU	149363685	ICE1	23379	10|16	26	13	0.00573698	2	7|9	16	8	2266
RAD51D_HU	194328685	MYO1B	4430	8|5	13	6.5	0.00572183	2	7|4	11	5.5	1136
RAD51D_HU	197276594	RBM20	282996	5|9	14	7	0.00570497	2	3|6	9	4.5	1227
RAD51D_HU	207452735	EPPK1	83481	37|21	58	29	0.00569745	2	23|14	37	18.5	5090
RAD51D_HU	4557497	CTBP1	1487	5|0	5	2.5	0.00568182	2	4|0	4	2	440
RAD51D_HU	20336302	DHX33	56919	6|2	8	4	0.00565771	2	4|1	5	2.5	707
RAD51D_HU	7662010	ZNF516	9658	0|13	13	6.5	0.00558899	2	0|4	4	2	1163
RAD51D_HU	24307969	CYFIP1	23191	8|6	14	7	0.00558659	2	5|3	8	4	1253
RAD51D_HU	4507987	ZNF136	7695	4|2	6	3	0.00555556	2	3|2	5	2.5	540
RAD51D_HU	53729344	PKP1	5317	3|5	8	4	0.00550964	2	2|4	6	3	726
RAD51D_HU	55743132	RPP40	10799	2|2	4	2	0.00550964	2	1|1	2	1	363
RAD51D_HU	338753397	HLCS	3141	3|5	8	4	0.00550964	2	2|3	5	2.5	726
RAD51D_HU	109633019	NSD2	7468	8|7	15	7.5	0.00549451	2	5|4	9	4.5	1365
RAD51D_HU	57222568	MLLT6	4302	5|7	12	6	0.00548948	2	3|5	8	4	1093
RAD51D_HU	117190342	PHF2	5253	6|6	12	6	0.00547445	2	4|5	9	4.5	1096
RAD51D_HU	31543385	PCYT1A	5130	2|2	4	2	0.00544959	2	1|1	2	1	367
RAD51D_HU	188536047	SMARCC1	6599	5|7	12	6	0.00542986	2	3|5	8	4	1105
RAD51D_HU	29826319	ADD1	118	5|3	8	4	0.00542741	2	4|3	7	3.5	737
RAD51D_HU	119395716	FOXC1	2296	3|3	6	3	0.00542495	2	2|2	4	2	553
RAD51D_HU	197333809	SUZ12	23512	5|3	8	4	0.00541272	2	3|2	5	2.5	739
RAD51D_HU	24307983	CMTR1	23070	6|3	9	4.5	0.00538922	2	4|3	7	3.5	835
RAD51D_HU	375298717	TUBGCP2	10844	7|3	10	5	0.00537634	2	5|2	7	3.5	930
RAD51D_HU	38492356	POLD3	10714	2|3	5	2.5	0.00536481	2	1|2	3	1.5	466
RAD51D_HU	25092725	RRP7A	27341	3|0	3	1.5	0.00535714	2	2|0	2	1	280
RAD51D_HU	126722969	CENPT	80152	3|3	6	3	0.00534759	2	3|2	5	2.5	561
RAD51D_HU	311893396	ATP5MF-PTCD1	100526740	4|4	8	4	0.00534045	2	2|2	4	2	749
RAD51D_HU	270132929	RREB1	6239	11|7	18	9	0.00533491	2	7|4	11	5.5	1687
RAD51D_HU	28557745	ZADH2	284273	2|2	4	2	0.00530504	2	1|2	3	1.5	377
RAD51D_HU	31563338	FOXK2	3607	4|3	7	3.5	0.00530303	2	3|3	6	3	660
RAD51D_HU	195927044	RTCA	8634	2|2	4	2	0.00527704	2	1|1	2	1	379
RAD51D_HU	224591430	LYAR	55646	2|2	4	2	0.00527704	2	2|2	4	2	379
RAD51D_HU	157649073	CAP1	10487	5|0	5	2.5	0.00526316	2	3|0	3	1.5	475
RAD51D_HU	269847874	YTHDC2	64848	10|5	15	7.5	0.00524476	2	7|4	11	5.5	1430
RAD51D_HU	321117084	RPS10-NUDT3	100529239	2|1	3	1.5	0.00515464	2	1|1	2	1	291
RAD51D_HU	4506411	RANGAP1	5905	3|3	6	3	0.00511073	2	2|2	4	2	587
RAD51D_HU	33589854	BLVRA	644	3|0	3	1.5	0.00506757	2	2|0	2	1	296
RAD51D_HU	45505147	C17orf75	64149	2|2	4	2	0.00505051	2	1|1	2	1	396
RAD51D_HU	20127448	POLA2	23649	2|4	6	3	0.00501672	2	1|3	4	2	598
RAD51D_HU	50962882	GPATCH8	23131	6|9	15	7.5	0.00499334	2	4|7	11	5.5	1502
RAD51D_HU	33356547	MCM2	4171	7|2	9	4.5	0.00497788	2	4|2	6	3	904
RAD51D_HU	NP_001269348.1	NDUFA5	4698	0|1	1	0.5	0.0049505	2	0|1	1	0.5	101
RAD51D_HU	17998551	SERPINB12	89777	0|4	4	2	0.00493827	2	0|3	3	1.5	405
RAD51D_HU	145275187	TRMT5	57570	3|2	5	2.5	0.00491159	2	2|2	4	2	509
RAD51D_HU	8922764	MRGBP	55257	2|0	2	1	0.00490196	2	1|0	1	0.5	204
RAD51D_HU	110735439	WRN	7486	6|8	14	7	0.00488827	2	5|5	10	5	1432
RAD51D_HU	5453946	PPP1R2	5504	0|2	2	1	0.00487805	2	0|1	1	0.5	205
RAD51D_HU	18860839	MEN1	4221	5|1	6	3	0.00487805	2	4|1	5	2.5	615
RAD51D_HU	4557843	RFX5	5993	1|5	6	3	0.00487013	2	1|4	5	2.5	616
RAD51D_HU	120587023	UTP20	27340	17|10	27	13.5	0.0048474	2	11|6	17	8.5	2785
RAD51D_HU	388240801	LMNB2	84823	6|0	6	3	0.00483871	2	4|0	4	2	620
RAD51D_HU	8923532	CLN6	54982	3|0	3	1.5	0.00482315	2	3|0	3	1.5	311
RAD51D_HU	168229156	NKAP	79576	3|1	4	2	0.00481928	2	2|1	3	1.5	415
RAD51D_HU	15147219	PURB	5814	2|1	3	1.5	0.00480769	2	1|1	2	1	312
RAD51D_HU	14589951	POLR2E	5434	2|0	2	1	0.0047619	2	2|0	2	1	210
RAD51D_HU	68160937	TRIM25	7706	6|0	6	3	0.0047619	2	2|0	2	1	630
RAD51D_HU	93102371	PBRM1	55193	8|7	15	7.5	0.00474083	2	6|5	11	5.5	1582
RAD51D_HU	190684675	XRCC1	7515	3|3	6	3	0.00473934	2	2|3	5	2.5	633
RAD51D_HU	4759050	RPS6KA3	6197	7|0	7	3.5	0.00472973	2	4|0	4	2	740
RAD51D_HU	67782356	CDSN	1041	0|5	5	2.5	0.0047259	2	0|3	3	1.5	529
RAD51D_HU	119709822	CASZ1	54897	9|2	11	5.5	0.00471698	2	7|1	8	4	1166
RAD51D_HU	5031699	FLOT1	10211	4|0	4	2	0.00468384	2	2|0	2	1	427
RAD51D_HU	33946291	LPCAT1	79888	3|2	5	2.5	0.00468165	2	2|1	3	1.5	534
RAD51D_HU	17402900	FUBP1	8880	3|3	6	3	0.00465839	2	3|2	5	2.5	644
RAD51D_HU	380837121	SEC22B	9554	2|0	2	1	0.00465116	2	2|0	2	1	215
RAD51D_HU	157739942	GEMIN5	25929	7|7	14	7	0.00464191	2	5|6	11	5.5	1508
RAD51D_HU	42716275	CNOT1	23019	14|8	22	11	0.00462963	2	10|6	16	8	2376
RAD51D_HU	82546830	EXOC4	60412	4|5	9	4.5	0.00462012	2	3|3	6	3	974
RAD51D_HU	122937229	ZNF629	23361	2|6	8	4	0.00460299	2	1|4	5	2.5	869
RAD51D_HU	54111428	WIPI2	26100	2|2	4	2	0.00458716	2	1|1	2	1	436
RAD51D_HU	196114999	SATB1	6304	4|3	7	3.5	0.00458716	2	3|2	5	2.5	763
RAD51D_HU	333033798	DHPS	1725	0|3	3	1.5	0.00458716	2	0|2	2	1	327
RAD51D_HU	81295404	ACOT9	23597	0|4	4	2	0.00455581	2	0|3	3	1.5	439
RAD51D_HU	4885377	HIST1H1D	3007	2|0	2	1	0.00452489	2	1|0	1	0.5	221
RAD51D_HU	15088795	PIGS	94005	3|2	5	2.5	0.0045045	2	2|2	4	2	555
RAD51D_HU	145309300	CDK13	8621	8|5	13	6.5	0.00447658	2	3|2	5	2.5	1452
RAD51D_HU	9910362	SEMA3G	56920	4|3	7	3.5	0.0044757	2	2|2	4	2	782
RAD51D_HU	47578105	NIPBL	25836	16|9	25	12.5	0.00445792	2	11|6	17	8.5	2804
RAD51D_HU	157388957	SLFN11	91607	3|5	8	4	0.00443951	2	2|4	6	3	901
RAD51D_HU	55953129	IFRD1	3475	2|2	4	2	0.00443459	2	1|1	2	1	451
RAD51D_HU	21359945	NCAPG	64151	5|4	9	4.5	0.0044335	2	4|3	7	3.5	1015
RAD51D_HU	155722990	SLC4A1AP	22950	3|4	7	3.5	0.00439698	2	2|2	4	2	796
RAD51D_HU	148529014	DDB1	1642	3|7	10	5	0.00438596	2	2|5	7	3.5	1140
RAD51D_HU	282165814	TMED5	50999	2|0	2	1	0.00436681	2	2|0	2	1	229
RAD51D_HU	52630449	USP48	84196	3|6	9	4.5	0.00434783	2	2|4	6	3	1035
RAD51D_HU	9966764	LYPLA2	11313	0|2	2	1	0.004329	2	0|1	1	0.5	231
RAD51D_HU	331284125	EP400	57634	14|13	27	13.5	0.00432277	2	9|8	17	8.5	3123
RAD51D_HU	32698730	NUFIP2	57532	3|3	6	3	0.00431655	2	2|2	4	2	695
RAD51D_HU	151301171	TAF3	83860	3|5	8	4	0.00430571	2	2|2	4	2	929
RAD51D_HU	31621305	LRPPRC	10128	12|0	12	6	0.00430416	2	10|0	10	5	1394
RAD51D_HU	108773808	CCDC174	51244	0|4	4	2	0.00428266	2	0|4	4	2	467
RAD51D_HU	24308400	MCU	90550	3|0	3	1.5	0.0042735	2	3|0	3	1.5	351
RAD51D_HU	324715041	BIVM-ERCC5	100533467	4|10	14	7	0.00426829	2	3|5	8	4	1640
RAD51D_HU	224809295	XPC	7508	5|3	8	4	0.00425532	2	3|2	5	2.5	940
RAD51D_HU	29725607	UNC45A	55898	5|3	8	4	0.00423729	2	2|2	4	2	944
RAD51D_HU	7662647	PTDSS1	9791	4|0	4	2	0.00422833	2	2|0	2	1	473
RAD51D_HU	21536301	STAT1	6772	2|4	6	3	0.00421348	2	2|4	6	3	712
RAD51D_HU	5729982	POLH	5429	2|4	6	3	0.00420757	2	2|3	5	2.5	713
RAD51D_HU	30794376	DOLPP1	57171	2|0	2	1	0.00420168	2	1|0	1	0.5	238
RAD51D_HU	226509740	SCAF1	58506	8|3	11	5.5	0.00419207	2	6|3	9	4.5	1312
RAD51D_HU	371872752	TMCO1	54499	2|0	2	1	0.0041841	2	1|0	1	0.5	239
RAD51D_HU	62460637	IPO4	79711	9|0	9	4.5	0.00416281	2	6|0	6	3	1081
RAD51D_HU	24308211	INTS2	57508	6|4	10	5	0.00415282	2	5|4	9	4.5	1204
RAD51D_HU	154448892	XPO7	23039	9|0	9	4.5	0.00413983	2	6|0	6	3	1087
RAD51D_HU	304571975	DCXR	51181	2|0	2	1	0.00413223	2	2|0	2	1	242
RAD51D_HU	4557537	DRG2	1819	3|0	3	1.5	0.00412088	2	2|0	2	1	364
RAD51D_HU	7019547	TBK1	29110	0|6	6	3	0.00411523	2	0|3	3	1.5	729
RAD51D_HU	38373669	SEC24C	9632	5|4	9	4.5	0.00411335	2	3|3	6	3	1094
RAD51D_HU	55741677	SETD1A	9739	4|10	14	7	0.00410076	2	2|6	8	4	1707
RAD51D_HU	7706322	RTRAF	51637	2|0	2	1	0.00409836	2	2|0	2	1	244
RAD51D_HU	19743894	TADA3	10474	2|1	3	1.5	0.00406504	2	2|1	3	1.5	369
RAD51D_HU	166795299	SLC2A1	6513	4|0	4	2	0.00406504	2	2|0	2	1	492
RAD51D_HU	20149635	NSFL1C	55968	0|3	3	1.5	0.00405405	2	0|2	2	1	370
RAD51D_HU	24797086	IPO5	3843	7|2	9	4.5	0.00403587	2	6|2	8	4	1115
RAD51D_HU	4885487	MLF2	8079	2|0	2	1	0.00403226	2	2|0	2	1	248
RAD51D_HU	324711009	XIAP	331	2|2	4	2	0.00402414	2	1|1	2	1	497
RAD51D_HU	13236516	DERL1	79139	2|0	2	1	0.00398406	2	2|0	2	1	251
RAD51D_HU	23308607	HM13	81502	0|3	3	1.5	0.00397878	2	0|2	2	1	377
RAD51D_HU	5901922	CDC37	11140	3|0	3	1.5	0.00396825	2	2|0	2	1	378
RAD51D_HU	4505753	PGAM1	5223	2|0	2	1	0.00393701	2	1|0	1	0.5	254
RAD51D_HU	219521872	MPC2	25874	1|0	1	0.5	0.00393701	2	1|0	1	0.5	127
RAD51D_HU	11321634	CD2AP	23607	2|3	5	2.5	0.00391236	2	2|3	5	2.5	639
RAD51D_HU	4885649	UBA2	10054	0|5	5	2.5	0.00390625	2	0|4	4	2	640
RAD51D_HU	22094135	DOT1L	84444	9|3	12	6	0.00390371	2	6|3	9	4.5	1537
RAD51D_HU	19923615	MYO19	80179	4|2	6	3	0.0038961	2	2|1	3	1.5	770
RAD51D_HU	13569843	NOL7	51406	2|0	2	1	0.00389105	2	1|0	1	0.5	257
RAD51D_HU	54859722	NUP160	23279	7|4	11	5.5	0.00383008	2	6|2	8	4	1436
RAD51D_HU	224809432	TMTC3	160418	5|2	7	3.5	0.00382932	2	2|1	3	1.5	914
RAD51D_HU	9945320	CCNL1	57018	3|1	4	2	0.00380228	2	2|1	3	1.5	526
RAD51D_HU	284413746	ZEB2	9839	4|5	9	4.5	0.00378151	2	4|3	7	3.5	1190
RAD51D_HU	61676188	HUWE1	10075	19|14	33	16.5	0.00377229	2	15|12	27	13.5	4374
RAD51D_HU	33636738	PRKACB	5567	3|0	3	1.5	0.00376884	2	2|0	2	1	398
RAD51D_HU	225735591	RPAP3	79657	4|1	5	2.5	0.0037594	2	3|1	4	2	665
RAD51D_HU	89257348	MNX1	3110	0|3	3	1.5	0.00374065	2	0|2	2	1	401
RAD51D_HU	195539395	PSMC6	5706	2|1	3	1.5	0.00372208	2	1|1	2	1	403
RAD51D_HU	194733742	NELFA	7469	0|4	4	2	0.00371058	2	0|2	2	1	539
RAD51D_HU	4506585	RPA2	6118	0|2	2	1	0.0037037	2	0|1	1	0.5	270
RAD51D_HU	5729862	SLBP	7884	0|2	2	1	0.0037037	2	0|2	2	1	270
RAD51D_HU	38569471	LRRC41	10489	3|3	6	3	0.00369458	2	2|2	4	2	812
RAD51D_HU	21536359	TAF6	6878	2|3	5	2.5	0.00369276	2	1|2	3	1.5	677
RAD51D_HU	5032031	RBM5	10181	3|3	6	3	0.00368098	2	2|3	5	2.5	815
RAD51D_HU	NP_001034554.1	SRSF5	6430	2|0	2	1	0.00367647	2	1|0	1	0.5	272
RAD51D_HU	262205273	EIF2B3	8891	3|0	3	1.5	0.00364078	2	3|0	3	1.5	412
RAD51D_HU	37655165	PCGF6	84108	0|2	2	1	0.00363636	2	0|1	1	0.5	275
RAD51D_HU	23199991	CSNK1E	1454	0|3	3	1.5	0.00360577	2	0|1	1	0.5	416
RAD51D_HU	149192855	PRRC2B	84726	8|8	16	8	0.00358905	2	6|5	11	5.5	2229
RAD51D_HU	13435356	HAX1	10456	2|0	2	1	0.00358423	2	2|0	2	1	279
RAD51D_HU	4885657	XRCC2	7516	0|2	2	1	0.00357143	2	0|1	1	0.5	280
RAD51D_HU	20149698	L3MBTL2	83746	0|5	5	2.5	0.0035461	2	0|3	3	1.5	705
RAD51D_HU	308737003	ORC3	23595	0|4	4	2	0.00352113	2	0|3	3	1.5	568
RAD51D_HU	10863903	TRIP12	9320	9|5	14	7	0.00351406	2	6|3	9	4.5	1992
RAD51D_HU	149158690	PRRC2A	7916	6|9	15	7.5	0.00347705	2	6|7	13	6.5	2157
RAD51D_HU	38788333	RSF1	51773	6|4	10	5	0.00346981	2	5|3	8	4	1441
RAD51D_HU	109452587	FAM98B	283742	2|1	3	1.5	0.0034642	2	1|1	2	1	433
RAD51D_HU	42544172	ELF2	1998	2|2	4	2	0.00344234	2	2|1	3	1.5	581
RAD51D_HU	148612857	KIAA1217	56243	0|9	9	4.5	0.00343774	2	0|2	2	1	1309
RAD51D_HU	239582772	MAIP1	79568	0|2	2	1	0.00343643	2	0|1	1	0.5	291
RAD51D_HU	4758128	DCLK1	9201	2|3	5	2.5	0.00342936	2	1|3	4	2	729
RAD51D_HU	5031973	PDIA6	10130	3|0	3	1.5	0.00340909	2	2|0	2	1	440
RAD51D_HU	30725877	GPR180	160897	2|1	3	1.5	0.00340909	2	1|1	2	1	440
RAD51D_HU	13375746	ARMT1	79624	3|0	3	1.5	0.00340136	2	2|0	2	1	441
RAD51D_HU	24041020	EED	8726	1|2	3	1.5	0.00340136	2	1|1	2	1	441
RAD51D_HU	LYSC_CHICK	LYZ	396218	0|1	1	0.5	0.00340136	2	0|1	1	0.5	147
RAD51D_HU	84872173	ZNF131	7690	0|4	4	2	0.00339559	2	0|2	2	1	589
RAD51D_HU	190194386	TM9SF3	56889	2|2	4	2	0.00339559	2	1|2	3	1.5	589
RAD51D_HU	117938759	GNAS	2778	4|3	7	3.5	0.00337512	2	3|2	5	2.5	1037
RAD51D_HU	20143480	CDS2	8760	0|3	3	1.5	0.00337079	2	0|3	3	1.5	445
RAD51D_HU	21361659	IPO9	55705	4|3	7	3.5	0.00336215	2	2|2	4	2	1041
RAD51D_HU	45387945	ESYT2	57488	4|2	6	3	0.00335946	2	3|2	5	2.5	893
RAD51D_HU	118601081	HNRNPUL2	221092	5|0	5	2.5	0.00334672	2	4|0	4	2	747
RAD51D_HU	187475373	CSK	1445	1|2	3	1.5	0.00333333	2	1|1	2	1	450
RAD51D_HU	27477136	ZC3HAV1	56829	3|3	6	3	0.00332594	2	1|1	2	1	902
RAD51D_HU	411147363	ABCB7	22	5|0	5	2.5	0.00332447	2	5|0	5	2.5	752
RAD51D_HU	7705851	CHCHD2	51142	0|1	1	0.5	0.00331126	2	0|1	1	0.5	151
RAD51D_HU	7661862	PPM1F	9647	1|2	3	1.5	0.00330396	2	1|1	2	1	454
RAD51D_HU	154354962	IMMT	10989	5|0	5	2.5	0.00330251	2	4|0	4	2	757
RAD51D_HU	19387846	MAGED2	10916	2|2	4	2	0.00330033	2	2|2	4	2	606
RAD51D_HU	8922563	DNAJC17	55192	2|0	2	1	0.00328947	2	1|0	1	0.5	304
RAD51D_HU	22202629	AIFM1	9131	0|4	4	2	0.00328407	2	0|3	3	1.5	609
RAD51D_HU	82659109	UBR4	23352	19|15	34	17	0.00327995	2	13|12	25	12.5	5183
RAD51D_HU	93141033	PAXIP1	22976	5|2	7	3.5	0.00327409	2	4|2	6	3	1069
RAD51D_HU	36029914	VCPIP1	80124	2|6	8	4	0.00327332	2	2|5	7	3.5	1222
RAD51D_HU	36950991	NR2C2	7182	0|4	4	2	0.00325203	2	0|3	3	1.5	615
RAD51D_HU	20270303	RHOT2	89941	0|4	4	2	0.00323625	2	0|3	3	1.5	618
RAD51D_HU	4507751	TYMS	7298	2|0	2	1	0.00319489	2	1|0	1	0.5	313
RAD51D_HU	11321601	PFKP	5214	5|0	5	2.5	0.00318878	2	4|0	4	2	784
RAD51D_HU	27544931	ZSCAN21	7589	0|3	3	1.5	0.00317125	2	0|2	2	1	473
RAD51D_HU	155969714	NPAT	4863	3|6	9	4.5	0.00315347	2	2|5	7	3.5	1427
RAD51D_HU	24308039	UFL1	23376	5|0	5	2.5	0.00314861	2	3|0	3	1.5	794
RAD51D_HU	15529978	ZNF622	90441	2|1	3	1.5	0.00314465	2	2|1	3	1.5	477
RAD51D_HU	193083197	UBLCP1	134510	1|1	2	1	0.00314465	2	1|1	2	1	318
RAD51D_HU	194306567	RFC5	5985	2|0	2	1	0.0031348	2	2|0	2	1	319
RAD51D_HU	39652628	FAM120A	23196	4|3	7	3.5	0.00313059	2	2|2	4	2	1118
RAD51D_HU	116805342	HIVEP1	3096	11|6	17	8.5	0.00312845	2	5|4	9	4.5	2717
RAD51D_HU	39780588	TSR1	55720	0|5	5	2.5	0.00310945	2	0|3	3	1.5	804
RAD51D_HU	164664518	DDX6	1656	3|0	3	1.5	0.00310559	2	2|0	2	1	483
RAD51D_HU	171906582	CCDC47	57003	3|0	3	1.5	0.00310559	2	2|0	2	1	483
RAD51D_HU	40789249	DARS2	55157	2|2	4	2	0.00310078	2	1|1	2	1	645
RAD51D_HU	13375983	SLC25A22	79751	2|0	2	1	0.00309598	2	2|0	2	1	323
RAD51D_HU	16950603	MRPS35	60488	2|0	2	1	0.00309598	2	1|0	1	0.5	323
RAD51D_HU	31711992	DLAT	1737	4|0	4	2	0.00309119	2	3|0	3	1.5	647
RAD51D_HU	34878777	RNF20	56254	0|6	6	3	0.00307692	2	0|4	4	2	975
RAD51D_HU	113205089	ZMYM1	79830	4|3	7	3.5	0.0030648	2	3|2	5	2.5	1142
RAD51D_HU	NP_001268396.1	TRMT6	51605	1|1	2	1	0.0030581	2	1|1	2	1	327
RAD51D_HU	148747556	PINX1	54984	2|0	2	1	0.00304878	2	2|0	2	1	328
RAD51D_HU	12597635	BCL11B	64919	0|5	5	2.5	0.00303767	2	0|4	4	2	823
RAD51D_HU	4758616	JUN	3725	1|1	2	1	0.00302115	2	1|1	2	1	331
RAD51D_HU	4506787	IQGAP1	8826	6|4	10	5	0.0030175	2	5|4	9	4.5	1657
RAD51D_HU	315434255	BCL2L2-PABPN1	100529063	1|1	2	1	0.003003	2	1|1	2	1	333
RAD51D_HU	5901980	HSF2BP	11077	2|0	2	1	0.00299401	2	2|0	2	1	334
RAD51D_HU	5902034	PWP1	11137	3|0	3	1.5	0.00299401	2	2|0	2	1	501
RAD51D_HU	82546879	GTPBP1	9567	2|2	4	2	0.00298954	2	1|1	2	1	669
RAD51D_HU	16596696	TADA1	117143	0|2	2	1	0.00298507	2	0|1	1	0.5	335
RAD51D_HU	21914927	HELLS	3070	0|5	5	2.5	0.00298329	2	0|3	3	1.5	838
RAD51D_HU	19923796	NMD3	51068	1|2	3	1.5	0.00298211	2	1|1	2	1	503
RAD51D_HU	51100974	MYO1D	4642	4|2	6	3	0.00298211	2	3|2	5	2.5	1006
RAD51D_HU	124378039	SEC16A	9919	8|6	14	7	0.00296988	2	7|5	12	6	2357
RAD51D_HU	4557663	IGBP1	3476	1|1	2	1	0.00294985	2	1|1	2	1	339
RAD51D_HU	5453690	DNAJB1	3337	2|0	2	1	0.00294118	2	2|0	2	1	340
RAD51D_HU	10280622	AMY2B	280	0|3	3	1.5	0.00293542	2	0|3	3	1.5	511
RAD51D_HU	148664201	CKAP2	26586	4|0	4	2	0.00292826	2	1|0	1	0.5	683
RAD51D_HU	183603929	PPP6C	5537	0|2	2	1	0.00292398	2	0|1	1	0.5	342
RAD51D_HU	24308324	FAR1	84188	3|0	3	1.5	0.00291262	2	2|0	2	1	515
RAD51D_HU	153791300	SDAD1	55153	2|2	4	2	0.00291121	2	1|1	2	1	687
RAD51D_HU	41055989	MPHOSPH8	54737	2|3	5	2.5	0.00290698	2	1|2	3	1.5	860
RAD51D_HU	222136585	TIMELESS	8914	4|3	7	3.5	0.00289735	2	3|3	6	3	1208
RAD51D_HU	4502743	CDK7	1022	0|2	2	1	0.00289017	2	0|2	2	1	346
RAD51D_HU	22035606	MAP4K4	9448	4|3	7	3.5	0.00288779	2	2|3	5	2.5	1212
RAD51D_HU	189458821	TGM3	7053	0|4	4	2	0.002886	2	0|3	3	1.5	693
RAD51D_HU	48255945	ATP2B1	490	5|2	7	3.5	0.00286885	2	4|2	6	3	1220
RAD51D_HU	24415404	MDN1	23195	23|9	32	16	0.00285919	2	16|8	24	12	5596
RAD51D_HU	14150171	THOC3	84321	0|2	2	1	0.002849	2	0|2	2	1	351
RAD51D_HU	4503381	DR1	1810	0|1	1	0.5	0.00284091	2	0|1	1	0.5	176
RAD51D_HU	31563534	RFC2	5982	2|0	2	1	0.00282486	2	2|0	2	1	354
RAD51D_HU	259490226	DACH1	1602	3|1	4	2	0.00282486	2	2|1	3	1.5	708
RAD51D_HU	28274686	ZFP82	284406	3|0	3	1.5	0.00281955	2	3|0	3	1.5	532
RAD51D_HU	55769548	PHF14	9678	0|5	5	2.5	0.00281532	2	0|3	3	1.5	888
RAD51D_HU	12669909	ACSL4	2182	2|2	4	2	0.00281294	2	1|1	2	1	711
RAD51D_HU	46276868	KIAA0355	9710	6|0	6	3	0.00280374	2	2|0	2	1	1070
RAD51D_HU	262527223	CAAP1	79886	0|2	2	1	0.00277008	2	0|2	2	1	361
RAD51D_HU	73747799	VPS52	6293	2|2	4	2	0.00276625	2	1|1	2	1	723
RAD51D_HU	7657441	PDAP1	11333	0|1	1	0.5	0.00276243	2	0|1	1	0.5	181
RAD51D_HU	190194355	CIP2A	57650	5|0	5	2.5	0.00276243	2	3|0	3	1.5	905
RAD51D_HU	5729790	CTCF	10664	2|2	4	2	0.00275103	2	1|2	3	1.5	727
RAD51D_HU	153792536	ATAD2B	54454	8|0	8	4	0.00274348	2	3|0	3	1.5	1458
RAD51D_HU	49533617	SOAT1	6646	3|0	3	1.5	0.00272727	2	2|0	2	1	550
RAD51D_HU	122937211	ECPAS	23392	8|3	11	5.5	0.00272682	2	5|2	7	3.5	2017
RAD51D_HU	56549668	ARID2	196528	4|6	10	5	0.0027248	2	3|4	7	3.5	1835
RAD51D_HU	399154157	STRIP1	85369	4|0	4	2	0.00269542	2	3|0	3	1.5	742
RAD51D_HU	190885495	ARHGEF3	50650	3|0	3	1.5	0.00268817	2	2|0	2	1	558
RAD51D_HU	21361272	MLLT1	4298	0|3	3	1.5	0.00268336	2	0|2	2	1	559
RAD51D_HU	402793870	VPS72	6944	0|2	2	1	0.00266667	2	0|2	2	1	375
RAD51D_HU	18644734	CTNNBL1	56259	2|1	3	1.5	0.0026643	2	1|1	2	1	563
RAD51D_HU	4758896	PEX14	5195	0|2	2	1	0.00265252	2	0|2	2	1	377
RAD51D_HU	38202257	GANAB	23193	1|4	5	2.5	0.00264831	2	1|4	5	2.5	944
RAD51D_HU	118442837	SALL1	6299	5|2	7	3.5	0.0026435	2	2|2	4	2	1324
RAD51D_HU	197276600	MAP4	4134	3|3	6	3	0.00264317	2	3|2	5	2.5	1135
RAD51D_HU	22094987	RPTOR	57521	3|4	7	3.5	0.00262172	2	1|2	3	1.5	1335
RAD51D_HU	157671949	RLF	6018	3|7	10	5	0.00261233	2	2|5	7	3.5	1914
RAD51D_HU	218563737	C17orf49	124944	0|1	1	0.5	0.00260417	2	0|1	1	0.5	192
RAD51D_HU	15626999	ITPA	3704	1|0	1	0.5	0.00257732	2	1|0	1	0.5	194
RAD51D_HU	22748747	LSM12	124801	1|0	1	0.5	0.0025641	2	1|0	1	0.5	195
RAD51D_HU	8393009	VPS51	738	2|2	4	2	0.00255754	2	1|1	2	1	782
RAD51D_HU	126116594	GINS1	9837	0|1	1	0.5	0.00255102	2	0|1	1	0.5	196
RAD51D_HU	5453974	PKN2	5586	5|0	5	2.5	0.00254065	2	4|0	4	2	984
RAD51D_HU	150378545	POM121C	100101267	2|3	5	2.5	0.00253293	2	1|2	3	1.5	987
RAD51D_HU	23199983	PIGK	10026	2|0	2	1	0.00253165	2	1|0	1	0.5	395
RAD51D_HU	49574529	UTP6	55813	3|0	3	1.5	0.00251256	2	2|0	2	1	597
RAD51D_HU	373251164	GLS	2744	3|0	3	1.5	0.00250836	2	3|0	3	1.5	598
RAD51D_HU	70166599	PUS1	80324	2|0	2	1	0.00250627	2	2|0	2	1	399
RAD51D_HU	256222019	RAB10	10890	1|0	1	0.5	0.0025	2	1|0	1	0.5	200
RAD51D_HU	260764001	LCORL	254251	0|3	3	1.5	0.00249169	2	0|3	3	1.5	602
RAD51D_HU	20070349	VMP1	81671	0|2	2	1	0.00246305	2	0|1	1	0.5	406
RAD51D_HU	NP_001013865.1	SLTM	79811	0|5	5	2.5	0.00246063	2	0|4	4	2	1016
RAD51D_HU	255653002	PYGL	5836	4|0	4	2	0.00246002	2	4|0	4	2	813
RAD51D_HU	NP_060439.2	IWS1	55677	0|4	4	2	0.002442	2	0|3	3	1.5	819
RAD51D_HU	21265040	MRPL22	29093	1|0	1	0.5	0.00242718	2	1|0	1	0.5	206
RAD51D_HU	375340329	MELK	9833	3|0	3	1.5	0.00242326	2	3|0	3	1.5	619
RAD51D_HU	269847398	WDR76	79968	1|2	3	1.5	0.00239617	2	1|1	2	1	626
RAD51D_HU	32307148	OGT	8473	0|5	5	2.5	0.00239006	2	0|4	4	2	1046
RAD51D_HU	21361370	PYGB	5834	1|3	4	2	0.00237248	2	1|2	3	1.5	843
RAD51D_HU	374248661	C19orf47	126526	0|2	2	1	0.00236967	2	0|2	2	1	422
RAD51D_HU	4502303	ATP5PO	539	1|0	1	0.5	0.00234742	2	1|0	1	0.5	213
RAD51D_HU	226371706	PARP9	83666	4|0	4	2	0.00234192	2	2|0	2	1	854
RAD51D_HU	13376243	MCMBP	79892	1|2	3	1.5	0.00233645	2	1|1	2	1	642
RAD51D_HU	32698936	BCL9L	283149	7|0	7	3.5	0.00233489	2	7|0	7	3.5	1499
RAD51D_HU	18379328	WAC	51322	0|3	3	1.5	0.00231839	2	0|2	2	1	647
RAD51D_HU	194440660	TOPBP1	11073	0|7	7	3.5	0.00229961	2	0|5	5	2.5	1522
RAD51D_HU	33383235	MCM10	55388	2|2	4	2	0.00228833	2	1|2	3	1.5	874
RAD51D_HU	147903302	MAP7D3	79649	4|0	4	2	0.00228311	2	3|0	3	1.5	876
RAD51D_HU	296011010	TASOR2	54906	4|7	11	5.5	0.00226337	2	3|5	8	4	2430
RAD51D_HU	24797106	FAF2	23197	1|1	2	1	0.00224719	2	1|1	2	1	445
RAD51D_HU	7662078	TTC37	9652	4|3	7	3.5	0.00223785	2	3|2	5	2.5	1564
RAD51D_HU	18375673	UPF1	5976	5|0	5	2.5	0.00223614	2	4|0	4	2	1118
RAD51D_HU	297139703	ARID1B	57492	6|4	10	5	0.00223614	2	4|2	6	3	2236
RAD51D_HU	289577134	GOLGA4	2803	5|5	10	5	0.00222916	2	3|4	7	3.5	2243
RAD51D_HU	134142826	PCM1	5108	2|7	9	4.5	0.00222332	2	2|5	7	3.5	2024
RAD51D_HU	339275974	AKAP1	8165	2|2	4	2	0.00221484	2	1|1	2	1	903
RAD51D_HU	57164942	CKAP5	9793	3|6	9	4.5	0.00221457	2	3|3	6	3	2032
RAD51D_HU	24308263	PRUNE1	58497	0|2	2	1	0.00220751	2	0|2	2	1	453
RAD51D_HU	148228819	GPR89A	653519	0|2	2	1	0.0021978	2	0|2	2	1	455
RAD51D_HU	4885217	ERCC4	2072	2|2	4	2	0.00218341	2	1|2	3	1.5	916
RAD51D_HU	33188447	SRPK2	6733	3|0	3	1.5	0.00218023	2	2|0	2	1	688
RAD51D_HU	4503729	FKBP4	2288	0|2	2	1	0.00217865	2	0|2	2	1	459
RAD51D_HU	4504035	GMPS	8833	0|3	3	1.5	0.0021645	2	0|2	2	1	693
RAD51D_HU	191252795	DCAKD	79877	1|0	1	0.5	0.0021645	2	1|0	1	0.5	231
RAD51D_HU	223029410	TLN1	7094	9|2	11	5.5	0.0021645	2	5|1	6	3	2541
RAD51D_HU	39725938	POLR3A	11128	4|2	6	3	0.00215827	2	2|1	3	1.5	1390
RAD51D_HU	45827771	EDC4	23644	5|1	6	3	0.00214133	2	3|1	4	2	1401
RAD51D_HU	21450775	TOR1AIP2	163590	0|2	2	1	0.00212766	2	0|2	2	1	470
RAD51D_HU	90819233	AFDN	4301	4|3	7	3.5	0.00211993	2	2|2	4	2	1651
RAD51D_HU	347582593	ARID5B	84159	4|0	4	2	0.0021164	2	2|0	2	1	945
RAD51D_HU	12408656	CAPN1	823	0|3	3	1.5	0.00210084	2	0|2	2	1	714
RAD51D_HU	14149627	USP15	9958	0|4	4	2	0.00210084	2	0|3	3	1.5	952
RAD51D_HU	25777600	PSMD1	5707	0|4	4	2	0.00209864	2	0|3	3	1.5	953
RAD51D_HU	226497574	RBM19	9904	1|3	4	2	0.00208333	2	1|3	4	2	960
RAD51D_HU	55953117	RPS6KB2	6199	1|1	2	1	0.00207469	2	1|1	2	1	482
RAD51D_HU	19924175	KIF1A	547	4|3	7	3.5	0.00207101	2	3|1	4	2	1690
RAD51D_HU	49574532	GSK3A	2931	2|0	2	1	0.00207039	2	1|0	1	0.5	483
RAD51D_HU	371874306	ANKRD11	29123	5|6	11	5.5	0.00206534	2	3|5	8	4	2663
RAD51D_HU	62234461	NLE1	54475	2|0	2	1	0.00206186	2	1|0	1	0.5	485
RAD51D_HU	27501458	CHTF18	63922	2|2	4	2	0.00205128	2	1|1	2	1	975
RAD51D_HU	194328699	EMG1	10436	1|0	1	0.5	0.00204918	2	1|0	1	0.5	244
RAD51D_HU	327199314	SLC19A1	6573	2|0	2	1	0.00204499	2	1|0	1	0.5	489
RAD51D_HU	76880486	ASCC3	10973	7|2	9	4.5	0.0020436	2	6|2	8	4	2202
RAD51D_HU	114326552	MON2	23041	4|3	7	3.5	0.00203844	2	3|3	6	3	1717
RAD51D_HU	23110944	PSMA6	5687	1|0	1	0.5	0.00203252	2	1|0	1	0.5	246
RAD51D_HU	28144916	LIN37	55957	0|1	1	0.5	0.00203252	2	0|1	1	0.5	246
RAD51D_HU	110618253	POLRMT	5442	2|3	5	2.5	0.00203252	2	2|2	4	2	1230
RAD51D_HU	21361282	SRSF4	6429	0|2	2	1	0.00202429	2	0|2	2	1	494
RAD51D_HU	41281453	SLK	9748	0|5	5	2.5	0.00202429	2	0|5	5	2.5	1235
RAD51D_HU	262205374	FAM122B	159090	0|1	1	0.5	0.00202429	2	0|1	1	0.5	247
RAD51D_HU	5454052	SFN	2810	0|1	1	0.5	0.00201613	2	0|1	1	0.5	248
RAD51D_HU	156564401	NSF	4905	3|0	3	1.5	0.00201613	2	2|0	2	1	744
RAD51D_HU	67782311	SKIV2L	6499	5|0	5	2.5	0.00200642	2	4|0	4	2	1246
RAD51D_HU	14249342	INA	9118	0|2	2	1	0.00200401	2	0|1	1	0.5	499
RAD51D_HU	14211540	MOV10	4343	3|1	4	2	0.00199402	2	2|1	3	1.5	1003
RAD51D_HU	342349354	RANBP6	26953	3|0	3	1.5	0.00199203	2	2|0	2	1	753
RAD51D_HU	18087845	CDCA5	113130	1|0	1	0.5	0.00198413	2	1|0	1	0.5	252
RAD51D_HU	21618338	STAT3	6774	0|3	3	1.5	0.00195059	2	0|2	2	1	769
RAD51D_HU	197313748	SETD2	29072	3|7	10	5	0.00195008	2	2|5	7	3.5	2564
RAD51D_HU	189217919	PATL1	219988	3|0	3	1.5	0.00194805	2	2|0	2	1	770
RAD51D_HU	33946282	VIRMA	25962	5|2	7	3.5	0.00193157	2	3|2	5	2.5	1812
RAD51D_HU	55770870	L3MBTL3	84456	0|3	3	1.5	0.00192308	2	0|2	2	1	780
RAD51D_HU	39995084	INTS3	65123	4|0	4	2	0.00191939	2	4|0	4	2	1042
RAD51D_HU	27477070	BTAF1	9044	3|4	7	3.5	0.00189292	2	3|2	5	2.5	1849
RAD51D_HU	115430233	UHRF1	29128	3|0	3	1.5	0.00186104	2	2|0	2	1	806
RAD51D_HU	5803177	SNTB2	6645	2|0	2	1	0.00185185	2	1|0	1	0.5	540
RAD51D_HU	197333761	CPNE1	8904	2|0	2	1	0.00184502	2	1|0	1	0.5	542
RAD51D_HU	209862778	ABL2	27	2|0	2	1	0.00184502	2	2|0	2	1	542
RAD51D_HU	23397670	ZNF280B	140883	0|2	2	1	0.00184162	2	0|2	2	1	543
RAD51D_HU	71772942	AP1G1	164	3|0	3	1.5	0.00182482	2	2|0	2	1	822
RAD51D_HU	430727947	PPP2R2B	5521	0|2	2	1	0.00182149	2	0|2	2	1	549
RAD51D_HU	156151413	MUS81	80198	0|2	2	1	0.00181488	2	0|1	1	0.5	551
RAD51D_HU	4502281	ATP1B3	483	0|1	1	0.5	0.00179211	2	0|1	1	0.5	279
RAD51D_HU	225545550	TELO2	9894	2|1	3	1.5	0.00179211	2	2|1	3	1.5	837
RAD51D_HU	38327039	HSPA4	3308	0|3	3	1.5	0.00178571	2	0|3	3	1.5	840
RAD51D_HU	55770830	CBX4	8535	0|2	2	1	0.00178571	2	0|1	1	0.5	560
RAD51D_HU	168229248	ASNS	440	0|2	2	1	0.00178253	2	0|2	2	1	561
RAD51D_HU	189409128	ZEB1	6935	0|4	4	2	0.00177936	2	0|3	3	1.5	1124
RAD51D_HU	158534055	RSBN1L	222194	0|3	3	1.5	0.00177305	2	0|3	3	1.5	846
RAD51D_HU	226371667	DLGAP5	9787	0|3	3	1.5	0.00177305	2	0|2	2	1	846
RAD51D_HU	19923191	MCM3AP	8888	0|7	7	3.5	0.00176768	2	0|4	4	2	1980
RAD51D_HU	212549532	CASP8AP2	9994	3|4	7	3.5	0.00176589	2	3|3	6	3	1982
RAD51D_HU	194394141	URB1	9875	6|2	8	4	0.00176134	2	5|1	6	3	2271
RAD51D_HU	23308722	TTK	7272	3|0	3	1.5	0.00175029	2	2|0	2	1	857
RAD51D_HU	102467481	SMPD4	55627	3|0	3	1.5	0.0017321	2	3|0	3	1.5	866
RAD51D_HU	20070260	NELFB	25920	2|0	2	1	0.00172414	2	2|0	2	1	580
RAD51D_HU	131888281	NKAPD1	55216	1|0	1	0.5	0.00171233	2	1|0	1	0.5	292
RAD51D_HU	116256466	WDR81	124997	3|0	3	1.5	0.00168539	2	2|0	2	1	890
RAD51D_HU	21359873	PLK1	5347	0|2	2	1	0.00165837	2	0|1	1	0.5	603
RAD51D_HU	156139122	TET1	80312	0|7	7	3.5	0.00163858	2	0|4	4	2	2136
RAD51D_HU	318083361	GCFC2	6936	0|2	2	1	0.00163399	2	0|2	2	1	612
RAD51D_HU	5453918	SLC25A17	10478	0|1	1	0.5	0.00162866	2	0|1	1	0.5	307
RAD51D_HU	164419744	NFAT5	10725	0|5	5	2.5	0.00161394	2	0|2	2	1	1549
RAD51D_HU	227499619	SLC27A2	11001	2|0	2	1	0.0016129	2	1|0	1	0.5	620
RAD51D_HU	28872812	MORC3	23515	0|3	3	1.5	0.00159744	2	0|2	2	1	939
RAD51D_HU	11968023	ZNF106	64397	1|5	6	3	0.0015932	2	1|5	6	3	1883
RAD51D_HU	372266127	FLII	2314	4|0	4	2	0.00158983	2	4|0	4	2	1258
RAD51D_HU	92859701	MYO6	4646	3|1	4	2	0.00155642	2	2|1	3	1.5	1285
RAD51D_HU	11056036	TTLL12	23170	2|0	2	1	0.0015528	2	2|0	2	1	644
RAD51D_HU	390131986	SENP1	29843	0|2	2	1	0.0015528	2	0|2	2	1	644
RAD51D_HU	109948283	PUM3	9933	2|0	2	1	0.00154321	2	2|0	2	1	648
RAD51D_HU	157384971	GAK	2580	2|2	4	2	0.00152555	2	1|1	2	1	1311
RAD51D_HU	93102379	LRP1B	53353	7|7	14	7	0.00152207	2	2|2	4	2	4599
RAD51D_HU	13994151	PDLIM1	9124	0|1	1	0.5	0.00151976	2	0|1	1	0.5	329
RAD51D_HU	209862871	TRMT1	55621	2|0	2	1	0.00151745	2	2|0	2	1	659
RAD51D_HU	221136781	SRBD1	55133	0|3	3	1.5	0.00150754	2	0|2	2	1	995
RAD51D_HU	203098098	SHROOM3	57619	6|0	6	3	0.00150301	2	4|0	4	2	1996
RAD51D_HU	340523141	E2F3	1871	0|1	1	0.5	0.00149701	2	0|1	1	0.5	334
RAD51D_HU	5031579	AKAP8	10270	0|2	2	1	0.00144509	2	0|1	1	0.5	692
RAD51D_HU	31543184	ERI1	90459	0|1	1	0.5	0.00143266	2	0|1	1	0.5	349
RAD51D_HU	19923597	SAP130	79595	0|3	3	1.5	0.0014313	2	0|3	3	1.5	1048
RAD51D_HU	110227866	SUN1	23353	2|0	2	1	0.0014245	2	1|0	1	0.5	702
RAD51D_HU	323362983	UBE4A	9354	3|0	3	1.5	0.00140713	2	2|0	2	1	1066
RAD51D_HU	39725952	AGGF1	55109	0|2	2	1	0.00140056	2	0|1	1	0.5	714
RAD51D_HU	187960100	UBE3C	9690	3|0	3	1.5	0.00138504	2	2|0	2	1	1083
RAD51D_HU	4505255	MSI1	4440	1|0	1	0.5	0.00138122	2	1|0	1	0.5	362
RAD51D_HU	8923417	ADPRHL2	54936	1|0	1	0.5	0.00137741	2	1|0	1	0.5	363
RAD51D_HU	24307961	TTI1	9675	2|1	3	1.5	0.00137741	2	1|1	2	1	1089
RAD51D_HU	13236579	SLC27A3	11000	2|0	2	1	0.00136986	2	2|0	2	1	730
RAD51D_HU	4506399	RAE1	8480	0|1	1	0.5	0.0013587	2	0|1	1	0.5	368
RAD51D_HU	354721195	TAOK2	9344	3|0	3	1.5	0.0013369	2	2|0	2	1	1122
RAD51D_HU	118572601	UBN1	29855	0|3	3	1.5	0.00132275	2	0|2	2	1	1134
RAD51D_HU	165905589	LIMA1	51474	0|2	2	1	0.00131579	2	0|2	2	1	760
RAD51D_HU	169636418	MRPL38	64978	1|0	1	0.5	0.00131579	2	1|0	1	0.5	380
RAD51D_HU	16306580	KDM2A	22992	3|0	3	1.5	0.00129088	2	2|0	2	1	1162
RAD51D_HU	5454004	DPF2	5977	0|1	1	0.5	0.00127877	2	0|1	1	0.5	391
RAD51D_HU	116089337	IQGAP2	10788	4|0	4	2	0.00126984	2	4|0	4	2	1575
RAD51D_HU	148762969	KMT2D	8085	9|5	14	7	0.00126422	2	7|4	11	5.5	5537
RAD51D_HU	24308127	DNAJC10	54431	2|0	2	1	0.00126103	2	2|0	2	1	793
RAD51D_HU	301898023	TTC27	55622	2|0	2	1	0.00126103	2	1|0	1	0.5	793
RAD51D_HU	56790919	HASPIN	83903	2|0	2	1	0.00125313	2	1|0	1	0.5	798
RAD51D_HU	119220605	USP10	9100	2|0	2	1	0.00125313	2	2|0	2	1	798
RAD51D_HU	410812199	LOC441155	441155	0|2	2	1	0.00124224	2	0|1	1	0.5	805
RAD51D_HU	146219843	SRCAP	10847	5|3	8	4	0.00123839	2	3|2	5	2.5	3230
RAD51D_HU	38373690	COPS4	51138	0|1	1	0.5	0.00123153	2	0|1	1	0.5	406
RAD51D_HU	51479192	RING1	6015	1|0	1	0.5	0.00123153	2	1|0	1	0.5	406
RAD51D_HU	61102723	SLX4IP	128710	1|0	1	0.5	0.00122549	2	1|0	1	0.5	408
RAD51D_HU	5031741	DNAJA2	10294	1|0	1	0.5	0.00121359	2	1|0	1	0.5	412
RAD51D_HU	145553959	ELAC2	60528	0|2	2	1	0.00121065	2	0|2	2	1	826
RAD51D_HU	14149793	QRICH2	84074	4|0	4	2	0.00120265	2	2|0	2	1	1663
RAD51D_HU	289547571	PRDM16	63976	0|3	3	1.5	0.00119332	2	0|3	3	1.5	1257
RAD51D_HU	61743954	AHNAK	79026	6|8	14	7	0.00118846	2	4|4	8	4	5890
RAD51D_HU	296179431	BCORL1	63035	0|4	4	2	0.00116891	2	0|3	3	1.5	1711
RAD51D_HU	42544159	HSPH1	10808	2|0	2	1	0.0011655	2	2|0	2	1	858
RAD51D_HU	61097912	NOM1	64434	0|2	2	1	0.00116279	2	0|1	1	0.5	860
RAD51D_HU	192449449	UBE2O	63893	3|0	3	1.5	0.00116099	2	2|0	2	1	1292
RAD51D_HU	260436831	EPB41	2035	2|0	2	1	0.00115741	2	2|0	2	1	864
RAD51D_HU	219802034	NFRKB	4798	0|3	3	1.5	0.00115473	2	0|2	2	1	1299
RAD51D_HU	51173724	BYSL	705	1|0	1	0.5	0.00114416	2	1|0	1	0.5	437
RAD51D_HU	226246554	CCDC168	643677	9|7	16	8	0.00112978	2	7|6	13	6.5	7081
RAD51D_HU	7549793	TBL2	26608	1|0	1	0.5	0.00111857	2	1|0	1	0.5	447
RAD51D_HU	33636719	TIMM44	10469	1|0	1	0.5	0.00110619	2	1|0	1	0.5	452
RAD51D_HU	12758125	RRP8	23378	1|0	1	0.5	0.00109649	2	1|0	1	0.5	456
RAD51D_HU	15991827	HK1	3098	2|0	2	1	0.0010917	2	1|0	1	0.5	916
RAD51D_HU	157364934	FBRS	64319	0|1	1	0.5	0.00108696	2	0|1	1	0.5	460
RAD51D_HU	189011544	KDM6A	7403	0|3	3	1.5	0.00107066	2	0|2	2	1	1401
RAD51D_HU	64276486	CWC27	10283	0|1	1	0.5	0.00105932	2	0|1	1	0.5	472
RAD51D_HU	21361875	LTV1	84946	1|0	1	0.5	0.00105263	2	1|0	1	0.5	475
RAD51D_HU	74315356	SHPK	23729	1|0	1	0.5	0.00104603	2	1|0	1	0.5	478
RAD51D_HU	62241011	AKT1	207	1|0	1	0.5	0.00104167	2	1|0	1	0.5	480
RAD51D_HU	13540555	PTDSS2	81490	1|0	1	0.5	0.00102669	2	1|0	1	0.5	487
RAD51D_HU	110611218	RRBP1	6238	0|2	2	1	0.00102354	2	0|1	1	0.5	977
RAD51D_HU	4505939	POLR2A	5430	4|0	4	2	0.00101523	2	3|0	3	1.5	1970
RAD51D_HU	299758476	NFIB	4781	1|0	1	0.5	0.00101215	2	1|0	1	0.5	494
RAD51D_HU	256818821	RAD18	56852	0|1	1	0.5	0.0010101	2	0|1	1	0.5	495
RAD51D_HU	224028289	TTC28	23331	3|2	5	2.5	0.00100766	2	2|2	4	2	2481
RAD51D_HU	87116683	ZFC3H1	196441	2|2	4	2	0.00100553	2	2|2	4	2	1989
RAD51D_HU	118722349	RBM12B	389677	2|0	2	1	0.000999001	2	1|0	1	0.5	1001
RAD51D_HU	21071052	HLTF	6596	2|0	2	1	0.00099108	2	2|0	2	1	1009
RAD51D_HU	118130815	MIER1	57708	0|1	1	0.5	0.000976562	2	0|1	1	0.5	512
RAD51D_HU	50838795	MTA3	57504	1|0	1	0.5	0.000970874	2	1|0	1	0.5	515
RAD51D_HU	219283152	API5	8539	0|1	1	0.5	0.000954198	2	0|1	1	0.5	524
RAD51D_HU	217272861	P4HA2	8974	0|1	1	0.5	0.000938086	2	0|1	1	0.5	533
RAD51D_HU	21359969	POLR3C	10623	0|1	1	0.5	0.00093633	2	0|1	1	0.5	534
RAD51D_HU	21359965	CLPTM1L	81037	1|0	1	0.5	0.000929368	2	1|0	1	0.5	538
RAD51D_HU	122939153	NNT	23530	2|0	2	1	0.00092081	2	2|0	2	1	1086
RAD51D_HU	36030946	ANGEL2	90806	1|0	1	0.5	0.000919118	2	1|0	1	0.5	544
RAD51D_HU	NP_001070674.1	SEC31A	22872	0|2	2	1	0.000904159	2	0|2	2	1	1106
RAD51D_HU	68299770	NEPRO	25871	1|0	1	0.5	0.000881834	2	1|0	1	0.5	567
RAD51D_HU	16579828	ZFP91	80829	0|1	1	0.5	0.000877193	2	0|1	1	0.5	570
RAD51D_HU	442796450	MBD4	8930	1|0	1	0.5	0.00087108	2	1|0	1	0.5	574
RAD51D_HU	45827701	DOP1B	9980	2|2	4	2	0.000870322	2	1|1	2	1	2298
RAD51D_HU	115647981	QSER1	79832	0|3	3	1.5	0.000864553	2	0|2	2	1	1735
RAD51D_HU	308044526	ANKHD1	54882	0|1	1	0.5	0.000860585	2	0|1	1	0.5	581
RAD51D_HU	291327466	DCP1A	55802	1|0	1	0.5	0.000859107	2	1|0	1	0.5	582
RAD51D_HU	5031863	LGALS3BP	3959	1|0	1	0.5	0.000854701	2	1|0	1	0.5	585
RAD51D_HU	150456436	SLF2	55719	0|2	2	1	0.000852515	2	0|1	1	0.5	1173
RAD51D_HU	28872782	CDK5RAP1	51654	0|1	1	0.5	0.000851789	2	0|1	1	0.5	587
RAD51D_HU	124028525	FARSB	10056	1|0	1	0.5	0.000848896	2	1|0	1	0.5	589
RAD51D_HU	231573214	LTN1	26046	0|3	3	1.5	0.000827815	2	0|2	2	1	1812
RAD51D_HU	54112380	KDM2B	84678	0|2	2	1	0.000790514	2	0|1	1	0.5	1265
RAD51D_HU	108860697	ZNF592	9640	0|2	2	1	0.000789266	2	0|2	2	1	1267
RAD51D_HU	214830079	SPART	23111	0|1	1	0.5	0.000750751	2	0|1	1	0.5	666
RAD51D_HU	153945846	ITPR3	3710	2|2	4	2	0.000748783	2	1|1	2	1	2671
RAD51D_HU	31377782	PRKCD	5580	1|0	1	0.5	0.000739645	2	1|0	1	0.5	676
RAD51D_HU	209364547	ECD	11319	0|1	1	0.5	0.000738552	2	0|1	1	0.5	677
RAD51D_HU	153792074	PRR12	57479	0|3	3	1.5	0.000736739	2	0|2	2	1	2036
RAD51D_HU	156546894	PHF21A	51317	1|0	1	0.5	0.000735294	2	1|0	1	0.5	680
RAD51D_HU	21359972	KBTBD7	84078	0|1	1	0.5	0.000730994	2	0|1	1	0.5	684
RAD51D_HU	269846807	SBNO1	55206	0|2	2	1	0.000718391	2	0|2	2	1	1392
RAD51D_HU	348041302	PI4KA	5297	3|0	3	1.5	0.000713606	2	2|0	2	1	2102
RAD51D_HU	56237021	FBN3	84467	4|0	4	2	0.000711997	2	4|0	4	2	2809
RAD51D_HU	283046701	LARP4	113251	1|0	1	0.5	0.000690608	2	1|0	1	0.5	724
RAD51D_HU	166795250	KIF2C	11004	1|0	1	0.5	0.000689655	2	1|0	1	0.5	725
RAD51D_HU	21361861	FANCD2	2177	2|0	2	1	0.00067981	2	1|0	1	0.5	1471
RAD51D_HU	62422577	NBEA	26960	4|0	4	2	0.000678887	2	2|0	2	1	2946
RAD51D_HU	20986486	YY1AP1	55249	0|1	1	0.5	0.00067659	2	0|1	1	0.5	739
RAD51D_HU	105990532	APOB	338	6|0	6	3	0.000657462	2	4|0	4	2	4563
RAD51D_HU	38202214	SEC23A	10484	1|0	1	0.5	0.000653595	2	1|0	1	0.5	765
RAD51D_HU	157266328	BARD1	580	0|1	1	0.5	0.000643501	2	0|1	1	0.5	777
RAD51D_HU	164419758	BRD2	6046	1|0	1	0.5	0.00062422	2	1|0	1	0.5	801
RAD51D_HU	194473720	CSDE1	7812	1|0	1	0.5	0.000615006	2	1|0	1	0.5	813
RAD51D_HU	119964721	FER	2241	0|1	1	0.5	0.000608273	2	0|1	1	0.5	822
RAD51D_HU	153945728	MAP1B	4131	3|0	3	1.5	0.00060778	2	2|0	2	1	2468
RAD51D_HU	157671929	PIK3C2A	5286	2|0	2	1	0.00059312	2	2|0	2	1	1686
RAD51D_HU	260064009	USP24	23358	0|3	3	1.5	0.000572519	2	0|3	3	1.5	2620
RAD51D_HU	157738621	KIF13A	63971	2|0	2	1	0.000554017	2	2|0	2	1	1805
RAD51D_HU	145699133	SPEF2	79925	0|2	2	1	0.000548847	2	0|2	2	1	1822
RAD51D_HU	12751473	DNMT3A	1788	1|0	1	0.5	0.000548246	2	1|0	1	0.5	912
RAD51D_HU	24234683	USP11	8237	0|1	1	0.5	0.000519211	2	0|1	1	0.5	963
RAD51D_HU	21237783	COG1	9382	1|0	1	0.5	0.000510204	2	1|0	1	0.5	980
RAD51D_HU	NP_055520.3	DOCK4	9732	2|0	2	1	0.000508647	2	2|0	2	1	1966
RAD51D_HU	119874201	FRYL	285527	3|0	3	1.5	0.000497843	2	2|0	2	1	3013
RAD51D_HU	45439359	TRIO	7204	3|0	3	1.5	0.00048434	2	2|0	2	1	3097
RAD51D_HU	48762942	HIP1R	9026	1|0	1	0.5	0.000468165	2	1|0	1	0.5	1068
RAD51D_HU	110832843	TAF4	6874	0|1	1	0.5	0.000460829	2	0|1	1	0.5	1085
RAD51D_HU	154350241	ARFGEF3	57221	2|0	2	1	0.000459348	2	2|0	2	1	2177
RAD51D_HU	116174780	SEC24A	10802	1|0	1	0.5	0.000457457	2	1|0	1	0.5	1093
RAD51D_HU	116812586	NCAPG2	54892	1|0	1	0.5	0.000437445	2	1|0	1	0.5	1143
RAD51D_HU	16933542	FN1	2335	0|2	2	1	0.000424628	2	0|2	2	1	2355
RAD51D_HU	84043963	EIF5B	9669	0|1	1	0.5	0.000409836	2	0|1	1	0.5	1220
RAD51D_HU	11034811	CTNND2	1501	1|0	1	0.5	0.000408163	2	1|0	1	0.5	1225
RAD51D_HU	331284176	NCOR2	9612	0|2	2	1	0.000406835	2	0|2	2	1	2458
RAD51D_HU	58331268	ERCC6L	54821	1|0	1	0.5	0.0004	2	1|0	1	0.5	1250
RAD51D_HU	124028529	SYMPK	8189	1|0	1	0.5	0.000392465	2	1|0	1	0.5	1274
RAD51D_HU	22035677	ARID4B	51742	0|1	1	0.5	0.000381098	2	0|1	1	0.5	1312
RAD51D_HU	153945755	ZNF608	57507	1|0	1	0.5	0.000330688	2	1|0	1	0.5	1512
RAD51D_HU	91718902	KMT2C	58508	0|3	3	1.5	0.000305437	2	0|3	3	1.5	4911
RAD51D_HU	221139764	PHRF1	57661	1|0	1	0.5	0.000303398	2	1|0	1	0.5	1648
RAD51D_HU	355390313	SCRIB	23513	1|0	1	0.5	0.000302115	2	1|0	1	0.5	1655
RAD51D_HU	366039979	RNF213	57674	3|0	3	1.5	0.000288074	2	3|0	3	1.5	5207
RAD51D_HU	33188445	MACF1	23499	3|0	3	1.5	0.000276243	2	3|0	3	1.5	5430
RAD51D_HU	63252863	SLX4	84464	1|0	1	0.5	0.000272628	2	1|0	1	0.5	1834
RAD51D_HU	32307128	NCOA6	23054	0|1	1	0.5	0.000242365	2	0|1	1	0.5	2063
RAD51D_HU	118197272	ATG2B	55102	1|0	1	0.5	0.000240616	2	1|0	1	0.5	2078
RAD51D_HU	62198237	POLE	5426	1|0	1	0.5	0.000218723	2	1|0	1	0.5	2286
RAD51D_HU	29244924	CHD6	84181	1|0	1	0.5	0.000184162	2	1|0	1	0.5	2715

## Sheet: XRCC2 BioID HU
Bait	Prey	PreyGene	Entrez_ID	Spec	SpecSum	AvgSpec	SAF	NumReplicates	UniqueSpec	UniqueSpecSum	UniqueAvgSpec	PreySequenceLength
XRCC2_HU	11545863	MCCC2	64087	854|521	1375	687.5	1.22114	2	110|76	186	93	563
XRCC2_HU	119943100	PCCB	5096	562|371	933	466.5	0.865492	2	82|63	145	72.5	539
XRCC2_HU	11415030	HIST1H4J	8363	76|90	166	83	0.805825	2	27|24	51	25.5	103
XRCC2_HU	4504259	HIST1H2BL	8340	78|117	195	97.5	0.77381	2	21|25	46	23	126
XRCC2_HU	28173554	HIST3H2BB	128312	70|109	179	89.5	0.710317	2	21|25	46	23	126
XRCC2_HU	106049292	PC	5091	942|727	1669	834.5	0.708404	2	214|188	402	201	1178
XRCC2_HU	116805327	MCCC1	56922	671|349	1020	510	0.703448	2	129|95	224	112	725
XRCC2_HU	65506442	PCCA	5095	573|424	997	498.5	0.684753	2	125|111	236	118	728
XRCC2_HU	106775678	HIST2H2AA4	723790	69|92	161	80.5	0.619231	2	11|13	24	12	130
XRCC2_HU	4504245	HIST1H2AC	8334	62|85	147	73.5	0.565385	2	10|11	21	10.5	130
XRCC2_HU	4503571	ENO1	2023	210|255	465	232.5	0.535714	2	70|67	137	68.5	434
XRCC2_HU	5031749	HMGN2	3151	20|69	89	44.5	0.494444	2	11|16	27	13.5	90
XRCC2_HU	120407068	TP53	7157	160|124	284	142	0.361323	2	52|55	107	53.5	393
XRCC2_HU	33286418	PKM	5315	98|201	299	149.5	0.281544	2	42|54	96	48	531
XRCC2_HU	13904866	RPL28	6158	41|34	75	37.5	0.273723	2	11|8	19	9.5	137
XRCC2_HU	378404908	GAPDH	2597	63|97	160	80	0.273038	2	28|39	67	33.5	293
XRCC2_HU	5453555	RAN	5901	57|57	114	57	0.263889	2	23|24	47	23.5	216
XRCC2_HU	296179376	ZBTB33	10009	222|130	352	176	0.261905	2	81|50	131	65.5	672
XRCC2_HU	221307584	PHB2	11331	72|84	156	78	0.26087	2	26|25	51	25.5	299
XRCC2_HU	4503529	EIF4A1	1973	83|122	205	102.5	0.252463	2	37|52	89	44.5	406
XRCC2_HU	4502201	ARF1	375	44|47	91	45.5	0.251381	2	12|8	20	10	181
XRCC2_HU	22748615	TMEM263	90488	39|16	55	27.5	0.237069	2	16|6	22	11	116
XRCC2_HU	4506621	RPL26	6154	37|31	68	34	0.234483	2	15|12	27	13.5	145
XRCC2_HU	4506741	RPS7	6201	40|50	90	45	0.231959	2	17|23	40	20	194
XRCC2_HU	38679960	ACACA	31	776|308	1084	542	0.227444	2	274|133	407	203.5	2383
XRCC2_HU	4504253	H2AFX	3014	0|65	65	32.5	0.227273	2	0|15	15	7.5	143
XRCC2_HU	16117791	RPL35A	6165	24|26	50	25	0.227273	2	11|10	21	10.5	110
XRCC2_HU	14165466	PTBP1	5725	75|163	238	119	0.224105	2	28|59	87	43.5	531
XRCC2_HU	25092737	HIST1H2AA	221613	57|0	57	28.5	0.217557	2	13|0	13	6.5	131
XRCC2_HU	4502643	CCT6A	908	110|120	230	115	0.216573	2	34|38	72	36	531
XRCC2_HU	12056468	JUP	3728	154|160	314	157	0.210738	2	48|47	95	47.5	745
XRCC2_HU	151101404	PTMA	5757	12|33	45	22.5	0.204545	2	4|7	11	5.5	110
XRCC2_HU	58761496	HNRNPA1L2	144983	46|81	127	63.5	0.198437	2	3|24	27	13.5	320
XRCC2_HU	11415026	RPL18A	6142	37|32	69	34.5	0.196023	2	11|10	21	10.5	176
XRCC2_HU	34147630	TUFM	7284	90|87	177	88.5	0.194505	2	33|32	65	32.5	455
XRCC2_HU	4758638	PRDX6	9588	42|44	86	43	0.191964	2	18|18	36	18	224
XRCC2_HU	54792069	SUMO2	6613	18|18	36	18	0.189474	2	7|7	14	7	95
XRCC2_HU	55749577	SLC25A4	291	55|56	111	55.5	0.186242	2	19|17	36	18	298
XRCC2_HU	4885377	HIST1H1D	3007	0|79	79	39.5	0.178733	2	0|21	21	10.5	221
XRCC2_HU	7661920	EIF4A3	9775	75|71	146	73	0.177616	2	29|29	58	29	411
XRCC2_HU	10440560	HIST1H3F	8968	21|27	48	24	0.176471	2	6|7	13	6.5	136
XRCC2_HU	14211889	DPY30	84661	20|14	34	17	0.171717	2	5|4	9	4.5	99
XRCC2_HU	50659095	DDX21	9188	129|135	264	132	0.168582	2	56|51	107	53.5	783
XRCC2_HU	4506641	RPL37	6167	14|18	32	16	0.164948	2	4|3	7	3.5	97
XRCC2_HU	225543215	MKI67	4288	591|354	945	472.5	0.163156	2	258|168	426	213	2896
XRCC2_HU	4503475	EEF1A2	1917	64|83	147	73.5	0.158747	2	3|25	28	14	463
XRCC2_HU	4506619	RPL24	6152	21|28	49	24.5	0.156051	2	9|8	17	8.5	157
XRCC2_HU	4506711	RPS27	6232	12|14	26	13	0.154762	2	4|7	11	5.5	84
XRCC2_HU	5901926	NUDT21	11051	35|35	70	35	0.154185	2	17|15	32	16	227
XRCC2_HU	73760405	TMPO	7112	76|62	138	69	0.151982	2	31|28	59	29.5	454
XRCC2_HU	57863257	TCP1	6950	84|82	166	83	0.149281	2	38|36	74	37	556
XRCC2_HU	4504255	H2AFZ	3015	18|20	38	19	0.148438	2	6|7	13	6.5	128
XRCC2_HU	58530840	DSP	1832	420|425	845	422.5	0.147161	2	179|182	361	180.5	2871
XRCC2_HU	16117787	RPL34	6164	14|20	34	17	0.145299	2	4|4	8	4	117
XRCC2_HU	12056465	FBL	2091	41|50	91	45.5	0.141745	2	17|22	39	19.5	321
XRCC2_HU	4758988	RAB1A	5861	22|36	58	29	0.141463	2	10|11	21	10.5	205
XRCC2_HU	4506635	RPL32	6161	16|22	38	19	0.140741	2	8|10	18	9	135
XRCC2_HU	4506685	RPS13	6207	15|27	42	21	0.139073	2	7|10	17	8.5	151
XRCC2_HU	14916501	RPS24	6229	18|18	36	18	0.138462	2	7|5	12	6	130
XRCC2_HU	13569962	RAB1B	81876	22|33	55	27.5	0.136816	2	11|15	26	13	201
XRCC2_HU	23618867	SFXN1	94081	39|49	88	44	0.136646	2	19|21	40	20	322
XRCC2_HU	208879465	VDAC3	7419	39|38	77	38.5	0.135563	2	14|13	27	13.5	284
XRCC2_HU	4502205	ARF4	378	24|23	47	23.5	0.130556	2	5|4	9	4.5	180
XRCC2_HU	56699409	RBMX	27316	29|73	102	51	0.130435	2	14|19	33	16.5	391
XRCC2_HU	111607441	KNOP1	400506	74|45	119	59.5	0.129913	2	37|25	62	31	458
XRCC2_HU	44890050	STMN1	3925	11|27	38	19	0.127517	2	5|5	10	5	149
XRCC2_HU	316983124	RPL36A	6173	15|21	36	18	0.126761	2	4|3	7	3.5	142
XRCC2_HU	48762932	CCT8	10694	75|61	136	68	0.124088	2	34|26	60	30	548
XRCC2_HU	19913406	TOP2A	7153	199|176	375	187.5	0.122469	2	96|81	177	88.5	1531
XRCC2_HU	4505773	PHB	5245	30|36	66	33	0.121324	2	14|18	32	16	272
XRCC2_HU	16933567	RAB8A	4218	13|37	50	25	0.120773	2	6|12	18	9	207
XRCC2_HU	219555707	EIF5A	1984	23|21	44	22	0.119565	2	11|11	22	11	184
XRCC2_HU	4506129	PRPS2	5634	35|40	75	37.5	0.117925	2	15|19	34	17	318
XRCC2_HU	34098946	YBX1	4904	18|57	75	37.5	0.115741	2	11|21	32	16	324
XRCC2_HU	4758504	HSD17B10	3028	29|31	60	30	0.114943	2	12|14	26	13	261
XRCC2_HU	114155142	TPR	7175	343|198	541	270.5	0.114473	2	160|101	261	130.5	2363
XRCC2_HU	4502209	ARF5	381	18|23	41	20.5	0.113889	2	2|4	6	3	180
XRCC2_HU	209862831	ANXA2	302	32|45	77	38.5	0.113569	2	18|19	37	18.5	339
XRCC2_HU	50592988	UQCRC2	7385	48|54	102	51	0.112583	2	31|31	62	31	453
XRCC2_HU	7706326	SF3B6	51639	19|9	28	14	0.112	2	6|6	12	6	125
XRCC2_HU	51479156	ATP5MG	10632	8|15	23	11.5	0.11165	2	4|5	9	4.5	103
XRCC2_HU	71361682	NUMA1	4926	295|176	471	235.5	0.111348	2	129|89	218	109	2115
XRCC2_HU	157694492	MYBBP1A	10514	143|149	292	146	0.10994	2	59|60	119	59.5	1328
XRCC2_HU	4505775	SLC25A3	5250	35|44	79	39.5	0.109418	2	16|14	30	15	361
XRCC2_HU	21536286	CKB	1152	30|52	82	41	0.107612	2	18|27	45	22.5	381
XRCC2_HU	38455427	CCT4	10575	54|62	116	58	0.107607	2	29|34	63	31.5	539
XRCC2_HU	215490089	SAP18	10284	22|15	37	18.5	0.107558	2	12|8	20	10	172
XRCC2_HU	4507677	HSP90B1	7184	52|120	172	86	0.107098	2	28|49	77	38.5	803
XRCC2_HU	155722983	TRAP1	10131	76|74	150	75	0.106534	2	37|28	65	32.5	704
XRCC2_HU	4507879	VDAC1	7416	23|37	60	30	0.106007	2	5|13	18	9	283
XRCC2_HU	20127519	TPX2	22974	94|62	156	78	0.104418	2	43|29	72	36	747
XRCC2_HU	238776833	ALYREF	10189	9|46	55	27.5	0.104167	2	6|18	24	12	264
XRCC2_HU	4506901	SRSF3	6428	7|27	34	17	0.103659	2	5|13	18	9	164
XRCC2_HU	301171467	DDX3X	1654	57|79	136	68	0.102874	2	19|30	49	24.5	661
XRCC2_HU	14141166	PCBP2	5094	38|36	74	37	0.10221	2	18|15	33	16.5	362
XRCC2_HU	32189392	PRDX2	7001	16|24	40	20	0.10101	2	6|9	15	7.5	198
XRCC2_HU	4507357	TAGLN2	8407	16|24	40	20	0.100503	2	9|12	21	10.5	199
XRCC2_HU	10863927	PPIA	5478	14|19	33	16.5	0.1	2	7|9	16	8	165
XRCC2_HU	21626466	MATR3	9782	84|85	169	84.5	0.0997639	2	36|35	71	35.5	847
XRCC2_HU	5174447	RACK1	10399	32|31	63	31.5	0.0993691	2	15|14	29	14.5	317
XRCC2_HU	4504279	H3F3A	3020	0|27	27	13.5	0.0992647	2	0|7	7	3.5	136
XRCC2_HU	5031923	MRE11	4361	64|75	139	69.5	0.0981638	2	34|38	72	36	708
XRCC2_HU	4506701	RPS23	6228	15|13	28	14	0.0979021	2	5|5	10	5	143
XRCC2_HU	4506643	RPL37A	6168	11|7	18	9	0.0978261	2	3|3	6	3	92
XRCC2_HU	5031877	LMNB1	4001	53|58	111	55.5	0.0947099	2	30|26	56	28	586
XRCC2_HU	119703744	DSG1	1828	105|91	196	98	0.0934223	2	49|46	95	47.5	1049
XRCC2_HU	13654237	PRKDC	5591	356|412	768	384	0.0930233	2	143|176	319	159.5	4128
XRCC2_HU	4885079	ATP5F1C	509	26|29	55	27.5	0.0925926	2	11|9	20	10	297
XRCC2_HU	11056044	PPA1	5464	25|28	53	26.5	0.0916955	2	12|12	24	12	289
XRCC2_HU	222352151	PCBP1	5093	33|32	65	32.5	0.0912921	2	14|15	29	14.5	356
XRCC2_HU	4506625	RPL27A	6157	13|14	27	13.5	0.0912162	2	4|5	9	4.5	148
XRCC2_HU	217330646	SUB1	10923	12|11	23	11.5	0.0905512	2	5|5	10	5	127
XRCC2_HU	148596949	NOLC1	9221	60|66	126	63	0.0901288	2	20|26	46	23	699
XRCC2_HU	38327634	DDX18	8886	60|60	120	60	0.0895522	2	25|20	45	22.5	670
XRCC2_HU	66346679	SERBP1	26135	29|44	73	36.5	0.0894608	2	13|18	31	15.5	408
XRCC2_HU	22208967	HMGA1	3159	8|11	19	9.5	0.088785	2	3|8	11	5.5	107
XRCC2_HU	63162572	CCT3	7203	45|51	96	48	0.0880734	2	26|27	53	26.5	545
XRCC2_HU	41872631	FASN	2194	185|254	439	219.5	0.0874154	2	99|119	218	109	2511
XRCC2_HU	5803225	YWHAE	7531	13|31	44	22	0.0862745	2	10|15	25	12.5	255
XRCC2_HU	24475816	TECR	9524	25|28	53	26.5	0.086039	2	12|14	26	13	308
XRCC2_HU	4506613	RPL22	6146	11|11	22	11	0.0859375	2	4|5	9	4.5	128
XRCC2_HU	20336746	H2AFY	9555	21|42	63	31.5	0.0853659	2	11|16	27	13.5	369
XRCC2_HU	24307939	CCT5	22948	45|47	92	46	0.0850277	2	27|24	51	25.5	541
XRCC2_HU	124494254	PA2G4	5036	9|58	67	33.5	0.0850254	2	5|25	30	15	394
XRCC2_HU	207113160	TCOF1	6949	146|107	253	126.5	0.0850134	2	54|41	95	47.5	1488
XRCC2_HU	51599156	CHD4	1108	204|119	323	161.5	0.0844665	2	102|65	167	83.5	1912
XRCC2_HU	115527080	MTA1	9112	79|41	120	60	0.0839161	2	35|20	55	27.5	715
XRCC2_HU	4506439	RBBP7	5931	42|29	71	35.5	0.0835294	2	23|15	38	19	425
XRCC2_HU	261399877	CCT7	10574	22|59	81	40.5	0.0811623	2	14|31	45	22.5	499
XRCC2_HU	190014586	PSIP1	11168	18|36	54	27	0.0810811	2	11|20	31	15.5	333
XRCC2_HU	4885585	SAE1	10055	35|21	56	28	0.0809249	2	14|11	25	12.5	346
XRCC2_HU	296317337	VDAC2	7417	19|31	50	25	0.0809061	2	11|14	25	12.5	309
XRCC2_HU	222136639	MTHFD1	4522	69|82	151	75.5	0.0807487	2	33|44	77	38.5	935
XRCC2_HU	37595750	LBR	3930	51|48	99	49.5	0.0804878	2	28|23	51	25.5	615
XRCC2_HU	21389315	SLC25A1	6576	25|25	50	25	0.0803859	2	12|15	27	13.5	311
XRCC2_HU	221316723	NAT10	55226	100|64	164	82	0.08	2	54|32	86	43	1025
XRCC2_HU	4502491	C1QBP	708	22|23	45	22.5	0.0797872	2	10|8	18	9	282
XRCC2_HU	13128992	TRIR	79002	14|14	28	14	0.0795455	2	7|5	12	6	176
XRCC2_HU	4506687	RPS15	6209	5|18	23	11.5	0.0793103	2	4|13	17	8.5	145
XRCC2_HU	4557581	FABP5	2171	13|8	21	10.5	0.0777778	2	5|3	8	4	135
XRCC2_HU	9910382	TOMM22	56993	11|11	22	11	0.0774648	2	5|6	11	5.5	142
XRCC2_HU	7657381	PRPF19	27339	47|31	78	39	0.077381	2	25|18	43	21.5	504
XRCC2_HU	4506651	RPL36AL	6166	9|7	16	8	0.0754717	2	3|2	5	2.5	106
XRCC2_HU	283436222	ATAD3A	55210	41|47	88	44	0.0750853	2	23|24	47	23.5	586
XRCC2_HU	41327773	DDX46	9879	96|57	153	76.5	0.0741998	2	47|29	76	38	1031
XRCC2_HU	21396480	RALY	22913	16|27	43	21.5	0.0741379	2	7|12	19	9.5	290
XRCC2_HU	38201714	ELAVL1	1994	15|33	48	24	0.0736196	2	11|17	28	14	326
XRCC2_HU	4503483	EEF2	1938	44|81	125	62.5	0.0728438	2	20|37	57	28.5	858
XRCC2_HU	4503101	CSRP2	1466	19|9	28	14	0.0725389	2	10|6	16	8	193
XRCC2_HU	354721184	RAB5C	5878	17|19	36	18	0.0722892	2	7|5	12	6	249
XRCC2_HU	12229217	ADNP	23394	109|49	158	79	0.0716878	2	51|28	79	39.5	1102
XRCC2_HU	19913408	TOP2B	7155	127|105	232	116	0.0715608	2	64|51	115	57.5	1621
XRCC2_HU	4506753	RUVBL1	8607	36|29	65	32.5	0.0712719	2	16|15	31	15.5	456
XRCC2_HU	4503363	DPM1	8813	19|18	37	18.5	0.0711538	2	10|11	21	10.5	260
XRCC2_HU	15082258	CBX3	11335	15|11	26	13	0.0710383	2	8|5	13	6.5	183
XRCC2_HU	32483374	NOP56	10528	35|49	84	42	0.0707071	2	19|24	43	21.5	594
XRCC2_HU	4503519	EIF3F	8665	23|27	50	25	0.070028	2	8|10	18	9	357
[truncated: 1,819 more rows]

## Sheet: XRCC3 BioID HU
Bait	Prey	PreyGene	Entrez_ID	Spec	SpecSum	AvgSpec	SAF	NumReplicates	UniqueSpec	UniqueSpecSum	UniqueAvgSpec	PreySequenceLength
[truncated: 1,979 more rows]
