# Supplementary material for: Systematic proximal mapping of the classical RAD51 paralogs unravel functionally and clinically relevant interactors for genome stability
Source: PLoS Genet. 2022 Nov 14;18(11):e1010495. doi: 10.1371/journal.pgen.1010495 (PMC9718398; doi:10.1371/journal.pgen.1010495)
Supplement: S10 Table — (XLSX) [file pgen.1010495.s015.xlsx]

## Sheet: Sheet 1
Bait	PreyGene	Entrez_ID	HU	Untreated	Log2FC	Z-Score HU	diffexpressed
RAD51B	AAAS	8086	3.5	1	1.80735	0.38	NS
RAD51B	AARS2	57505	3.5	1	1.80735	-0.88	NS
RAD51B	AASS	10157	3	6.5	-1.11548	-0.65	NS
RAD51B	ABCB10	23456	3	2	0.584963	-0.11	NS
RAD51B	ABCD3	5825	14.5	11.5	0.334419	1.9	NS
RAD51B	ABCE1	6059	5.5	6	-0.125531	0.11	NS
RAD51B	ABCF1	23	8.5	7	0.280108	-0.17	NS
RAD51B	ABCF2	10061	12	10.5	0.192645	0.72	NS
RAD51B	ACAA1	30	1	3	-1.58496	0.44	NS
RAD51B	ACAA2	10449	4.5	7	-0.63743	-0.17	NS
RAD51B	ACADM	34	8	5.5	0.540568	-0.24	NS
RAD51B	ACADSB	36	6.5	7.5	-0.206451	0.13	NS
RAD51B	ACAT1	38	20.5	17.5	0.228269	0.23	NS
RAD51B	ACAT2	39	2	3.5	-0.807355	0.26	NS
RAD51B	ACBD3	64746	3	1	1.58496	-0.49	NS
RAD51B	ACIN1	22985	36.5	30	0.282934	0.52	NS
RAD51B	ACLY	47	30.5	31.5	-0.0465426	1.55	NS
RAD51B	ACO2	50	12	15	-0.321928	1.51	NS
RAD51B	ACOT7	11332	7	5	0.485427	1.49	NS
RAD51B	ACOT9	23597	1	3.5	-1.80735	-0.1	NS
RAD51B	ACP1	52	5	2.5	1	-0.16	NS
RAD51B	ACSL3	2181	7.5	8	-0.0931094	-0.17	NS
RAD51B	ACTC1	70	1	255.5	-7.99718	0.69	NS
RAD51B	ACTN1	87	5.5	28	-2.34792	0.46	NS
RAD51B	ACTN4	81	27.5	97	-1.81855	0.19	NS
RAD51B	ACTR1A	10121	7.5	9.5	-0.341037	1.34	NS
RAD51B	ACTR3	10096	6.5	13	-1	0.63	NS
RAD51B	ADAM10	102	3	3	0	-0.19	NS
RAD51B	ADAR	103	19	30	-0.658963	0.12	NS
RAD51B	ADNP	23394	70.5	53.5	0.398084	-1.14	NS
RAD51B	ADSL	158	6.5	6	0.115477	0.7	NS
RAD51B	ADSS	159	3	2.5	0.263034	-1.09	NS
RAD51B	AFF4	27125	6	4	0.584963	-1.52	NS
RAD51B	AFG3L2	10939	4.5	6	-0.415037	0.61	NS
RAD51B	AGFG1	3267	3	2.5	0.263034	-2.1	NS
RAD51B	AGPS	8540	4	5	-0.321928	0.15	NS
RAD51B	AHCTF1	25909	27	9	1.58496	0.81	NS
RAD51B	AHCY	191	14	9.5	0.559427	1.86	NS
RAD51B	AHSA1	10598	15.5	11	0.494765	-0.44	NS
RAD51B	AIFM1	9131	6.5	6.5	0	-0.22	NS
RAD51B	AIMP1	9255	2	3	-0.584963	-0.15	NS
RAD51B	AIMP2	7965	7.5	6.5	0.206451	-0.93	NS
RAD51B	AIP	9049	8	6.5	0.29956	-1.51	NS
RAD51B	AK2	204	19.5	22.5	-0.206451	0.89	NS
RAD51B	AKAP12	9590	5	4.5	0.152003	0.64	NS
RAD51B	AKR1A1	10327	5.5	3.5	0.652077	-0.67	NS
RAD51B	AKR1B1	231	10	7	0.514573	-0.36	NS
RAD51B	ALDH18A1	5832	60.5	52	0.218424	0.62	NS
RAD51B	ALDH1A2	8854	5.5	5.5	0	-0.37	NS
RAD51B	ALDH1B1	219	8.5	7	0.280108	0.58	NS
RAD51B	ALDH2	217	11.5	8.5	0.436099	0.88	NS
RAD51B	ALDH5A1	7915	4.5	3.5	0.36257	0.69	NS
RAD51B	ALDH7A1	501	12.5	11	0.184425	-0.78	NS
RAD51B	ALDH9A1	223	9	6.5	0.469485	-0.68	NS
RAD51B	ALDOA	226	80.5	73.5	0.131245	0.12	NS
RAD51B	ALDOC	230	7	9.5	-0.440573	-1.59	NS
RAD51B	ALYREF	10189	19.5	18	0.115477	-1.48	NS
RAD51B	ANAPC1	64682	3	4	-0.415037	0.84	NS
RAD51B	ANP32A	8125	14.5	11.5	0.334419	0.23	NS
RAD51B	ANP32B	10541	1	4	-2	-0.84	NS
RAD51B	ANP32E	81611	3	6.5	-1.11548	0.42	NS
RAD51B	ANXA1	301	12	14.5	-0.273018	-0.1	NS
RAD51B	ANXA11	311	7.5	4.5	0.736966	-1.18	NS
RAD51B	ANXA2	302	36	38	-0.0780025	0.71	NS
RAD51B	ANXA4	307	2	3	-0.584963	-0.72	NS
RAD51B	ANXA5	308	25.5	24	0.0874628	-1.63	NS
RAD51B	ANXA6	309	20.5	21.5	-0.0687128	-0.7	NS
RAD51B	ANXA7	310	5.5	4	0.459432	-1.85	NS
RAD51B	AP1B1	162	4.5	4	0.169925	-0.32	NS
RAD51B	AP1M1	8907	6.5	1	2.70044	1.01	NS
RAD51B	AP2B1	163	1	3.5	-1.80735	-0.51	NS
RAD51B	AP2M1	1173	4	3	0.415037	-1.4	NS
RAD51B	AP3B1	8546	10	11	-0.137504	0.03	NS
RAD51B	AP3D1	8943	3	11	-1.87447	-0.87	NS
RAD51B	AP3M1	26985	6	4	0.584963	1.24	NS
RAD51B	AP3S1	1176	4	4.5	-0.169925	-0.88	NS
RAD51B	APEX1	328	10	8.5	0.234465	-1.54	NS
RAD51B	API5	8539	6.5	7.5	-0.206451	-1.07	NS
RAD51B	APMAP	57136	8	9.5	-0.247928	1.02	NS
RAD51B	APRT	353	7.5	7	0.0995357	-0.08	NS
RAD51B	ARAF	369	1	3	-1.58496	0.45	NS
RAD51B	ARCN1	372	21	17	0.304855	-0.01	NS
RAD51B	ARF1	375	17.5	7.5	1.22239	-0.23	NS
RAD51B	ARF5	381	5.5	6	-0.125531	0.58	NS
RAD51B	ARF6	382	2	3	-0.584963	-0.67	NS
RAD51B	ARG1	383	4.5	3	0.584963	1.49	NS
RAD51B	ARG2	384	2.5	3	-0.263034	1.24	NS
RAD51B	ARHGDIA	396	9	7.5	0.263034	0.65	NS
RAD51B	ARHGEF2	9181	8	4.5	0.830075	0.19	NS
RAD51B	ARID1A	8289	12.5	11	0.184425	-2.06	NS
RAD51B	ARID2	196528	3	2	0.584963	-0.28	NS
RAD51B	ARID3A	1820	3	3	0	1.4	NS
RAD51B	ARID3B	10620	15	17	-0.180572	1.23	NS
RAD51B	ARID4B	51742	3	2	0.584963	-0.65	NS
RAD51B	ARL1	400	6.5	4	0.70044	-0.71	NS
RAD51B	ARL8A	127829	3	1	1.58496	-0.63	NS
RAD51B	ARL8B	55207	3	3	0	-0.8	NS
RAD51B	ARPC2	10109	3	3	0	-2.41	NS
RAD51B	ARPC3	10094	1	7.5	-2.90689	-0.72	NS
RAD51B	ARPC4	10093	4.5	1	2.16993	-0.06	NS
RAD51B	ARPC5	10092	1	3	-1.58496	-0.42	NS
RAD51B	ASCC3	10973	3	2	0.584963	-1.17	NS
RAD51B	ASNS	440	8	10	-0.321928	-0.87	NS
RAD51B	ASPH	444	2.5	3	-0.263034	-0.75	NS
RAD51B	ATAD3A	55210	24	22	0.125531	0.89	NS
RAD51B	ATAD3C	219293	6	1	2.58496	-0.88	NS
RAD51B	ATAD5	79915	2.5	4.5	-0.847997	-0.64	NS
RAD51B	ATIC	471	17.5	10.5	0.736966	0.66	NS
RAD51B	ATP1A1	476	29	30	-0.0489096	-0.62	NS
RAD51B	ATP1A2	477	1	8.5	-3.08746	-0.23	NS
RAD51B	ATP1B3	483	7	4	0.807355	1.97	NS
RAD51B	ATP2A2	488	34	34	0	0.66	NS
RAD51B	ATP2B1	490	4.5	6.5	-0.530515	-2.32	NS
RAD51B	ATP6V0A1	535	3.5	2	0.807355	-0.46	NS
RAD51B	ATP6V1A	523	11.5	11	0.0641303	-1.33	NS
RAD51B	ATP6V1B2	526	11.5	9	0.353637	-2.08	NS
RAD51B	ATP6V1E1	529	4.5	3	0.584963	-0.88	NS
RAD51B	ATP6V1H	51606	5	5	0	-0.43	NS
RAD51B	ATRX	546	33.5	33.5	0	0.15	NS
RAD51B	ATXN10	25814	2.5	7.5	-1.58496	-0.6	NS
RAD51B	ATXN2	6311	3.5	1	1.80735	0.51	NS
RAD51B	ATXN2L	11273	4.5	5	-0.152003	-0.1	NS
RAD51B	AURKB	9212	3.5	6.5	-0.893085	1.81	NS
RAD51B	AZGP1	563	5.5	4.5	0.289507	-0.34	NS
RAD51B	BABAM1	29086	3	2.5	0.263034	-2.13	NS
RAD51B	BAG2	9532	6	8.5	-0.5025	0.13	NS
RAD51B	BAG6	7917	5	3.5	0.514573	2.69	NS
RAD51B	BASP1	10409	14.5	10	0.536053	1.12	NS
RAD51B	BAX	581	5.5	4	0.459432	-0.08	NS
RAD51B	BAZ1A	11177	8.5	5.5	0.628031	-1.29	NS
RAD51B	BAZ1B	9031	79	55.5	0.509365	1.01	NS
RAD51B	BAZ2A	11176	30	30.5	-0.0238467	-1.08	NS
RAD51B	BCAP31	10134	11	13.5	-0.295456	0.87	NS
RAD51B	BCAS2	10286	13	9.5	0.452512	0.75	NS
RAD51B	BCCIP	56647	8	5	0.678072	-1.13	NS
RAD51B	BCKDHA	593	4.5	2.5	0.847997	-0.3	NS
RAD51B	BCL9L	283149	4	1	2	-0.25	NS
RAD51B	BCLAF1	9774	58	70.5	-0.28157	0.98	NS
RAD51B	BCOR	54880	15	22	-0.552541	1.06	NS
RAD51B	BLMH	642	4	1	2	-0.35	NS
RAD51B	BLVRA	644	6	5	0.263034	-0.49	NS
RAD51B	BMS1	9790	4.5	5	-0.152003	-1.39	NS
RAD51B	BOD1L1	259282	9	8.5	0.0824622	-0.05	NS
RAD51B	BOP1	23246	7.5	4.5	0.736966	-0.87	NS
RAD51B	BPTF	2186	14	13	0.106915	-0.57	NS
RAD51B	BRCA2	675	60.5	35	0.78958	-4.38	NS
RAD51B	BRD2	6046	3.5	6.5	-0.893085	1.06	NS
RAD51B	BRD4	23476	12.5	11.5	0.120294	0.33	NS
RAD51B	BRIP1	83990	3.5	5.5	-0.652077	-0.39	NS
RAD51B	BRIX1	55299	10	8.5	0.234465	-0.4	NS
RAD51B	BRMS1L	84312	5	6.5	-0.378512	-0.39	NS
RAD51B	BRPF1	7862	1	3.5	-1.80735	0.86	NS
RAD51B	BRWD1	54014	3.5	1	1.80735	0.69	NS
RAD51B	BSG	682	7.5	6.5	0.206451	0.47	NS
RAD51B	BTF3L4	91408	6	6.5	-0.115477	0.49	NS
RAD51B	BUB3	9184	13	13	0	0.6	NS
RAD51B	BYSL	705	4.5	4	0.169925	1.17	NS
RAD51B	BZW1	9689	5	1	2.32193	0.4	NS
RAD51B	C11orf49	79096	4	8	-1	-0.35	NS
RAD51B	C11orf58	10944	17	16.5	0.0430687	0.28	NS
RAD51B	C12orf45	121053	2	3	-0.584963	0.11	NS
RAD51B	C1orf35	79169	3.5	1.5	1.22239	1.14	NS
RAD51B	C1orf52	148423	4	10.5	-1.39232	0.01	NS
RAD51B	C1QBP	708	36.5	24.5	0.575115	0	NS
RAD51B	C7orf50	84310	3	1.5	1	-0.08	NS
RAD51B	CACYBP	27101	38	33	0.203533	0.99	NS
RAD51B	CAD	790	51	47.5	0.10257	2.76	NS
RAD51B	CALD1	800	3	3	0	-0.09	NS
RAD51B	CALML3	810	1	4.5	-2.16993	-0.94	NS
RAD51B	CALR	811	68	55	0.306103	1.07	NS
RAD51B	CALU	813	6.5	7.5	-0.206451	-2.13	NS
RAD51B	CAMK2D	817	2.5	4.5	-0.847997	-1.03	NS
RAD51B	CAMK2G	818	3	1	1.58496	-0.48	NS
RAD51B	CAND1	55832	43	36.5	0.23644	2.46	NS
RAD51B	CANX	821	40.5	45.5	-0.167945	0.4	NS
RAD51B	CAP1	10487	15	13.5	0.152003	1.23	NS
RAD51B	CAPNS1	826	4.5	5	-0.152003	0.81	NS
RAD51B	CAPRIN1	4076	6	6.5	-0.115477	1.13	NS
RAD51B	CARM1	10498	4	3	0.415037	0.77	NS
RAD51B	CASP14	23581	6	7	-0.222392	0.38	NS
RAD51B	CAT	847	2	3	-0.584963	-0.05	NS
RAD51B	CBX1	10951	21	18.5	0.182864	-0.26	NS
RAD51B	CBX5	23468	6	8	-0.415037	-0.02	NS
RAD51B	CC2D1A	54862	3.5	2.5	0.485427	0.01	NS
RAD51B	CCAR1	55749	7	6	0.222392	1.69	NS
RAD51B	CCAR2	57805	41	43.5	-0.0853915	0.42	NS
RAD51B	CCDC12	151903	3.5	3	0.222392	0.26	NS
RAD51B	CCDC124	115098	3.5	6	-0.777608	-0.35	NS
RAD51B	CCDC6	8030	3.5	2	0.807355	0.56	NS
RAD51B	CCDC86	79080	3	1	1.58496	-0.58	NS
RAD51B	CCDC88A	55704	5.5	1	2.45943	-0.07	NS
RAD51B	CCNB1	891	4.5	2	1.16993	0.08	NS
RAD51B	CCNK	8812	4	1	2	0.18	NS
RAD51B	CCNT1	904	12.5	13	-0.0565835	-1.32	NS
RAD51B	CCT4	10575	100	115.5	-0.207893	1.05	NS
RAD51B	CCT5	22948	92	107	-0.217905	0.02	NS
RAD51B	CCT7	10574	63.5	71.5	-0.171187	-0.88	NS
RAD51B	CCT8	10694	133.5	159.5	-0.256717	-0.91	NS
RAD51B	CD2AP	23607	3	3	0	-0.11	NS
RAD51B	CD3EAP	10849	3	3.5	-0.222392	0.67	NS
RAD51B	CDC16	8881	1	3.5	-1.80735	0.36	NS
RAD51B	CDC23	8697	3.5	2.5	0.485427	-0.12	NS
RAD51B	CDC27	996	2.5	3.5	-0.485427	-0.42	NS
RAD51B	CDC37	11140	23	12.5	0.879706	-1.01	NS
RAD51B	CDC45	8318	3	3	0	1.04	NS
RAD51B	CDC5L	988	33	26	0.343954	-1.64	NS
RAD51B	CDC73	79577	5	7.5	-0.584963	1.91	NS
RAD51B	CDCA2	157313	4.5	2.5	0.847997	0.08	NS
RAD51B	CDK12	51755	7.5	5	0.584963	1.46	NS
RAD51B	CDK2	1017	4	6.5	-0.70044	0.21	NS
RAD51B	CDK4	1019	2.5	3	-0.263034	-0.11	NS
RAD51B	CDK5	1020	3	1	1.58496	0.18	NS
RAD51B	CDKN2A	1029	7	6	0.222392	-0.49	NS
RAD51B	CDKN2AIP	55602	1	4	-2	-0.18	NS
RAD51B	CDSN	1041	4	5	-0.321928	0.72	NS
RAD51B	CDV3	55573	4.5	5.5	-0.289507	-1.24	NS
RAD51B	CEBPZ	10153	4	3	0.415037	-0.84	NS
RAD51B	CENPC	1060	3	4	-0.415037	-0.75	NS
RAD51B	CENPV	201161	4	4.5	-0.169925	0.29	NS
RAD51B	CFDP1	10428	1	3	-1.58496	0.43	NS
RAD51B	CFL2	1073	8	12.5	-0.643856	-0.85	NS
RAD51B	CHAMP1	283489	10	13	-0.378512	-2.06	NS
RAD51B	CHCHD2	51142	4	4	0	-1.4	NS
RAD51B	CHCHD3	54927	5	3.5	0.514573	-1.29	NS
RAD51B	CHD1	1105	7	4	0.807355	0.35	NS
RAD51B	CHD3	1107	12	12	0	-0.03	NS
RAD51B	CHD7	55636	4	6	-0.584963	-0.12	NS
RAD51B	CHD8	57680	19.5	14	0.478047	1.07	NS
RAD51B	CHERP	10523	23.5	25.5	-0.117836	-1.83	NS
RAD51B	CHGB	1114	1	38	-5.24793	-0.93	NS
RAD51B	CHID1	66005	3	1	1.58496	0.57	NS
RAD51B	CHMP4B	128866	6	5	0.263034	-1.15	NS
RAD51B	CHTOP	26097	3.5	5	-0.514573	0.05	NS
RAD51B	CIC	23152	4.5	7	-0.63743	1.17	NS
RAD51B	CIRBP	1153	6.5	4	0.70044	1.56	NS
RAD51B	CKAP4	10970	28	25	0.163499	0.07	NS
RAD51B	CKAP5	9793	5	4.5	0.152003	-0.37	NS
RAD51B	CKB	1152	140	148.5	-0.0850361	0.55	NS
RAD51B	CLCC1	23155	3.5	2	0.807355	0.53	NS
RAD51B	CLIC1	1192	7	5	0.485427	-0.66	NS
RAD51B	CLIC4	25932	3.5	5	-0.514573	-2.6	NS
RAD51B	CLINT1	9685	9	6	0.584963	0.35	NS
RAD51B	CLPP	8192	7.5	7	0.0995357	0.3	NS
RAD51B	CLPX	10845	4.5	5	-0.152003	-0.2	NS
RAD51B	CLSPN	63967	4	1	2	-0.98	NS
RAD51B	CLTA	1211	6.5	5	0.378512	0.08	NS
RAD51B	CLTB	1212	3	2	0.584963	-0.02	NS
RAD51B	CMAS	55907	3.5	3.5	0	-1.02	NS
RAD51B	CMPK1	51727	9.5	4.5	1.078	-0.82	NS
RAD51B	CNBP	7555	4.5	1	2.16993	1.06	NS
RAD51B	CNDP2	55748	4	2.5	0.678072	-0.07	NS
RAD51B	CNIH4	29097	1	3	-1.58496	0.17	NS
RAD51B	CNN3	1266	4	3	0.415037	-0.36	NS
RAD51B	CNOT1	23019	5.5	5	0.137504	-0.13	NS
RAD51B	CNP	1267	7	3	1.22239	0.5	NS
RAD51B	CNPY2	10330	3.5	4.5	-0.36257	0.68	NS
RAD51B	COIL	8161	13.5	15.5	-0.199309	-0.98	NS
RAD51B	COL1A1	1277	3	1	1.58496	0.85	NS
RAD51B	COLGALT1	79709	1	4.5	-2.16993	-0.69	NS
RAD51B	COMT	1312	2	4	-1	-0.94	NS
RAD51B	COPB1	1315	28.5	28	0.0255351	0.88	NS
RAD51B	COPB2	9276	3	1	1.58496	-0.4	NS
RAD51B	COPG1	22820	15.5	15.5	0	0.08	NS
RAD51B	COPS2	9318	2.5	3.5	-0.485427	-1.26	NS
RAD51B	COPS3	8533	3	3.5	-0.222392	-0.87	NS
RAD51B	COPS4	51138	6.5	6	0.115477	1.4	NS
RAD51B	COPS8	10920	1	4	-2	1	NS
RAD51B	COPZ1	22818	6	5	0.263034	-2.04	NS
RAD51B	CORO1B	57175	6.5	7.5	-0.206451	-0.15	NS
RAD51B	COX17	10063	4	3	0.415037	-0.63	NS
RAD51B	COX4I1	1327	10.5	6	0.807355	0.88	NS
RAD51B	COX5A	9377	10.5	19	-0.85561	0.31	NS
RAD51B	COX5B	1329	6	5.5	0.125531	0.9	NS
RAD51B	CPD	1362	3.5	4.5	-0.36257	1.29	NS
RAD51B	CPNE1	8904	7	8.5	-0.280108	-0.79	NS
RAD51B	CPNE3	8895	4	4	0	0.75	NS
RAD51B	CPSF1	29894	5	5	0	-1.93	NS
RAD51B	CPSF2	53981	3.5	3	0.222392	-1.4	NS
RAD51B	CPSF3	51692	5	4	0.321928	1.48	NS
RAD51B	CPSF6	11052	18.5	24	-0.375509	0.64	NS
RAD51B	CPSF7	79869	8	9.5	-0.247928	-0.14	NS
RAD51B	CPVL	54504	3	1	1.58496	-0.56	NS
RAD51B	CRK	1398	12.5	12.5	0	-0.35	NS
RAD51B	CRKL	1399	13	17	-0.387023	-0.41	NS
RAD51B	CRNKL1	51340	6	5	0.263034	0.22	NS
RAD51B	CRYZ	1429	2	3	-0.584963	-0.72	NS
RAD51B	CS	1431	15	18	-0.263034	-0.13	NS
RAD51B	CSDE1	7812	10	4	1.32193	0.19	NS
RAD51B	CSE1L	1434	20	14	0.514573	0.1	NS
RAD51B	CSK	1445	3.5	3	0.222392	1.89	NS
RAD51B	CSNK1E	1454	3	3.5	-0.222392	0.27	NS
RAD51B	CSNK2A1	1457	10	15	-0.584963	-0.17	NS
RAD51B	CSNK2A2	1459	2.5	3	-0.263034	-0.04	NS
RAD51B	CSNK2A3	283106	9	1	3.16993	-0.72	NS
RAD51B	CSNK2B	1460	7	8	-0.192645	0.06	NS
RAD51B	CSRP2	1466	5.5	8.5	-0.628031	0.41	NS
RAD51B	CSTF2	1478	4	5.5	-0.459432	0.06	NS
RAD51B	CSTF3	1479	3	1	1.58496	0.46	NS
RAD51B	CTBP1	1487	1	3	-1.58496	-1.08	NS
RAD51B	CTBP2	1488	5.5	3.5	0.652077	0.53	NS
RAD51B	CTNNA1	1495	5	3.5	0.514573	-0.55	NS
RAD51B	CTNNB1	1499	3.5	11	-1.65208	0.6	NS
RAD51B	CTNNBL1	56259	3	4.5	-0.584963	-0.35	NS
RAD51B	CTNND1	1500	3	2.5	0.263034	-1.18	NS
RAD51B	CTPS1	1503	25	25.5	-0.0285692	-0.05	NS
RAD51B	CTR9	9646	4.5	6	-0.415037	1.62	NS
RAD51B	CTSD	1509	7	10	-0.514573	2.25	NS
RAD51B	CTTN	2017	19.5	24.5	-0.329308	0.36	NS
RAD51B	CUL4A	8451	3	2	0.584963	-1.05	NS
RAD51B	CUX1	1523	6.5	5.5	0.241008	-0.15	NS
RAD51B	CWC22	57703	9.5	8.5	0.160465	-1.17	NS
RAD51B	CXorf56	63932	8.5	9.5	-0.160465	-0.47	NS
RAD51B	CYB5R3	1727	14	12	0.222392	-0.55	NS
RAD51B	DARS2	55157	5.5	4.5	0.289507	-0.2	NS
RAD51B	DAZAP1	26528	4.5	5.5	-0.289507	1.22	NS
RAD51B	DBNL	28988	10	9	0.152003	-0.03	NS
RAD51B	DCLK1	9201	2.5	3	-0.263034	-2.64	NS
RAD51B	DCTN1	1639	13.5	15	-0.152003	0.35	NS
RAD51B	DCTN2	10540	9	5.5	0.710493	-0.28	NS
RAD51B	DCTPP1	79077	5.5	5	0.137504	1.36	NS
RAD51B	DCUN1D1	54165	3	2	0.584963	0.65	NS
RAD51B	DCXR	51181	4.5	4	0.169925	0.69	NS
RAD51B	DDAH1	23576	3.5	3	0.222392	0.07	NS
RAD51B	DDB1	1642	3	4.5	-0.584963	0.2	NS
RAD51B	DDRGK1	65992	3	2.5	0.263034	-0.22	NS
RAD51B	DDX1	1653	38	26.5	0.520007	-1.44	NS
RAD51B	DDX10	1662	14	17.5	-0.321928	-0.85	NS
RAD51B	DDX19A	55308	6	7	-0.222392	0.42	NS
RAD51B	DDX19B	11269	5	3.5	0.514573	1.1	NS
RAD51B	DDX21	9188	127.5	87	0.55141	0.33	NS
RAD51B	DDX23	9416	4.5	4.5	0	0.09	NS
RAD51B	DDX24	57062	8.5	10	-0.234465	-0.49	NS
RAD51B	DDX27	55661	7	5	0.485427	-0.58	NS
RAD51B	DDX39A	10212	26.5	29	-0.130061	-2.12	NS
RAD51B	DDX39B	7919	31	29.5	0.0715533	0.01	NS
RAD51B	DDX3X	1654	63.5	49	0.373975	0.27	NS
RAD51B	DDX3Y	8653	19.5	1	4.2854	0.95	NS
RAD51B	DDX4	54514	7.5	1	2.90689	-0.09	NS
RAD51B	DDX42	11325	13.5	15	-0.152003	-1.13	NS
RAD51B	DDX46	9879	91.5	94	-0.038889	-0.23	NS
RAD51B	DDX47	51202	13	14	-0.106915	1.7	NS
RAD51B	DDX50	79009	10.5	7	0.584963	0.38	NS
RAD51B	DDX54	79039	9.5	7	0.440573	1.83	NS
RAD51B	DDX56	54606	7	9.5	-0.440573	0.2	NS
RAD51B	DEK	7913	9.5	10	-0.0740006	0.17	NS
RAD51B	DES	1674	24.5	18.5	0.405256	-1.8	NS
RAD51B	DFFA	1676	3	2.5	0.263034	-2.69	NS
RAD51B	DHCR7	1717	4	7	-0.807355	-0.4	NS
RAD51B	DHX29	54505	2	3.5	-0.807355	-2.11	NS
RAD51B	DHX30	22907	38	39	-0.0374747	1.25	NS
RAD51B	DHX40	79665	2.5	4	-0.678072	0.52	NS
RAD51B	DIABLO	56616	5.5	3.5	0.652077	-0.82	NS
RAD51B	DIAPH1	1729	7	2.5	1.48543	0.19	NS
RAD51B	DIDO1	11083	25.5	17	0.584963	-0.9	NS
RAD51B	DIMT1	27292	2	4	-1	-0.48	NS
RAD51B	DIS3	22894	10	5.5	0.862496	0.66	NS
RAD51B	DKC1	1736	7.5	6.5	0.206451	-1.31	NS
RAD51B	DLD	1738	14.5	14	0.0506261	-0.15	NS
RAD51B	DLL4	54567	10.5	6.5	0.691878	-0.38	NS
RAD51B	DLST	1743	3.5	5	-0.514573	0.87	NS
RAD51B	DNAH3	55567	3.5	1	1.80735	0.03	NS
RAD51B	DNAJA1	3301	11.5	17	-0.563901	-0.38	NS
RAD51B	DNAJA3	9093	9.5	6	0.662965	-0.59	NS
RAD51B	DNAJB1	3337	3	3	0	0.42	NS
RAD51B	DNAJB11	51726	4	1	2	-0.72	NS
RAD51B	DNAJC10	54431	2.5	3	-0.263034	1.41	NS
RAD51B	DNAJC11	55735	3	3.5	-0.222392	0.84	NS
RAD51B	DNAJC8	22826	9	9.5	-0.0780025	0.15	NS
RAD51B	DNAJC9	23234	5	3	0.736966	1.46	NS
RAD51B	DNM1L	10059	6.5	13	-1	-0.36	NS
RAD51B	DNM2	1785	11	7.5	0.552541	0.81	NS
RAD51B	DNMT1	1786	6.5	5	0.378512	0.24	NS
RAD51B	DNPH1	10591	4	2	1	-1.09	NS
RAD51B	DNTTIP2	30836	9	9	0	1.09	NS
RAD51B	DPF2	5977	2.5	3	-0.263034	-0.83	NS
RAD51B	DPM1	8813	8	5	0.678072	-1.04	NS
RAD51B	DPY30	84661	8	5.5	0.540568	0.42	NS
RAD51B	DPYSL2	1808	14.5	14.5	0	0.22	NS
RAD51B	DPYSL3	1809	8	7.5	0.0931094	-0.44	NS
RAD51B	DPYSL5	56896	5.5	3.5	0.652077	-0.2	NS
RAD51B	DRG1	4733	5	4.5	0.152003	-0.2	NS
RAD51B	DRG2	1819	3	2.5	0.263034	0.82	NS
RAD51B	DSC1	1823	10	12	-0.263034	-1.42	NS
RAD51B	DSC3	1825	3.5	4.5	-0.36257	0.71	NS
RAD51B	DSG1	1828	34	36.5	-0.102362	-0.89	NS
RAD51B	DSG2	1829	4.5	4.5	0	-0.16	NS
RAD51B	DSP	1832	118	194	-0.71727	0.88	NS
RAD51B	DUSP3	1845	3	2	0.584963	0.29	NS
RAD51B	DUT	1854	11.5	8	0.523562	-0.46	NS
RAD51B	DVL2	1856	16	13.5	0.245112	0.29	NS
RAD51B	DVL3	1857	6.5	10	-0.621488	0.4	NS
RAD51B	DYNC1H1	1778	90	88.5	0.0242475	-0.31	NS
RAD51B	DYNC1I2	1781	5	4	0.321928	-0.36	NS
RAD51B	DYNC1LI1	51143	2	4.5	-1.16993	0.23	NS
RAD51B	DYNC1LI2	1783	4	4	0	-0.44	NS
RAD51B	E2F6	1876	3	3	0	0.05	NS
RAD51B	EBNA1BP2	10969	8.5	3.5	1.28011	0.13	NS
RAD51B	ECH1	1891	40.5	31.5	0.36257	-0.26	NS
RAD51B	ECHS1	1892	27.5	10	1.45943	-0.06	NS
RAD51B	ECSIT	51295	1	4	-2	-0.28	NS
RAD51B	EDC4	23644	9	9.5	-0.0780025	0.62	NS
RAD51B	EDF1	8721	3	4.5	-0.584963	-0.4	NS
RAD51B	EEA1	8411	3	1	1.58496	-0.13	NS
RAD51B	EEF1A2	1917	118.5	114	0.0558532	1.69	NS
RAD51B	EFHD1	80303	1.5	6	-2	-0.14	NS
RAD51B	EFHD2	79180	6	13	-1.11548	0	NS
RAD51B	EFTUD2	9343	49.5	54.5	-0.138828	-0.07	NS
RAD51B	EHMT1	79813	3	2	0.584963	-0.57	NS
RAD51B	EIF2AK2	5610	6.5	2	1.70044	-0.83	NS
RAD51B	EIF2B5	8893	3	1	1.58496	0.17	NS
RAD51B	EIF2S3	1968	15.5	14	0.146841	-0.84	NS
RAD51B	EIF3A	8661	33.5	25	0.422233	1.72	NS
RAD51B	EIF3B	8662	18.5	16.5	0.165059	-1.32	NS
RAD51B	EIF3D	8664	17.5	16	0.129283	1.26	NS
RAD51B	EIF3E	3646	6	6.5	-0.115477	-1.4	NS
RAD51B	EIF3F	8665	10	11	-0.137504	-1.56	NS
RAD51B	EIF3G	8666	14	14.5	-0.0506261	1.01	NS
RAD51B	EIF3H	8667	3.5	9	-1.36257	-0.3	NS
RAD51B	EIF3L	51386	8.5	5.5	0.628031	0.01	NS
RAD51B	EIF3M	10480	5.5	4	0.459432	0.55	NS
RAD51B	EIF4A1	1973	114	88.5	0.365284	-0.35	NS
RAD51B	EIF4A2	1974	44.5	22.5	0.98388	-0.97	NS
RAD51B	EIF4EBP1	1978	3.5	2.5	0.485427	0.19	NS
RAD51B	EIF4G1	1981	40.5	42	-0.0524674	1.3	NS
RAD51B	EIF4H	7458	9	10.5	-0.222392	1.93	NS
RAD51B	EIF5B	9669	5.5	2.5	1.1375	-0.64	NS
RAD51B	ELAC2	60528	4	5.5	-0.459432	0.08	NS
RAD51B	ELAVL1	1994	26.5	24	0.142958	0.39	NS
RAD51B	EMC1	23065	6.5	5	0.378512	0.93	NS
RAD51B	EMC2	9694	4	3.5	0.192645	1.48	NS
RAD51B	EMC3	55831	4	3.5	0.192645	0.48	NS
RAD51B	EMC7	56851	3	1.5	1	0	NS
RAD51B	EMD	2010	15	13.5	0.152003	0.56	NS
RAD51B	ENAH	55740	5.5	6	-0.125531	-0.24	NS
RAD51B	ENO1	2023	282.5	188	0.587518	1.91	NS
RAD51B	ENO3	2027	25.5	1	4.67243	0.79	NS
RAD51B	ENY2	56943	3	2	0.584963	1.13	NS
RAD51B	EPB41	2035	4	1.5	1.41504	1.03	NS
RAD51B	EPB41L2	2037	16	14.5	0.142019	0.51	NS
RAD51B	EPB41L3	23136	10	12.5	-0.321928	-1.57	NS
RAD51B	EPN1	29924	3.5	3	0.222392	0.5	NS
RAD51B	EPPK1	83481	22	19	0.211504	-0.57	NS
RAD51B	EPRS	2058	63	58	0.119299	-1.09	NS
RAD51B	ERLIN2	11160	10.5	10.5	0	1.72	NS
RAD51B	ERP29	10961	10.5	11.5	-0.131245	0.83	NS
RAD51B	ESCO2	157570	3.5	1	1.80735	1.2	NS
RAD51B	ESD	2098	11.5	10	0.201634	0.79	NS
RAD51B	ESF1	51575	16.5	14.5	0.186413	0.19	NS
RAD51B	ESYT1	23344	11	9.5	0.211504	0.24	NS
RAD51B	ESYT2	57488	6.5	4	0.70044	-0.2	NS
RAD51B	ETF1	2107	7	6	0.222392	0.61	NS
RAD51B	ETFA	2108	17.5	25	-0.514573	0.53	NS
RAD51B	ETFB	2109	16.5	14.5	0.186413	1.27	NS
RAD51B	EWSR1	2130	6.5	7.5	-0.206451	0.58	NS
RAD51B	EXOC4	60412	2	4	-1	0.15	NS
RAD51B	EXOSC10	5394	7.5	4.5	0.736966	0.02	NS
RAD51B	EXOSC2	23404	1	5.5	-2.45943	0.48	NS
RAD51B	EXOSC6	118460	5.5	5	0.137504	1.71	NS
RAD51B	EXOSC9	5393	3	2	0.584963	1.27	NS
RAD51B	EZR	7430	20.5	24	-0.22741	-1.5	NS
RAD51B	FAF2	23197	1	3.5	-1.80735	0.23	NS
RAD51B	FAM111B	374393	1	4.5	-2.16993	0.95	NS
RAD51B	FAM120A	23196	5.5	4.5	0.289507	1.29	NS
RAD51B	FAM135A	57579	3.5	1	1.80735	-0.73	NS
RAD51B	FAM192A	80011	2	3.5	-0.807355	-1.56	NS
RAD51B	FAM3C	10447	1	3	-1.58496	0.93	NS
RAD51B	FAM49B	51571	3	3	0	-1.52	NS
RAD51B	FAM50A	9130	3.5	4.5	-0.36257	-0.13	NS
RAD51B	FAM98A	25940	5.5	2.5	1.1375	-1.21	NS
RAD51B	FAM98B	283742	6.5	3.5	0.893085	-0.84	NS
RAD51B	FANCI	55215	4	7.5	-0.906891	-1.29	NS
RAD51B	FAR1	84188	2.5	4	-0.678072	-0.09	NS
RAD51B	FARSA	2193	5	9	-0.847997	1.03	NS
RAD51B	FARSB	10056	8.5	3.5	1.28011	0.2	NS
RAD51B	FASN	2194	206.5	206.5	0	0.52	NS
RAD51B	FASTKD5	60493	3.5	1	1.80735	-1.08	NS
RAD51B	FDPS	2224	5.5	2.5	1.1375	0.95	NS
RAD51B	FEN1	2237	11	8.5	0.371969	0.04	NS
RAD51B	FH	2271	10.5	7.5	0.485427	-0.08	NS
RAD51B	FHL1	2273	3	1.5	1	0.01	NS
RAD51B	FIP1L1	81608	10	10	0	-0.01	NS
RAD51B	FKBP10	60681	2	5	-1.32193	0.85	NS
RAD51B	FKBP3	2287	17.5	15	0.222392	1.28	NS
RAD51B	FKBP4	2288	31	22.5	0.462343	-0.5	NS
RAD51B	FKBP5	2289	2.5	3.5	-0.485427	1.33	NS
RAD51B	FKBP8	23770	4	4.5	-0.169925	0.4	NS
RAD51B	FLOT1	10211	1.5	5.5	-1.87447	1.16	NS
RAD51B	FLOT2	2319	3	2	0.584963	-0.87	NS
RAD51B	FOXK2	3607	3.5	3	0.222392	1.98	NS
RAD51B	FSCN1	6624	4	2.5	0.678072	0.09	NS
RAD51B	FTSJ3	117246	30	20.5	0.549339	0.71	NS
RAD51B	FUBP1	8880	38	28	0.440573	-0.46	NS
RAD51B	FUBP3	8939	25	15	0.736966	0.16	NS
RAD51B	FUS	2521	29	20.5	0.500429	1.38	NS
RAD51B	FXR1	8087	4	3	0.415037	-0.79	NS
RAD51B	FXR2	9513	5	4.5	0.152003	0.68	NS
RAD51B	G3BP1	10146	17	17	0	0.27	NS
RAD51B	G6PD	2539	5.5	6.5	-0.241008	0.62	NS
RAD51B	GAA	2548	3	1	1.58496	-0.93	NS
RAD51B	GALNT2	2590	7	1.5	2.22239	0.27	NS
RAD51B	GANAB	23193	49	45.5	0.106915	-0.71	NS
RAD51B	GAPDH	2597	201	142	0.501305	-1.92	NS
RAD51B	GARS	2617	3.5	3.5	0	1.46	NS
RAD51B	GART	2618	53.5	45	0.249614	0.43	NS
RAD51B	GATAD2A	54815	17.5	13	0.428843	-0.87	NS
RAD51B	GATAD2B	57459	29	28.5	0.025091	1.37	NS
RAD51B	GDI1	2664	14.5	11.5	0.334419	-0.73	NS
RAD51B	GDI2	2665	25.5	22	0.212994	1.02	NS
RAD51B	GEMIN4	50628	5	3	0.736966	0.41	NS
RAD51B	GFM1	85476	3.5	4	-0.192645	-0.81	NS
RAD51B	GFPT1	2673	5	4	0.321928	-1.37	NS
RAD51B	GIT2	9815	1	5	-2.32193	-0.75	NS
RAD51B	GLO1	2739	7	11	-0.652077	-0.1	NS
RAD51B	GLOD4	51031	8.5	5	0.765535	-0.26	NS
RAD51B	GLS	2744	5	4.5	0.152003	-0.68	NS
RAD51B	GLUD1	2746	16.5	21	-0.347923	-0.61	NS
RAD51B	GLYR1	84656	5	5.5	-0.137504	0.42	NS
RAD51B	GMPPA	29926	3	1.5	1	-0.71	NS
RAD51B	GMPS	8833	15	15.5	-0.0473057	-0.86	NS
RAD51B	GNA13	10672	3	1	1.58496	0.27	NS
RAD51B	GNAI3	2773	4.5	4	0.169925	-0.68	NS
RAD51B	GNAO1	2775	3	3	0	-0.44	NS
RAD51B	GNB1	2782	3.5	1	1.80735	0.99	NS
RAD51B	GNB2	2783	1	4.5	-2.16993	-0.86	NS
RAD51B	GNG12	55970	3	2.5	0.263034	-0.45	NS
RAD51B	GNL2	29889	22	18.5	0.249978	0.27	NS
RAD51B	GNL3	26354	12.5	15	-0.263034	0.49	NS
RAD51B	GORASP2	26003	4	1	2	-0.09	NS
RAD51B	GPATCH1	55094	13.5	11.5	0.231326	-0.54	NS
RAD51B	GPD2	2820	3	1	1.58496	0.24	NS
RAD51B	GPI	2821	24.5	15.5	0.660514	0.01	NS
RAD51B	GPS1	2873	3.5	2.5	0.485427	-1.14	NS
RAD51B	GPX1	2876	5.5	4	0.459432	0.09	NS
RAD51B	GRPEL1	80273	10.5	4	1.39232	1.21	NS
RAD51B	GRSF1	2926	5	4.5	0.152003	0.22	NS
RAD51B	GRWD1	83743	5	4	0.321928	0.46	NS
RAD51B	GSE1	23199	7.5	5.5	0.447459	-0.89	NS
RAD51B	GSK3A	2931	3	3.5	-0.222392	1.64	NS
RAD51B	GSK3B	2932	3	1	1.58496	-0.42	NS
RAD51B	GSN	2934	2	3.5	-0.807355	0.87	NS
RAD51B	GSPT1	2935	7	6	0.222392	0.39	NS
RAD51B	GSTO1	9446	3	1	1.58496	-0.17	NS
RAD51B	GTF2E2	2961	3	7.5	-1.32193	-0.95	NS
RAD51B	GTF2F1	2962	6.5	17	-1.38702	-0.45	NS
RAD51B	GTF2F2	2963	5.5	7	-0.347923	0.26	NS
RAD51B	GTF2I	2969	21	19.5	0.106915	0.16	NS
RAD51B	GTF3C1	2975	20	17	0.234465	0.01	NS
RAD51B	GTF3C3	9330	5.5	5.5	0	-0.34	NS
RAD51B	GTF3C4	9329	5	6.5	-0.378512	-0.4	NS
RAD51B	GTF3C5	9328	13	10	0.378512	-0.76	NS
RAD51B	GTPBP1	9567	5.5	4.5	0.289507	1.75	NS
RAD51B	GTPBP4	23560	17	15.5	0.133267	1.19	NS
RAD51B	GYS1	2997	3	2	0.584963	1.87	NS
RAD51B	H2AFX	3014	35.5	40	-0.172181	0.78	NS
RAD51B	H2AFY	9555	32.5	22.5	0.530515	0.39	NS
RAD51B	H2AFY2	55506	12	9.5	0.337035	0.13	NS
RAD51B	H2AFZ	3015	31	26.5	0.226276	-1.4	NS
RAD51B	HADH	3033	4	3	0.415037	-1.99	NS
RAD51B	HADHA	3030	21	13.5	0.63743	-0.33	NS
RAD51B	HADHB	3032	7	6	0.222392	-0.03	NS
RAD51B	HARS	3035	4.5	6.5	-0.530515	-0.28	NS
RAD51B	HAT1	8520	9	5	0.847997	-0.24	NS
RAD51B	HCFC1	3054	55	47.5	0.211504	2.27	NS
RAD51B	HDAC1	3065	47	41	0.197037	1.18	NS
RAD51B	HDAC2	3066	37.5	34.5	0.120294	-0.95	NS
RAD51B	HDGF	3068	6.5	6.5	0	-0.11	NS
RAD51B	HDLBP	3069	15	16.5	-0.137504	-0.72	NS
RAD51B	HEATR1	55127	4.5	5	-0.152003	-0.22	NS
RAD51B	HELLS	3070	1	3	-1.58496	-0.4	NS
RAD51B	HEXB	3074	4	2.5	0.678072	-0.26	NS
RAD51B	HEXIM1	10614	3	3.5	-0.222392	1.06	NS
RAD51B	HINT1	3094	15.5	20	-0.367732	-0.67	NS
RAD51B	HINT2	84681	2.5	4	-0.678072	1.28	NS
RAD51B	HK1	3098	10	3.5	1.51457	0.16	NS
RAD51B	HMGA2	8091	9	8.5	0.0824622	1.18	NS
RAD51B	HMGB2	3148	17.5	21.5	-0.296982	-0.05	NS
RAD51B	HMGN2	3151	19	20.5	-0.109624	-0.37	NS
RAD51B	HMGN4	10473	4.5	3	0.584963	-0.32	NS
RAD51B	HMGXB4	10042	4	3	0.415037	-0.48	NS
RAD51B	HMOX2	3163	7	5	0.485427	-1.17	NS
RAD51B	HNRNPDL	9987	28	18	0.63743	0.2	NS
RAD51B	HNRNPF	3185	67	46	0.542527	-1	NS
RAD51B	HNRNPH3	3189	26	23	0.176878	1.65	NS
RAD51B	HNRNPUL1	11100	14	14	0	-0.31	NS
RAD51B	HNRNPUL2	221092	4	5.5	-0.459432	0.74	NS
RAD51B	HP1BP3	50809	9.5	4.5	1.078	-1.14	NS
RAD51B	HPRT1	3251	3	1	1.58496	0.39	NS
RAD51B	HSD17B10	3028	32	19.5	0.714598	0.67	NS
RAD51B	HSD17B12	51144	13	11.5	0.176878	-0.85	NS
RAD51B	HSD17B4	3295	23	19.5	0.23816	-1.31	NS
RAD51B	HSDL2	84263	3.5	3.5	0	0.57	NS
RAD51B	HSP90B1	7184	108	98	0.140178	-1.01	NS
RAD51B	HSPA14	51182	3	2.5	0.263034	0.79	NS
RAD51B	HSPA2	3306	1	51	-5.67243	-0.53	NS
RAD51B	HSPA4	3308	50.5	29	0.80023	-1.25	NS
RAD51B	HSPA4L	22824	6	5.5	0.125531	-2.25	NS
RAD51B	HSPB1	3315	5.5	26	-2.24101	-0.12	NS
RAD51B	HSPH1	10808	13.5	11	0.295456	-2.2	NS
RAD51B	HTATSF1	27336	6	7.5	-0.321928	-0.43	NS
RAD51B	HUWE1	10075	12	15.5	-0.369234	-0.78	NS
RAD51B	HYOU1	10525	19	14.5	0.389947	0.07	NS
RAD51B	IDH1	3417	4.5	2.5	0.847997	0.01	NS
RAD51B	IDH2	3418	2	3	-0.584963	0.69	NS
RAD51B	IDH3A	3419	5.5	3	0.874469	0.36	NS
RAD51B	IDH3B	3420	5	7	-0.485427	0.78	NS
RAD51B	IDI1	3422	4.5	1	2.16993	-0.31	NS
RAD51B	IGF2BP2	10644	13	9.5	0.452512	1.43	NS
RAD51B	IGF2BP3	10643	11	13	-0.241008	0.61	NS
RAD51B	IK	3550	12.5	20.5	-0.713696	-1.01	NS
RAD51B	ILVBL	10994	3.5	5	-0.514573	-0.08	NS
RAD51B	IMMT	10989	20.5	13.5	0.602665	0.46	NS
RAD51B	IMPDH2	3615	14.5	6.5	1.15754	0.21	NS
RAD51B	INA	9118	7	4.5	0.63743	1.58	NS
RAD51B	INF2	64423	4.5	3	0.584963	0.81	NS
RAD51B	IPO11	51194	3.5	6.5	-0.893085	0.27	NS
RAD51B	IPO4	79711	4	8.5	-1.08746	-0.68	NS
RAD51B	IPO5	3843	11.5	11	0.0641303	-0.17	NS
RAD51B	IPO7	10527	3	2.5	0.263034	-0.2	NS
RAD51B	IPO9	55705	3	3	0	0.54	NS
RAD51B	IQGAP1	8826	8.5	9.5	-0.160465	-0.03	NS
RAD51B	IQGAP2	10788	3	2	0.584963	1.63	NS
RAD51B	IRS4	8471	64	75	-0.228819	0.68	NS
RAD51B	ISOC2	79763	6.5	5	0.378512	2.44	NS
RAD51B	ITGB1	3688	6	5.5	0.125531	1.48	NS
RAD51B	ITPA	3704	3	1	1.58496	-0.23	NS
RAD51B	JMJD1C	221037	55.5	66	-0.249978	0.93	NS
RAD51B	JUP	3728	47.5	68.5	-0.528176	-0.04	NS
RAD51B	KAT7	11143	2	3	-0.584963	1.81	NS
RAD51B	KCTD12	115207	6	3	1	0.82	NS
RAD51B	KDM1A	23028	17.5	15	0.222392	-0.28	NS
RAD51B	KDM3B	51780	13.5	13.5	0	-0.49	NS
RAD51B	KHDRBS1	10657	18	14	0.36257	-0.11	NS
RAD51B	KHSRP	8570	86.5	76	0.186701	1.69	NS
RAD51B	KIF1A	547	4	1	2	0.99	NS
RAD51B	KIF20B	9585	4.5	1	2.16993	0.44	NS
RAD51B	KIF22	3835	3.5	2.5	0.485427	0.32	NS
RAD51B	KIF23	9493	9	9	0	-0.16	NS
RAD51B	KIF2A	3796	7.5	7	0.0995357	0.15	NS
RAD51B	KIF4A	24137	12.5	15	-0.263034	-2.23	NS
RAD51B	KIF5B	3799	10.5	12	-0.192645	-0.17	NS
RAD51B	KIFC1	3833	4.5	3	0.584963	-1.76	NS
RAD51B	KLC1	3831	6	2.5	1.26303	0.03	NS
RAD51B	KLC2	64837	3.5	3	0.222392	0.91	NS
RAD51B	KMT2A	4297	4.5	10	-1.152	0.48	NS
RAD51B	KMT2C	58508	1	3	-1.58496	-0.2	NS
RAD51B	KNOP1	400506	5	3	0.736966	0.73	NS
RAD51B	KPNA1	3836	3.5	3.5	0	1.8	NS
RAD51B	KPNA2	3838	30	25	0.263034	-2.48	NS
RAD51B	KPNA4	3840	2.5	5.5	-1.1375	0.33	NS
RAD51B	KPNA5	3841	2.5	4.5	-0.847997	-0.73	NS
RAD51B	KPNA6	23633	6	2.5	1.26303	0.13	NS
RAD51B	KRI1	65095	15	9	0.736966	-0.1	NS
RAD51B	KRR1	11103	3.5	3.5	0	0.12	NS
RAD51B	KTN1	3895	6	3	1	-1.08	NS
RAD51B	LAMA2	3908	4	4	0	0.63	NS
RAD51B	LAMC1	3915	3.5	5	-0.514573	-1.12	NS
RAD51B	LAMTOR1	55004	3	3	0	-0.14	NS
RAD51B	LAP3	51056	4	5	-0.321928	0.52	NS
RAD51B	LARP1	23367	5.5	8	-0.540568	0.7	NS
RAD51B	LARP7	51574	1	3	-1.58496	-1.24	NS
RAD51B	LARS	51520	24.5	30.5	-0.316027	-0.56	NS
RAD51B	LBR	3930	31	36	-0.215729	-0.75	NS
RAD51B	LCP1	3936	5	1	2.32193	-0.57	NS
RAD51B	LDHA	3939	12	13.5	-0.169925	-1.07	NS
RAD51B	LDHB	3945	15	13.5	0.152003	-1.77	NS
RAD51B	LEMD3	23592	3	2.5	0.263034	-1.58	NS
RAD51B	LENG8	114823	12.5	13	-0.0565835	0.41	NS
RAD51B	LEO1	123169	10	7.5	0.415037	-0.73	NS
RAD51B	LETM1	3954	6.5	5	0.378512	0.07	NS
RAD51B	LGALS3	3958	1	3.5	-1.80735	-1.19	NS
RAD51B	LGALS3BP	3959	3	2.5	0.263034	-0.86	NS
RAD51B	LIG3	3980	6.5	2.5	1.37851	0.39	NS
RAD51B	LIMA1	51474	5	7	-0.485427	0.11	NS
RAD51B	LMAN1	3998	8	8.5	-0.0874628	-0.26	NS
RAD51B	LMAN2	10960	3.5	4	-0.192645	-1.17	NS
RAD51B	LMNA	4000	34	21	0.695145	1.03	NS
RAD51B	LMNB1	4001	90	69.5	0.372912	-0.85	NS
RAD51B	LMNB2	84823	24	17.5	0.455679	2.03	NS
RAD51B	LONP1	9361	10	11.5	-0.201634	-0.73	NS
RAD51B	LPCAT1	79888	6.5	3.5	0.893085	0.81	NS
RAD51B	LRPAP1	4043	5.5	4.5	0.289507	-0.95	NS
RAD51B	LRPPRC	10128	24	32	-0.415037	-0.95	NS
RAD51B	LRRC15	131578	1	19.5	-4.2854	-0.9	NS
RAD51B	LRRC40	55631	13	14.5	-0.157541	1	NS
RAD51B	LRRC41	10489	2	3	-0.584963	-0.51	NS
RAD51B	LRRC47	57470	7	5.5	0.347923	1.67	NS
RAD51B	LRRC49	54839	3.5	4	-0.192645	-1.07	NS
RAD51B	LRRC59	55379	10	13.5	-0.432959	0.56	NS
RAD51B	LRWD1	222229	14	19	-0.440573	-1.11	NS
RAD51B	LSM12	124801	9.5	3	1.66297	0.2	NS
RAD51B	LSM14A	26065	2.5	4.5	-0.847997	-1.19	NS
RAD51B	LSM2	57819	3.5	3	0.222392	-0.38	NS
RAD51B	LTA4H	4048	15.5	15.5	0	0.05	NS
RAD51B	LUC7L	55692	8	1	3	-0.52	NS
RAD51B	LUC7L3	51747	4	3	0.415037	-0.86	NS
RAD51B	LXN	56925	2	3	-0.584963	-1.46	NS
RAD51B	LYAR	55646	3	2.5	0.263034	0.52	NS
RAD51B	MAGED2	10916	9	8.5	0.0824622	-0.95	NS
RAD51B	MAGOH	4116	7.5	9.5	-0.341037	-1.55	NS
RAD51B	MANF	7873	3	2	0.584963	0.68	NS
RAD51B	MAP1B	4131	8.5	11	-0.371969	0.3	NS
RAD51B	MAP2K1	5604	3.5	3	0.222392	-1.01	NS
RAD51B	MAP2K2	5605	4.5	5	-0.152003	-0.65	NS
RAD51B	MAP2K3	5606	3	2	0.584963	0.08	NS
RAD51B	MAP4	4134	8	12	-0.584963	-0.17	NS
RAD51B	MAP4K4	9448	2	3.5	-0.807355	0.04	NS
RAD51B	MAPK3	5595	1	3.5	-1.80735	0.81	NS
RAD51B	MAPRE1	22919	17	15	0.180572	2.67	NS
RAD51B	MAPRE2	10982	14	12	0.222392	0.43	NS
RAD51B	MARCKS	4082	14	8	0.807355	0.37	NS
RAD51B	MARCKSL1	65108	16.5	16	0.0443941	-1.54	NS
RAD51B	MARS	4141	27	22.5	0.263034	-1.12	NS
RAD51B	MAT2A	4144	10.5	8.5	0.304855	-0.6	NS
RAD51B	MATR3	9782	73	89	-0.285909	-0.19	NS
RAD51B	MAZ	4150	3	2	0.584963	-0.66	NS
RAD51B	MBD2	8932	7	5.5	0.347923	0.85	NS
RAD51B	MBD3	53615	6.5	8.5	-0.387023	-0.34	NS
RAD51B	MCM2	4171	22	16.5	0.415037	0.12	NS
RAD51B	MCM4	4173	56	44.5	0.331621	0.12	NS
RAD51B	MCM5	4174	21.5	17	0.338802	-0.12	NS
RAD51B	MCM6	4175	38	43	-0.178337	1.93	NS
RAD51B	MCM7	4176	78	67	0.219313	2.02	NS
RAD51B	MCTS1	28985	4	2	1	-0.05	NS
RAD51B	MDC1	9656	75.5	64	0.238405	-0.88	NS
RAD51B	MDH1	4190	3	4.5	-0.584963	-2	NS
RAD51B	MDH2	4191	41	35.5	0.207805	1.11	NS
RAD51B	MDN1	23195	6.5	3.5	0.893085	0.19	NS
RAD51B	MED1	5469	15	14	0.0995357	0.64	NS
RAD51B	METAP2	10988	4	5.5	-0.459432	-0.54	NS
RAD51B	MFAP1	4236	22	24.5	-0.155278	-0.43	NS
RAD51B	MGA	23269	13	13.5	-0.0544478	0.81	NS
RAD51B	MKI67	4288	302.5	256.5	0.237976	0.29	NS
RAD51B	MLF2	8079	4.5	8	-0.830075	-1.4	NS
RAD51B	MLH1	4292	3	5	-0.736966	1.89	NS
RAD51B	MMGT1	93380	3	2.5	0.263034	1.75	NS
RAD51B	MMS19	64210	3.5	3	0.222392	-0.45	NS
RAD51B	MOGS	7841	3	1.5	1	0.59	NS
RAD51B	MON2	23041	1	3.5	-1.80735	-0.1	NS
RAD51B	MPHOSPH10	10199	5	5.5	-0.137504	0.94	NS
RAD51B	MPI	4351	3	4	-0.415037	0.04	NS
RAD51B	MPRIP	23164	1	3	-1.58496	-0.04	NS
RAD51B	MPST	4357	2.5	4	-0.678072	0.21	NS
RAD51B	MRI1	84245	3	2	0.584963	-0.6	NS
RAD51B	MRPL11	65003	3.5	2	0.807355	0.41	NS
RAD51B	MRPL12	6182	13.5	10.5	0.36257	0.88	NS
RAD51B	MRPL23	6150	1	4	-2	-0.2	NS
RAD51B	MRPL4	51073	2.5	3	-0.263034	1.47	NS
RAD51B	MRPL46	26589	1	3	-1.58496	1.12	NS
RAD51B	MRPL52	122704	3	3	0	-1.44	NS
RAD51B	MRPS34	65993	3	3.5	-0.222392	1.28	NS
RAD51B	MRPS7	51081	3	2	0.584963	1.55	NS
RAD51B	MRTO4	51154	9.5	11.5	-0.275634	0.74	NS
RAD51B	MSANTD2	79684	3	2	0.584963	2.85	NS
RAD51B	MSH2	4436	20.5	12.5	0.713696	0.07	NS
RAD51B	MSH3	4437	5.5	6	-0.125531	-0.85	NS
RAD51B	MSH6	2956	28	21	0.415037	-1.37	NS
RAD51B	MSN	4478	21.5	21	0.0339473	-0.32	NS
RAD51B	MTA1	9112	53	46.5	0.188762	-0.24	NS
RAD51B	MTA2	9219	21.5	24.5	-0.188445	0.83	NS
RAD51B	MTCH1	23787	3	1	1.58496	0.98	NS
RAD51B	MTCH2	23788	3	2	0.584963	-2	NS
RAD51B	MTDH	92140	3	2.5	0.263034	1.25	NS
RAD51B	MTHFD1	4522	56.5	52	0.119739	-0.33	NS
RAD51B	MTHFD1L	25902	7	4	0.807355	-1.34	NS
RAD51B	MTPAP	55149	7.5	2.5	1.58496	-1.15	NS
RAD51B	MTPN	136319	5	5	0	1.08	NS
RAD51B	MUCL1	118430	5	6	-0.263034	0.62	NS
RAD51B	MXRA7	439921	3	1	1.58496	0.4	NS
RAD51B	MYBBP1A	10514	46.5	37	0.329705	0.82	NS
RAD51B	MYEF2	50804	3.5	4	-0.192645	1.85	NS
RAD51B	MYL6B	140465	1	20.5	-4.35755	-0.91	NS
RAD51B	MYO1B	4430	5	9.5	-0.925999	0.72	NS
RAD51B	MYO1D	4642	5	26	-2.37851	0.36	NS
RAD51B	MYO5A	4644	6	31	-2.36923	0.61	NS
RAD51B	MYO5B	4645	1	13.5	-3.75489	0.28	NS
RAD51B	MYO5C	55930	1	4	-2	0.68	NS
RAD51B	MYO6	4646	8	32	-2	0.22	NS
RAD51B	MYO9A	4649	1	4	-2	0.41	NS
RAD51B	NAA50	80218	3	1	1.58496	0.49	NS
RAD51B	NACA	4666	9	9	0	-0.7	NS
RAD51B	NACC1	112939	7	9.5	-0.440573	1.54	NS
RAD51B	NADK2	133686	2.5	3	-0.263034	-0.11	NS
RAD51B	NAMPT	10135	27.5	25.5	0.108934	-0.63	NS
RAD51B	NANS	54187	4	5	-0.321928	-0.44	NS
RAD51B	NAP1L1	4673	24	23.5	0.0303736	-0.91	NS
RAD51B	NAP1L4	4676	9.5	8.5	0.160465	-2.37	NS
RAD51B	NAPG	8774	3	1	1.58496	0.63	NS
RAD51B	NASP	4678	64.5	68.5	-0.0868048	1.94	NS
RAD51B	NAT10	55226	39.5	38.5	0.0369942	-0.21	NS
RAD51B	NBN	4683	27.5	25.5	0.108934	-0.84	NS
RAD51B	NCAPD2	9918	4	5	-0.321928	-0.8	NS
RAD51B	NCAPH	23397	12	15.5	-0.369234	0.9	NS
RAD51B	NCBP1	4686	3.5	5	-0.514573	0.68	NS
RAD51B	NCLN	56926	8	2.5	1.67807	1.01	NS
RAD51B	NCOA5	57727	4	3	0.415037	0.63	NS
RAD51B	NCOA6	23054	1	6.5	-2.70044	0.21	NS
RAD51B	NCOR1	9611	3.5	8.5	-1.28011	0.94	NS
RAD51B	NDRG1	10397	3	4	-0.415037	1.26	NS
RAD51B	NDUFA10	4705	3	2.5	0.263034	-1.91	NS
RAD51B	NDUFA13	51079	3.5	2.5	0.485427	-0.8	NS
RAD51B	NDUFA2	4695	3	1	1.58496	-0.55	NS
RAD51B	NDUFA6	4700	3.5	1	1.80735	-0.39	NS
RAD51B	NDUFA9	4704	5.5	6	-0.125531	-0.72	NS
RAD51B	NDUFAF2	91942	3	4	-0.415037	0.8	NS
RAD51B	NDUFAF3	25915	3	1	1.58496	0.82	NS
RAD51B	NDUFB10	4716	3.5	3	0.222392	-0.35	NS
RAD51B	NDUFS1	4719	8.5	4.5	0.917538	-0.5	NS
RAD51B	NDUFS2	4720	5.5	2.5	1.1375	0.38	NS
RAD51B	NDUFS3	4722	5.5	5.5	0	0.11	NS
RAD51B	NDUFS7	374291	3.5	1	1.80735	-0.35	NS
RAD51B	NDUFS8	4728	3.5	1	1.80735	-0.8	NS
RAD51B	NDUFV2	4729	3	1	1.58496	0.99	NS
RAD51B	NECAP2	55707	3	1	1.58496	-0.36	NS
RAD51B	NEDD1	121441	2.5	3	-0.263034	0.83	NS
RAD51B	NELFE	7936	7	8	-0.192645	0.15	NS
RAD51B	NIP7	51388	2.5	5	-1	-0.4	NS
RAD51B	NIPSNAP1	8508	4.5	3.5	0.36257	0.73	NS
RAD51B	NKRF	55922	9.5	7.5	0.341037	0.32	NS
RAD51B	NMD3	51068	4.5	4.5	0	1.99	NS
RAD51B	NME2	4831	5.5	6	-0.125531	0.51	NS
RAD51B	NMT1	4836	2.5	3	-0.263034	0.17	NS
RAD51B	NNT	23530	7.5	7	0.0995357	-0.27	NS
RAD51B	NOC2L	26155	12.5	7	0.836501	0.82	NS
RAD51B	NOC3L	64318	4.5	3.5	0.36257	-0.26	NS
RAD51B	NOC4L	79050	5.5	6.5	-0.241008	-2.28	NS
RAD51B	NOL7	51406	3	3	0	0.52	NS
RAD51B	NOL8	55035	10	5.5	0.862496	1.33	NS
RAD51B	NOL9	79707	7	1.5	2.22239	-0.53	NS
RAD51B	NOLC1	9221	59.5	54	0.13993	0.79	NS
RAD51B	NOP16	51491	4.5	4	0.169925	0.26	NS
RAD51B	NOP2	4839	29.5	21.5	0.456378	-0.26	NS
RAD51B	NOP56	10528	24.5	20.5	0.257158	-1.48	NS
RAD51B	NPEPPS	9520	25	26.5	-0.0840643	0.69	NS
RAD51B	NPLOC4	55666	1	3.5	-1.80735	-0.34	NS
RAD51B	NSDHL	50814	3	1	1.58496	-0.46	NS
RAD51B	NSF	4905	9	5.5	0.710493	-1.56	NS
RAD51B	NSFL1C	55968	9.5	4.5	1.078	0.37	NS
RAD51B	NSUN2	54888	19.5	15.5	0.331206	0.45	NS
RAD51B	NT5DC1	221294	4.5	1	2.16993	-0.98	NS
RAD51B	NT5DC2	64943	5.5	3.5	0.652077	-0.66	NS
RAD51B	NUBP2	10101	5.5	7.5	-0.447459	0.26	NS
RAD51B	NUCB2	4925	1	3.5	-1.80735	-0.43	NS
RAD51B	NUCKS1	64710	17.5	15.5	0.175087	-0.24	NS
RAD51B	NUDC	10726	41.5	43.5	-0.0679041	0.15	NS
RAD51B	NUDCD2	134492	1	4.5	-2.16993	-0.27	NS
RAD51B	NUDT19	390916	14	4	1.80735	-0.41	NS
RAD51B	NUDT21	11051	24	23	0.0614005	1.63	NS
RAD51B	NUDT5	11164	1	3	-1.58496	0.28	NS
RAD51B	NUFIP2	57532	7.5	7.5	0	-0.97	NS
RAD51B	NUMA1	4926	146.5	126.5	0.211763	-0.95	NS
RAD51B	NUP107	57122	6	4.5	0.415037	-1.02	NS
RAD51B	NUP133	55746	5	5.5	-0.137504	-0.83	NS
RAD51B	NUP153	9972	35	27.5	0.347923	-0.3	NS
RAD51B	NUP155	9631	6.5	4.5	0.530515	-0.85	NS
RAD51B	NUP188	23511	3	3.5	-0.222392	0.03	NS
RAD51B	NUP205	23165	13	15.5	-0.253757	-1.51	NS
RAD51B	NUP210	23225	8	3.5	1.19265	1.02	NS
RAD51B	NUP214	8021	29.5	22	0.423211	-0.42	NS
RAD51B	NUP35	129401	3.5	5.5	-0.652077	0.94	NS
RAD51B	NUP50	10762	6	10	-0.736966	-0.21	NS
RAD51B	NUP62	23636	4	3.5	0.192645	-0.32	NS
RAD51B	NUP88	4927	4.5	3.5	0.36257	-1.36	NS
RAD51B	NUP93	9688	17.5	18.5	-0.0801703	-0.4	NS
RAD51B	NUP98	4928	4	2	1	0.36	NS
RAD51B	NVL	4931	6.5	5	0.378512	1.71	NS
RAD51B	NXF1	10482	9.5	12.5	-0.395929	0.35	NS
RAD51B	OAT	4942	41.5	50.5	-0.283172	-1.23	NS
RAD51B	OBSCN	84033	4.5	1	2.16993	0.76	NS
RAD51B	OGDH	4967	3.5	4	-0.192645	1.49	NS
RAD51B	OGT	8473	4	5.5	-0.459432	0.49	NS
RAD51B	OLA1	29789	5.5	4	0.459432	0.07	NS
RAD51B	OPA1	4976	6	4.5	0.415037	-0.93	NS
RAD51B	ORC2	4999	15	17	-0.180572	-0.75	NS
RAD51B	OSBPL8	114882	8.5	7.5	0.180572	1.29	NS
RAD51B	OTUB1	55611	4	8.5	-1.08746	-0.67	NS
RAD51B	OXCT1	5019	9.5	8.5	0.160465	-0.51	NS
RAD51B	OXCT2	64064	1	3	-1.58496	0.24	NS
RAD51B	P4HA1	5033	7	8.5	-0.280108	0.09	NS
RAD51B	P4HB	5034	22	26.5	-0.268489	0.75	NS
RAD51B	PA2G4	5036	31.5	21.5	0.551015	1.06	NS
RAD51B	PABPN1	8106	12	7	0.777608	-1.19	NS
RAD51B	PAF1	54623	12	7.5	0.678072	-1.27	NS
RAD51B	PAFAH1B2	5049	1	3	-1.58496	-0.35	NS
RAD51B	PAFAH1B3	5050	3	2	0.584963	2.47	NS
RAD51B	PAK4	10298	3.5	2.5	0.485427	0.02	NS
RAD51B	PALB2	79728	6	2.5	1.26303	-0.26	NS
RAD51B	PAPOLA	10914	17	22.5	-0.40439	-1.89	NS
RAD51B	PARK7	11315	24.5	19.5	0.329308	0.72	NS
RAD51B	PARN	5073	4	1	2	-1.11	NS
RAD51B	PCBP1	5093	21	27	-0.36257	-1.15	NS
RAD51B	PCBP2	5094	36.5	33.5	0.123735	1.49	NS
RAD51B	PCF11	51585	1	5	-2.32193	-0.2	NS
RAD51B	PCID2	55795	5.5	6.5	-0.241008	0.57	NS
RAD51B	PCM1	5108	5	9.5	-0.925999	-1.01	NS
RAD51B	PCMT1	5110	14.5	8.5	0.770518	-0.51	NS
RAD51B	PCNP	57092	16	14	0.192645	-0.4	NS
RAD51B	PCYT1A	5130	3	4	-0.415037	-0.29	NS
RAD51B	PDAP1	11333	7.5	6.5	0.206451	2.3	NS
RAD51B	PDCD11	22984	14.5	11.5	0.334419	0.27	NS
RAD51B	PDCD4	27250	1	4	-2	-1.15	NS
RAD51B	PDCD5	9141	22	24	-0.125531	0.07	NS
RAD51B	PDCD6	10016	3	3.5	-0.222392	-0.69	NS
RAD51B	PDCD6IP	10015	23	29.5	-0.359081	-0.64	NS
RAD51B	PDHA1	5160	4.5	1	2.16993	0.57	NS
RAD51B	PDIA3	2923	51.5	53	-0.0414199	-0.27	NS
RAD51B	PDIA4	9601	40	46	-0.201634	0.61	NS
RAD51B	PDIA6	10130	24.5	33	-0.429684	-0.08	NS
RAD51B	PDLIM1	9124	9	10	-0.152003	-0.53	NS
RAD51B	PDLIM5	10611	1.5	5	-1.73697	0.03	NS
RAD51B	PDS5A	23244	9	8.5	0.0824622	-2.34	NS
RAD51B	PDS5B	23047	10	12.5	-0.321928	-0.31	NS
RAD51B	PDXDC1	23042	4	2.5	0.678072	-0.83	NS
RAD51B	PEBP1	5037	5.5	8	-0.540568	0.64	NS
RAD51B	PEF1	553115	4.5	3.5	0.36257	-1.25	NS
RAD51B	PEG10	23089	3	5	-0.736966	0.62	NS
RAD51B	PELP1	27043	5	1	2.32193	0.45	NS
RAD51B	PFAS	5198	19	18.5	0.0384741	1.35	NS
RAD51B	PFDN1	5201	2.5	3.5	-0.485427	-0.85	NS
RAD51B	PFDN2	5202	6.5	6	0.115477	0.83	NS
RAD51B	PFDN4	5203	4	2	1	-0.27	NS
RAD51B	PFDN6	10471	4.5	1	2.16993	-0.44	NS
RAD51B	PFKL	5211	15.5	7	1.14684	-0.92	NS
RAD51B	PFKP	5214	19.5	11.5	0.76184	-0.16	NS
RAD51B	PFN1	5216	35	18.5	0.91983	-1.48	NS
RAD51B	PFN2	5217	5.5	3.5	0.652077	-1.03	NS
RAD51B	PGAM5	192111	14.5	9	0.688056	0.36	NS
RAD51B	PGD	5226	20	17.5	0.192645	0.57	NS
RAD51B	PGK1	5230	64	40.5	0.66015	-0.28	NS
RAD51B	PGLS	25796	4	4	0	-0.36	NS
RAD51B	PGM1	5236	5	5	0	0.72	NS
RAD51B	PGRMC1	10857	8.5	8.5	0	0.76	NS
RAD51B	PHAX	51808	3	4.5	-0.584963	0.35	NS
RAD51B	PHB	5245	46.5	45.5	0.0313642	-0.43	NS
RAD51B	PHB2	11331	77	75	0.0379679	1.11	NS
RAD51B	PHC3	80012	6	5	0.263034	-1.38	NS
RAD51B	PHF3	23469	10	5	1	-0.68	NS
RAD51B	PHF6	84295	7.5	4.5	0.736966	-0.4	NS
RAD51B	PHF8	23133	5.5	7.5	-0.447459	0.1	NS
RAD51B	PHGDH	26227	37	31	0.255257	0.24	NS
RAD51B	PHIP	55023	2.5	4	-0.678072	-2.96	NS
RAD51B	PHPT1	29085	3.5	1	1.80735	-0.32	NS
RAD51B	PHRF1	57661	1	3.5	-1.80735	0.03	NS
RAD51B	PICALM	8301	1.5	3	-1	-0.92	NS
RAD51B	PIN1	5300	12	6.5	0.884523	-0.25	NS
RAD51B	PIN4	5303	11	10.5	0.0671142	-0.89	NS
RAD51B	PIP	5304	1	3.5	-1.80735	-0.79	NS
RAD51B	PITRM1	10531	3.5	6	-0.777608	1.39	NS
RAD51B	PKM	5315	171	163.5	0.0647057	0.38	NS
RAD51B	PKN2	5586	4	2.5	0.678072	0.04	NS
RAD51B	PKP1	5317	6	8.5	-0.5025	-2.33	NS
RAD51B	PKP2	5318	7	8.5	-0.280108	-1.28	NS
RAD51B	PLD3	23646	6	5	0.263034	-0.16	NS
RAD51B	PLEC	5339	4	9	-1.16993	0.92	NS
RAD51B	PLIN3	10226	4	2	1	1.01	NS
RAD51B	PLOD1	5351	5	3.5	0.514573	1.19	NS
RAD51B	PLOD2	5352	4.5	3	0.584963	-0.09	NS
RAD51B	PLOD3	8985	4	1	2	0.27	NS
RAD51B	PLRG1	5356	7.5	1	2.90689	0.79	NS
RAD51B	PLS3	5358	7	6	0.222392	-1.28	NS
RAD51B	PMPCA	23203	7.5	8	-0.0931094	-0.71	NS
RAD51B	PMPCB	9512	7.5	11	-0.552541	0.07	NS
RAD51B	PNISR	25957	18.5	6	1.62449	0.13	NS
RAD51B	PNN	5411	15	16	-0.0931094	0.28	NS
RAD51B	POFUT1	23509	4	3.5	0.192645	0.79	NS
RAD51B	POGZ	23126	21	17	0.304855	-0.1	NS
RAD51B	POLA1	5422	6.5	5.5	0.241008	-0.44	NS
RAD51B	POLD1	5424	3	5	-0.736966	-0.41	NS
RAD51B	POLDIP3	84271	7.5	5	0.584963	1.09	NS
RAD51B	POLR2A	5430	5.5	3	0.874469	-1.06	NS
RAD51B	POLR2B	5431	5	6	-0.263034	1.18	NS
RAD51B	POLR2C	5432	3.5	1	1.80735	0.09	NS
RAD51B	POP1	10940	3	1	1.58496	0.25	NS
RAD51B	POR	5447	3.5	3	0.222392	0.44	NS
RAD51B	PPAT	5471	3	1	1.58496	0.56	NS
RAD51B	PPHLN1	51535	10	8.5	0.234465	1.17	NS
RAD51B	PPIB	5479	28	23	0.283793	0.12	NS
RAD51B	PPIF	10105	28.5	17	0.745427	-0.59	NS
RAD51B	PPIH	10465	6.5	6	0.115477	-0.47	NS
RAD51B	PPIL1	51645	8.5	6.5	0.387023	-0.67	NS
RAD51B	PPIL2	23759	3	2.5	0.263034	1.05	NS
RAD51B	PPIL3	53938	4.5	2.5	0.847997	-1.25	NS
RAD51B	PPM1F	9647	1	5	-2.32193	-0.6	NS
RAD51B	PPM1G	5496	16.5	16	0.0443941	-1.06	NS
RAD51B	PPP1CA	5499	15	5.5	1.44746	-0.63	NS
RAD51B	PPP1CC	5501	13	5	1.37851	0.32	NS
RAD51B	PPP1R10	5514	27	22	0.295456	-0.06	NS
RAD51B	PPP1R8	5511	3	2.5	0.263034	1.97	NS
RAD51B	PPP2CA	5515	10.5	11.5	-0.131245	-0.68	NS
RAD51B	PPP2R1A	5518	18	16	0.169925	1.29	NS
RAD51B	PPP2R2A	5520	12.5	7	0.836501	-0.85	NS
RAD51B	PPP2R5D	5528	4.5	3.5	0.36257	0.17	NS
RAD51B	PPP6C	5537	2.5	4.5	-0.847997	-0.7	NS
RAD51B	PPT1	5538	3	3	0	-1.39	NS
RAD51B	PQBP1	10084	4.5	3	0.584963	-0.98	NS
RAD51B	PRCC	5546	6	4	0.584963	-0.12	NS
RAD51B	PRCP	5547	3	1	1.58496	-0.13	NS
RAD51B	PRDX2	7001	48.5	32.5	0.577545	0.16	NS
RAD51B	PRDX3	10935	24	16	0.584963	-1.17	NS
RAD51B	PRDX6	9588	46	33.5	0.457473	-1.49	NS
RAD51B	PREP	5550	3	1	1.58496	-0.23	NS
RAD51B	PRKAR1A	5573	2.5	3.5	-0.485427	0.25	NS
RAD51B	PRKAR2A	5576	4.5	5.5	-0.289507	0.06	NS
RAD51B	PRKAR2B	5577	3.5	4.5	-0.36257	-1.88	NS
RAD51B	PRKCA	5578	3	1	1.58496	-0.84	NS
RAD51B	PRKCSH	5589	22	14.5	0.601451	1.16	NS
RAD51B	PRMT1	3276	8	5.5	0.540568	0.63	NS
RAD51B	PRPF3	9129	15.5	14.5	0.0962153	0.88	NS
RAD51B	PRPF38A	84950	7	3.5	1	-1.23	NS
RAD51B	PRPF4	9128	15	19	-0.341037	-1.28	NS
RAD51B	PRPF40A	55660	12.5	17	-0.443607	0.53	NS
RAD51B	PRPS2	5634	10	9.5	0.0740006	-0.46	NS
RAD51B	PRRC2A	7916	10.5	12.5	-0.251539	1.23	NS
RAD51B	PRRC2C	23215	6	5	0.263034	0.04	NS
RAD51B	PSAT1	29968	4.5	4	0.169925	0.09	NS
RAD51B	PSIP1	11168	13.5	21	-0.63743	-0.36	NS
RAD51B	PSMA1	5682	3	5.5	-0.874469	-1.57	NS
RAD51B	PSMC1	5700	15.5	19	-0.293731	-0.19	NS
RAD51B	PSMC2	5701	22.5	30	-0.415037	-0.83	NS
RAD51B	PSMC4	5704	15.5	25	-0.68966	0.33	NS
RAD51B	PSMD1	5707	6	9	-0.584963	1.09	NS
RAD51B	PSMD13	5719	5	4	0.321928	0.72	NS
RAD51B	PSMD2	5708	28.5	22	0.373458	-1.47	NS
RAD51B	PSMD3	5709	42	33.5	0.326228	0.85	NS
RAD51B	PSMD4	5710	11	12.5	-0.184425	-0.03	NS
RAD51B	PSMD6	9861	6.5	5	0.378512	-1.3	NS
RAD51B	PSMD7	5713	7	9	-0.36257	1.24	NS
RAD51B	PSME3	10197	10	13	-0.378512	0.19	NS
RAD51B	PSPC1	55269	28	20	0.485427	0.33	NS
RAD51B	PTBP1	5725	69.5	64	0.118941	-0.06	NS
RAD51B	PTBP2	58155	5	6	-0.263034	-1.84	NS
RAD51B	PTK7	5754	3	2.5	0.263034	1.52	NS
RAD51B	PTMS	5763	10.5	9	0.222392	0.68	NS
RAD51B	PTRH2	51651	5	5	0	-0.13	NS
RAD51B	PUF60	22827	25.5	27	-0.0824622	-0.97	NS
RAD51B	PURA	5813	6	4.5	0.415037	0.33	NS
RAD51B	PUS1	80324	1	3.5	-1.80735	0.31	NS
RAD51B	PYCR2	29920	9	9	0	1.64	NS
RAD51B	PYGL	5836	3	4.5	-0.584963	-0.32	NS
RAD51B	QARS	5859	13.5	13	0.0544478	-0.13	NS
RAD51B	RAB10	10890	8.5	12	-0.4975	0.01	NS
RAD51B	RAB11A	8766	5.5	4.5	0.289507	-0.11	NS
RAD51B	RAB12	201475	3.5	1	1.80735	-0.86	NS
RAD51B	RAB14	51552	7.5	6.5	0.206451	-0.71	NS
RAD51B	RAB18	22931	4.5	6	-0.415037	-1.68	NS
RAD51B	RAB1A	5861	9.5	7	0.440573	-0.88	NS
RAD51B	RAB1B	81876	20	19	0.0740006	-1.33	NS
RAD51B	RAB2A	5862	7.5	4.5	0.736966	0.31	NS
RAD51B	RAB35	11021	1	5.5	-2.45943	1.22	NS
RAD51B	RAB3A	5864	4	1	2	1	NS
RAD51B	RAB4B	53916	3.5	1	1.80735	1.12	NS
RAD51B	RAB5B	5869	1	4	-2	1.13	NS
RAD51B	RAB5C	5878	12	8.5	0.4975	-0.16	NS
RAD51B	RAB7A	7879	10	6.5	0.621488	1.37	NS
RAD51B	RAB8A	4218	7	6.5	0.106915	0.75	NS
RAD51B	RACGAP1	29127	3	3.5	-0.222392	1.21	NS
RAD51B	RAD50	10111	61.5	55	0.161155	0.32	NS
RAD51B	RAD51B	5890	107.5	94	0.193604	-1.01	NS
RAD51B	RAD51C	5889	43.5	45	-0.0489096	0.49	NS
RAD51B	RAD51D	5892	9.5	7.5	0.341037	1.53	NS
RAD51B	RAI1	10743	4.5	6	-0.415037	0.12	NS
RAD51B	RAI14	26064	1	3.5	-1.80735	-1.18	NS
RAD51B	RALY	22913	18.5	14	0.402098	-0.38	NS
RAD51B	RANBP1	5902	14	15.5	-0.146841	-0.46	NS
RAD51B	RANBP2	5903	51	36	0.5025	0.77	NS
RAD51B	RANBP3	8498	14.5	17.5	-0.271302	0.82	NS
RAD51B	RANBP9	10048	4	1	2	0.26	NS
RAD51B	RANGAP1	5905	10.5	13	-0.308122	0.48	NS
RAD51B	RAP1A	5906	1	6	-2.58496	0.7	NS
RAD51B	RAVER1	125950	6	10.5	-0.807355	-0.17	NS
RAD51B	RB1	5925	4	2	1	-0.96	NS
RAD51B	RBBP4	5928	20.5	21.5	-0.0687128	-0.67	NS
RAD51B	RBBP6	5930	9	11.5	-0.353637	-0.1	NS
RAD51B	RBBP7	5931	32.5	34.5	-0.0861566	-0.07	NS
RAD51B	RBFOX2	23543	4.5	4	0.169925	1.85	NS
RAD51B	RBM11	54033	12.5	10.5	0.251539	0	NS
RAD51B	RBM12	10137	5	3	0.736966	0.2	NS
RAD51B	RBM14	10432	27	25.5	0.0824622	0.73	NS
RAD51B	RBM15	64783	12.5	11	0.184425	1.09	NS
RAD51B	RBM17	84991	13	16	-0.29956	-2.17	NS
RAD51B	RBM22	55696	4	3	0.415037	0.21	NS
RAD51B	RBM25	58517	20	15	0.415037	-0.3	NS
RAD51B	RBM26	64062	16	18.5	-0.209453	-0.91	NS
RAD51B	RBM27	54439	10	15	-0.584963	0.91	NS
RAD51B	RBM3	5935	17.5	17.5	0	0.9	NS
RAD51B	RBM33	155435	5	6.5	-0.378512	0.32	NS
RAD51B	RBM34	23029	3.5	4	-0.192645	0.97	NS
RAD51B	RBM39	9584	11	14	-0.347923	0.21	NS
RAD51B	RBM7	10179	12	12	0	-1.31	NS
RAD51B	RBM8A	9939	5	4.5	0.152003	1.23	NS
RAD51B	RCC1	1104	13	11	0.241008	0.19	NS
RAD51B	RCC2	55920	33	20	0.722466	-1.2	NS
RAD51B	RCL1	10171	3.5	3.5	0	0.48	NS
RAD51B	RCN1	5954	4	5	-0.321928	-0.07	NS
RAD51B	RCOR1	23186	4	5	-0.321928	1.04	NS
RAD51B	RDX	5962	14.5	16.5	-0.186413	-0.56	NS
RAD51B	REPS1	85021	4	2.5	0.678072	1.37	NS
RAD51B	RFC1	5981	7.5	5	0.584963	-0.21	NS
RAD51B	RFC2	5982	3	3.5	-0.222392	0	NS
RAD51B	RFC3	5983	4.5	3.5	0.36257	-0.62	NS
RAD51B	RFC4	5984	6	5.5	0.125531	1.27	NS
RAD51B	RFX1	5989	3	2.5	0.263034	2.58	NS
RAD51B	RHEB	6009	2.5	3	-0.263034	-0.67	NS
RAD51B	RHOA	387	5.5	6	-0.125531	-1.83	NS
RAD51B	RHOT2	89941	5	4	0.321928	1.28	NS
RAD51B	RIF1	55183	25	21	0.251539	-1.38	NS
RAD51B	RLF	6018	3	1	1.58496	-0.37	NS
RAD51B	RNF2	6045	6	6	0	-1.21	NS
RAD51B	RNF40	9810	3.5	1	1.80735	0.7	NS
RAD51B	RNMT	8731	3.5	3	0.222392	-1.21	NS
RAD51B	RNPEP	6051	4	2.5	0.678072	-0.51	NS
RAD51B	RNPS1	10921	20	17.5	0.192645	0.22	NS
RAD51B	RPA1	6117	15	9.5	0.658963	-1.17	NS
RAD51B	RPAP3	79657	2.5	5	-1	1.24	NS
RAD51B	RPF2	84154	3.5	4	-0.192645	0.01	NS
RAD51B	RPN2	6185	21.5	17	0.338802	-1.82	NS
RAD51B	RPRD1B	58490	7	5	0.485427	1.22	NS
RAD51B	RPRD2	23248	11.5	12.5	-0.120294	-0.17	NS
RAD51B	RPTOR	57521	2.5	3	-0.263034	-0.42	NS
RAD51B	RPUSD4	84881	1	5	-2.32193	-1.21	NS
RAD51B	RRBP1	6238	3.5	5	-0.514573	-0.42	NS
RAD51B	RRM2	6241	4	1.5	1.41504	-1.2	NS
RAD51B	RRP1	8568	8	9	-0.169925	-0.5	NS
RAD51B	RRP12	23223	5	2.5	1	-0.62	NS
RAD51B	RRP1B	23076	13.5	13	0.0544478	0.24	NS
RAD51B	RRP9	9136	3.5	2.5	0.485427	-1.29	NS
RAD51B	RRS1	23212	5	6	-0.263034	-1.43	NS
RAD51B	RSF1	51773	3	1	1.58496	-0.86	NS
RAD51B	RSL1D1	26156	26.5	20.5	0.370368	0.55	NS
RAD51B	RTCB	51493	19	18	0.0780025	-0.33	NS
RAD51B	RTF1	23168	4.5	4.5	0	1.21	NS
RAD51B	RTN4	57142	7	3.5	1	0.27	NS
RAD51B	S100A10	6281	1	5	-2.32193	-0.23	NS
RAD51B	S100A8	6279	4	3	0.415037	-1.41	NS
RAD51B	S100A9	6280	5.5	2.5	1.1375	-0.68	NS
RAD51B	SACM1L	22908	3	2	0.584963	-2.17	NS
RAD51B	SAE1	10055	16	16	0	1.09	NS
RAD51B	SAFB	6294	22	13.5	0.704544	-1.36	NS
RAD51B	SAFB2	9667	7	1	2.80735	-0.25	NS
RAD51B	SALL1	6299	3	4	-0.415037	0.1	NS
RAD51B	SAMHD1	25939	2.5	5.5	-1.1375	0.32	NS
RAD51B	SAP18	10284	17	17.5	-0.0418202	0.45	NS
RAD51B	SAP30BP	29115	15	16	-0.0931094	0.53	NS
RAD51B	SAR1A	56681	4	8	-1	1.13	NS
RAD51B	SARM1	23098	3	1	1.58496	-0.22	NS
RAD51B	SARNP	84324	7.5	9	-0.263034	-0.16	NS
RAD51B	SARS	6301	5.5	4	0.459432	0.42	NS
RAD51B	SARS2	54938	5.5	6.5	-0.241008	1.86	NS
RAD51B	SART1	9092	13	14	-0.106915	1.39	NS
RAD51B	SART3	9733	43	40	0.104337	-0.46	NS
RAD51B	SBSN	374897	7	7.5	-0.0995357	1.93	NS
RAD51B	SCAF4	57466	5.5	1	2.45943	-0.54	NS
RAD51B	SCAMP2	10066	5	4	0.321928	-0.42	NS
RAD51B	SCAMP3	10067	5.5	5	0.137504	0.22	NS
RAD51B	SCFD1	23256	5	3.5	0.514573	0.1	NS
RAD51B	SCIN	85477	1	7	-2.80735	0.4	NS
RAD51B	SCML2	10389	25.5	29	-0.185556	-0.46	NS
RAD51B	SCO1	6341	3.5	2	0.807355	-0.23	NS
RAD51B	SCO2	9997	2.5	3	-0.263034	0.03	NS
RAD51B	SCP2	6342	6.5	6	0.115477	1.16	NS
RAD51B	SCRN1	9805	3	1	1.58496	0.22	NS
RAD51B	SDF2	6388	3	2	0.584963	-0.15	NS
RAD51B	SDF2L1	23753	3	2.5	0.263034	-0.05	NS
RAD51B	SDHA	6389	16.5	13.5	0.289507	-1.4	NS
RAD51B	SDHB	6390	5.5	4	0.459432	-1.61	NS
RAD51B	SEC23A	10484	4	5	-0.321928	0.6	NS
RAD51B	SEC23B	10483	4.5	2.5	0.847997	1.74	NS
RAD51B	SEC23IP	11196	3	3	0	-0.11	NS
RAD51B	SEC24C	9632	4	2	1	0.9	NS
RAD51B	SEC31A	22872	3	1	1.58496	1.19	NS
RAD51B	SEC61A1	29927	7.5	8	-0.0931094	0.73	NS
RAD51B	SEC61B	10952	8.5	6	0.5025	1.29	NS
RAD51B	SEC63	11231	2.5	3	-0.263034	1.32	NS
RAD51B	SEMA3G	56920	3.5	2.5	0.485427	-1.02	NS
RAD51B	SEPHS1	22929	4	1	2	0.36	NS
RAD51B	SERBP1	26135	33.5	42	-0.326228	-2.53	NS
RAD51B	SERPINB12	89777	6	6	0	0	NS
RAD51B	SERPINB13	5275	1	3	-1.58496	-0.19	NS
RAD51B	SERPINH1	871	29	28	0.0506261	-0.04	NS
RAD51B	SET	6418	26	24	0.115477	2.65	NS
RAD51B	SETD1A	9739	5	2.5	1	-0.31	NS
RAD51B	SETD2	29072	3.5	4.5	-0.36257	-0.04	NS
RAD51B	SF1	7536	9	7.5	0.263034	0.1	NS
RAD51B	SF3A1	10291	29	29.5	-0.0246621	-0.66	NS
RAD51B	SF3A2	8175	6.5	6	0.115477	1.02	NS
RAD51B	SF3B2	10992	51	45.5	0.164631	-0.24	NS
RAD51B	SF3B4	10262	8.5	9	-0.0824622	1.55	NS
RAD51B	SF3B5	83443	7.5	7.5	0	-2.17	NS
RAD51B	SFN	2810	2	6	-1.58496	0.93	NS
RAD51B	SFSWAP	6433	3	3.5	-0.222392	1.27	NS
RAD51B	SFXN1	94081	23	20	0.201634	-0.8	NS
RAD51B	SGTA	6449	10.5	6	0.807355	1.78	NS
RAD51B	SH3GL1	6455	2.5	3	-0.263034	0.9	NS
RAD51B	SH3GLB1	51100	1	3	-1.58496	0.74	NS
RAD51B	SHMT2	6472	41.5	35.5	0.225292	-0.28	NS
RAD51B	SHROOM3	57619	4.5	1	2.16993	-0.26	NS
RAD51B	SIN3A	25942	29.5	23.5	0.328054	-1.41	NS
RAD51B	SIN3B	23309	101.5	105.5	-0.0557633	-0.42	NS
RAD51B	SKIV2L	6499	3.5	4.5	-0.36257	2.19	NS
RAD51B	SKP1	6500	4.5	6.5	-0.530515	-0.48	NS
RAD51B	SLC16A1	6566	13	14	-0.106915	1.42	NS
RAD51B	SLC1A5	6510	11	9.5	0.211504	0.68	NS
RAD51B	SLC25A1	6576	12.5	21	-0.748461	0.26	NS
RAD51B	SLC25A10	1468	15.5	9	0.784271	-0.52	NS
RAD51B	SLC25A11	8402	12	13.5	-0.169925	-0.08	NS
RAD51B	SLC25A12	8604	3.5	1	1.80735	-0.47	NS
RAD51B	SLC25A13	10165	23	23	0	0.48	NS
RAD51B	SLC25A22	79751	4	1.5	1.41504	-0.06	NS
RAD51B	SLC25A3	5250	39.5	51.5	-0.38272	-0.02	NS
RAD51B	SLC25A4	291	5	3	0.736966	-1.13	NS
RAD51B	SLC3A2	6520	4	4	0	0.69	NS
RAD51B	SLC44A4	80736	1	3	-1.58496	0.25	NS
RAD51B	SLC9A3R1	9368	5.5	3.5	0.652077	-0.25	NS
RAD51B	SLIRP	81892	3	4.5	-0.584963	-1.38	NS
RAD51B	SLK	9748	4.5	2.5	0.847997	-1.59	NS
RAD51B	SLU7	10569	6	5	0.263034	2.16	NS
RAD51B	SMARCA1	6594	21.5	17	0.338802	0.44	NS
RAD51B	SMARCA4	6597	19	20.5	-0.109624	-1.21	NS
RAD51B	SMARCA5	8467	60.5	56	0.111508	-0.32	NS
RAD51B	SMARCAD1	56916	2	3.5	-0.807355	1.03	NS
RAD51B	SMARCC2	6601	12.5	10	0.321928	0.86	NS
RAD51B	SMARCD2	6603	5	3.5	0.514573	-0.26	NS
RAD51B	SMARCE1	6605	9	11.5	-0.353637	0.16	NS
RAD51B	SMC1A	8243	56	48	0.222392	-0.61	NS
RAD51B	SMC4	10051	23	24	-0.0614005	-2.22	NS
RAD51B	SMCHD1	23347	14	12	0.222392	0.69	NS
RAD51B	SMR3B	10879	2	3.5	-0.807355	-0.1	NS
RAD51B	SMS	6611	4.5	4	0.169925	0.07	NS
RAD51B	SND1	27044	43	30.5	0.495527	-0.21	NS
RAD51B	SNRNP200	23020	59	50	0.238787	0.65	NS
RAD51B	SNRNP40	9410	9	11	-0.289507	-0.32	NS
RAD51B	SNRPA	6626	13.5	15	-0.152003	0.23	NS
RAD51B	SNRPB2	6629	8	6.5	0.29956	0.67	NS
RAD51B	SNRPC	6631	3.5	1	1.80735	0.32	NS
RAD51B	SNW1	22938	9.5	17.5	-0.881356	1.42	NS
RAD51B	SNX12	29934	1	3	-1.58496	0.82	NS
RAD51B	SNX2	6643	8	6.5	0.29956	-1.28	NS
RAD51B	SNX6	58533	2	4.5	-1.16993	-0.03	NS
RAD51B	SNX9	51429	4.5	5	-0.152003	-0.74	NS
RAD51B	SON	6651	19.5	15.5	0.331206	-0.64	NS
RAD51B	SORD	6652	3	3	0	1.01	NS
RAD51B	SP1	6667	3.5	4	-0.192645	0.64	NS
RAD51B	SPAG9	9043	4	1	2	0.48	NS
RAD51B	SPDL1	54908	3.5	1	1.80735	1.05	NS
RAD51B	SPEN	23013	30	20	0.584963	-0.25	NS
RAD51B	SPNS1	83985	3	1	1.58496	-0.35	NS
RAD51B	SPTBN2	6712	1.5	3	-1	-0.78	NS
RAD51B	SPTBN5	51332	3	1	1.58496	1.2	NS
RAD51B	SPTLC1	10558	4	2.5	0.678072	1.03	NS
RAD51B	SQSTM1	8878	3.5	2	0.807355	0.75	NS
RAD51B	SREK1	140890	3.5	2	0.807355	1.68	NS
RAD51B	SRM	6723	6.5	1	2.70044	0.06	NS
RAD51B	SRP14	6727	11	12.5	-0.184425	-0.07	NS
RAD51B	SRP19	6728	3	3	0	0.88	NS
RAD51B	SRP54	6729	4.5	3.5	0.36257	-0.67	NS
RAD51B	SRP68	6730	10	9	0.152003	1.04	NS
RAD51B	SRP72	6731	6	3	1	-1.11	NS
RAD51B	SRP9	6726	7.5	5.5	0.447459	0.07	NS
RAD51B	SRPK1	6732	7.5	4	0.906891	-0.16	NS
RAD51B	SRPRB	58477	5.5	2.5	1.1375	0.57	NS
RAD51B	SRRM1	10250	23.5	15	0.647698	0.63	NS
RAD51B	SRRM2	23524	63.5	56	0.18133	0.82	NS
RAD51B	SRRT	51593	13	9	0.530515	1.22	NS
RAD51B	SRSF1	6426	42.5	23.5	0.854802	1.76	NS
RAD51B	SRSF10	10772	7	8	-0.192645	1.28	NS
RAD51B	SRSF11	9295	15.5	10.5	0.561879	0.61	NS
RAD51B	SRSF2	6427	8	5.5	0.540568	-0.93	NS
RAD51B	SRSF3	6428	17	17.5	-0.0418202	-0.34	NS
RAD51B	SRSF4	6429	9.5	7.5	0.341037	0.26	NS
RAD51B	SRSF5	6430	6	4	0.584963	-1.28	NS
RAD51B	SRSF6	6431	10.5	10.5	0	-0.51	NS
RAD51B	SRSF7	6432	12.5	15	-0.263034	1.05	NS
RAD51B	SRSF9	8683	16	11	0.540568	0.46	NS
RAD51B	SSB	6741	27.5	27.5	0	1.03	NS
RAD51B	SSR3	6747	3.5	3	0.222392	-1.84	NS
RAD51B	SSR4	6748	16	13	0.29956	0.53	NS
RAD51B	SSRP1	6749	18.5	15	0.302563	0.76	NS
RAD51B	ST13	6767	12.5	11.5	0.120294	-0.25	NS
RAD51B	STAG2	10735	5	4	0.321928	-0.4	NS
RAD51B	STAT1	6772	6	5.5	0.125531	1.52	NS
RAD51B	STAU1	6780	9.5	4	1.24793	0.42	NS
RAD51B	STIP1	10963	19	21.5	-0.178337	-1.93	NS
RAD51B	STK11IP	114790	3.5	2	0.807355	0.96	NS
RAD51B	STMN1	3925	33.5	36.5	-0.123735	0.96	NS
RAD51B	STOML2	30968	22.5	14	0.684498	-0.33	NS
RAD51B	STRAP	11171	17.5	14	0.321928	-1.49	NS
RAD51B	STT3A	3703	4.5	4	0.169925	-0.68	NS
RAD51B	STUB1	10273	3.5	4.5	-0.36257	0.28	NS
RAD51B	STX7	8417	6	5	0.263034	-0.07	NS
RAD51B	SUCLA2	8803	3	3.5	-0.222392	1.71	NS
RAD51B	SUCLG1	8802	2.5	4.5	-0.847997	-0.82	NS
RAD51B	SUDS3	64426	5.5	7.5	-0.447459	-1.31	NS
RAD51B	SUGP1	57794	6.5	5.5	0.241008	0.29	NS
RAD51B	SUGP2	10147	23	19	0.275634	-2.01	NS
RAD51B	SUGT1	10910	9	7.5	0.263034	0.67	NS
RAD51B	SUMF2	25870	3	2	0.584963	-2.8	NS
RAD51B	SUPT5H	6829	27.5	20.5	0.423808	-0.76	NS
RAD51B	SUPT6H	6830	7	8.5	-0.280108	-1.52	NS
RAD51B	SUPT7L	9913	3.5	2.5	0.485427	0.53	NS
RAD51B	SURF4	6836	7	8	-0.192645	0.51	NS
RAD51B	SURF6	6838	3.5	7.5	-1.09954	0.74	NS
RAD51B	SYAP1	94056	5	5.5	-0.137504	0.44	NS
RAD51B	TAB1	10454	3	1	1.58496	0.39	NS
RAD51B	TACO1	51204	2.5	4.5	-0.847997	1.46	NS
RAD51B	TADA3	10474	3.5	2.5	0.485427	-2.61	NS
RAD51B	TAF1	6872	10.5	8	0.392317	-0.48	NS
RAD51B	TAF10	6881	3	3	0	1.14	NS
RAD51B	TAF15	8148	21.5	20.5	0.0687128	0.13	NS
RAD51B	TAF5L	27097	3	2.5	0.263034	-0.44	NS
RAD51B	TAF6L	10629	3.5	3	0.222392	-0.15	NS
RAD51B	TAF7	6879	3.5	3	0.222392	-0.44	NS
RAD51B	TAF9B	51616	5	5.5	-0.137504	-0.96	NS
RAD51B	TAGLN2	8407	31	40	-0.367732	0.49	NS
RAD51B	TALDO1	6888	12	14	-0.222392	-0.85	NS
RAD51B	TARDBP	23435	18	19	-0.0780025	-0.35	NS
RAD51B	TARS	6897	14	10	0.485427	-0.12	NS
RAD51B	TBC1D4	9882	3	1	1.58496	-0.06	NS
RAD51B	TBC1D8	11138	3	2	0.584963	0.66	NS
RAD51B	TBCA	6902	13	12	0.115477	0.11	NS
RAD51B	TBCB	1155	12	16	-0.415037	0.12	NS
RAD51B	TBCE	6905	1	3	-1.58496	-0.61	NS
RAD51B	TBL3	10607	6	6	0	1.03	NS
RAD51B	TCERG1	10915	11	15	-0.447459	-0.45	NS
RAD51B	TCF20	6942	15	11.5	0.383329	-0.44	NS
RAD51B	TCOF1	6949	59.5	80.5	-0.436099	0.74	NS
RAD51B	TCP1	6950	124	107	0.212729	-0.64	NS
RAD51B	TECR	9524	13	13	0	1.07	NS
RAD51B	TELO2	9894	2.5	3.5	-0.485427	1.65	NS
RAD51B	TES	26136	2.5	5.5	-1.1375	-0.3	NS
RAD51B	TEX10	54881	9	10.5	-0.222392	-0.08	NS
RAD51B	TFAM	7019	14	10	0.485427	0.37	NS
RAD51B	TFAP2A	7020	4.5	5.5	-0.289507	0.5	NS
RAD51B	TFIP11	24144	11.5	14.5	-0.334419	-0.18	NS
RAD51B	TFRC	7037	7	4	0.807355	-1	NS
RAD51B	TG	7038	1	6.5	-2.70044	0.7	NS
RAD51B	TGM3	7053	6.5	3.5	0.893085	0.68	NS
RAD51B	THOC1	9984	3.5	1	1.80735	0.64	NS
RAD51B	THOC2	57187	9	11	-0.289507	-0.67	NS
RAD51B	THOC6	79228	2	3	-0.584963	2.15	NS
RAD51B	TIA1	7072	1	3.5	-1.80735	-0.11	NS
RAD51B	TIMM44	10469	7	6	0.222392	-2.13	NS
RAD51B	TIMM50	92609	19	22	-0.211504	0.71	NS
RAD51B	TIPRL	261726	5	9.5	-0.925999	0.3	NS
RAD51B	TJP1	7082	1	4.5	-2.16993	0.48	NS
RAD51B	TK1	7083	3	2	0.584963	-0.77	NS
RAD51B	TKT	7086	21.5	17.5	0.296982	1.19	NS
RAD51B	TLE3	7090	4	6	-0.584963	0.61	NS
RAD51B	TLN1	7094	27	21.5	0.328623	-0.41	NS
RAD51B	TM9SF3	56889	3	1	1.58496	0.89	NS
RAD51B	TMCO1	54499	2.5	3	-0.263034	0.4	NS
RAD51B	TMED10	10972	8	11.5	-0.523562	-2.32	NS
RAD51B	TMEM209	84928	3	2	0.584963	0.45	NS
RAD51B	TMEM33	55161	5	5	0	0.48	NS
RAD51B	TMOD1	7111	1	6	-2.58496	-0.25	NS
RAD51B	TMOD2	29767	1	6	-2.58496	0.67	NS
RAD51B	TMPO	7112	52	61.5	-0.242075	0.15	NS
RAD51B	TMSB10	9168	4.5	7	-0.63743	1.53	NS
RAD51B	TMX3	54495	3.5	3	0.222392	-0.99	NS
RAD51B	TNIK	23043	2.5	4.5	-0.847997	1.14	NS
RAD51B	TNPO1	3842	8	4.5	0.830075	0.47	NS
RAD51B	TNPO3	23534	3.5	4.5	-0.36257	1.5	NS
RAD51B	TOE1	114034	4	2.5	0.678072	-0.4	NS
RAD51B	TOMM22	56993	13.5	10.5	0.36257	-0.79	NS
RAD51B	TOMM34	10953	5	5	0	-0.19	NS
RAD51B	TOMM40	10452	14.5	13	0.157541	-1.2	NS
RAD51B	TOMM5	401505	4	1	2	1.17	NS
RAD51B	TOP2A	7153	68.5	50	0.454176	-1.7	NS
RAD51B	TOP2B	7155	46	37	0.314109	-0.37	NS
RAD51B	TOPBP1	11073	1	3	-1.58496	-0.19	NS
RAD51B	TOR1AIP1	26092	7	5.5	0.347923	0.81	NS
RAD51B	TOR1AIP2	163590	2.5	4	-0.678072	1.82	NS
RAD51B	TOX4	9878	25.5	25	0.0285692	-0.32	NS
RAD51B	TP53	7157	249	178	0.484269	1.77	NS
RAD51B	TP53BP1	7158	7.5	9	-0.263034	-0.51	NS
RAD51B	TPD52L2	7165	5	3.5	0.514573	-0.32	NS
RAD51B	TPGS1	91978	2	4.5	-1.16993	-1.24	NS
RAD51B	TPI1	7167	14	23.5	-0.747234	-1.96	NS
RAD51B	TPM1	7168	50	73.5	-0.555816	-0.88	NS
RAD51B	TPM3	7170	77	99	-0.36257	0.29	NS
RAD51B	TPM4	7171	55	72	-0.388565	0.83	NS
RAD51B	TPP2	7174	8	4.5	0.830075	1.23	NS
RAD51B	TPR	7175	270.5	273	-0.0132724	2.49	NS
RAD51B	TPT1	7178	7	9	-0.36257	-0.01	NS
RAD51B	TPX2	22974	59.5	34	0.807355	-1.36	NS
RAD51B	TRA2A	29896	5	3.5	0.514573	0.37	NS
RAD51B	TRA2B	6434	16	13.5	0.245112	0.08	NS
RAD51B	TRAP1	10131	49.5	43.5	0.186413	-0.01	NS
RAD51B	TRAPPC3	27095	3.5	3	0.222392	0.43	NS
RAD51B	TRIM25	7706	3	3.5	-0.222392	0.33	NS
RAD51B	TRIP12	9320	4	6	-0.584963	-0.07	NS
RAD51B	TRIP13	9319	10.5	15.5	-0.561879	0.03	NS
RAD51B	TRMT10C	54931	3	11.5	-1.9386	0.72	NS
RAD51B	TRMT1L	81627	4.5	5	-0.152003	-0.63	NS
RAD51B	TSFM	10102	8	6.5	0.29956	0.31	NS
RAD51B	TTC37	9652	5.5	5.5	0	0.44	NS
RAD51B	TTLL12	23170	4	3	0.415037	-0.11	NS
RAD51B	TUBG1	7283	18	21.5	-0.25634	0.71	NS
RAD51B	TUBGCP2	10844	15.5	24	-0.630766	1.7	NS
RAD51B	TUFM	7284	84	74	0.182864	1.58	NS
RAD51B	TWF1	5756	6	9	-0.584963	-0.25	NS
RAD51B	TXLNA	200081	6	7	-0.222392	-0.77	NS
RAD51B	TXLNG	55787	3	1	1.58496	0.43	NS
RAD51B	TXNDC12	51060	11	12	-0.125531	-0.42	NS
RAD51B	TXNL1	9352	19	18	0.0780025	-0.52	NS
RAD51B	TYMS	7298	4	2.5	0.678072	-0.85	NS
RAD51B	U2AF1	7307	3.5	9	-1.36257	0.11	NS
RAD51B	U2AF2	11338	10	9.5	0.0740006	-0.05	NS
RAD51B	U2SURP	23350	58.5	47	0.315776	-0.03	NS
RAD51B	UACA	55075	1	3.5	-1.80735	0.56	NS
RAD51B	UBA1	7317	66.5	48	0.47032	0.67	NS
RAD51B	UBA2	10054	11	13.5	-0.295456	0.78	NS
RAD51B	UBAP2L	9898	15.5	12.5	0.31034	0.65	NS
RAD51B	UBE2I	7329	4	3	0.415037	1.59	NS
RAD51B	UBE2L3	7332	5	6	-0.263034	-0.43	NS
RAD51B	UBE2M	9040	3.5	3	0.222392	2.07	NS
RAD51B	UBE2N	7334	11	7.5	0.552541	0.7	NS
RAD51B	UBE2V2	7336	5.5	4	0.459432	-1.25	NS
RAD51B	UBQLN1	29979	3.5	3.5	0	-0.1	NS
RAD51B	UBQLN2	29978	4	1	2	0.14	NS
RAD51B	UBR4	23352	8.5	9	-0.0824622	0.2	NS
RAD51B	UBR5	51366	47.5	47	0.0152668	-1.26	NS
RAD51B	UBTF	7343	6.5	4.5	0.530515	0.74	NS
RAD51B	UBXN1	51035	4.5	3.5	0.36257	-0.43	NS
RAD51B	UBXN4	23190	3.5	3.5	0	-0.53	NS
RAD51B	UCHL1	7345	22	26.5	-0.268489	-0.82	NS
RAD51B	UCHL5	51377	3	2	0.584963	-0.79	NS
RAD51B	UFM1	51569	4	5	-0.321928	0.8	NS
RAD51B	UGDH	7358	3	1	1.58496	0.77	NS
RAD51B	UGGT1	56886	3.5	5.5	-0.652077	0.62	NS
RAD51B	UMPS	7372	3.5	3.5	0	0.21	NS
RAD51B	UPF1	5976	4.5	1	2.16993	-0.8	NS
RAD51B	UQCRC1	7384	13.5	10.5	0.36257	0.15	NS
RAD51B	UQCRC2	7385	15.5	16.5	-0.0901978	0.32	NS
RAD51B	UQCRFS1	7386	6	4.5	0.415037	-0.06	NS
RAD51B	URB1	9875	3	2	0.584963	1.14	NS
RAD51B	USP11	8237	5	2	1.32193	0.89	NS
RAD51B	USP14	9097	13	11.5	0.176878	0.72	NS
RAD51B	USP36	57602	3	1	1.58496	-0.77	NS
RAD51B	USP39	10713	1	3	-1.58496	0.51	NS
RAD51B	USP5	8078	13	8	0.70044	0.38	NS
RAD51B	USP7	7874	14.5	17	-0.229482	0.49	NS
RAD51B	USP9X	8239	9.5	14	-0.559427	0.72	NS
RAD51B	UTP14A	10813	8.5	8.5	0	0.78	NS
RAD51B	UTP18	51096	2	5.5	-1.45943	0.16	NS
RAD51B	UTP20	27340	3.5	2.5	0.485427	0.97	NS
RAD51B	VAMP2	6844	4	4	0	-1.29	NS
RAD51B	VAMP3	9341	4.5	4	0.169925	0.85	NS
RAD51B	VAPA	9218	7	5	0.485427	1.09	NS
RAD51B	VAPB	9217	4	4.5	-0.169925	-1.55	NS
RAD51B	VBP1	7411	2.5	3	-0.263034	-1.17	NS
RAD51B	VCL	7414	8.5	10	-0.234465	0.81	NS
RAD51B	VCPIP1	80124	6	4.5	0.415037	-1.03	NS
RAD51B	VDAC1	7416	61	38	0.68281	-1.6	NS
RAD51B	VDAC2	7417	41.5	36	0.205114	0.16	NS
RAD51B	VDAC3	7419	34	26.5	0.359542	-0.17	NS
RAD51B	VMP1	81671	2	3	-0.584963	-0.46	NS
RAD51B	VPS35	55737	8.5	5.5	0.628031	-0.08	NS
RAD51B	VPS52	6293	3	2.5	0.263034	-0.65	NS
RAD51B	VRK1	7443	6.5	6.5	0	0.06	NS
RAD51B	VSIG8	391123	1	3	-1.58496	-0.31	NS
RAD51B	WARS	7453	20	18	0.152003	-0.14	NS
RAD51B	WBP11	51729	18	21	-0.222392	-1.12	NS
RAD51B	WDR1	9948	7.5	5	0.584963	-0.66	NS
RAD51B	WDR12	55759	6	5	0.263034	0.59	NS
RAD51B	WDR3	10885	5	5	0	-1	NS
RAD51B	WDR36	134430	14	14	0	0.42	NS
RAD51B	WDR43	23160	8	9	-0.169925	1.02	NS
RAD51B	WDR5	11091	3.5	1	1.80735	0.37	NS
RAD51B	WDR61	80349	6	4	0.584963	0.53	NS
RAD51B	WDR70	55100	20.5	19.5	0.0721498	-0.62	NS
RAD51B	WDR82	80335	12	9	0.415037	1.87	NS
RAD51B	WIZ	58525	6	4	0.584963	-0.45	NS
RAD51B	WRN	7486	3	1	1.58496	0.24	NS
RAD51B	WRNIP1	56897	7.5	11	-0.552541	-0.04	NS
RAD51B	WTAP	9589	3	3	0	-1.25	NS
RAD51B	XAB2	56949	24	24	0	0.71	NS
RAD51B	XDH	7498	6	14	-1.22239	0.63	NS
RAD51B	XPNPEP1	7511	4	1.5	1.41504	-0.19	NS
RAD51B	XPO1	7514	12.5	9.5	0.395929	-0.68	NS
RAD51B	XPO5	57510	5.5	7.5	-0.447459	-1.83	NS
RAD51B	XPOT	11260	5	6	-0.263034	0.69	NS
RAD51B	XRCC1	7515	3	3.5	-0.222392	0.49	NS
RAD51B	XRCC2	7516	4	2.5	0.678072	0.44	NS
RAD51B	YARS2	51067	4.5	1	2.16993	-0.28	NS
RAD51B	YBX1	4904	40.5	25.5	0.667425	-1.14	NS
RAD51B	YBX3	8531	20.5	16	0.357552	0.04	NS
RAD51B	YEATS2	55689	21	19	0.14439	-0.62	NS
RAD51B	YLPM1	56252	28	23	0.283793	-0.93	NS
RAD51B	YME1L1	10730	3.5	2.5	0.485427	-1.54	NS
RAD51B	YTHDF1	54915	6.5	5.5	0.241008	-0.17	NS
RAD51B	YWHAB	7529	36.5	30.5	0.259087	-1.32	NS
RAD51B	YWHAE	7531	73.5	32.5	1.1773	0.3	NS
RAD51B	YWHAG	7532	17	11.5	0.563901	0.03	NS
RAD51B	YWHAH	7533	14.5	10	0.536053	0.63	NS
RAD51B	YWHAQ	10971	15	13	0.206451	0.62	NS
RAD51B	ZADH2	284273	3	4	-0.415037	1.14	NS
RAD51B	ZBTB21	49854	3	5	-0.736966	0.93	NS
RAD51B	ZBTB33	10009	143	147.5	-0.0446998	0.21	NS
RAD51B	ZBTB9	221504	4.5	5.5	-0.289507	0.78	NS
RAD51B	ZC3H11A	9877	17	12.5	0.443607	-0.41	NS
RAD51B	ZC3H14	79882	6.5	9	-0.469485	-0.4	NS
RAD51B	ZC3H15	55854	2	3	-0.584963	0.51	NS
RAD51B	ZC3H18	124245	9	10	-0.152003	-0.99	NS
RAD51B	ZC3H4	23211	8.5	9.5	-0.160465	0.31	NS
RAD51B	ZC3HC1	51530	3.5	2	0.807355	0.36	NS
RAD51B	ZDBF2	57683	7	2.5	1.48543	-0.9	NS
RAD51B	ZFC3H1	196441	1	3.5	-1.80735	0.45	NS
RAD51B	ZFR	51663	10	9.5	0.0740006	-2.1	NS
RAD51B	ZG16B	124220	4	3.5	0.192645	-0.34	NS
RAD51B	ZHX3	23051	7	10	-0.514573	0.24	NS
RAD51B	ZKSCAN4	387032	3	1	1.58496	-0.26	NS
RAD51B	ZMPSTE24	10269	5.5	3.5	0.652077	-0.81	NS
RAD51B	ZMYM2	7750	10.5	9	0.222392	-0.48	NS
RAD51B	ZMYM4	9202	12	10	0.263034	1.81	NS
RAD51B	ZMYND8	23613	4	6	-0.584963	-0.76	NS
RAD51B	ZNF146	7705	1	3	-1.58496	0.42	NS
RAD51B	ZNF207	7756	3.5	1	1.80735	0.12	NS
RAD51B	ZNF24	7572	3	3.5	-0.222392	1.27	NS
RAD51B	ZNF280C	55609	5.5	4	0.459432	0.31	NS
RAD51B	ZNF281	23528	11.5	13.5	-0.231326	-0.41	NS
RAD51B	ZNF318	24149	42	41	0.0347654	1.26	NS
RAD51B	ZNF326	284695	25	26.5	-0.0840643	-0.81	NS
RAD51B	ZNF384	171017	4.5	1.5	1.58496	0.08	NS
RAD51B	ZNF451	26036	5	2.5	1	-0.79	NS
RAD51B	ZNF512	84450	8	10	-0.321928	-1.56	NS
RAD51B	ZNF512B	57473	3.5	5	-0.514573	2.39	NS
RAD51B	ZNF536	9745	3	1	1.58496	-0.07	NS
RAD51B	ZNF622	90441	1	3.5	-1.80735	-0.85	NS
RAD51B	ZNF638	27332	12.5	13	-0.0565835	-0.65	NS
RAD51B	ZNFX1	57169	1	3	-1.58496	-0.17	NS
RAD51B	ZRANB2	9406	3	4.5	-0.584963	-1.33	NS
RAD51B	ZYX	7791	3.5	4	-0.192645	0.77	NS
RAD51C	AAAS	8086	10	9.5	0.0740006	0.38	NS
RAD51C	AAR2	25980	4	4	0	-0.14	NS
RAD51C	AASS	10157	19.5	17	0.197939	-0.65	NS
RAD51C	AATF	26574	3	3	0	-1.44	NS
RAD51C	ABCB10	23456	5.5	5.5	0	-0.11	NS
RAD51C	ABCB7	22	5	8	-0.678072	0.1	NS
RAD51C	ABCD3	5825	21.5	22.5	-0.0655883	1.9	NS
RAD51C	ABCE1	6059	18	17.5	0.040642	0.11	NS
RAD51C	ABCF1	23	15.5	11.5	0.430634	-0.17	NS
RAD51C	ABCF2	10061	16.5	18	-0.125531	0.72	NS
RAD51C	ACADSB	36	8	8	0	0.13	NS
RAD51C	ACAT1	38	9	10	-0.152003	0.23	NS
RAD51C	ACAT2	39	3.5	2	0.807355	0.26	NS
RAD51C	ACIN1	22985	50	45	0.152003	0.52	NS
RAD51C	ACLY	47	48.5	30	0.693022	1.55	NS
RAD51C	ACO2	50	4.5	3	0.584963	1.51	NS
RAD51C	ACOT7	11332	12	9.5	0.337035	1.49	NS
RAD51C	ACOT8	10005	1	3	-1.58496	-0.3	NS
RAD51C	ACOT9	23597	7.5	11	-0.552541	-0.1	NS
RAD51C	ACSF3	197322	3.5	2	0.807355	0.92	NS
RAD51C	ACSL3	2181	18	18	0	-0.17	NS
RAD51C	ACSL4	2182	7.5	11	-0.552541	-1.9	NS
RAD51C	ACTN1	87	28.5	1	4.83289	0.46	NS
RAD51C	ACTN4	81	124.5	29	2.10202	0.19	NS
RAD51C	ACTR1A	10121	8	9	-0.169925	1.34	NS
RAD51C	ACTR3	10096	3	3	0	0.63	NS
RAD51C	ADAR	103	25	32.5	-0.378512	0.12	NS
RAD51C	ADD1	118	8.5	10.5	-0.304855	-0.97	NS
RAD51C	ADD3	120	2	4	-1	-0.12	NS
RAD51C	ADNP	23394	60.5	84.5	-0.482016	-1.14	NS
RAD51C	ADPRHL2	54936	4.5	1	2.16993	-0.71	NS
RAD51C	ADSL	158	3.5	4	-0.192645	0.7	NS
RAD51C	AFF4	27125	9.5	9	0.0780025	-1.52	NS
RAD51C	AFG3L2	10939	7.5	7	0.0995357	0.61	NS
RAD51C	AGFG1	3267	4	3.5	0.192645	-2.1	NS
RAD51C	AGK	55750	8	6	0.415037	-0.5	NS
RAD51C	AGPAT1	10554	3	4.5	-0.584963	-2.03	NS
RAD51C	AGPS	8540	3	3.5	-0.222392	0.15	NS
RAD51C	AHCTF1	25909	41	45.5	-0.150243	0.81	NS
RAD51C	AHCY	191	7.5	7.5	0	1.86	NS
RAD51C	AHCYL2	23382	3	2.5	0.263034	-0.51	NS
RAD51C	AHSA1	10598	15	15.5	-0.0473057	-0.44	NS
RAD51C	AIFM1	9131	6.5	8	-0.29956	-0.22	NS
RAD51C	AIMP1	9255	9	7	0.36257	-0.15	NS
RAD51C	AIMP2	7965	14.5	12.5	0.214125	-0.93	NS
RAD51C	AIP	9049	3.5	3	0.222392	-1.51	NS
RAD51C	AK1	203	3	2	0.584963	1.08	NS
RAD51C	AK2	204	2	3	-0.584963	0.89	NS
RAD51C	AKAP8L	26993	7.5	8	-0.0931094	1.8	NS
RAD51C	AKT1	207	3.5	2	0.807355	-0.49	NS
RAD51C	AKT2	208	3.5	2	0.807355	1.55	NS
RAD51C	ALDH18A1	5832	80	83.5	-0.0617762	0.62	NS
RAD51C	ALDH4A1	8659	2	3.5	-0.807355	-0.89	NS
RAD51C	ALDOA	226	21	15	0.485427	0.12	NS
RAD51C	ALDOC	230	6.5	6.5	0	-1.59	NS
RAD51C	ALYREF	10189	8	14.5	-0.857981	-1.48	NS
RAD51C	AMFR	267	1	3	-1.58496	-1.04	NS
RAD51C	ANAPC1	64682	7.5	9.5	-0.341037	0.84	NS
RAD51C	ANAPC5	51433	5.5	4	0.459432	0.56	NS
RAD51C	ANAPC7	51434	7	8	-0.192645	-0.48	NS
RAD51C	ANKFY1	51479	3	1	1.58496	-0.28	NS
RAD51C	ANKHD1-EIF4EBP3	404734	4.5	1	2.16993	-0.33	NS
RAD51C	ANLN	54443	8	1	3	0.84	NS
RAD51C	ANP32B	10541	3.5	3.5	0	-0.84	NS
RAD51C	ANP32E	81611	7	7	0	0.42	NS
RAD51C	ANXA1	301	5.5	16	-1.54057	-0.1	NS
RAD51C	ANXA11	311	6.5	5	0.378512	-1.18	NS
RAD51C	ANXA2	302	35.5	40	-0.172181	0.71	NS
RAD51C	ANXA4	307	3.5	4	-0.192645	-0.72	NS
RAD51C	ANXA5	308	20	18.5	0.112475	-1.63	NS
RAD51C	ANXA6	309	27.5	20.5	0.423808	-0.7	NS
RAD51C	ANXA7	310	6.5	7	-0.106915	-1.85	NS
RAD51C	AP1B1	162	9.5	5.5	0.788496	-0.32	NS
RAD51C	AP1M1	8907	6.5	7	-0.106915	1.01	NS
RAD51C	AP2A1	160	3.5	4.5	-0.36257	-0.02	NS
RAD51C	AP2A2	161	7	5	0.485427	0.2	NS
RAD51C	AP2B1	163	6.5	5	0.378512	-0.51	NS
RAD51C	AP2M1	1173	5	4.5	0.152003	-1.4	NS
RAD51C	AP3B1	8546	19.5	21	-0.106915	0.03	NS
RAD51C	AP3D1	8943	11.5	17	-0.563901	-0.87	NS
RAD51C	AP3M1	26985	6	4.5	0.415037	1.24	NS
RAD51C	AP3S1	1176	5	2.5	1	-0.88	NS
RAD51C	APAF1	317	3	1	1.58496	0.14	NS
RAD51C	APEX1	328	16	11	0.540568	-1.54	NS
RAD51C	API5	8539	3	4	-0.415037	-1.07	NS
RAD51C	APLP1	333	4	3.5	0.192645	-0.58	NS
RAD51C	APRT	353	5.5	1	2.45943	-0.08	NS
RAD51C	AQR	9716	11.5	18.5	-0.685891	0.34	NS
RAD51C	ARCN1	372	25	19	0.395929	-0.01	NS
RAD51C	ARF1	375	34	26	0.387023	-0.23	NS
RAD51C	ARF5	381	21.5	15	0.519374	0.58	NS
RAD51C	ARF6	382	2.5	3	-0.263034	-0.67	NS
RAD51C	ARFGAP1	55738	7	2	1.80735	-0.19	NS
RAD51C	ARG1	383	6	5.5	0.125531	1.49	NS
RAD51C	ARHGDIA	396	3.5	4.5	-0.36257	0.65	NS
RAD51C	ARHGEF2	9181	14	11.5	0.283793	0.19	NS
RAD51C	ARID1A	8289	8.5	15.5	-0.866733	-2.06	NS
RAD51C	ARID2	196528	4	1	2	-0.28	NS
RAD51C	ARID3A	1820	5	9.5	-0.925999	1.4	NS
RAD51C	ARID3B	10620	29.5	36	-0.287282	1.23	NS
RAD51C	ARID5B	84159	3	5.5	-0.874469	0.06	NS
RAD51C	ARL1	400	7.5	10.5	-0.485427	-0.71	NS
RAD51C	ARL6IP4	51329	5	3.5	0.514573	-0.88	NS
RAD51C	ARL6IP5	10550	2	3	-0.584963	-1.8	NS
RAD51C	ASCC3	10973	6.5	3	1.11548	-1.17	NS
RAD51C	ASNS	440	15	11	0.447459	-0.87	NS
RAD51C	ASS1	445	6	4.5	0.415037	-0.24	NS
RAD51C	ATAD1	84896	8.5	8	0.0874628	-1.28	NS
RAD51C	ATAD2	29028	3	5.5	-0.874469	-0.49	NS
RAD51C	ATAD3A	55210	48	47	0.0303736	0.89	NS
RAD51C	ATAD3B	83858	20.5	23.5	-0.197037	2.2	NS
RAD51C	ATAD3C	219293	1	12	-3.58496	-0.88	NS
RAD51C	ATAD5	79915	5	7.5	-0.584963	-0.64	NS
RAD51C	ATG7	10533	4	2	1	0.78	NS
RAD51C	ATIC	471	18.5	7.5	1.30256	0.66	NS
RAD51C	ATP1A1	476	41	42	-0.0347654	-0.62	NS
RAD51C	ATP1A3	478	12.5	11.5	0.120294	0.2	NS
RAD51C	ATP1B3	483	5	4.5	0.152003	1.97	NS
RAD51C	ATP2A2	488	50.5	54	-0.096676	0.66	NS
RAD51C	ATP2A3	489	7	9.5	-0.440573	-0.67	NS
RAD51C	ATP2B1	490	11	11.5	-0.0641303	-2.32	NS
RAD51C	ATP2B4	493	1	5	-2.32193	-0.98	NS
RAD51C	ATP6AP2	10159	1	3	-1.58496	-0.55	NS
RAD51C	ATP6V1A	523	3.5	2.5	0.485427	-1.33	NS
RAD51C	ATP6V1H	51606	8	9	-0.169925	-0.43	NS
RAD51C	ATRX	546	68.5	68.5	0	0.15	NS
RAD51C	ATXN10	25814	7	6.5	0.106915	-0.6	NS
RAD51C	ATXN2	6311	5.5	4.5	0.289507	0.51	NS
RAD51C	ATXN2L	11273	4	1	2	-0.1	NS
RAD51C	AUP1	550	1	3.5	-1.80735	-0.71	NS
RAD51C	AZGP1	563	1	3.5	-1.80735	-0.34	NS
RAD51C	BAG2	9532	5.5	7.5	-0.447459	0.13	NS
RAD51C	BAP1	8314	3	3	0	0.63	NS
RAD51C	BASP1	10409	5.5	9	-0.710493	1.12	NS
RAD51C	BAZ1A	11177	18.5	22.5	-0.2824	-1.29	NS
RAD51C	BAZ1B	9031	140.5	145.5	-0.050449	1.01	NS
RAD51C	BAZ2A	11176	41.5	46	-0.148523	-1.08	NS
RAD51C	BBX	56987	6.5	8	-0.29956	-1.4	NS
RAD51C	BCAS2	10286	7.5	9.5	-0.341037	0.75	NS
RAD51C	BCCIP	56647	4	5	-0.321928	-1.13	NS
RAD51C	BCL11A	53335	5.5	5	0.137504	-1.14	NS
RAD51C	BCLAF1	9774	82	106	-0.370368	0.98	NS
RAD51C	BCOR	54880	35.5	39	-0.135655	1.06	NS
RAD51C	BCORL1	63035	3	5.5	-0.874469	0.26	NS
RAD51C	BID	637	1.5	3.5	-1.22239	1.21	NS
RAD51C	BLM	641	11.5	14	-0.283793	-1.4	NS
RAD51C	BLVRA	644	13.5	8.5	0.667425	-0.49	NS
RAD51C	BLVRB	645	3	3.5	-0.222392	1.56	NS
RAD51C	BMS1	9790	18.5	31	-0.744743	-1.39	NS
RAD51C	BOD1L1	259282	7.5	9.5	-0.341037	-0.05	NS
RAD51C	BOP1	23246	7	9.5	-0.440573	-0.87	NS
RAD51C	BPTF	2186	14.5	22.5	-0.633872	-0.57	NS
RAD51C	BRCA1	672	10	5.5	0.862496	-3.29	NS
RAD51C	BRCA2	675	153.5	160	-0.0598332	-4.38	NS
RAD51C	BRD2	6046	4	5.5	-0.459432	1.06	NS
RAD51C	BRD4	23476	17	27.5	-0.693897	0.33	NS
RAD51C	BRIP1	83990	2.5	6	-1.26303	-0.39	NS
RAD51C	BRIX1	55299	23.5	26	-0.145851	-0.4	NS
RAD51C	BRMS1L	84312	4	4	0	-0.39	NS
RAD51C	BROX	148362	3.5	1	1.80735	0.07	NS
RAD51C	BRPF1	7862	1	3.5	-1.80735	0.86	NS
RAD51C	BTAF1	9044	4	3.5	0.192645	0.64	NS
RAD51C	BUB3	9184	4	9.5	-1.24793	0.6	NS
RAD51C	BYSL	705	4	4	0	1.17	NS
RAD51C	C11orf58	10944	20.5	21	-0.0347654	0.28	NS
RAD51C	C12orf45	121053	2.5	4.5	-0.847997	0.11	NS
RAD51C	C17orf75	64149	4	3	0.415037	-0.44	NS
RAD51C	C19orf47	126526	1	3	-1.58496	-0.51	NS
RAD51C	C1orf35	79169	10	8.5	0.234465	1.14	NS
RAD51C	C1orf52	148423	2	3.5	-0.807355	0.01	NS
RAD51C	C1QBP	708	24	29	-0.273018	0	NS
RAD51C	CACNG6	59285	1	3	-1.58496	-1.2	NS
RAD51C	CACTIN	58509	6.5	8	-0.29956	0.2	NS
RAD51C	CACYBP	27101	12	6.5	0.884523	0.99	NS
RAD51C	CAD	790	78.5	73.5	0.0949484	2.76	NS
RAD51C	CALML5	51806	3.5	2.5	0.485427	1.82	NS
RAD51C	CALR	811	28	24	0.222392	1.07	NS
RAD51C	CALU	813	4	4	0	-2.13	NS
RAD51C	CAMK2B	816	5.5	5.5	0	1.68	NS
RAD51C	CAMK2D	817	6.5	6	0.115477	-1.03	NS
RAD51C	CAND1	55832	84	65	0.36995	2.46	NS
RAD51C	CAND2	23066	9.5	1	3.24793	0.34	NS
RAD51C	CANX	821	35	34	0.0418202	0.4	NS
RAD51C	CAP1	10487	7	8	-0.192645	1.23	NS
RAD51C	CAPN1	823	4.5	4.5	0	-0.54	NS
RAD51C	CARD10	29775	1	3.5	-1.80735	0.71	NS
RAD51C	CARS	833	5	2	1.32193	-0.95	NS
RAD51C	CARS2	79587	3.5	1	1.80735	0	NS
RAD51C	CBS	875	5.5	2.5	1.1375	-1.07	NS
RAD51C	CBX1	10951	11	9.5	0.211504	-0.26	NS
RAD51C	CBX2	84733	2	3.5	-0.807355	-0.1	NS
RAD51C	CBX5	23468	5	3	0.736966	-0.02	NS
RAD51C	CBX8	57332	1	3	-1.58496	0.63	NS
RAD51C	CCAR1	55749	16.5	20.5	-0.313158	1.69	NS
RAD51C	CCAR2	57805	44	49	-0.155278	0.42	NS
RAD51C	CCDC47	57003	3.5	4	-0.192645	-1.6	NS
RAD51C	CCDC86	79080	1	3	-1.58496	-0.58	NS
RAD51C	CCNK	8812	2.5	4	-0.678072	0.18	NS
RAD51C	CCNT1	904	23.5	28	-0.252766	-1.32	NS
RAD51C	CCT4	10575	73.5	76.5	-0.0577155	1.05	NS
RAD51C	CCT5	22948	69.5	63	0.141661	0.02	NS
RAD51C	CCT7	10574	46	37	0.314109	-0.88	NS
RAD51C	CCT8	10694	81	119.5	-0.561017	-0.91	NS
RAD51C	CDC16	8881	1	5	-2.32193	0.36	NS
RAD51C	CDC23	8697	6.5	9	-0.469485	-0.12	NS
RAD51C	CDC27	996	3.5	5.5	-0.652077	-0.42	NS
RAD51C	CDC37	11140	14	11.5	0.283793	-1.01	NS
RAD51C	CDC5L	988	32	39.5	-0.303781	-1.64	NS
RAD51C	CDC73	79577	9	15	-0.736966	1.91	NS
RAD51C	CDCA2	157313	7	11	-0.652077	0.08	NS
RAD51C	CDCA8	55143	1	3.5	-1.80735	0.35	NS
RAD51C	CDK12	51755	10.5	14.5	-0.465664	1.46	NS
RAD51C	CDK13	8621	3	7	-1.22239	0.8	NS
RAD51C	CDK2	1017	6	8.5	-0.5025	0.21	NS
RAD51C	CDK4	1019	2.5	3	-0.263034	-0.11	NS
RAD51C	CDK5	1020	6	4.5	0.415037	0.18	NS
RAD51C	CDKN2AIP	55602	3	4.5	-0.584963	-0.18	NS
RAD51C	CDS2	8760	3.5	4	-0.192645	-1.06	NS
RAD51C	CDSN	1041	3	5	-0.736966	0.72	NS
RAD51C	CEBPZ	10153	23.5	25.5	-0.117836	-0.84	NS
RAD51C	CENPC	1060	10	12	-0.263034	-0.75	NS
RAD51C	CENPV	201161	6.5	11	-0.758992	0.29	NS
RAD51C	CFDP1	10428	3.5	4.5	-0.36257	0.43	NS
RAD51C	CFL2	1073	9.5	9.5	0	-0.85	NS
RAD51C	CHAF1A	10036	1	3	-1.58496	1.21	NS
RAD51C	CHAMP1	283489	15	24.5	-0.707819	-2.06	NS
RAD51C	CHD1	1105	13	13.5	-0.0544478	0.35	NS
RAD51C	CHD2	1106	1	4	-2	0.6	NS
RAD51C	CHD3	1107	25	36	-0.526069	-0.03	NS
RAD51C	CHD7	55636	8.5	14.5	-0.770518	-0.12	NS
RAD51C	CHD8	57680	32	46.5	-0.539159	1.07	NS
RAD51C	CHERP	10523	27.5	31	-0.172837	-1.83	NS
RAD51C	CHGB	1114	12	42	-1.80735	-0.93	NS
RAD51C	CHORDC1	26973	8.5	5.5	0.628031	-1.27	NS
RAD51C	CIC	23152	7	9	-0.36257	1.17	NS
RAD51C	CIZ1	25792	5	7	-0.485427	-0.41	NS
RAD51C	CKAP4	10970	2.5	5	-1	0.07	NS
RAD51C	CKAP5	9793	8	5.5	0.540568	-0.37	NS
RAD51C	CKB	1152	36	26	0.469485	0.55	NS
RAD51C	CLCC1	23155	2	3	-0.584963	0.53	NS
RAD51C	CLIC1	1192	6	5.5	0.125531	-0.66	NS
RAD51C	CLINT1	9685	5.5	7	-0.347923	0.35	NS
RAD51C	CLK3	1198	3	3	0	1	NS
RAD51C	CLN6	54982	2.5	3	-0.263034	-0.1	NS
RAD51C	CLPB	81570	8.5	8	0.0874628	0.4	NS
RAD51C	CLPTM1	1209	5	3.5	0.514573	-0.54	NS
RAD51C	CLPTM1L	81037	4	7.5	-0.906891	0.62	NS
RAD51C	CLSPN	63967	4	3	0.415037	-0.98	NS
RAD51C	CMAS	55907	9.5	6	0.662965	-1.02	NS
RAD51C	CMPK1	51727	7	7.5	-0.0995357	-0.82	NS
RAD51C	CMTR1	23070	8	6.5	0.29956	-0.25	NS
RAD51C	CNDP2	55748	3.5	2	0.807355	-0.07	NS
RAD51C	CNIH4	29097	1.5	3	-1	0.17	NS
RAD51C	CNN3	1266	6.5	5.5	0.241008	-0.36	NS
RAD51C	CNOT1	23019	20	22.5	-0.169925	-0.13	NS
RAD51C	CNOT10	25904	5	4	0.321928	-4.38	NS
RAD51C	CNOT11	55571	4.5	2	1.16993	-1	NS
RAD51C	COASY	80347	3.5	3	0.222392	-1.66	NS
RAD51C	COIL	8161	17	24.5	-0.527247	-0.98	NS
RAD51C	COLGALT1	79709	9.5	9	0.0780025	-0.69	NS
RAD51C	COPB1	1315	45	32.5	0.469485	0.88	NS
RAD51C	COPE	11316	7	4	0.807355	-1.05	NS
RAD51C	COPG1	22820	22	19	0.211504	0.08	NS
RAD51C	COPS2	9318	5	3	0.736966	-1.26	NS
RAD51C	COPS3	8533	2.5	3	-0.263034	-0.87	NS
RAD51C	COPS4	51138	7.5	4.5	0.736966	1.4	NS
RAD51C	COPS8	10920	3	3	0	1	NS
RAD51C	COPZ1	22818	4	3	0.415037	-2.04	NS
RAD51C	CORO1B	57175	5	3	0.736966	-0.15	NS
RAD51C	COTL1	23406	3	2	0.584963	0.65	NS
RAD51C	COX15	1355	3	3	0	0.33	NS
RAD51C	COX17	10063	2.5	3	-0.263034	-0.63	NS
RAD51C	COX5A	9377	3	3.5	-0.222392	0.31	NS
RAD51C	CPNE1	8904	7.5	5	0.584963	-0.79	NS
RAD51C	CPNE3	8895	5	1	2.32193	0.75	NS
RAD51C	CPSF1	29894	4.5	4.5	0	-1.93	NS
RAD51C	CPSF2	53981	4	3	0.415037	-1.4	NS
RAD51C	CPSF3	51692	7.5	8.5	-0.180572	1.48	NS
RAD51C	CPSF6	11052	21	29.5	-0.490326	0.64	NS
RAD51C	CPSF7	79869	10.5	13.5	-0.36257	-0.14	NS
RAD51C	CPVL	54504	4.5	8.5	-0.917538	-0.56	NS
RAD51C	CRK	1398	9	13.5	-0.584963	-0.35	NS
RAD51C	CRKL	1399	19	20	-0.0740006	-0.41	NS
RAD51C	CRNKL1	51340	8.5	13	-0.612977	0.22	NS
RAD51C	CRNN	49860	1	5	-2.32193	-1.23	NS
RAD51C	CRTAP	10491	3.5	3.5	0	-0.28	NS
RAD51C	CS	1431	7	8	-0.192645	-0.13	NS
RAD51C	CSDE1	7812	11	8.5	0.371969	0.19	NS
RAD51C	CSE1L	1434	49.5	28	0.822002	0.1	NS
RAD51C	CSK	1445	8.5	8.5	0	1.89	NS
RAD51C	CSNK1A1	1452	4.5	5.5	-0.289507	-0.41	NS
RAD51C	CSNK1E	1454	3	2.5	0.263034	0.27	NS
RAD51C	CSNK2A1	1457	15.5	19.5	-0.331206	-0.17	NS
RAD51C	CSNK2A2	1459	5.5	5.5	0	-0.04	NS
RAD51C	CSNK2B	1460	5.5	6	-0.125531	0.06	NS
RAD51C	CSRP2	1466	7.5	9	-0.263034	0.41	NS
RAD51C	CSTB	1476	3	1	1.58496	0.7	NS
RAD51C	CSTF2	1478	3	2.5	0.263034	0.06	NS
RAD51C	CSTF3	1479	3	3.5	-0.222392	0.46	NS
RAD51C	CTBP1	1487	2.5	5	-1	-1.08	NS
RAD51C	CTBP2	1488	12	15.5	-0.369234	0.53	NS
RAD51C	CTCF	10664	4	8.5	-1.08746	0.19	NS
RAD51C	CTNNB1	1499	10.5	7	0.584963	0.6	NS
RAD51C	CTNNBL1	56259	3.5	4	-0.192645	-0.35	NS
RAD51C	CTPS1	1503	42.5	34	0.321928	-0.05	NS
RAD51C	CTPS2	56474	9.5	4.5	1.078	-0.61	NS
RAD51C	CTR9	9646	6	7.5	-0.321928	1.62	NS
RAD51C	CTSB	1508	4.5	6	-0.415037	1.32	NS
RAD51C	CTTN	2017	5	5	0	0.36	NS
RAD51C	CUL1	8454	7.5	5.5	0.447459	-1.58	NS
RAD51C	CUL2	8453	4	2.5	0.678072	-0.18	NS
RAD51C	CUL3	8452	3.5	1.5	1.22239	1.18	NS
RAD51C	CUL4A	8451	1	9	-3.16993	-1.05	NS
RAD51C	CUL4B	8450	15.5	11	0.494765	-2.09	NS
RAD51C	CUL5	8065	5	2	1.32193	-1.01	NS
RAD51C	CUX1	1523	29.5	43	-0.543622	-0.15	NS
RAD51C	CWC22	57703	16.5	23.5	-0.510195	-1.17	NS
RAD51C	CXorf56	63932	14	21.5	-0.61891	-0.47	NS
RAD51C	CYB5R3	1727	7	8.5	-0.280108	-0.55	NS
RAD51C	CYFIP1	23191	15.5	16	-0.0458037	0.29	NS
RAD51C	CYP51A1	1595	3.5	4.5	-0.36257	-2.27	NS
RAD51C	DACH1	1602	1	3.5	-1.80735	-1.06	NS
RAD51C	DARS2	55157	4.5	7	-0.63743	-0.2	NS
RAD51C	DAZAP1	26528	3	4	-0.415037	1.22	NS
RAD51C	DBNL	28988	3.5	3.5	0	-0.03	NS
RAD51C	DCTN1	1639	20	14	0.514573	0.35	NS
RAD51C	DCXR	51181	7.5	5	0.584963	0.69	NS
RAD51C	DDB1	1642	2	5	-1.32193	0.2	NS
RAD51C	DDX1	1653	36	29.5	0.287282	-1.44	NS
RAD51C	DDX10	1662	42.5	60.5	-0.509472	-0.85	NS
RAD51C	DDX19A	55308	13	9.5	0.452512	0.42	NS
RAD51C	DDX19B	11269	11.5	7	0.716207	1.1	NS
RAD51C	DDX21	9188	135	137.5	-0.0264722	0.33	NS
RAD51C	DDX23	9416	6.5	10	-0.621488	0.09	NS
RAD51C	DDX24	57062	12	21	-0.807355	-0.49	NS
RAD51C	DDX27	55661	12.5	26.5	-1.08406	-0.58	NS
RAD51C	DDX31	64794	2.5	3.5	-0.485427	0.3	NS
RAD51C	DDX39A	10212	30	30	0	-2.12	NS
RAD51C	DDX39B	7919	37.5	36	0.0588937	0.01	NS
RAD51C	DDX3X	1654	62	74	-0.255257	0.27	NS
RAD51C	DDX41	51428	6	9	-0.584963	-0.12	NS
RAD51C	DDX42	11325	31	38	-0.293731	-1.13	NS
RAD51C	DDX46	9879	112.5	133.5	-0.246915	-0.23	NS
RAD51C	DDX47	51202	17	24.5	-0.527247	1.7	NS
RAD51C	DDX50	79009	25.5	26.5	-0.0554951	0.38	NS
RAD51C	DDX54	79039	19	22.5	-0.243926	1.83	NS
RAD51C	DDX55	57696	4.5	6	-0.415037	0.55	NS
RAD51C	DDX56	54606	4	12	-1.58496	0.2	NS
RAD51C	DGCR8	54487	2	3	-0.584963	-0.14	NS
RAD51C	DHCR7	1717	6.5	8	-0.29956	-0.4	NS
RAD51C	DHFR	1719	7	5.5	0.347923	1.31	NS
RAD51C	DHRS7B	25979	4.5	3	0.584963	-1.31	NS
RAD51C	DHX16	8449	5	7	-0.485427	0	NS
RAD51C	DHX29	54505	6.5	6	0.115477	-2.11	NS
RAD51C	DHX30	22907	16	26.5	-0.72792	1.25	NS
RAD51C	DHX34	9704	1	3	-1.58496	0.62	NS
RAD51C	DHX38	9785	6	8.5	-0.5025	0.43	NS
RAD51C	DHX40	79665	6	3	1	0.52	NS
RAD51C	DHX8	1659	1.5	6.5	-2.11548	-1.12	NS
RAD51C	DIAPH1	1729	18	14	0.36257	0.19	NS
RAD51C	DIDO1	11083	26.5	27.5	-0.0534393	-0.9	NS
RAD51C	DIMT1	27292	3	5	-0.736966	-0.48	NS
RAD51C	DIS3	22894	13.5	8.5	0.667425	0.66	NS
RAD51C	DKC1	1736	13	12	0.115477	-1.31	NS
RAD51C	DLAT	1737	8	8	0	1	NS
RAD51C	DLD	1738	26.5	24	0.142958	-0.15	NS
RAD51C	DLL4	54567	1	10	-3.32193	-0.38	NS
RAD51C	DLST	1743	2.5	3.5	-0.485427	0.87	NS
RAD51C	DMAP1	55929	2	3	-0.584963	0.97	NS
RAD51C	DNAJA1	3301	5.5	5.5	0	-0.38	NS
RAD51C	DNAJA2	10294	4	3	0.415037	1.21	NS
RAD51C	DNAJA3	9093	9	12.5	-0.473931	-0.59	NS
RAD51C	DNAJB1	3337	3	1	1.58496	0.42	NS
RAD51C	DNAJC11	55735	8.5	10	-0.234465	0.84	NS
RAD51C	DNAJC8	22826	1	4	-2	0.15	NS
RAD51C	DNM1L	10059	20	15	0.415037	-0.36	NS
RAD51C	DNM2	1785	23.5	17.5	0.425306	0.81	NS
RAD51C	DNM3	26052	7.5	1	2.90689	-0.06	NS
RAD51C	DNMT1	1786	9	10.5	-0.222392	0.24	NS
RAD51C	DNTTIP2	30836	15	21	-0.485427	1.09	NS
RAD51C	DOCK7	85440	3	1	1.58496	0.04	NS
RAD51C	DOLPP1	57171	2.5	3	-0.263034	-0.66	NS
RAD51C	DOT1L	84444	3	1	1.58496	0.29	NS
RAD51C	DPM1	8813	16.5	16.5	0	-1.04	NS
RAD51C	DPY30	84661	9.5	14	-0.559427	0.42	NS
RAD51C	DRG1	4733	6.5	3.5	0.893085	-0.2	NS
RAD51C	DRG2	1819	4.5	4	0.169925	0.82	NS
RAD51C	DSC1	1823	17	16.5	0.0430687	-1.42	NS
RAD51C	DSC3	1825	3	3	0	0.71	NS
RAD51C	DSG1	1828	46	47.5	-0.0462937	-0.89	NS
RAD51C	DSP	1832	212.5	219.5	-0.0467581	0.88	NS
RAD51C	DSTN	11034	4	4	0	0.85	NS
RAD51C	DUT	1854	6	4.5	0.415037	-0.46	NS
RAD51C	DVL2	1856	21	16	0.392317	0.29	NS
RAD51C	DYM	54808	3	2.5	0.263034	-0.68	NS
RAD51C	DYNC1H1	1778	228	202.5	0.171112	-0.31	NS
RAD51C	DYNC1LI1	51143	9	6.5	0.469485	0.23	NS
RAD51C	DYNC1LI2	1783	5	3	0.736966	-0.44	NS
RAD51C	DYNLT1	6993	6.5	4	0.70044	-1.95	NS
RAD51C	E2F6	1876	6.5	8.5	-0.387023	0.05	NS
RAD51C	EARS2	124454	3	2	0.584963	0.98	NS
RAD51C	EBNA1BP2	10969	6	7	-0.222392	0.13	NS
RAD51C	EBP	10682	6	4	0.584963	0.4	NS
RAD51C	ECD	11319	2.5	5	-1	-0.32	NS
RAD51C	ECH1	1891	24.5	40.5	-0.72514	-0.26	NS
RAD51C	EDC3	80153	3	2	0.584963	-1.49	NS
RAD51C	EDC4	23644	13	11	0.241008	0.62	NS
RAD51C	EEF1A2	1917	146	91.5	0.674125	1.69	NS
RAD51C	EEF1E1	9521	7.5	4	0.906891	0.46	NS
RAD51C	EFHD2	79180	4.5	1	2.16993	0	NS
RAD51C	EFTUD2	9343	32.5	47	-0.532221	-0.07	NS
RAD51C	EHMT1	79813	5.5	6	-0.125531	-0.57	NS
RAD51C	EHMT2	10919	3.5	4.5	-0.36257	1.16	NS
RAD51C	EIF2AK2	5610	11	7.5	0.552541	-0.83	NS
RAD51C	EIF2B2	8892	3	1	1.58496	0.66	NS
RAD51C	EIF2B3	8891	5.5	2.5	1.1375	-0.14	NS
RAD51C	EIF2D	1939	5	2.5	1	0.49	NS
RAD51C	EIF2S3	1968	21	12.5	0.748461	-0.84	NS
RAD51C	EIF3A	8661	55.5	44	0.334984	1.72	NS
RAD51C	EIF3B	8662	35.5	40	-0.172181	-1.32	NS
RAD51C	EIF3D	8664	25	26	-0.0565835	1.26	NS
RAD51C	EIF3E	3646	22	17	0.371969	-1.4	NS
RAD51C	EIF3F	8665	21.5	18	0.25634	-1.56	NS
RAD51C	EIF3G	8666	19.5	14	0.478047	1.01	NS
RAD51C	EIF3L	51386	32.5	29.5	0.139725	0.01	NS
RAD51C	EIF3M	10480	16.5	12.5	0.400538	0.55	NS
RAD51C	EIF4A1	1973	144	97	0.570012	-0.35	NS
RAD51C	EIF4A2	1974	31	24	0.369234	-0.97	NS
RAD51C	EIF4G1	1981	23	14	0.716207	1.3	NS
RAD51C	EIF4H	7458	5.5	3.5	0.652077	1.93	NS
RAD51C	EIF5B	9669	8	9.5	-0.247928	-0.64	NS
RAD51C	ELAC2	60528	2	4	-1	0.08	NS
RAD51C	ELAVL1	1994	26	26.5	-0.0274807	0.39	NS
RAD51C	ELL	8178	3	2	0.584963	1.53	NS
RAD51C	ELMOD2	255520	2.5	5.5	-1.1375	0.05	NS
RAD51C	ELOVL2	54898	1	3	-1.58496	-0.65	NS
RAD51C	EMC1	23065	10	8.5	0.234465	0.93	NS
RAD51C	EMC3	55831	2	3.5	-0.807355	0.48	NS
RAD51C	EMD	2010	16.5	22	-0.415037	0.56	NS
RAD51C	ENO1	2023	283.5	195.5	0.53618	1.91	NS
RAD51C	ENSA	2029	4.5	4	0.169925	-1.99	NS
RAD51C	EPB41	2035	4	3.5	0.192645	1.03	NS
RAD51C	EPB41L2	2037	32	29.5	0.117357	0.51	NS
RAD51C	EPB41L3	23136	13.5	17	-0.332575	-1.57	NS
RAD51C	EPPK1	83481	57.5	48.5	0.245577	-0.57	NS
RAD51C	EPRS	2058	84.5	85.5	-0.0169731	-1.09	NS
RAD51C	ERCC4	2072	3	2.5	0.263034	-0.85	NS
RAD51C	ERLIN1	10613	11	6.5	0.758992	-0.89	NS
RAD51C	ERLIN2	11160	19	20.5	-0.109624	1.72	NS
RAD51C	ESCO2	157570	1	3	-1.58496	1.2	NS
RAD51C	ESF1	51575	37	50.5	-0.448758	0.19	NS
RAD51C	ESRRA	2101	3	2.5	0.263034	0.58	NS
RAD51C	ESYT1	23344	10	10.5	-0.0703893	0.24	NS
RAD51C	ESYT2	57488	13.5	17	-0.332575	-0.2	NS
RAD51C	ETF1	2107	10	8.5	0.234465	0.61	NS
RAD51C	ETFA	2108	12.5	13	-0.0565835	0.53	NS
RAD51C	EWSR1	2130	4	5.5	-0.459432	0.58	NS
RAD51C	EXOC4	60412	6.5	6	0.115477	0.15	NS
RAD51C	EXOSC1	51013	1	4	-2	0.66	NS
RAD51C	EXOSC10	5394	15	21	-0.485427	0.02	NS
RAD51C	EXOSC2	23404	2.5	5.5	-1.1375	0.48	NS
RAD51C	EXOSC3	51010	2.5	3	-0.263034	-1.49	NS
RAD51C	EXOSC7	23016	2.5	3.5	-0.485427	-0.78	NS
RAD51C	EXOSC8	11340	3	4.5	-0.584963	-1.53	NS
RAD51C	EZR	7430	15.5	10.5	0.561879	-1.5	NS
RAD51C	FAF2	23197	8	8.5	-0.0874628	0.23	NS
RAD51C	FAM120A	23196	5.5	3.5	0.652077	1.29	NS
RAD51C	FAM207A	85395	4	4	0	-0.56	NS
[truncated: 5,672 more rows]
