# Supplementary material for: Systematic proximal mapping of the classical RAD51 paralogs unravel functionally and clinically relevant interactors for genome stability
Source: PLoS Genet. 2022 Nov 14;18(11):e1010495. doi: 10.1371/journal.pgen.1010495 (PMC9718398; doi:10.1371/journal.pgen.1010495)
Supplement: S11 Table — (XLSX) [file pgen.1010495.s016.xlsx]

## Sheet: Sheet1
term_id	freq	query	significant	p_value	term_size	query_size	intersection_size	precision	recall	source	term_name	effective_domain_size	source_order	parents	evidence_codes	intersection	V1
GO:0006281	1	cluster1	TRUE	2.83468e-09	521	31	12	0.387097	0.0230326	GO:BP	DNA repair	21029	2297	GO:0006259, GO:0006974	IDA IBA TAS IEA,IDA IBA NAS IEA,IDA IMP IBA TAS IEA,IMP IEA,IDA TAS IEA,IBA,IBA NAS IEA,IMP IBA TAS IEA,IDA IMP IBA TAS IEA,IMP IBA TAS IEA,IMP IGI IBA TAS IEA,IMP IGI IBA TAS IEA	328,641,672,1663,3978,23244,56852,5890,5889,5892,7516,7517	APEX1 BLM BRCA1 DDX11 LIG1 PDS5A RAD18 RAD51B RAD51C RAD51D XRCC2 XRCC3
GO:0007049	2	cluster1	TRUE	6.30973e-08	1713	31	16	0.516129	0.00934034	GO:BP	cell cycle	21029	2965	GO:0009987	IEA,IDA IMP TAS,IDA IMP NAS IEA,IGI IEA,IDA IMP IBA,IEA,IBA IEA,IBA IEA,IPI IBA IEA,IMP TAS,IMP ISS IBA IEA,IBA TAS IEA,IDA IMP IEA,IEA,IMP TAS,IMP	328,641,672,26586,1663,26058,3725,3978,23244,5890,5889,5892,387,79621,7516,7517	APEX1 BLM BRCA1 CKAP2 DDX11 GIGYF2 JUN LIG1 PDS5A RAD51B RAD51C RAD51D RHOA RNASEH2B XRCC2 XRCC3
GO:0000724	1	cluster1	TRUE	1.86612e-07	140	31	7	0.225806	0.05	GO:BP	double-strand break repair via homologous recombination	21029	258	GO:0000725, GO:0006302	IBA NAS,IDA IBA,IMP IBA IEA,IMP IBA,IMP IBA,IMP IBA IEA,IMP IBA	641,672,5890,5889,5892,7516,7517	BLM BRCA1 RAD51B RAD51C RAD51D XRCC2 XRCC3
GO:0000723	1	cluster1	TRUE	3.58839e-06	137	31	6	0.193548	0.0437956	GO:BP	telomere maintenance	21029	257	GO:0006259, GO:0032200	IDA,IDA IBA TAS,IMP,IEA,IMP IBA IEA,IMP IGI IBA TAS IC	328,641,5609,5889,5892,7517	APEX1 BLM MAP2K7 RAD51C RAD51D XRCC3
GO:0051254	2	cluster1	TRUE	0.000625837	1729	31	11	0.354839	0.00636206	GO:BP	positive regulation of RNA metabolic process	21029	15724	GO:0010604, GO:0016070, GO:0045935, GO:0051252	IDA,IDA,IDA IMP IBA IEA,IGI,IMP,IBA,IDA,IDA IMP ISS IEA,IMP,IDA IBA,IDA ISS TAS IEA	328,641,672,26586,1663,1810,26058,3725,5609,7182,4089	APEX1 BLM BRCA1 CKAP2 DDX11 DR1 GIGYF2 JUN MAP2K7 NR2C2 SMAD4
GO:0044806	1	cluster1	TRUE	0.00110837	7	31	2	0.0645161	0.285714	GO:BP	G-quadruplex DNA unwinding	21029	13015	GO:0032392	IDA ISS IBA,IDA	641,1663	BLM DDX11
GO:0048522	2	cluster2	TRUE	0.000555999	5561	117	57	0.487179	0.01025	GO:BP	positive regulation of cellular process	21029	14858	GO:0009987, GO:0048518, GO:0050794	IEA,IDA IMP,IDA IMP ISS IEA,IDA IMP,IMP,IDA,IMP IEA,IBA,IEA,IBA,IMP,IEA,ISS,IDA IMP,ISS,IDA,IDA IMP IBA,IDA IBA,IBA,IMP IEA,IDA IEA,IMP TAS,IDA IMP IGI IEA,IDA IEA,IDA IEA,IDA,IDA IMP IGI IEA,IMP,IEA,IDA IEA,IMP,IDA IMP IEA,IDA,ISS IEA,IBA IEA,ISS IEA,IMP,IEA,IDA IMP ISS TAS IEA,IDA,IEA,IBA IEA,IMP IBA,IEA,TAS,IDA IMP IGI ISS IEA,IEA,ISS,TAS,IMP,IMP ISS,ISS,IMP IBA,IC IEA,IDA IMP,ISS IBA IEA,ISS …	11047,26993,208,139285,164,338,383,57492,1820,54454,26229,57448,816,1021,26038,63922,1147,1153,4849,9646,1917,8178,10979,3607,2521,2778,5594,22919,57504,92140,112939,10725,64324,114882,94104,5357,7879,11079,6239,9092,80274,10262,6449,10847,6745,6772,8428,6840,9238,160418,7175,57616,11344,7528,56829,24149,23060	ADRM1 AKAP8L AKT2 AMER1 AP1G1 APOB ARG1 ARID1B ARID3A ATAD2B B3GAT3 BIRC6 CAMK2B CDK6 CHD5 CHTF18 CHUK CIRBP CNOT3 CTR9 EEF1A2 ELL FERMT2 FOXK2 FUS GNAS MAPK1 MAPRE1 MTA3 MTDH NACC1 NFAT5 NSD1 OSBPL8 PAXBP1 PLS1 RAB7A RER1 RREB1 SART1 SCUBE1 SF3B4 SGTA SRCAP SSR1 STAT1 STK24 SVIL TBRG4 TMTC3 TPR TSHZ3 TWF2 YY1 ZC3HAV1 ZNF318 ZNF609
GO:1903311	1	cluster2	TRUE	0.000921611	318	117	11	0.0940171	0.0345912	GO:BP	regulation of mRNA metabolic process	21029	26382	GO:0016071, GO:0051252	IDA,IDA IBA,IBA,IMP,IDA,IMP ISS IBA,ISS IBA IEA,IBA IEA,ISS,IMP IBA IEA,IDA	728642,1153,4849,9646,2521,4858,23543,10262,6433,9238,56829	CDK11A CIRBP CNOT3 CTR9 FUS NOVA2 RBFOX2 SF3B4 SFSWAP TBRG4 ZC3HAV1
GO:0090435	1	cluster2	TRUE	0.00603195	10	117	3	0.025641	0.3	GO:BP	protein localization to nuclear envelope	21029	21448	GO:0034504	IBA,IEA,IDA	53371,114882,163590	NUP54 OSBPL8 TOR1AIP2
GO:0019219	2	cluster2	TRUE	0.00750656	3945	117	40	0.34188	0.0101394	GO:BP	regulation of nucleobase-containing compound metabolic process	21029	6477	GO:0006139, GO:0031323, GO:0051171, GO:0080090	IDA,IBA,IBA IEA,IBA,IDA NAS,IEA,IMP,IDA,IDA IMP IBA TAS,IDA IBA,IBA IEA,IMP ISS IBA IEA,IMP TAS,IDA IBA TAS NAS IEA,IDA IEA,IBA,IBA IEA,IBA IEA,IMP,IMP IBA IEA,IDA IBA IEA,IMP IBA IEA,IDA IBA IEA,IMP ISS IBA IEA,IDA ISS IBA,IBA IEA,IDA ISS IBA IEA,IBA IEA,IDA IMP IBA TAS IEA,IBA IEA,ISS,TAS IEA,IDA IMP IGI ISS IEA,IMP IBA IEA,IMP,IDA IBA IEA,IDA IBA IC IEA,IDA,ISS IBA IEA,ISS IBA IEA	26993,57492,1820,54454,728642,1021,26038,63922,1147,1153,4849,9646,8178,3607,2521,10644,83746,84456,5594,57504,92140,112939,10725,4858,64324,94104,23543,5989,6239,10262,6433,10847,6772,9238,7175,57616,7528,56829,24149,23060	AKAP8L ARID1B ARID3A ATAD2B CDK11A CDK6 CHD5 CHTF18 CHUK CIRBP CNOT3 CTR9 ELL FOXK2 FUS IGF2BP2 L3MBTL2 L3MBTL3 MAPK1 MTA3 MTDH NACC1 NFAT5 NOVA2 NSD1 PAXBP1 RBFOX2 RFX1 RREB1 SF3B4 SFSWAP SRCAP STAT1 TBRG4 TPR TSHZ3 YY1 ZC3HAV1 ZNF318 ZNF609
GO:0043486	1	cluster2	TRUE	0.0188051	24	117	3	0.025641	0.125	GO:BP	histone exchange	21029	12373	GO:0034728	ISS,ISS IBA,IBA	26038,4678,10847	CHD5 NASP SRCAP
GO:0031445	1	cluster2	TRUE	0.0203962	25	117	3	0.025641	0.12	GO:BP	regulation of heterochromatin assembly	21029	8325	GO:0010468, GO:0010847, GO:0031507, GO:0120261	IEA,IDA,IMP	9646,84456,7175	CTR9 L3MBTL3 TPR
GO:0042254	1	cluster3	TRUE	0.000978899	302	129	12	0.0930233	0.0397351	GO:BP	ribosome biogenesis	21029	11644	GO:0022613	IBA IEA,IMP IEA,IMP,IBA NAS IEA,IMP IEA,ISS IEA,ISS IBA IEA,IDA IMP IBA IEA,IDA IMP IBA IEA,IEA,IDA IC IEA,IMP	9790,8450,54505,5393,22868,79050,8602,4931,55781,10556,9136,51441	BMS1 CUL4B DHX29 EXOSC9 FASTKD2 NOC4L NOP14 NVL RIOK2 RPP30 RRP9 YTHDF2
GO:0006996	3	cluster3	TRUE	0.00141521	3805	129	46	0.356589	0.0120894	GO:BP	organelle organization	21029	2922	GO:0016043	IEA,IDA IMP IBA TAS IEA,IMP IBA IEA,IDA IEA,IBA,IBA IEA,IMP,IEA,IMP,IEA,IMP IGI IBA IEA,IMP IBA NAS,IMP,IBA IEA,IBA IC,IDA IBA IEA,IDA IBA NAS IEA,IMP IBA IEA,IMP,IMP,IMP IBA,IMP,IDA IMP IGI IBA IEA,IBA,IMP ISS IBA,IDA IBA,IMP IBA,TAS,IMP,IMP,IMP,IEA,TAS,IBA IEA,IDA,IMP,IDA IMP HDA IEA,IDA IBA TAS IEA,IBA,IDA IMP IBA,IBA TAS IEA,IMP,IDA ISS IBA IEA,IMP IBA,IDA,IEA	526,9212,57673,57003,51142,26973,54505,10160,22868,2730,9026,3833,113251,23592,10651,4676,64151,55706,4705,4771,5018,5062,5216,9749,55023,5317,79983,57580,5770,22930,55781,6196,6279,23314,26135,9748,6598,10051,6830,51368,10469,55858,22974,10730,51441,7529	ATP6V1B2 AURKB BEND3 CCDC47 CHCHD2 CHORDC1 DHX29 FARP1 FASTKD2 GCLM HIP1R KIFC1 LARP4 LEMD3 MTX2 NAP1L4 NCAPG NDC1 NDUFA10 NF2 OXA1L PAK2 PFN1 PHACTR2 PHIP PKP1 POF1B PREX1 PTPN1 RAB3GAP1 RIOK2 RPS6KA2 S100A8 SATB2 SERBP1 SLK SMARCB1 SMC4 SUPT6H TEX264 TIMM44 TMEM165 TPX2 YME1L1 YTHDF2 YWHAB
GO:0002183	1	cluster3	TRUE	0.00141521	35	129	5	0.0387597	0.142857	GO:BP	cytoplasmic translational initiation	21029	852	GO:0002181, GO:0006413	IMP,IDA IBA IEA,IEA,IEA,IDA	54505,8661,8662,3646,51441	DHX29 EIF3A EIF3B EIF3E YTHDF2
GO:0016072	1	cluster3	TRUE	0.00221385	263	129	10	0.0775194	0.0380228	GO:BP	rRNA metabolic process	21029	5674	GO:0034660	IBA,IMP IBA NAS IEA,ISS,ISS IBA IEA,IDA,IDA IMP IBA,IEA,IDA IC IEA,IMP IGI,IMP	9790,5393,79050,8602,4931,55781,10556,9136,6598,51441	BMS1 EXOSC9 NOC4L NOP14 NVL RIOK2 RPP30 RRP9 SMARCB1 YTHDF2
GO:0046907	1	cluster3	TRUE	0.0330014	1826	129	24	0.186047	0.0131435	GO:BP	intracellular transport	21029	14456	GO:0006810, GO:0051641, GO:0051649	TAS,IBA IEA,NAS,ISS IEA,IGI,IMP,TAS,TAS,IEA,IBA,IMP,IEA,IDA IMP IBA IEA,IMP,IBA,IMP IBA TAS IEA,IEA,ISS IEA,IMP IBA,IBA TAS IEA,IMP IBA NAS IEA,IBA NAS,IDA,IEA	3267,22818,9201,2534,9026,81502,23463,10651,55706,5018,5770,5781,23011,55781,55176,11231,6747,6830,26000,10469,51699,11311,10652,7529	AGFG1 COPZ1 DCLK1 FYN HIP1R HM13 ICMT MTX2 NDC1 OXA1L PTPN1 PTPN11 RAB21 RIOK2 SEC61A2 SEC63 SSR3 SUPT6H TBC1D10B TIMM44 VPS29 VPS45 YKT6 YWHAB
