# Supplementary material for: Systematic proximal mapping of the classical RAD51 paralogs unravel functionally and clinically relevant interactors for genome stability
Source: PLoS Genet. 2022 Nov 14;18(11):e1010495. doi: 10.1371/journal.pgen.1010495 (PMC9718398; doi:10.1371/journal.pgen.1010495)
Supplement: S12 Table — (XLSX) [file pgen.1010495.s017.xlsx]

## Sheet: Sheet 1
Bait	PreyGene	Entrez_ID	PreySequenceLength	Mean Spec HU treated	Mean Spec HU Untreated	Log2FC (Untreated/HU)	Heatmap Cluster Fig4B	HU-chronic	HU-acute	Etoposide	Doxorubicin	H2O2	MMS	UV	Cisplatin-1	Cisplatin-2	Cisplatin-3	CPT-1	CPT-2	Gemcitabine	Pyridostatin	ICRF-187	Formaldehyde	PhenDC3	Duocarmycin	Trabectedin	Calicheamicin	illudinS	MNNG	KBrO3	CD437	BPDE	PladB
XRCC3	XRCC3	7517	346	126.5	0	6.99435	cluster1	-2.23	-1.01	-6.72	-3.75	-0.18	-2.37	-3.29	-6.76	-1.91	-3.27	-4.03	-1.41	1.2	-3.17	0.05	-0.03	1.26	2.04	1.61	1.69	-1.76	-2.47	-1.36	0.79	-1.29	-1.56
RAD51C	EEF1A2	1917	463	145	0	7.18982	cluster3	1.69	0.84	1.94	0.78	0.33	0.09	1.13	1.58	1.55	0.74	0.75	-0.04	-0.63	0.02	-1.12	0.22	-0.63	-0.16	-0.42	-0.44	-0.83	-0.36	-0.05	0.67	0.4	0.92
XRCC2	H2AFJ	55766	129	0	36.5	-5.22882	cluster3	1.76	0.06	0.99	1.05	0.54	-0.14	0.85	0.84	-0.83	-0.21	0.6	0.7	-0.65	-0.02	-1.37	0.12	-0.41	0.51	0.22	0.15	0.26	0.25	1.02	-0.29	0.67	0.84
RAD51D	TPR	7175	2363	0	668	-9.38586	cluster3	2.49	0.91	1.77	0.97	-0.08	-0.47	0.92	1.46	-0.07	-0.64	0.7	-0.51	0.76	1.6	1.72	1.38	2.16	1.48	2	0.37	-0.46	0.52	-0.41	-0.31	-0.38	-1.39
XRCC3	XRCC3	7517	346	0	96	-6.59991	cluster1	-2.23	-1.01	-6.72	-3.75	-0.18	-2.37	-3.29	-6.76	-1.91	-3.27	-4.03	-1.41	1.2	-3.17	0.05	-0.03	1.26	2.04	1.61	1.69	-1.76	-2.47	-1.36	0.79	-1.29	-1.56
RAD51D	TPX2	22974	747	206	0	7.69349	cluster2	-1.36	-0.26	-0.5	0.43	-0.19	0.41	0.81	0.21	-1.02	0.51	-1.6	-1.76	0.38	-0.49	-0.27	-0.27	-0.5	0.09	-0.31	-0.23	1.2	0.44	0.18	-0.3	-2.25	-2.62
RAD51B	EEF1A2	1917	463	117.5	0	6.88874	cluster3	1.69	0.84	1.94	0.78	0.33	0.09	1.13	1.58	1.55	0.74	0.75	-0.04	-0.63	0.02	-1.12	0.22	-0.63	-0.16	-0.42	-0.44	-0.83	-0.36	-0.05	0.67	0.4	0.92
RAD51D	TPR	7175	2363	593	0	9.21432	cluster3	2.49	0.91	1.77	0.97	-0.08	-0.47	0.92	1.46	-0.07	-0.64	0.7	-0.51	0.76	1.6	1.72	1.38	2.16	1.48	2	0.37	-0.46	0.52	-0.41	-0.31	-0.38	-1.39
RAD51B	EEF1A2	1917	463	0	113	-6.83289	cluster3	1.69	0.84	1.94	0.78	0.33	0.09	1.13	1.58	1.55	0.74	0.75	-0.04	-0.63	0.02	-1.12	0.22	-0.63	-0.16	-0.42	-0.44	-0.83	-0.36	-0.05	0.67	0.4	0.92
RAD51B	PFN1	5216	140	34	0	5.12928	cluster3	-1.48	1.89	-0.04	2.6	0.54	-0.35	0.15	-1.77	-0.65	-1.86	-0.84	-0.35	-0.8	0.29	-0.43	1.84	3.01	3.23	3.45	2.3	-1.16	-2.08	2.01	-0.38	0.46	1.16
RAD51B	H2AFZ	3015	128	30	0	4.9542	cluster2	-1.4	-0.78	-0.16	-1.05	1.58	-0.04	-0.53	-0.54	-0.17	-0.65	-2.65	1.27	-0.16	0.22	0.11	-1.15	-3.99	-0.52	-0.37	1.56	-0.23	0.1	-1.85	-1.19	1.33	-0.02
XRCC3	TPR	7175	2363	0	547	-9.09803	cluster3	2.49	0.91	1.77	0.97	-0.08	-0.47	0.92	1.46	-0.07	-0.64	0.7	-0.51	0.76	1.6	1.72	1.38	2.16	1.48	2	0.37	-0.46	0.52	-0.41	-0.31	-0.38	-1.39
XRCC3	TPR	7175	2363	525.5	0	9.04029	cluster3	2.49	0.91	1.77	0.97	-0.08	-0.47	0.92	1.46	-0.07	-0.64	0.7	-0.51	0.76	1.6	1.72	1.38	2.16	1.48	2	0.37	-0.46	0.52	-0.41	-0.31	-0.38	-1.39
RAD51D	TPX2	22974	747	0	157	-7.30378	cluster2	-1.36	-0.26	-0.5	0.43	-0.19	0.41	0.81	0.21	-1.02	0.51	-1.6	-1.76	0.38	-0.49	-0.27	-0.27	-0.5	0.09	-0.31	-0.23	1.2	0.44	0.18	-0.3	-2.25	-2.62
RAD51B	H2AFZ	3015	128	0	25.5	-4.72792	cluster2	-1.4	-0.78	-0.16	-1.05	1.58	-0.04	-0.53	-0.54	-0.17	-0.65	-2.65	1.27	-0.16	0.22	0.11	-1.15	-3.99	-0.52	-0.37	1.56	-0.23	0.1	-1.85	-1.19	1.33	-0.02
RAD51C	EEF1A2	1917	463	0	90.5	-6.5157	cluster3	1.69	0.84	1.94	0.78	0.33	0.09	1.13	1.58	1.55	0.74	0.75	-0.04	-0.63	0.02	-1.12	0.22	-0.63	-0.16	-0.42	-0.44	-0.83	-0.36	-0.05	0.67	0.4	0.92
XRCC2	EEF1A2	1917	463	73.5	0	6.21917	cluster3	1.69	0.84	1.94	0.78	0.33	0.09	1.13	1.58	1.55	0.74	0.75	-0.04	-0.63	0.02	-1.12	0.22	-0.63	-0.16	-0.42	-0.44	-0.83	-0.36	-0.05	0.67	0.4	0.92
XRCC2	H2AFZ	3015	128	19	0	4.32193	cluster2	-1.4	-0.78	-0.16	-1.05	1.58	-0.04	-0.53	-0.54	-0.17	-0.65	-2.65	1.27	-0.16	0.22	0.11	-1.15	-3.99	-0.52	-0.37	1.56	-0.23	0.1	-1.85	-1.19	1.33	-0.02
RAD51B	YWHAB	7529	246	35.5	0	5.18982	cluster2	-1.32	-1.89	-1.01	0.98	0.81	0.27	0.41	-0.78	0.72	1.03	0.52	0.32	-1.03	0.37	-0.45	-0.41	-1.96	-1.54	-0.69	-0.29	-0.26	-0.43	-0.05	0.09	1.03	0.72
XRCC3	PFN1	5216	140	19	0	4.32193	cluster3	-1.48	1.89	-0.04	2.6	0.54	-0.35	0.15	-1.77	-0.65	-1.86	-0.84	-0.35	-0.8	0.29	-0.43	1.84	3.01	3.23	3.45	2.3	-1.16	-2.08	2.01	-0.38	0.46	1.16
RAD51C	TPR	7175	2363	0	311.5	-8.28771	cluster3	2.49	0.91	1.77	0.97	-0.08	-0.47	0.92	1.46	-0.07	-0.64	0.7	-0.51	0.76	1.6	1.72	1.38	2.16	1.48	2	0.37	-0.46	0.52	-0.41	-0.31	-0.38	-1.39
XRCC3	PFN1	5216	140	0	18	-4.24793	cluster3	-1.48	1.89	-0.04	2.6	0.54	-0.35	0.15	-1.77	-0.65	-1.86	-0.84	-0.35	-0.8	0.29	-0.43	1.84	3.01	3.23	3.45	2.3	-1.16	-2.08	2.01	-0.38	0.46	1.16
XRCC3	EEF1A2	1917	463	59.5	0	5.91886	cluster3	1.69	0.84	1.94	0.78	0.33	0.09	1.13	1.58	1.55	0.74	0.75	-0.04	-0.63	0.02	-1.12	0.22	-0.63	-0.16	-0.42	-0.44	-0.83	-0.36	-0.05	0.67	0.4	0.92
RAD51C	TPX2	22974	747	95	0	6.58496	cluster2	-1.36	-0.26	-0.5	0.43	-0.19	0.41	0.81	0.21	-1.02	0.51	-1.6	-1.76	0.38	-0.49	-0.27	-0.27	-0.5	0.09	-0.31	-0.23	1.2	0.44	0.18	-0.3	-2.25	-2.62
RAD51B	PFN1	5216	140	0	17.5	-4.20945	cluster3	-1.48	1.89	-0.04	2.6	0.54	-0.35	0.15	-1.77	-0.65	-1.86	-0.84	-0.35	-0.8	0.29	-0.43	1.84	3.01	3.23	3.45	2.3	-1.16	-2.08	2.01	-0.38	0.46	1.16
RAD51D	NASP	4678	788	98	0	6.62936	cluster1	1.94	-3.09	2.54	3.54	-1.23	-3.75	-2.36	1.51	-1.18	0.01	-0.89	-4.31	-0.46	1.23	0.85	0.27	2.48	1.3	1.45	0.44	-2.54	-2.32	-0.01	0.17	-1.1	-1.25
RAD51C	TPR	7175	2363	287	0	8.16993	cluster3	2.49	0.91	1.77	0.97	-0.08	-0.47	0.92	1.46	-0.07	-0.64	0.7	-0.51	0.76	1.6	1.72	1.38	2.16	1.48	2	0.37	-0.46	0.52	-0.41	-0.31	-0.38	-1.39
RAD51B	YWHAB	7529	246	0	29.5	-4.93074	cluster2	-1.32	-1.89	-1.01	0.98	0.81	0.27	0.41	-0.78	0.72	1.03	0.52	0.32	-1.03	0.37	-0.45	-0.41	-1.96	-1.54	-0.69	-0.29	-0.26	-0.43	-0.05	0.09	1.03	0.72
RAD51B	RAD51C	5889	376	42.5	0	5.44294	cluster1	0.49	-0.29	-2.97	-3.26	-0.63	-2.58	-3.57	-4.29	-3.56	-1.76	-2.03	-1.37	0.74	-2.79	-1.3	0.34	1.86	1.54	0.25	0.55	-0.67	-0.59	-0.95	1.77	-1.4	-0.47
RAD51D	SF3B5	83443	86	0	10	-3.45943	cluster2	-2.17	0.03	-0.96	1.43	0.13	-0.41	0.53	-0.94	-0.73	0.49	0.1	-0.87	1.48	0.03	1.03	0.48	-0.8	0.13	0.52	0.14	0.66	-1.21	0.15	0.07	1.32	0.54
RAD51C	TPX2	22974	747	0	86	-6.44294	cluster2	-1.36	-0.26	-0.5	0.43	-0.19	0.41	0.81	0.21	-1.02	0.51	-1.6	-1.76	0.38	-0.49	-0.27	-0.27	-0.5	0.09	-0.31	-0.23	1.2	0.44	0.18	-0.3	-2.25	-2.62
RAD51B	TPR	7175	2363	0	272	-8.09276	cluster3	2.49	0.91	1.77	0.97	-0.08	-0.47	0.92	1.46	-0.07	-0.64	0.7	-0.51	0.76	1.6	1.72	1.38	2.16	1.48	2	0.37	-0.46	0.52	-0.41	-0.31	-0.38	-1.39
XRCC2	TPR	7175	2363	270.5	0	8.08481	cluster3	2.49	0.91	1.77	0.97	-0.08	-0.47	0.92	1.46	-0.07	-0.64	0.7	-0.51	0.76	1.6	1.72	1.38	2.16	1.48	2	0.37	-0.46	0.52	-0.41	-0.31	-0.38	-1.39
RAD51B	TPR	7175	2363	269.5	0	8.07948	cluster3	2.49	0.91	1.77	0.97	-0.08	-0.47	0.92	1.46	-0.07	-0.64	0.7	-0.51	0.76	1.6	1.72	1.38	2.16	1.48	2	0.37	-0.46	0.52	-0.41	-0.31	-0.38	-1.39
RAD51B	RAD51D	5892	216	8.5	0	3.24793	cluster1	1.53	-0.34	-2.74	-2.76	0.47	-1.78	-2.46	-2.56	-9.42	-7.88	-2.22	-5.73	1.01	-2.2	-1.29	-2.62	1.01	3.09	1.61	1.62	-6.94	-6	-4.3	0.58	-1.94	0.11
RAD51D	NASP	4678	788	0	85.5	-6.43463	cluster1	1.94	-3.09	2.54	3.54	-1.23	-3.75	-2.36	1.51	-1.18	0.01	-0.89	-4.31	-0.46	1.23	0.85	0.27	2.48	1.3	1.45	0.44	-2.54	-2.32	-0.01	0.17	-1.1	-1.25
RAD51C	H2AFZ	3015	128	13.5	0	3.85798	cluster2	-1.4	-0.78	-0.16	-1.05	1.58	-0.04	-0.53	-0.54	-0.17	-0.65	-2.65	1.27	-0.16	0.22	0.11	-1.15	-3.99	-0.52	-0.37	1.56	-0.23	0.1	-1.85	-1.19	1.33	-0.02
XRCC2	TPX2	22974	747	78	0	6.30378	cluster2	-1.36	-0.26	-0.5	0.43	-0.19	0.41	0.81	0.21	-1.02	0.51	-1.6	-1.76	0.38	-0.49	-0.27	-0.27	-0.5	0.09	-0.31	-0.23	1.2	0.44	0.18	-0.3	-2.25	-2.62
XRCC2	ALYREF	10189	264	27.5	0	4.83289	cluster2	-1.48	0.78	-0.84	-0.65	0.08	-0.46	-0.13	-1.11	-0.56	-0.41	-0.55	-0.47	0.92	-0.03	0.73	1.47	-0.37	-0.74	-0.06	-1.39	0.23	0.79	-0.6	0.94	-0.52	0.9
XRCC3	TPX2	22974	747	76	0	6.26679	cluster2	-1.36	-0.26	-0.5	0.43	-0.19	0.41	0.81	0.21	-1.02	0.51	-1.6	-1.76	0.38	-0.49	-0.27	-0.27	-0.5	0.09	-0.31	-0.23	1.2	0.44	0.18	-0.3	-2.25	-2.62
RAD51B	SERBP1	26135	408	0	41	-5.39232	cluster2	-2.53	-0.66	-2.23	-1.42	-3.63	-1	-0.21	-1.1	-0.76	-0.49	-0.58	2.52	-0.89	-1.76	-1.17	-1.2	-1.24	-0.23	0.5	-0.2	0.07	1.45	0.14	4.04	0.94	-0.92
XRCC3	NASP	4678	788	78	0	6.30378	cluster1	1.94	-3.09	2.54	3.54	-1.23	-3.75	-2.36	1.51	-1.18	0.01	-0.89	-4.31	-0.46	1.23	0.85	0.27	2.48	1.3	1.45	0.44	-2.54	-2.32	-0.01	0.17	-1.1	-1.25
RAD51C	SERBP1	26135	408	39	0	5.32193	cluster2	-2.53	-0.66	-2.23	-1.42	-3.63	-1	-0.21	-1.1	-0.76	-0.49	-0.58	2.52	-0.89	-1.76	-1.17	-1.2	-1.24	-0.23	0.5	-0.2	0.07	1.45	0.14	4.04	0.94	-0.92
RAD51D	SERBP1	26135	408	39	0	5.32193	cluster2	-2.53	-0.66	-2.23	-1.42	-3.63	-1	-0.21	-1.1	-0.76	-0.49	-0.58	2.52	-0.89	-1.76	-1.17	-1.2	-1.24	-0.23	0.5	-0.2	0.07	1.45	0.14	4.04	0.94	-0.92
RAD51D	RBM17	84991	401	38	0	5.2854	cluster2	-2.17	1.01	-1.85	-0.82	1.3	0.72	0.56	-1.58	1.87	-0.81	0.15	-0.12	1.34	1.63	-0.55	3.32	2.88	0.75	2	0.86	-1.28	0.06	-1.66	0.67	0.68	0.43
XRCC3	SERBP1	26135	408	0	38	-5.2854	cluster2	-2.53	-0.66	-2.23	-1.42	-3.63	-1	-0.21	-1.1	-0.76	-0.49	-0.58	2.52	-0.89	-1.76	-1.17	-1.2	-1.24	-0.23	0.5	-0.2	0.07	1.45	0.14	4.04	0.94	-0.92
RAD51D	SF3B5	83443	86	8	0	3.16993	cluster2	-2.17	0.03	-0.96	1.43	0.13	-0.41	0.53	-0.94	-0.73	0.49	0.1	-0.87	1.48	0.03	1.03	0.48	-0.8	0.13	0.52	0.14	0.66	-1.21	0.15	0.07	1.32	0.54
XRCC2	SERBP1	26135	408	36.5	0	5.22882	cluster2	-2.53	-0.66	-2.23	-1.42	-3.63	-1	-0.21	-1.1	-0.76	-0.49	-0.58	2.52	-0.89	-1.76	-1.17	-1.2	-1.24	-0.23	0.5	-0.2	0.07	1.45	0.14	4.04	0.94	-0.92
XRCC3	EIF3E	3646	445	39	0	5.32193	cluster2	-1.4	0.25	-0.87	0.33	-0.24	0.41	-0.3	-1.12	-0.51	-0.5	0.04	-0.57	0.82	-0.78	-1.12	-0.37	-0.26	1.95	1.33	0.98	-0.02	-0.18	-0.28	0.45	-0.53	1.27
RAD51D	RBM17	84991	401	0	34.5	-5.14975	cluster2	-2.17	1.01	-1.85	-0.82	1.3	0.72	0.56	-1.58	1.87	-0.81	0.15	-0.12	1.34	1.63	-0.55	3.32	2.88	0.75	2	0.86	-1.28	0.06	-1.66	0.67	0.68	0.43
RAD51B	NASP	4678	788	0	67.5	-6.09803	cluster1	1.94	-3.09	2.54	3.54	-1.23	-3.75	-2.36	1.51	-1.18	0.01	-0.89	-4.31	-0.46	1.23	0.85	0.27	2.48	1.3	1.45	0.44	-2.54	-2.32	-0.01	0.17	-1.1	-1.25
RAD51C	NASP	4678	788	0	65	-6.04439	cluster1	1.94	-3.09	2.54	3.54	-1.23	-3.75	-2.36	1.51	-1.18	0.01	-0.89	-4.31	-0.46	1.23	0.85	0.27	2.48	1.3	1.45	0.44	-2.54	-2.32	-0.01	0.17	-1.1	-1.25
XRCC3	EIF3B	8662	814	0	66.5	-6.07682	cluster2	-1.32	-0.34	0.69	0.28	-0.43	-0.89	-1.14	-1.87	-0.07	0.56	-0.08	0.04	1.37	-0.56	0.56	-0.1	-0.84	1.03	0.7	1.75	-0.46	0.01	-0.33	-0.9	0.66	0.79
RAD51C	SF3B5	83443	86	0	7	-3	cluster2	-2.17	0.03	-0.96	1.43	0.13	-0.41	0.53	-0.94	-0.73	0.49	0.1	-0.87	1.48	0.03	1.03	0.48	-0.8	0.13	0.52	0.14	0.66	-1.21	0.15	0.07	1.32	0.54
RAD51B	NASP	4678	788	63.5	0	6.01123	cluster1	1.94	-3.09	2.54	3.54	-1.23	-3.75	-2.36	1.51	-1.18	0.01	-0.89	-4.31	-0.46	1.23	0.85	0.27	2.48	1.3	1.45	0.44	-2.54	-2.32	-0.01	0.17	-1.1	-1.25
XRCC3	APEX1	328	318	0	25.5	-4.72792	cluster1	-1.54	-0.76	-0.82	-0.22	-0.36	-4.05	0.26	-0.99	-0.1	-1.04	-1.39	-1.14	-1.21	0.75	-1.08	-0.62	-0.39	3.66	-0.47	-0.11	-3.61	0.27	-4.7	1.48	-0.52	0.4
RAD51B	SERBP1	26135	408	32.5	0	5.06609	cluster2	-2.53	-0.66	-2.23	-1.42	-3.63	-1	-0.21	-1.1	-0.76	-0.49	-0.58	2.52	-0.89	-1.76	-1.17	-1.2	-1.24	-0.23	0.5	-0.2	0.07	1.45	0.14	4.04	0.94	-0.92
RAD51B	TPI1	7167	286	0	22.5	-4.55459	cluster3	-1.96	-0.43	-2.44	-0.66	-1.72	0.27	-1.4	-1.7	-0.99	-3.76	0.56	2.72	0.45	-1.62	2.04	2.32	-1.05	3.35	4.22	2.76	-0.04	3.42	-3.12	-1.24	-0.14	0.61
XRCC3	SERBP1	26135	408	32	0	5.04439	cluster2	-2.53	-0.66	-2.23	-1.42	-3.63	-1	-0.21	-1.1	-0.76	-0.49	-0.58	2.52	-0.89	-1.76	-1.17	-1.2	-1.24	-0.23	0.5	-0.2	0.07	1.45	0.14	4.04	0.94	-0.92
RAD51B	TPX2	22974	747	58.5	0	5.89482	cluster2	-1.36	-0.26	-0.5	0.43	-0.19	0.41	0.81	0.21	-1.02	0.51	-1.6	-1.76	0.38	-0.49	-0.27	-0.27	-0.5	0.09	-0.31	-0.23	1.2	0.44	0.18	-0.3	-2.25	-2.62
XRCC3	EIF3B	8662	814	63.5	0	6.01123	cluster2	-1.32	-0.34	0.69	0.28	-0.43	-0.89	-1.14	-1.87	-0.07	0.56	-0.08	0.04	1.37	-0.56	0.56	-0.1	-0.84	1.03	0.7	1.75	-0.46	0.01	-0.33	-0.9	0.66	0.79
XRCC3	EIF3E	3646	445	0	34.5	-5.14975	cluster2	-1.4	0.25	-0.87	0.33	-0.24	0.41	-0.3	-1.12	-0.51	-0.5	0.04	-0.57	0.82	-0.78	-1.12	-0.37	-0.26	1.95	1.33	0.98	-0.02	-0.18	-0.28	0.45	-0.53	1.27
XRCC3	NASP	4678	788	0	61	-5.9542	cluster1	1.94	-3.09	2.54	3.54	-1.23	-3.75	-2.36	1.51	-1.18	0.01	-0.89	-4.31	-0.46	1.23	0.85	0.27	2.48	1.3	1.45	0.44	-2.54	-2.32	-0.01	0.17	-1.1	-1.25
XRCC3	HADH	3033	331	0	25.5	-4.72792	cluster2	-1.99	-1.71	-0.27	-0.99	-1.07	0.28	-0.95	-0.81	0.94	-0.1	0.15	-0.24	-0.65	-0.07	-0.17	0.41	-0.91	-0.87	0.56	0.44	-0.69	-0.26	0.65	-0.87	-1.45	-1.02
XRCC3	CHORDC1	26973	332	0	25.5	-4.72792	cluster2	-1.27	-0.65	-1.34	0.71	0.27	1.23	-1.09	-1.23	0.98	-0.14	1	0.08	3.21	0.25	-1.13	1.61	0.07	-0.29	2.05	1.94	-0.2	1.29	-0.09	-0.63	-0.17	-0.02
RAD51B	SF3B5	83443	86	6.5	0	2.90689	cluster2	-2.17	0.03	-0.96	1.43	0.13	-0.41	0.53	-0.94	-0.73	0.49	0.1	-0.87	1.48	0.03	1.03	0.48	-0.8	0.13	0.52	0.14	0.66	-1.21	0.15	0.07	1.32	0.54
RAD51B	SF3B5	83443	86	0	6.5	-2.90689	cluster2	-2.17	0.03	-0.96	1.43	0.13	-0.41	0.53	-0.94	-0.73	0.49	0.1	-0.87	1.48	0.03	1.03	0.48	-0.8	0.13	0.52	0.14	0.66	-1.21	0.15	0.07	1.32	0.54
RAD51C	PFN1	5216	140	10.5	0	3.52356	cluster3	-1.48	1.89	-0.04	2.6	0.54	-0.35	0.15	-1.77	-0.65	-1.86	-0.84	-0.35	-0.8	0.29	-0.43	1.84	3.01	3.23	3.45	2.3	-1.16	-2.08	2.01	-0.38	0.46	1.16
XRCC2	EEF1A2	1917	463	0	34.5	-5.14975	cluster3	1.69	0.84	1.94	0.78	0.33	0.09	1.13	1.58	1.55	0.74	0.75	-0.04	-0.63	0.02	-1.12	0.22	-0.63	-0.16	-0.42	-0.44	-0.83	-0.36	-0.05	0.67	0.4	0.92
XRCC3	APEX1	328	318	23.5	0	4.61471	cluster1	-1.54	-0.76	-0.82	-0.22	-0.36	-4.05	0.26	-0.99	-0.1	-1.04	-1.39	-1.14	-1.21	0.75	-1.08	-0.62	-0.39	3.66	-0.47	-0.11	-3.61	0.27	-4.7	1.48	-0.52	0.4
RAD51B	FKBP3	2287	224	16.5	0	4.12928	cluster3	1.28	-0.21	0.28	0.22	0.52	-0.6	-0.08	0.2	0.83	0.9	-1.18	0.28	-1.55	0.21	-0.57	0.18	0.38	-0.19	0.83	0.6	0.3	-0.09	0.35	0.25	0.48	-0.51
RAD51C	NASP	4678	788	57.5	0	5.87036	cluster1	1.94	-3.09	2.54	3.54	-1.23	-3.75	-2.36	1.51	-1.18	0.01	-0.89	-4.31	-0.46	1.23	0.85	0.27	2.48	1.3	1.45	0.44	-2.54	-2.32	-0.01	0.17	-1.1	-1.25
XRCC3	TPX2	22974	747	0	53.5	-5.76818	cluster2	-1.36	-0.26	-0.5	0.43	-0.19	0.41	0.81	0.21	-1.02	0.51	-1.6	-1.76	0.38	-0.49	-0.27	-0.27	-0.5	0.09	-0.31	-0.23	1.2	0.44	0.18	-0.3	-2.25	-2.62
XRCC3	HADH	3033	331	23.5	0	4.61471	cluster2	-1.99	-1.71	-0.27	-0.99	-1.07	0.28	-0.95	-0.81	0.94	-0.1	0.15	-0.24	-0.65	-0.07	-0.17	0.41	-0.91	-0.87	0.56	0.44	-0.69	-0.26	0.65	-0.87	-1.45	-1.02
XRCC2	H2AFZ	3015	128	0	9	-3.32193	cluster2	-1.4	-0.78	-0.16	-1.05	1.58	-0.04	-0.53	-0.54	-0.17	-0.65	-2.65	1.27	-0.16	0.22	0.11	-1.15	-3.99	-0.52	-0.37	1.56	-0.23	0.1	-1.85	-1.19	1.33	-0.02
XRCC3	EIF3A	8661	1382	97	0	6.61471	cluster3	1.72	0.44	0.85	0.85	0.36	-0.94	-0.31	-0.75	-1.17	-1.22	0.82	1.36	-0.46	-1.08	0.95	-0.72	2.66	2.92	2.05	1.29	-0.71	-1.92	-0.01	1.22	-0.09	0.62
RAD51B	ALYREF	10189	264	18.5	0	4.2854	cluster2	-1.48	0.78	-0.84	-0.65	0.08	-0.46	-0.13	-1.11	-0.56	-0.41	-0.55	-0.47	0.92	-0.03	0.73	1.47	-0.37	-0.74	-0.06	-1.39	0.23	0.79	-0.6	0.94	-0.52	0.9
XRCC3	EIF3A	8661	1382	0	95.5	-6.59246	cluster3	1.72	0.44	0.85	0.85	0.36	-0.94	-0.31	-0.75	-1.17	-1.22	0.82	1.36	-0.46	-1.08	0.95	-0.72	2.66	2.92	2.05	1.29	-0.71	-1.92	-0.01	1.22	-0.09	0.62
XRCC3	UBE2M	9040	183	12.5	0	3.75489	cluster1	2.07	-8.48	-2.8	-3.98	4.42	-8.04	-15.74	-4.76	-7.84	-10.84	-3.56	-5.07	-1.69	0.41	-8.84	1.5	0.67	-2.79	2.88	-0.07	-7.4	-9.05	-7.31	-8.61	-3.38	-4.83
XRCC2	PFN1	5216	140	9.5	0	3.39232	cluster3	-1.48	1.89	-0.04	2.6	0.54	-0.35	0.15	-1.77	-0.65	-1.86	-0.84	-0.35	-0.8	0.29	-0.43	1.84	3.01	3.23	3.45	2.3	-1.16	-2.08	2.01	-0.38	0.46	1.16
RAD51D	CHERP	10523	916	62	0	5.97728	cluster1	-1.83	-0.31	-1.02	-2.87	-0.47	-1.77	-1	-1.55	-1.23	0.45	-0.26	-0.03	1.41	-1	0.13	0.97	4.37	1.89	2.01	0.88	-1.21	-3.22	-0.83	-0.54	-0.48	-2.17
XRCC2	EIF3E	3646	445	0	30	-4.9542	cluster2	-1.4	0.25	-0.87	0.33	-0.24	0.41	-0.3	-1.12	-0.51	-0.5	0.04	-0.57	0.82	-0.78	-1.12	-0.37	-0.26	1.95	1.33	0.98	-0.02	-0.18	-0.28	0.45	-0.53	1.27
RAD51C	SERBP1	26135	408	0	27.5	-4.83289	cluster2	-2.53	-0.66	-2.23	-1.42	-3.63	-1	-0.21	-1.1	-0.76	-0.49	-0.58	2.52	-0.89	-1.76	-1.17	-1.2	-1.24	-0.23	0.5	-0.2	0.07	1.45	0.14	4.04	0.94	-0.92
RAD51B	ALYREF	10189	264	0	17	-4.16993	cluster2	-1.48	0.78	-0.84	-0.65	0.08	-0.46	-0.13	-1.11	-0.56	-0.41	-0.55	-0.47	0.92	-0.03	0.73	1.47	-0.37	-0.74	-0.06	-1.39	0.23	0.79	-0.6	0.94	-0.52	0.9
XRCC2	SF3B5	83443	86	5.5	0	2.70044	cluster2	-2.17	0.03	-0.96	1.43	0.13	-0.41	0.53	-0.94	-0.73	0.49	0.1	-0.87	1.48	0.03	1.03	0.48	-0.8	0.13	0.52	0.14	0.66	-1.21	0.15	0.07	1.32	0.54
XRCC2	APEX1	328	318	0	20	-4.39232	cluster1	-1.54	-0.76	-0.82	-0.22	-0.36	-4.05	0.26	-0.99	-0.1	-1.04	-1.39	-1.14	-1.21	0.75	-1.08	-0.62	-0.39	3.66	-0.47	-0.11	-3.61	0.27	-4.7	1.48	-0.52	0.4
RAD51B	FKBP3	2287	224	0	14	-3.90689	cluster3	1.28	-0.21	0.28	0.22	0.52	-0.6	-0.08	0.2	0.83	0.9	-1.18	0.28	-1.55	0.21	-0.57	0.18	0.38	-0.19	0.83	0.6	0.3	-0.09	0.35	0.25	0.48	-0.51
XRCC3	H2AFZ	3015	128	0	8	-3.16993	cluster2	-1.4	-0.78	-0.16	-1.05	1.58	-0.04	-0.53	-0.54	-0.17	-0.65	-2.65	1.27	-0.16	0.22	0.11	-1.15	-3.99	-0.52	-0.37	1.56	-0.23	0.1	-1.85	-1.19	1.33	-0.02
RAD51D	ZNF318	24149	2279	0	142	-7.15987	cluster3	1.26	0.18	1.19	0.57	1.52	0.19	2.2	0.87	-1.04	-0.58	-0.28	0.85	0.42	0.52	1.64	0.57	0.13	-0.25	0.22	-0.39	-1.43	0.43	1.02	-0.09	0.11	1.67
RAD51D	ZNF318	24149	2279	141	0	7.14975	cluster3	1.26	0.18	1.19	0.57	1.52	0.19	2.2	0.87	-1.04	-0.58	-0.28	0.85	0.42	0.52	1.64	0.57	0.13	-0.25	0.22	-0.39	-1.43	0.43	1.02	-0.09	0.11	1.67
RAD51D	CHERP	10523	916	0	56.5	-5.84549	cluster1	-1.83	-0.31	-1.02	-2.87	-0.47	-1.77	-1	-1.55	-1.23	0.45	-0.26	-0.03	1.41	-1	0.13	0.97	4.37	1.89	2.01	0.88	-1.21	-3.22	-0.83	-0.54	-0.48	-2.17
XRCC2	DDX47	51202	455	0	28	-4.85798	cluster3	1.7	0.03	1.09	-0.2	-0.08	-0.68	-0.41	1.58	0.69	-0.08	1.72	1.94	-0.04	-0.23	-0.57	0.58	-0.89	-0.56	1.65	1.01	0.75	-0.33	0.1	-0.51	0.13	0.27
RAD51B	RAD51C	5889	376	0	44	-5.49185	cluster1	0.49	-0.29	-2.97	-3.26	-0.63	-2.58	-3.57	-4.29	-3.56	-1.76	-2.03	-1.37	0.74	-2.79	-1.3	0.34	1.86	1.54	0.25	0.55	-0.67	-0.59	-0.95	1.77	-1.4	-0.47
RAD51B	RAD51D	5892	216	0	6.5	-2.90689	cluster1	1.53	-0.34	-2.74	-2.76	0.47	-1.78	-2.46	-2.56	-9.42	-7.88	-2.22	-5.73	1.01	-2.2	-1.29	-2.62	1.01	3.09	1.61	1.62	-6.94	-6	-4.3	0.58	-1.94	0.11
RAD51B	ETFB	2109	255	15.5	0	4.04439	cluster3	1.27	0.26	1.18	-0.88	0.7	-0.91	0.49	0.19	-0.38	0.52	0.33	-0.01	0.8	-0.47	-0.94	-0.03	0.25	-0.23	-1.24	-1.35	0.6	-0.57	-0.26	-0.22	0.71	-1.62
XRCC2	EIF3A	8661	1382	0	83.5	-6.40088	cluster3	1.72	0.44	0.85	0.85	0.36	-0.94	-0.31	-0.75	-1.17	-1.22	0.82	1.36	-0.46	-1.08	0.95	-0.72	2.66	2.92	2.05	1.29	-0.71	-1.92	-0.01	1.22	-0.09	0.62
XRCC3	UBE2M	9040	183	0	11	-3.58496	cluster1	2.07	-8.48	-2.8	-3.98	4.42	-8.04	-15.74	-4.76	-7.84	-10.84	-3.56	-5.07	-1.69	0.41	-8.84	1.5	0.67	-2.79	2.88	-0.07	-7.4	-9.05	-7.31	-8.61	-3.38	-4.83
RAD51D	SART1	9092	800	48	0	5.61471	cluster3	1.39	1.12	1.04	0.76	-0.56	0.32	0.56	1.17	-0.22	-3.09	-0.69	0.03	0.1	1.07	0.39	1.61	0.96	0.44	1.62	0.32	-0.64	-0.31	0.25	0.19	1.46	2.41
RAD51B	MAPRE1	22919	268	16	0	4.08746	cluster3	2.67	-2.27	1.58	1.3	0.99	0.47	0.73	1.83	-1.58	-0.28	0.63	0.88	0	-0.22	-0.51	-1.73	1.25	-0.73	0.04	-0.6	-2.86	0.18	0.22	0.58	-1.33	-1.55
XRCC3	RAB21	23011	225	0	13	-3.80735	cluster2	-1.68	1.36	-0.83	0.21	1	-0.38	0.93	-1.5	-0.91	0.81	-0.64	0.67	-0.92	-0.01	1.04	-0.29	1.38	1.13	0.88	1.08	-0.16	0.56	0.73	0.31	1.51	-0.97
XRCC3	IGF2BP2	10644	556	0	32	-5.04439	cluster3	1.43	-0.64	1.08	2.4	2.08	0.53	1.05	1.05	0.32	0.59	0.49	-0.1	0.99	0.99	0.63	1.1	0.63	0.32	-0.02	-0.56	-0.03	0.27	0.01	1.25	-1.4	-2.1
RAD51B	AIF1L	83543	176	0	10	-3.45943	cluster3	1.33	-1.73	0.15	-0.13	-0.01	0.01	-0.55	0.86	-0.33	0.75	1.84	-0.06	-1.18	0.52	0.26	-0.38	-0.01	-0.28	1.08	0.37	0.81	0.65	-0.21	0.07	-0.49	-2.65
RAD51D	SF3B4	10262	424	24	0	4.64386	cluster3	1.55	-0.55	-0.06	0.06	-0.52	-0.87	-0.63	1.39	-0.38	-1.97	-0.1	-1.01	-0.68	0.56	1.98	-0.32	0.73	1.65	1.06	-0.07	-0.71	-0.72	-0.89	-0.82	0.73	-0.12
XRCC2	TPR	7175	2363	0	133.5	-7.07146	cluster3	2.49	0.91	1.77	0.97	-0.08	-0.47	0.92	1.46	-0.07	-0.64	0.7	-0.51	0.76	1.6	1.72	1.38	2.16	1.48	2	0.37	-0.46	0.52	-0.41	-0.31	-0.38	-1.39
XRCC3	DHFR	1719	187	10.5	0	3.52356	cluster3	1.31	-0.79	0.88	0.46	1.87	0.32	1.43	-0.15	0.06	0.81	0.83	-0.82	0.23	0.71	0.12	0.52	-0.94	-1.64	-1.53	-0.93	0.3	0.36	1.13	0.28	-0.49	-2.1
RAD51D	SERBP1	26135	408	0	22.5	-4.55459	cluster2	-2.53	-0.66	-2.23	-1.42	-3.63	-1	-0.21	-1.1	-0.76	-0.49	-0.58	2.52	-0.89	-1.76	-1.17	-1.2	-1.24	-0.23	0.5	-0.2	0.07	1.45	0.14	4.04	0.94	-0.92
RAD51C	YWHAB	7529	246	0	13.5	-3.85798	cluster2	-1.32	-1.89	-1.01	0.98	0.81	0.27	0.41	-0.78	0.72	1.03	0.52	0.32	-1.03	0.37	-0.45	-0.41	-1.96	-1.54	-0.69	-0.29	-0.26	-0.43	-0.05	0.09	1.03	0.72
XRCC2	EIF3B	8662	814	0	44.5	-5.50779	cluster2	-1.32	-0.34	0.69	0.28	-0.43	-0.89	-1.14	-1.87	-0.07	0.56	-0.08	0.04	1.37	-0.56	0.56	-0.1	-0.84	1.03	0.7	1.75	-0.46	0.01	-0.33	-0.9	0.66	0.79
RAD51C	HADH	3033	331	18	0	4.24793	cluster2	-1.99	-1.71	-0.27	-0.99	-1.07	0.28	-0.95	-0.81	0.94	-0.1	0.15	-0.24	-0.65	-0.07	-0.17	0.41	-0.91	-0.87	0.56	0.44	-0.69	-0.26	0.65	-0.87	-1.45	-1.02
XRCC2	ACOT7	11332	380	20.5	0	4.42626	cluster3	1.49	0.86	1.89	0.58	-0.42	0.99	0.08	1.21	0.73	-0.69	1.54	-1.19	0.54	0.17	0.57	-0.02	-0.44	-0.49	-0.18	-0.93	-0.77	-0.12	0.16	-1.99	-0.11	-0.42
RAD51B	FUS	2521	522	28	0	4.85798	cluster3	1.38	0.15	0.92	1.59	1.25	0.6	0.93	0.52	-1.32	-0.22	1.33	0.23	-1.63	2.78	1.83	-1.06	-0.92	-0.48	-0.51	-1.2	-0.58	-1.89	-0.82	-1.28	0.23	-0.99
RAD51B	ETFB	2109	255	0	13.5	-3.85798	cluster3	1.27	0.26	1.18	-0.88	0.7	-0.91	0.49	0.19	-0.38	0.52	0.33	-0.01	0.8	-0.47	-0.94	-0.03	0.25	-0.23	-1.24	-1.35	0.6	-0.57	-0.26	-0.22	0.71	-1.62
RAD51C	RBM17	84991	401	0	21	-4.45943	cluster2	-2.17	1.01	-1.85	-0.82	1.3	0.72	0.56	-1.58	1.87	-0.81	0.15	-0.12	1.34	1.63	-0.55	3.32	2.88	0.75	2	0.86	-1.28	0.06	-1.66	0.67	0.68	0.43
RAD51C	SF3B5	83443	86	4.5	0	2.45943	cluster2	-2.17	0.03	-0.96	1.43	0.13	-0.41	0.53	-0.94	-0.73	0.49	0.1	-0.87	1.48	0.03	1.03	0.48	-0.8	0.13	0.52	0.14	0.66	-1.21	0.15	0.07	1.32	0.54
RAD51B	MAPRE1	22919	268	0	14	-3.90689	cluster3	2.67	-2.27	1.58	1.3	0.99	0.47	0.73	1.83	-1.58	-0.28	0.63	0.88	0	-0.22	-0.51	-1.73	1.25	-0.73	0.04	-0.6	-2.86	0.18	0.22	0.58	-1.33	-1.55
RAD51C	RAD51D	5892	216	6.5	0	2.90689	cluster1	1.53	-0.34	-2.74	-2.76	0.47	-1.78	-2.46	-2.56	-9.42	-7.88	-2.22	-5.73	1.01	-2.2	-1.29	-2.62	1.01	3.09	1.61	1.62	-6.94	-6	-4.3	0.58	-1.94	0.11
RAD51C	DDX47	51202	455	0	23.5	-4.61471	cluster3	1.7	0.03	1.09	-0.2	-0.08	-0.68	-0.41	1.58	0.69	-0.08	1.72	1.94	-0.04	-0.23	-0.57	0.58	-0.89	-0.56	1.65	1.01	0.75	-0.33	0.1	-0.51	0.13	0.27
RAD51C	ALYREF	10189	264	0	13.5	-3.85798	cluster2	-1.48	0.78	-0.84	-0.65	0.08	-0.46	-0.13	-1.11	-0.56	-0.41	-0.55	-0.47	0.92	-0.03	0.73	1.47	-0.37	-0.74	-0.06	-1.39	0.23	0.79	-0.6	0.94	-0.52	0.9
RAD51C	H2AFJ	55766	129	6.5	0	2.90689	cluster3	1.76	0.06	0.99	1.05	0.54	-0.14	0.85	0.84	-0.83	-0.21	0.6	0.7	-0.65	-0.02	-1.37	0.12	-0.41	0.51	0.22	0.15	0.26	0.25	1.02	-0.29	0.67	0.84
XRCC2	TPX2	22974	747	0	37.5	-5.26679	cluster2	-1.36	-0.26	-0.5	0.43	-0.19	0.41	0.81	0.21	-1.02	0.51	-1.6	-1.76	0.38	-0.49	-0.27	-0.27	-0.5	0.09	-0.31	-0.23	1.2	0.44	0.18	-0.3	-2.25	-2.62
XRCC2	PFN1	5216	140	0	7	-3	cluster3	-1.48	1.89	-0.04	2.6	0.54	-0.35	0.15	-1.77	-0.65	-1.86	-0.84	-0.35	-0.8	0.29	-0.43	1.84	3.01	3.23	3.45	2.3	-1.16	-2.08	2.01	-0.38	0.46	1.16
XRCC3	HSPH1	10808	858	42	0	5.42626	cluster2	-2.2	-2.41	-0.22	-1.43	-0.61	1.79	0.04	-1.49	0.65	-0.46	-1.27	0.37	0.35	-0.22	0.09	1.35	0.47	-0.65	-0.1	-0.39	-0.07	0.75	-0.78	-0.41	-0.1	-1.06
XRCC2	TIMM44	10469	452	0	22	-4.52356	cluster2	-2.13	1.36	-2.32	0.19	-1.85	-0.13	-0.76	-2.92	0.25	1.17	-2.84	0.42	-1.41	-0.77	2.23	0.94	-0.04	2.28	2.42	2.57	0.17	0.67	0.54	0.82	-0.68	0.84
XRCC3	HSPH1	10808	858	0	41.5	-5.40939	cluster2	-2.2	-2.41	-0.22	-1.43	-0.61	1.79	0.04	-1.49	0.65	-0.46	-1.27	0.37	0.35	-0.22	0.09	1.35	0.47	-0.65	-0.1	-0.39	-0.07	0.75	-0.78	-0.41	-0.1	-1.06
RAD51D	RPP30	10556	322	15.5	0	4.04439	cluster3	-1.5	-0.23	-0.9	0.47	-0.22	0.66	0.87	-1.92	1	0.57	-0.4	0.31	-0.7	-0.71	-0.73	-0.7	0.22	3.27	4.38	4.67	0.65	0.84	0.53	0.09	0.92	0.54
RAD51C	EIF3B	8662	814	0	39	-5.32193	cluster2	-1.32	-0.34	0.69	0.28	-0.43	-0.89	-1.14	-1.87	-0.07	0.56	-0.08	0.04	1.37	-0.56	0.56	-0.1	-0.84	1.03	0.7	1.75	-0.46	0.01	-0.33	-0.9	0.66	0.79
RAD51C	EIF3E	3646	445	21	0	4.45943	cluster2	-1.4	0.25	-0.87	0.33	-0.24	0.41	-0.3	-1.12	-0.51	-0.5	0.04	-0.57	0.82	-0.78	-1.12	-0.37	-0.26	1.95	1.33	0.98	-0.02	-0.18	-0.28	0.45	-0.53	1.27
RAD51D	SF3B4	10262	424	0	20	-4.39232	cluster3	1.55	-0.55	-0.06	0.06	-0.52	-0.87	-0.63	1.39	-0.38	-1.97	-0.1	-1.01	-0.68	0.56	1.98	-0.32	0.73	1.65	1.06	-0.07	-0.71	-0.72	-0.89	-0.82	0.73	-0.12
RAD51C	APEX1	328	318	15	0	4	cluster1	-1.54	-0.76	-0.82	-0.22	-0.36	-4.05	0.26	-0.99	-0.1	-1.04	-1.39	-1.14	-1.21	0.75	-1.08	-0.62	-0.39	3.66	-0.47	-0.11	-3.61	0.27	-4.7	1.48	-0.52	0.4
XRCC2	NASP	4678	788	37	0	5.24793	cluster1	1.94	-3.09	2.54	3.54	-1.23	-3.75	-2.36	1.51	-1.18	0.01	-0.89	-4.31	-0.46	1.23	0.85	0.27	2.48	1.3	1.45	0.44	-2.54	-2.32	-0.01	0.17	-1.1	-1.25
XRCC3	PTPN11	5781	593	0	27	-4.80735	cluster2	-1.38	0.02	-1	-0.6	1.15	-0.52	0.78	-2.04	-0.73	-0.77	-0.88	0.26	-0.9	0.23	-1.05	-2.85	-1.21	-0.11	0.32	0.97	0.19	-0.08	0.72	-1.47	-0.28	-2.93
RAD51B	TPI1	7167	286	13	0	3.80735	cluster3	-1.96	-0.43	-2.44	-0.66	-1.72	0.27	-1.4	-1.7	-0.99	-3.76	0.56	2.72	0.45	-1.62	2.04	2.32	-1.05	3.35	4.22	2.76	-0.04	3.42	-3.12	-1.24	-0.14	0.61
RAD51C	YWHAB	7529	246	11	0	3.58496	cluster2	-1.32	-1.89	-1.01	0.98	0.81	0.27	0.41	-0.78	0.72	1.03	0.52	0.32	-1.03	0.37	-0.45	-0.41	-1.96	-1.54	-0.69	-0.29	-0.26	-0.43	-0.05	0.09	1.03	0.72
RAD51B	CALML5	51806	146	0	6.5	-2.90689	cluster3	1.82	0.9	1.56	0.22	0.64	1.09	0.96	0.15	0.5	0.44	0.52	0.47	0.72	1.86	0.09	0.75	0.98	-0.73	0.27	1.09	-0.33	0.05	-0.84	-0.71	0.31	0.91
RAD51C	ZNF318	24149	2279	0	101	-6.67243	cluster3	1.26	0.18	1.19	0.57	1.52	0.19	2.2	0.87	-1.04	-0.58	-0.28	0.85	0.42	0.52	1.64	0.57	0.13	-0.25	0.22	-0.39	-1.43	0.43	1.02	-0.09	0.11	1.67
RAD51B	TPX2	22974	747	0	33	-5.08746	cluster2	-1.36	-0.26	-0.5	0.43	-0.19	0.41	0.81	0.21	-1.02	0.51	-1.6	-1.76	0.38	-0.49	-0.27	-0.27	-0.5	0.09	-0.31	-0.23	1.2	0.44	0.18	-0.3	-2.25	-2.62
XRCC2	HADH	3033	331	14.5	0	3.9542	cluster2	-1.99	-1.71	-0.27	-0.99	-1.07	0.28	-0.95	-0.81	0.94	-0.1	0.15	-0.24	-0.65	-0.07	-0.17	0.41	-0.91	-0.87	0.56	0.44	-0.69	-0.26	0.65	-0.87	-1.45	-1.02
RAD51C	RBM17	84991	401	17.5	0	4.20945	cluster2	-2.17	1.01	-1.85	-0.82	1.3	0.72	0.56	-1.58	1.87	-0.81	0.15	-0.12	1.34	1.63	-0.55	3.32	2.88	0.75	2	0.86	-1.28	0.06	-1.66	0.67	0.68	0.43
RAD51B	RAB7A	7879	207	9	0	3.32193	cluster3	1.37	1.43	-0.05	1.03	0.42	0.77	1.47	1.71	1.87	0.79	0.13	0.92	-2.18	-0.12	1.3	-1.34	3.06	0.98	-0.93	0.05	0.65	0.42	1.68	1.22	0.03	0.18
XRCC2	IGF2BP2	10644	556	0	24	-4.64386	cluster3	1.43	-0.64	1.08	2.4	2.08	0.53	1.05	1.05	0.32	0.59	0.49	-0.1	0.99	0.99	0.63	1.1	0.63	0.32	-0.02	-0.56	-0.03	0.27	0.01	1.25	-1.4	-2.1
RAD51C	H2AFZ	3015	128	0	5.5	-2.70044	cluster2	-1.4	-0.78	-0.16	-1.05	1.58	-0.04	-0.53	-0.54	-0.17	-0.65	-2.65	1.27	-0.16	0.22	0.11	-1.15	-3.99	-0.52	-0.37	1.56	-0.23	0.1	-1.85	-1.19	1.33	-0.02
XRCC2	SERBP1	26135	408	0	17.5	-4.20945	cluster2	-2.53	-0.66	-2.23	-1.42	-3.63	-1	-0.21	-1.1	-0.76	-0.49	-0.58	2.52	-0.89	-1.76	-1.17	-1.2	-1.24	-0.23	0.5	-0.2	0.07	1.45	0.14	4.04	0.94	-0.92
RAD51C	PFN1	5216	140	0	6	-2.80735	cluster3	-1.48	1.89	-0.04	2.6	0.54	-0.35	0.15	-1.77	-0.65	-1.86	-0.84	-0.35	-0.8	0.29	-0.43	1.84	3.01	3.23	3.45	2.3	-1.16	-2.08	2.01	-0.38	0.46	1.16
RAD51D	NOC4L	79050	516	22	0	4.52356	cluster3	-2.28	1.57	-1.96	-0.64	1.52	0.47	0.87	-2.65	1.08	-0.08	-2.89	-0.72	0.28	1.43	0.61	-0.69	-1.49	3.61	3.84	4.4	-0.97	-0.87	1.23	0.17	1.6	1.54
RAD51C	RAD51B	5890	350	6.5	0	2.90689	cluster1	-1.01	-0.42	-5.63	-4.14	0.1	-1.04	-0.83	-3.99	-12.88	-11.4	-3.64	-7.46	1.45	-3.71	-1.43	-1.86	-1.05	-0.31	-0.83	-1.64	-2.08	-3.75	-3.58	1.25	-2.06	-0.57
RAD51C	EIF3B	8662	814	34.5	0	5.14975	cluster2	-1.32	-0.34	0.69	0.28	-0.43	-0.89	-1.14	-1.87	-0.07	0.56	-0.08	0.04	1.37	-0.56	0.56	-0.1	-0.84	1.03	0.7	1.75	-0.46	0.01	-0.33	-0.9	0.66	0.79
XRCC2	FUS	2521	522	22	0	4.52356	cluster3	1.38	0.15	0.92	1.59	1.25	0.6	0.93	0.52	-1.32	-0.22	1.33	0.23	-1.63	2.78	1.83	-1.06	-0.92	-0.48	-0.51	-1.2	-0.58	-1.89	-0.82	-1.28	0.23	-0.99
XRCC2	ACOT7	11332	380	0	16	-4.08746	cluster3	1.49	0.86	1.89	0.58	-0.42	0.99	0.08	1.21	0.73	-0.69	1.54	-1.19	0.54	0.17	0.57	-0.02	-0.44	-0.49	-0.18	-0.93	-0.77	-0.12	0.16	-1.99	-0.11	-0.42
XRCC3	ACOT7	11332	380	0	16	-4.08746	cluster3	1.49	0.86	1.89	0.58	-0.42	0.99	0.08	1.21	0.73	-0.69	1.54	-1.19	0.54	0.17	0.57	-0.02	-0.44	-0.49	-0.18	-0.93	-0.77	-0.12	0.16	-1.99	-0.11	-0.42
XRCC2	DDX47	51202	455	19	0	4.32193	cluster3	1.7	0.03	1.09	-0.2	-0.08	-0.68	-0.41	1.58	0.69	-0.08	1.72	1.94	-0.04	-0.23	-0.57	0.58	-0.89	-0.56	1.65	1.01	0.75	-0.33	0.1	-0.51	0.13	0.27
RAD51D	SART1	9092	800	0	33	-5.08746	cluster3	1.39	1.12	1.04	0.76	-0.56	0.32	0.56	1.17	-0.22	-3.09	-0.69	0.03	0.1	1.07	0.39	1.61	0.96	0.44	1.62	0.32	-0.64	-0.31	0.25	0.19	1.46	2.41
RAD51C	FUS	2521	522	0	21.5	-4.49185	cluster3	1.38	0.15	0.92	1.59	1.25	0.6	0.93	0.52	-1.32	-0.22	1.33	0.23	-1.63	2.78	1.83	-1.06	-0.92	-0.48	-0.51	-1.2	-0.58	-1.89	-0.82	-1.28	0.23	-0.99
XRCC2	RAB7A	7879	207	8.5	0	3.24793	cluster3	1.37	1.43	-0.05	1.03	0.42	0.77	1.47	1.71	1.87	0.79	0.13	0.92	-2.18	-0.12	1.3	-1.34	3.06	0.98	-0.93	0.05	0.65	0.42	1.68	1.22	0.03	0.18
XRCC2	RAB7A	7879	207	0	8.5	-3.24793	cluster3	1.37	1.43	-0.05	1.03	0.42	0.77	1.47	1.71	1.87	0.79	0.13	0.92	-2.18	-0.12	1.3	-1.34	3.06	0.98	-0.93	0.05	0.65	0.42	1.68	1.22	0.03	0.18
RAD51D	BMS1	9790	1282	52.5	0	5.74147	cluster2	-1.39	0.4	-0.54	0.53	0.75	0.2	0.67	-0.78	-0.56	0.55	-0.43	0.16	-1.71	0.81	-1.2	-1.68	-1.65	1.27	0.3	0.81	0.18	-0.64	-0.92	0.01	-0.54	-0.97
XRCC3	ACOT7	11332	380	15.5	0	4.04439	cluster3	1.49	0.86	1.89	0.58	-0.42	0.99	0.08	1.21	0.73	-0.69	1.54	-1.19	0.54	0.17	0.57	-0.02	-0.44	-0.49	-0.18	-0.93	-0.77	-0.12	0.16	-1.99	-0.11	-0.42
XRCC3	DDX47	51202	455	0	18.5	-4.2854	cluster3	1.7	0.03	1.09	-0.2	-0.08	-0.68	-0.41	1.58	0.69	-0.08	1.72	1.94	-0.04	-0.23	-0.57	0.58	-0.89	-0.56	1.65	1.01	0.75	-0.33	0.1	-0.51	0.13	0.27
XRCC3	DHFR	1719	187	0	7.5	-3.08746	cluster3	1.31	-0.79	0.88	0.46	1.87	0.32	1.43	-0.15	0.06	0.81	0.83	-0.82	0.23	0.71	0.12	0.52	-0.94	-1.64	-1.53	-0.93	0.3	0.36	1.13	0.28	-0.49	-2.1
XRCC3	TIMM44	10469	452	18	0	4.24793	cluster2	-2.13	1.36	-2.32	0.19	-1.85	-0.13	-0.76	-2.92	0.25	1.17	-2.84	0.42	-1.41	-0.77	2.23	0.94	-0.04	2.28	2.42	2.57	0.17	0.67	0.54	0.82	-0.68	0.84
RAD51C	EIF3A	8661	1382	54.5	0	5.79442	cluster3	1.72	0.44	0.85	0.85	0.36	-0.94	-0.31	-0.75	-1.17	-1.22	0.82	1.36	-0.46	-1.08	0.95	-0.72	2.66	2.92	2.05	1.29	-0.71	-1.92	-0.01	1.22	-0.09	0.62
RAD51D	PPIL3	53938	165	6.5	0	2.90689	cluster2	-1.25	-0.02	-0.68	-0.84	-1.4	-1.49	-1.22	-1.21	-0.23	-1.14	-0.64	0.41	0.88	-1.58	0.97	-1.82	-0.49	-0.22	-0.24	-0.37	0.76	0.15	-0.07	0.81	-1.51	-0.38
RAD51C	SART1	9092	800	0	31.5	-5.02237	cluster3	1.39	1.12	1.04	0.76	-0.56	0.32	0.56	1.17	-0.22	-3.09	-0.69	0.03	0.1	1.07	0.39	1.61	0.96	0.44	1.62	0.32	-0.64	-0.31	0.25	0.19	1.46	2.41
RAD51C	RAD51D	5892	216	0	7.5	-3.08746	cluster1	1.53	-0.34	-2.74	-2.76	0.47	-1.78	-2.46	-2.56	-9.42	-7.88	-2.22	-5.73	1.01	-2.2	-1.29	-2.62	1.01	3.09	1.61	1.62	-6.94	-6	-4.3	0.58	-1.94	0.11
XRCC2	ARG1	383	322	12.5	0	3.75489	cluster3	1.49	-0.54	0.59	-1.25	-1.87	-1.3	-0.79	1.78	-0.35	0.41	0.29	0.7	-0.55	-0.43	-1.25	-0.35	-0.62	-0.82	0.01	0	0.29	-0.51	-0.76	-0.76	1.06	-0.6
XRCC3	IGF2BP2	10644	556	21.5	0	4.49185	cluster3	1.43	-0.64	1.08	2.4	2.08	0.53	1.05	1.05	0.32	0.59	0.49	-0.1	0.99	0.99	0.63	1.1	0.63	0.32	-0.02	-0.56	-0.03	0.27	0.01	1.25	-1.4	-2.1
RAD51C	RAB7A	7879	207	0	8	-3.16993	cluster3	1.37	1.43	-0.05	1.03	0.42	0.77	1.47	1.71	1.87	0.79	0.13	0.92	-2.18	-0.12	1.3	-1.34	3.06	0.98	-0.93	0.05	0.65	0.42	1.68	1.22	0.03	0.18
XRCC2	YWHAB	7529	246	0	9.5	-3.39232	cluster2	-1.32	-1.89	-1.01	0.98	0.81	0.27	0.41	-0.78	0.72	1.03	0.52	0.32	-1.03	0.37	-0.45	-0.41	-1.96	-1.54	-0.69	-0.29	-0.26	-0.43	-0.05	0.09	1.03	0.72
XRCC2	COPZ1	22818	185	0	7	-3	cluster2	-2.04	-0.85	-1.07	-1.04	-0.47	-0.87	-0.06	-2.16	-1.26	0.32	-0.18	0.51	0.36	-1.35	1.18	-1.05	-1.01	0.09	-1.24	-1.28	-0.75	-2.82	-1.29	-1.06	-0.43	-3.93
XRCC2	AURKB	9212	344	0	13	-3.80735	cluster3	1.81	0.25	1.53	0.72	-0.43	-0.32	0.54	0.8	-0.35	0.61	0.74	-0.27	-1.36	0.34	-0.17	0.29	-1.08	2.17	1.51	2.7	-0.84	0.62	0.66	-0.97	0.16	-0.84
RAD51B	RBM17	84991	401	0	15	-4	cluster2	-2.17	1.01	-1.85	-0.82	1.3	0.72	0.56	-1.58	1.87	-0.81	0.15	-0.12	1.34	1.63	-0.55	3.32	2.88	0.75	2	0.86	-1.28	0.06	-1.66	0.67	0.68	0.43
RAD51B	FUS	2521	522	0	19.5	-4.35755	cluster3	1.38	0.15	0.92	1.59	1.25	0.6	0.93	0.52	-1.32	-0.22	1.33	0.23	-1.63	2.78	1.83	-1.06	-0.92	-0.48	-0.51	-1.2	-0.58	-1.89	-0.82	-1.28	0.23	-0.99
RAD51D	RPP30	10556	322	0	12	-3.70044	cluster3	-1.5	-0.23	-0.9	0.47	-0.22	0.66	0.87	-1.92	1	0.57	-0.4	0.31	-0.7	-0.71	-0.73	-0.7	0.22	3.27	4.38	4.67	0.65	0.84	0.53	0.09	0.92	0.54
RAD51D	ACOT7	11332	380	14	0	3.90689	cluster3	1.49	0.86	1.89	0.58	-0.42	0.99	0.08	1.21	0.73	-0.69	1.54	-1.19	0.54	0.17	0.57	-0.02	-0.44	-0.49	-0.18	-0.93	-0.77	-0.12	0.16	-1.99	-0.11	-0.42
XRCC2	YWHAB	7529	246	9	0	3.32193	cluster2	-1.32	-1.89	-1.01	0.98	0.81	0.27	0.41	-0.78	0.72	1.03	0.52	0.32	-1.03	0.37	-0.45	-0.41	-1.96	-1.54	-0.69	-0.29	-0.26	-0.43	-0.05	0.09	1.03	0.72
RAD51C	SF3B4	10262	424	15.5	0	4.04439	cluster3	1.55	-0.55	-0.06	0.06	-0.52	-0.87	-0.63	1.39	-0.38	-1.97	-0.1	-1.01	-0.68	0.56	1.98	-0.32	0.73	1.65	1.06	-0.07	-0.71	-0.72	-0.89	-0.82	0.73	-0.12
XRCC3	BLVRB	645	206	7.5	0	3.08746	cluster3	1.56	-0.64	1.25	1.86	0.01	-0.48	0.21	1.28	-1.04	-0.08	0.59	-0.93	0.19	-0.04	0.85	1.38	0.85	-0.22	0.18	1.01	-0.81	-0.94	0.01	-0.98	0.06	-0.13
RAD51D	PRPF4B	8899	1007	36.5	0	5.22882	cluster2	-1.35	-0.71	-1.36	-1.2	-1.15	-1.1	-1.47	-2.58	0.54	-1.75	-2.27	-0.1	-1.32	-1.62	0.53	-0.95	-0.08	0.6	-0.64	-0.43	0.88	0.92	0.93	0.8	0.05	-0.64
XRCC3	RAB7A	7879	207	0	7.5	-3.08746	cluster3	1.37	1.43	-0.05	1.03	0.42	0.77	1.47	1.71	1.87	0.79	0.13	0.92	-2.18	-0.12	1.3	-1.34	3.06	0.98	-0.93	0.05	0.65	0.42	1.68	1.22	0.03	0.18
XRCC3	ATAD1	84896	361	0	13	-3.80735	cluster2	-1.28	0.24	-1.09	-1.35	-1.5	-1.31	-0.51	-0.75	-1.06	-0.45	-0.01	-0.14	0.18	-1.67	-0.64	1.16	0.7	-0.41	-0.58	-0.64	0.38	0.45	-1.06	0.66	0.81	0.77
XRCC2	IGF2BP2	10644	556	20	0	4.39232	cluster3	1.43	-0.64	1.08	2.4	2.08	0.53	1.05	1.05	0.32	0.59	0.49	-0.1	0.99	0.99	0.63	1.1	0.63	0.32	-0.02	-0.56	-0.03	0.27	0.01	1.25	-1.4	-2.1
RAD51C	EIF3E	3646	445	0	16	-4.08746	cluster2	-1.4	0.25	-0.87	0.33	-0.24	0.41	-0.3	-1.12	-0.51	-0.5	0.04	-0.57	0.82	-0.78	-1.12	-0.37	-0.26	1.95	1.33	0.98	-0.02	-0.18	-0.28	0.45	-0.53	1.27
XRCC2	RAB21	23011	225	8	0	3.16993	cluster2	-1.68	1.36	-0.83	0.21	1	-0.38	0.93	-1.5	-0.91	0.81	-0.64	0.67	-0.92	-0.01	1.04	-0.29	1.38	1.13	0.88	1.08	-0.16	0.56	0.73	0.31	1.51	-0.97
XRCC2	RAB21	23011	225	0	8	-3.16993	cluster2	-1.68	1.36	-0.83	0.21	1	-0.38	0.93	-1.5	-0.91	0.81	-0.64	0.67	-0.92	-0.01	1.04	-0.29	1.38	1.13	0.88	1.08	-0.16	0.56	0.73	0.31	1.51	-0.97
XRCC3	SMC4	10051	1288	0	45.5	-5.53916	cluster2	-2.22	-0.55	-1.54	-0.04	1.5	0.78	1.37	-1.92	0.42	0.57	-2.24	1.07	-0.58	0.89	0.76	0.67	0.55	0.98	2.09	2.31	-0.73	0.18	0.44	0.08	0.33	-0.81
RAD51C	DDX47	51202	455	16	0	4.08746	cluster3	1.7	0.03	1.09	-0.2	-0.08	-0.68	-0.41	1.58	0.69	-0.08	1.72	1.94	-0.04	-0.23	-0.57	0.58	-0.89	-0.56	1.65	1.01	0.75	-0.33	0.1	-0.51	0.13	0.27
RAD51C	SSR3	6747	185	0	6.5	-2.90689	cluster2	-1.84	0.48	-1.02	0.8	-0.2	0.75	0.54	-2.02	0.26	-0.02	-0.63	-1.32	0.09	0.28	0.18	0.9	2.42	0.46	-0.64	0.54	0.78	-1.26	-0.16	0.03	-0.22	-0.06
XRCC2	SF3B5	83443	86	0	3	-2	cluster2	-2.17	0.03	-0.96	1.43	0.13	-0.41	0.53	-0.94	-0.73	0.49	0.1	-0.87	1.48	0.03	1.03	0.48	-0.8	0.13	0.52	0.14	0.66	-1.21	0.15	0.07	1.32	0.54
RAD51C	RAD51B	5890	350	0	10	-3.45943	cluster1	-1.01	-0.42	-5.63	-4.14	0.1	-1.04	-0.83	-3.99	-12.88	-11.4	-3.64	-7.46	1.45	-3.71	-1.43	-1.86	-1.05	-0.31	-0.83	-1.64	-2.08	-3.75	-3.58	1.25	-2.06	-0.57
RAD51C	ATAD3B	83858	648	0	22.5	-4.55459	cluster3	2.2	-0.37	2.08	0.26	-0.14	0.67	1.09	1.88	-0.35	0.95	0.51	0.45	-1.58	0.42	0.58	0.63	-0.8	-1.07	-0.74	-0.6	2.75	1.54	2.16	1.53	-0.84	-0.13
RAD51D	FUS	2521	522	18	0	4.24793	cluster3	1.38	0.15	0.92	1.59	1.25	0.6	0.93	0.52	-1.32	-0.22	1.33	0.23	-1.63	2.78	1.83	-1.06	-0.92	-0.48	-0.51	-1.2	-0.58	-1.89	-0.82	-1.28	0.23	-0.99
XRCC3	ADRM1	11047	407	0	14	-3.90689	cluster3	1.6	-0.06	2.49	3.41	1.78	1.64	0.2	-0.19	-0.54	-0.56	0.32	0.93	-1.17	1.83	2.52	0.32	-0.63	0.82	0.57	-0.36	1.45	1.06	0.3	0.39	-1.36	-2.96
RAD51D	NACC1	112939	527	0	18	-4.24793	cluster3	1.54	1.23	1.7	1.26	0.76	0.46	-0.57	0.04	-1.04	-0.94	1.14	-0.36	-0.23	0.66	-0.41	-0.5	-0.58	0.22	1.34	0.2	-1.48	-0.21	-0.49	-0.6	0.3	0.06
RAD51D	DDX47	51202	455	15.5	0	4.04439	cluster3	1.7	0.03	1.09	-0.2	-0.08	-0.68	-0.41	1.58	0.69	-0.08	1.72	1.94	-0.04	-0.23	-0.57	0.58	-0.89	-0.56	1.65	1.01	0.75	-0.33	0.1	-0.51	0.13	0.27
XRCC3	YTHDF2	51441	579	0	19.5	-4.35755	cluster2	-1.31	-0.19	1.37	1.36	0.14	-2.91	-1.65	-0.62	-0.27	-0.52	-1.44	-0.89	0.05	-0.99	0.65	-1.3	-1.5	-0.79	-0.38	-0.66	-1.15	-2.52	0.98	0.59	-0.3	0.42
XRCC3	RAB21	23011	225	7.5	0	3.08746	cluster2	-1.68	1.36	-0.83	0.21	1	-0.38	0.93	-1.5	-0.91	0.81	-0.64	0.67	-0.92	-0.01	1.04	-0.29	1.38	1.13	0.88	1.08	-0.16	0.56	0.73	0.31	1.51	-0.97
XRCC2	HADH	3033	331	0	11	-3.58496	cluster2	-1.99	-1.71	-0.27	-0.99	-1.07	0.28	-0.95	-0.81	0.94	-0.1	0.15	-0.24	-0.65	-0.07	-0.17	0.41	-0.91	-0.87	0.56	0.44	-0.69	-0.26	0.65	-0.87	-1.45	-1.02
RAD51D	BMS1	9790	1282	0	42.5	-5.44294	cluster2	-1.39	0.4	-0.54	0.53	0.75	0.2	0.67	-0.78	-0.56	0.55	-0.43	0.16	-1.71	0.81	-1.2	-1.68	-1.65	1.27	0.3	0.81	0.18	-0.64	-0.92	0.01	-0.54	-0.97
XRCC3	CHORDC1	26973	332	11	0	3.58496	cluster2	-1.27	-0.65	-1.34	0.71	0.27	1.23	-1.09	-1.23	0.98	-0.14	1	0.08	3.21	0.25	-1.13	1.61	0.07	-0.29	2.05	1.94	-0.2	1.29	-0.09	-0.63	-0.17	-0.02
RAD51C	CHERP	10523	916	0	30	-4.9542	cluster1	-1.83	-0.31	-1.02	-2.87	-0.47	-1.77	-1	-1.55	-1.23	0.45	-0.26	-0.03	1.41	-1	0.13	0.97	4.37	1.89	2.01	0.88	-1.21	-3.22	-0.83	-0.54	-0.48	-2.17
XRCC2	SEC61A2	55176	476	15.5	0	4.04439	cluster2	-1.7	1.69	-0.97	-0.51	-0.72	-1.56	-0.34	-1.45	0.33	1.37	0.44	-0.41	1.06	-0.94	0.93	-0.8	0	-0.91	-0.32	-0.65	-0.12	-0.82	-0.31	-0.36	0.71	0.81
RAD51D	SSR3	6747	185	6	0	2.80735	cluster2	-1.84	0.48	-1.02	0.8	-0.2	0.75	0.54	-2.02	0.26	-0.02	-0.63	-1.32	0.09	0.28	0.18	0.9	2.42	0.46	-0.64	0.54	0.78	-1.26	-0.16	0.03	-0.22	-0.06
XRCC3	COPZ1	22818	185	6	0	2.80735	cluster2	-2.04	-0.85	-1.07	-1.04	-0.47	-0.87	-0.06	-2.16	-1.26	0.32	-0.18	0.51	0.36	-1.35	1.18	-1.05	-1.01	0.09	-1.24	-1.28	-0.75	-2.82	-1.29	-1.06	-0.43	-3.93
RAD51B	S100A8	6279	93	3	0	2	cluster2	-1.41	0.01	-0.55	-0.1	-0.83	0.6	0.05	-0.04	1.41	0.19	-0.7	0.7	-0.41	-0.52	-1.25	-0.8	-0.8	0.1	-0.91	-0.04	-1.33	-1.75	-1.65	-1.28	-0.74	-1.45
RAD51C	DHFR	1719	187	6	0	2.80735	cluster3	1.31	-0.79	0.88	0.46	1.87	0.32	1.43	-0.15	0.06	0.81	0.83	-0.82	0.23	0.71	0.12	0.52	-0.94	-1.64	-1.53	-0.93	0.3	0.36	1.13	0.28	-0.49	-2.1
RAD51C	ZNF318	24149	2279	73	0	6.20945	cluster3	1.26	0.18	1.19	0.57	1.52	0.19	2.2	0.87	-1.04	-0.58	-0.28	0.85	0.42	0.52	1.64	0.57	0.13	-0.25	0.22	-0.39	-1.43	0.43	1.02	-0.09	0.11	1.67
XRCC3	ZNF318	24149	2279	0	73	-6.20945	cluster3	1.26	0.18	1.19	0.57	1.52	0.19	2.2	0.87	-1.04	-0.58	-0.28	0.85	0.42	0.52	1.64	0.57	0.13	-0.25	0.22	-0.39	-1.43	0.43	1.02	-0.09	0.11	1.67
RAD51B	CIRBP	1153	172	5.5	0	2.70044	cluster1	1.56	1.1	0.5	-0.77	-0.13	-1.26	-0.42	1.65	-0.38	0.2	-0.68	-0.71	1.09	-0.32	-4.82	0.05	0.35	-0.57	-1.29	-1.43	0.28	-1.93	-1.84	-0.41	2.78	1.04
RAD51C	AURKB	9212	344	0	11	-3.58496	cluster3	1.81	0.25	1.53	0.72	-0.43	-0.32	0.54	0.8	-0.35	0.61	0.74	-0.27	-1.36	0.34	-0.17	0.29	-1.08	2.17	1.51	2.7	-0.84	0.62	0.66	-0.97	0.16	-0.84
RAD51C	SART1	9092	800	25.5	0	4.72792	cluster3	1.39	1.12	1.04	0.76	-0.56	0.32	0.56	1.17	-0.22	-3.09	-0.69	0.03	0.1	1.07	0.39	1.61	0.96	0.44	1.62	0.32	-0.64	-0.31	0.25	0.19	1.46	2.41
RAD51C	SF3B4	10262	424	0	13.5	-3.85798	cluster3	1.55	-0.55	-0.06	0.06	-0.52	-0.87	-0.63	1.39	-0.38	-1.97	-0.1	-1.01	-0.68	0.56	1.98	-0.32	0.73	1.65	1.06	-0.07	-0.71	-0.72	-0.89	-0.82	0.73	-0.12
XRCC3	SMC4	10051	1288	41	0	5.39232	cluster2	-2.22	-0.55	-1.54	-0.04	1.5	0.78	1.37	-1.92	0.42	0.57	-2.24	1.07	-0.58	0.89	0.76	0.67	0.55	0.98	2.09	2.31	-0.73	0.18	0.44	0.08	0.33	-0.81
RAD51D	BLM	641	1417	45	0	5.52356	cluster1	-1.4	1.12	-0.57	-0.41	0.67	-2.19	-1.07	-2.28	-4.6	-3.94	0.55	-0.12	0.09	1.16	-1.06	0.17	0.17	1.66	0.71	-0.21	-2.98	-2.39	-2.35	-0.24	-2.13	0.34
RAD51C	APEX1	328	318	0	10	-3.45943	cluster1	-1.54	-0.76	-0.82	-0.22	-0.36	-4.05	0.26	-0.99	-0.1	-1.04	-1.39	-1.14	-1.21	0.75	-1.08	-0.62	-0.39	3.66	-0.47	-0.11	-3.61	0.27	-4.7	1.48	-0.52	0.4
RAD51C	EIF3A	8661	1382	0	43	-5.45943	cluster3	1.72	0.44	0.85	0.85	0.36	-0.94	-0.31	-0.75	-1.17	-1.22	0.82	1.36	-0.46	-1.08	0.95	-0.72	2.66	2.92	2.05	1.29	-0.71	-1.92	-0.01	1.22	-0.09	0.62
XRCC2	RHOA	387	193	6	0	2.80735	cluster1	-1.83	1	0.08	-0.7	-1.05	-0.72	-1.05	0.3	-0.81	-1.53	-0.3	-0.13	-2.02	-4.32	-0.71	-1.3	0.94	1.73	1.34	-1.28	-2.81	-1	-0.13	0.28	-1.13	-0.93
RAD51D	ARG1	383	322	0	10	-3.45943	cluster3	1.49	-0.54	0.59	-1.25	-1.87	-1.3	-0.79	1.78	-0.35	0.41	0.29	0.7	-0.55	-0.43	-1.25	-0.35	-0.62	-0.82	0.01	0	0.29	-0.51	-0.76	-0.76	1.06	-0.6
RAD51D	NOC4L	79050	516	0	16	-4.08746	cluster3	-2.28	1.57	-1.96	-0.64	1.52	0.47	0.87	-2.65	1.08	-0.08	-2.89	-0.72	0.28	1.43	0.61	-0.69	-1.49	3.61	3.84	4.4	-0.97	-0.87	1.23	0.17	1.6	1.54
XRCC3	COPS4	51138	406	12.5	0	3.75489	cluster3	1.4	0.53	1.43	0.42	1.23	0.89	0.19	0.34	-1.09	-1.57	1.75	-1.48	2.13	1.46	0.91	-1.04	-2.02	0.04	0.3	0.95	-0.95	1.11	-3.11	-1.42	-2.44	-0.43
XRCC3	YWHAB	7529	246	7.5	0	3.08746	cluster2	-1.32	-1.89	-1.01	0.98	0.81	0.27	0.41	-0.78	0.72	1.03	0.52	0.32	-1.03	0.37	-0.45	-0.41	-1.96	-1.54	-0.69	-0.29	-0.26	-0.43	-0.05	0.09	1.03	0.72
XRCC3	YWHAB	7529	246	0	7.5	-3.08746	cluster2	-1.32	-1.89	-1.01	0.98	0.81	0.27	0.41	-0.78	0.72	1.03	0.52	0.32	-1.03	0.37	-0.45	-0.41	-1.96	-1.54	-0.69	-0.29	-0.26	-0.43	-0.05	0.09	1.03	0.72
RAD51D	NACC1	112939	527	16	0	4.08746	cluster3	1.54	1.23	1.7	1.26	0.76	0.46	-0.57	0.04	-1.04	-0.94	1.14	-0.36	-0.23	0.66	-0.41	-0.5	-0.58	0.22	1.34	0.2	-1.48	-0.21	-0.49	-0.6	0.3	0.06
RAD51B	SGTA	6449	313	9.5	0	3.39232	cluster3	1.78	-0.5	0.65	0.82	-0.36	-0.4	-0.57	0.87	-0.2	0.12	2.09	0.49	0.76	1.88	1.69	0.21	1.74	0.2	0.17	1.39	0.39	-0.22	0.07	0.65	-0.88	-0.48
RAD51D	PPIL3	53938	165	0	5	-2.58496	cluster2	-1.25	-0.02	-0.68	-0.84	-1.4	-1.49	-1.22	-1.21	-0.23	-1.14	-0.64	0.41	0.88	-1.58	0.97	-1.82	-0.49	-0.22	-0.24	-0.37	0.76	0.15	-0.07	0.81	-1.51	-0.38
XRCC2	MTHFD1L	25902	979	0	29.5	-4.93074	cluster2	-1.34	-0.33	-1.55	1.03	0.25	1.45	0.15	-1.4	1.75	0.93	0.32	-0.18	-0.41	1.1	2.02	0.19	-1.66	-0.48	-0.66	-1.3	0.73	0.67	1.03	-0.28	-0.89	-1.36
RAD51D	RAD51C	5889	376	23	0	4.58496	cluster1	0.49	-0.29	-2.97	-3.26	-0.63	-2.58	-3.57	-4.29	-3.56	-1.76	-2.03	-1.37	0.74	-2.79	-1.3	0.34	1.86	1.54	0.25	0.55	-0.67	-0.59	-0.95	1.77	-1.4	-0.47
RAD51D	RAD51B	5890	350	4	0	2.32193	cluster1	-1.01	-0.42	-5.63	-4.14	0.1	-1.04	-0.83	-3.99	-12.88	-11.4	-3.64	-7.46	1.45	-3.71	-1.43	-1.86	-1.05	-0.31	-0.83	-1.64	-2.08	-3.75	-3.58	1.25	-2.06	-0.57
RAD51C	ATAD3B	83858	648	19.5	0	4.35755	cluster3	2.2	-0.37	2.08	0.26	-0.14	0.67	1.09	1.88	-0.35	0.95	0.51	0.45	-1.58	0.42	0.58	0.63	-0.8	-1.07	-0.74	-0.6	2.75	1.54	2.16	1.53	-0.84	-0.13
RAD51B	RBM17	84991	401	12	0	3.70044	cluster2	-2.17	1.01	-1.85	-0.82	1.3	0.72	0.56	-1.58	1.87	-0.81	0.15	-0.12	1.34	1.63	-0.55	3.32	2.88	0.75	2	0.86	-1.28	0.06	-1.66	0.67	0.68	0.43
RAD51C	MRPS34	65993	218	0	6.5	-2.90689	cluster3	1.28	0.2	0.2	0	-0.75	1.08	-0.27	0.54	-0.03	0.8	1.1	-0.21	-0.78	0.1	-1.77	3.2	-0.8	1.92	0.93	1.17	1.36	1.41	0.27	-0.03	-0.84	0.44
RAD51D	KIFC1	3833	673	20	0	4.39232	cluster2	-1.76	-0.61	-1.4	0.07	-1.44	-0.96	0.24	-1.51	1.14	-0.04	-1.04	-0.53	-0.93	-0.2	1.03	0.26	-0.21	-1.11	-0.28	-0.44	-0.03	1.21	0.55	0.75	0.91	-0.3
XRCC2	DHFR	1719	187	0	5.5	-2.70044	cluster3	1.31	-0.79	0.88	0.46	1.87	0.32	1.43	-0.15	0.06	0.81	0.83	-0.82	0.23	0.71	0.12	0.52	-0.94	-1.64	-1.53	-0.93	0.3	0.36	1.13	0.28	-0.49	-2.1
XRCC3	ATP6V1B2	526	511	0	15	-4	cluster2	-2.08	0.91	-2.56	-2.4	-1.04	-2.93	-2.11	-2.63	0.63	0.11	-2.22	0.15	0.33	-2.19	0.45	-0.32	-2.89	-2	-0.11	-1.15	1	-0.89	-0.42	-0.8	1.53	1.35
XRCC2	EIF3E	3646	445	13	0	3.80735	cluster2	-1.4	0.25	-0.87	0.33	-0.24	0.41	-0.3	-1.12	-0.51	-0.5	0.04	-0.57	0.82	-0.78	-1.12	-0.37	-0.26	1.95	1.33	0.98	-0.02	-0.18	-0.28	0.45	-0.53	1.27
XRCC2	ATAD1	84896	361	0	10.5	-3.52356	cluster2	-1.28	0.24	-1.09	-1.35	-1.5	-1.31	-0.51	-0.75	-1.06	-0.45	-0.01	-0.14	0.18	-1.67	-0.64	1.16	0.7	-0.41	-0.58	-0.64	0.38	0.45	-1.06	0.66	0.81	0.77
RAD51C	ACOT7	11332	380	11	0	3.58496	cluster3	1.49	0.86	1.89	0.58	-0.42	0.99	0.08	1.21	0.73	-0.69	1.54	-1.19	0.54	0.17	0.57	-0.02	-0.44	-0.49	-0.18	-0.93	-0.77	-0.12	0.16	-1.99	-0.11	-0.42
RAD51C	CHERP	10523	916	26.5	0	4.78136	cluster1	-1.83	-0.31	-1.02	-2.87	-0.47	-1.77	-1	-1.55	-1.23	0.45	-0.26	-0.03	1.41	-1	0.13	0.97	4.37	1.89	2.01	0.88	-1.21	-3.22	-0.83	-0.54	-0.48	-2.17
RAD51D	EIF3B	8662	814	0	23.5	-4.61471	cluster2	-1.32	-0.34	0.69	0.28	-0.43	-0.89	-1.14	-1.87	-0.07	0.56	-0.08	0.04	1.37	-0.56	0.56	-0.1	-0.84	1.03	0.7	1.75	-0.46	0.01	-0.33	-0.9	0.66	0.79
RAD51B	ENO2	2026	434	0	12.5	-3.75489	cluster2	-1.42	1	-1.08	-0.35	-0.43	-0.25	-1.67	-0.95	-0.79	0.86	-1.39	-0.83	0.07	-0.13	0.9	-0.39	-1.33	0.33	-0.63	-0.19	-0.06	-0.22	-0.11	-0.86	1.36	1.16
RAD51D	ZMYM4	9202	1548	44.5	0	5.50779	cluster3	1.81	-2.46	2.11	0.59	-0.5	0.32	-0.16	1.86	-0.21	-0.83	1.37	0.38	-0.09	1.62	-2.17	-1.73	-0.33	-1.16	-1.04	-0.72	-0.44	-0.93	0.93	0.19	-1.32	-0.65
XRCC3	RBM17	84991	401	11.5	0	3.64386	cluster2	-2.17	1.01	-1.85	-0.82	1.3	0.72	0.56	-1.58	1.87	-0.81	0.15	-0.12	1.34	1.63	-0.55	3.32	2.88	0.75	2	0.86	-1.28	0.06	-1.66	0.67	0.68	0.43
XRCC3	PTPN11	5781	593	17	0	4.16993	cluster2	-1.38	0.02	-1	-0.6	1.15	-0.52	0.78	-2.04	-0.73	-0.77	-0.88	0.26	-0.9	0.23	-1.05	-2.85	-1.21	-0.11	0.32	0.97	0.19	-0.08	0.72	-1.47	-0.28	-2.93
RAD51D	RAD51C	5889	376	0	16	-4.08746	cluster1	0.49	-0.29	-2.97	-3.26	-0.63	-2.58	-3.57	-4.29	-3.56	-1.76	-2.03	-1.37	0.74	-2.79	-1.3	0.34	1.86	1.54	0.25	0.55	-0.67	-0.59	-0.95	1.77	-1.4	-0.47
RAD51B	DDX47	51202	455	0	13	-3.80735	cluster3	1.7	0.03	1.09	-0.2	-0.08	-0.68	-0.41	1.58	0.69	-0.08	1.72	1.94	-0.04	-0.23	-0.57	0.58	-0.89	-0.56	1.65	1.01	0.75	-0.33	0.1	-0.51	0.13	0.27
RAD51B	APEX1	328	318	9	0	3.32193	cluster1	-1.54	-0.76	-0.82	-0.22	-0.36	-4.05	0.26	-0.99	-0.1	-1.04	-1.39	-1.14	-1.21	0.75	-1.08	-0.62	-0.39	3.66	-0.47	-0.11	-3.61	0.27	-4.7	1.48	-0.52	0.4
RAD51B	MLF2	8079	248	0	7	-3	cluster2	-1.4	-0.53	-1.31	-1.57	0.22	-0.88	-0.3	-0.47	0.92	0.54	-1.26	-0.12	-1.41	-0.73	-0.26	-0.33	0.27	-1.04	0.22	0.19	0.38	-0.56	-1.57	1.48	0.19	0.48
XRCC3	MAPRE1	22919	268	7.5	0	3.08746	cluster3	2.67	-2.27	1.58	1.3	0.99	0.47	0.73	1.83	-1.58	-0.28	0.63	0.88	0	-0.22	-0.51	-1.73	1.25	-0.73	0.04	-0.6	-2.86	0.18	0.22	0.58	-1.33	-1.55
RAD51C	HSPH1	10808	858	24	0	4.64386	cluster2	-2.2	-2.41	-0.22	-1.43	-0.61	1.79	0.04	-1.49	0.65	-0.46	-1.27	0.37	0.35	-0.22	0.09	1.35	0.47	-0.65	-0.1	-0.39	-0.07	0.75	-0.78	-0.41	-0.1	-1.06
XRCC3	CUL4B	8450	913	25.5	0	4.72792	cluster2	-2.09	2.54	-0.26	1.39	-2.03	-1.81	-0.45	-1.2	0.72	0.55	0.01	0.76	0.39	-0.74	0.53	1.68	0.72	1.39	1.53	0.57	-0.56	2.14	0.98	0.88	0.17	1.81
XRCC3	SLK	9748	1235	0	34	-5.12928	cluster2	-1.59	2.35	-0.85	-0.53	0.96	1.25	0.58	-0.85	-2.05	-1.3	-0.11	1.73	1	-0.78	0.01	1.03	0.94	2.21	0.59	0.37	-0.21	0.26	1.62	-0.58	0.98	0.88
XRCC2	MRPS34	65993	218	0	6	-2.80735	cluster3	1.28	0.2	0.2	0	-0.75	1.08	-0.27	0.54	-0.03	0.8	1.1	-0.21	-0.78	0.1	-1.77	3.2	-0.8	1.92	0.93	1.17	1.36	1.41	0.27	-0.03	-0.84	0.44
XRCC2	SF3B4	10262	424	11.5	0	3.64386	cluster3	1.55	-0.55	-0.06	0.06	-0.52	-0.87	-0.63	1.39	-0.38	-1.97	-0.1	-1.01	-0.68	0.56	1.98	-0.32	0.73	1.65	1.06	-0.07	-0.71	-0.72	-0.89	-0.82	0.73	-0.12
XRCC3	COPZ1	22818	185	0	5	-2.58496	cluster2	-2.04	-0.85	-1.07	-1.04	-0.47	-0.87	-0.06	-2.16	-1.26	0.32	-0.18	0.51	0.36	-1.35	1.18	-1.05	-1.01	0.09	-1.24	-1.28	-0.75	-2.82	-1.29	-1.06	-0.43	-3.93
RAD51B	COPZ1	22818	185	5	0	2.58496	cluster2	-2.04	-0.85	-1.07	-1.04	-0.47	-0.87	-0.06	-2.16	-1.26	0.32	-0.18	0.51	0.36	-1.35	1.18	-1.05	-1.01	0.09	-1.24	-1.28	-0.75	-2.82	-1.29	-1.06	-0.43	-3.93
RAD51D	S100A8	6279	93	0	2.5	-1.80735	cluster2	-1.41	0.01	-0.55	-0.1	-0.83	0.6	0.05	-0.04	1.41	0.19	-0.7	0.7	-0.41	-0.52	-1.25	-0.8	-0.8	0.1	-0.91	-0.04	-1.33	-1.75	-1.65	-1.28	-0.74	-1.45
XRCC2	ZNF318	24149	2279	61	0	5.9542	cluster3	1.26	0.18	1.19	0.57	1.52	0.19	2.2	0.87	-1.04	-0.58	-0.28	0.85	0.42	0.52	1.64	0.57	0.13	-0.25	0.22	-0.39	-1.43	0.43	1.02	-0.09	0.11	1.67
RAD51B	CHERP	10523	916	0	24.5	-4.67243	cluster1	-1.83	-0.31	-1.02	-2.87	-0.47	-1.77	-1	-1.55	-1.23	0.45	-0.26	-0.03	1.41	-1	0.13	0.97	4.37	1.89	2.01	0.88	-1.21	-3.22	-0.83	-0.54	-0.48	-2.17
RAD51D	PAXBP1	94104	917	0	24.5	-4.67243	cluster3	1.29	0.01	0.96	1.57	1.63	1.76	1.94	1.49	-0.49	-0.16	0.22	0.04	0.21	0.46	-0.44	0.02	-1.1	0.54	0.81	-0.25	-0.38	-0.67	0.45	-0.92	-1.57	0.29
RAD51D	CDK11A	728642	770	0	20.5	-4.42626	cluster3	1.34	-2.51	1.58	-0.89	-0.3	0.31	-0.69	0.6	-0.27	0.71	0.09	0.97	0	-0.83	-0.31	1.24	0.49	-0.49	0.22	-0.28	-0.01	1.39	-0.62	1	-0.26	-1.45
RAD51B	RAB7A	7879	207	0	5.5	-2.70044	cluster3	1.37	1.43	-0.05	1.03	0.42	0.77	1.47	1.71	1.87	0.79	0.13	0.92	-2.18	-0.12	1.3	-1.34	3.06	0.98	-0.93	0.05	0.65	0.42	1.68	1.22	0.03	0.18
RAD51C	NACC1	112939	527	0	14	-3.90689	cluster3	1.54	1.23	1.7	1.26	0.76	0.46	-0.57	0.04	-1.04	-0.94	1.14	-0.36	-0.23	0.66	-0.41	-0.5	-0.58	0.22	1.34	0.2	-1.48	-0.21	-0.49	-0.6	0.3	0.06
RAD51C	ALYREF	10189	264	7	0	3	cluster2	-1.48	0.78	-0.84	-0.65	0.08	-0.46	-0.13	-1.11	-0.56	-0.41	-0.55	-0.47	0.92	-0.03	0.73	1.47	-0.37	-0.74	-0.06	-1.39	0.23	0.79	-0.6	0.94	-0.52	0.9
RAD51B	DDX47	51202	455	12	0	3.70044	cluster3	1.7	0.03	1.09	-0.2	-0.08	-0.68	-0.41	1.58	0.69	-0.08	1.72	1.94	-0.04	-0.23	-0.57	0.58	-0.89	-0.56	1.65	1.01	0.75	-0.33	0.1	-0.51	0.13	0.27
XRCC3	ZNF318	24149	2279	60	0	5.93074	cluster3	1.26	0.18	1.19	0.57	1.52	0.19	2.2	0.87	-1.04	-0.58	-0.28	0.85	0.42	0.52	1.64	0.57	0.13	-0.25	0.22	-0.39	-1.43	0.43	1.02	-0.09	0.11	1.67
XRCC3	HSPA4L	22824	839	0	22	-4.52356	cluster2	-2.25	-0.76	-1.26	-0.05	-1.03	-0.29	-0.93	-0.4	0.24	0.58	-0.54	0.03	1.03	-1.65	-0.93	-0.81	-0.32	-0.01	0.21	0.61	0.6	0.58	-0.32	0.72	-1.23	0.09
XRCC2	PKP1	5317	726	19	0	4.32193	cluster2	-2.33	0.77	-2.73	0.91	0.84	0.52	0.7	-1.94	0.88	0.59	-0.85	-1.58	0.17	0.76	-0.06	-0.66	-0.93	-0.78	0.64	0.63	0.89	0.92	-0.1	0.37	-0.28	0.8
XRCC2	DHRS7B	25979	325	0	8.5	-3.24793	cluster2	-1.31	-0.04	-1.34	-0.79	0.85	1.07	1.61	-0.89	0.49	0.54	0.48	0.93	0.3	0.22	1.27	0.95	-0.07	-0.19	0.01	1.25	0.86	0.68	-0.02	0.28	0.28	0
XRCC2	MAPRE1	22919	268	0	7	-3	cluster3	2.67	-2.27	1.58	1.3	0.99	0.47	0.73	1.83	-1.58	-0.28	0.63	0.88	0	-0.22	-0.51	-1.73	1.25	-0.73	0.04	-0.6	-2.86	0.18	0.22	0.58	-1.33	-1.55
XRCC2	SMC4	10051	1288	0	33.5	-5.10852	cluster2	-2.22	-0.55	-1.54	-0.04	1.5	0.78	1.37	-1.92	0.42	0.57	-2.24	1.07	-0.58	0.89	0.76	0.67	0.55	0.98	2.09	2.31	-0.73	0.18	0.44	0.08	0.33	-0.81
RAD51B	RHOA	387	193	0	5	-2.58496	cluster1	-1.83	1	0.08	-0.7	-1.05	-0.72	-1.05	0.3	-0.81	-1.53	-0.3	-0.13	-2.02	-4.32	-0.71	-1.3	0.94	1.73	1.34	-1.28	-2.81	-1	-0.13	0.28	-1.13	-0.93
XRCC3	ADAM7	8756	754	0	19.5	-4.35755	cluster2	-1.52	-0.12	0.1	-0.03	-0.33	-0.03	-0.65	-0.67	-0.34	-0.79	0.09	0.03	0.69	0.13	-0.13	0.13	0	-0.48	-0.07	-0.11	1.26	0.41	-0.32	0.49	-0.55	0.12
RAD51C	ADRM1	11047	407	10.5	0	3.52356	cluster3	1.6	-0.06	2.49	3.41	1.78	1.64	0.2	-0.19	-0.54	-0.56	0.32	0.93	-1.17	1.83	2.52	0.32	-0.63	0.82	0.57	-0.36	1.45	1.06	0.3	0.39	-1.36	-2.96
RAD51D	EIF3B	8662	814	21	0	4.45943	cluster2	-1.32	-0.34	0.69	0.28	-0.43	-0.89	-1.14	-1.87	-0.07	0.56	-0.08	0.04	1.37	-0.56	0.56	-0.1	-0.84	1.03	0.7	1.75	-0.46	0.01	-0.33	-0.9	0.66	0.79
RAD51D	EIF3A	8661	1382	35.5	0	5.18982	cluster3	1.72	0.44	0.85	0.85	0.36	-0.94	-0.31	-0.75	-1.17	-1.22	0.82	1.36	-0.46	-1.08	0.95	-0.72	2.66	2.92	2.05	1.29	-0.71	-1.92	-0.01	1.22	-0.09	0.62
RAD51D	PAXBP1	94104	917	23.5	0	4.61471	cluster3	1.29	0.01	0.96	1.57	1.63	1.76	1.94	1.49	-0.49	-0.16	0.22	0.04	0.21	0.46	-0.44	0.02	-1.1	0.54	0.81	-0.25	-0.38	-0.67	0.45	-0.92	-1.57	0.29
XRCC3	HSPA4L	22824	839	21.5	0	4.49185	cluster2	-2.25	-0.76	-1.26	-0.05	-1.03	-0.29	-0.93	-0.4	0.24	0.58	-0.54	0.03	1.03	-1.65	-0.93	-0.81	-0.32	-0.01	0.21	0.61	0.6	0.58	-0.32	0.72	-1.23	0.09
XRCC2	CHORDC1	26973	332	0	8.5	-3.24793	cluster2	-1.27	-0.65	-1.34	0.71	0.27	1.23	-1.09	-1.23	0.98	-0.14	1	0.08	3.21	0.25	-1.13	1.61	0.07	-0.29	2.05	1.94	-0.2	1.29	-0.09	-0.63	-0.17	-0.02
XRCC2	CHORDC1	26973	332	8.5	0	3.24793	cluster2	-1.27	-0.65	-1.34	0.71	0.27	1.23	-1.09	-1.23	0.98	-0.14	1	0.08	3.21	0.25	-1.13	1.61	0.07	-0.29	2.05	1.94	-0.2	1.29	-0.09	-0.63	-0.17	-0.02
RAD51C	ENSA	2029	137	3.5	0	2.16993	cluster2	-1.99	1.01	-0.11	-0.19	-0.37	-0.55	0	-1.06	-0.11	0.46	-2.01	-0.47	1.04	-1.35	0.62	-1.01	0.03	0.29	1.22	-0.03	0.57	0.51	-0.12	-0.26	0.21	0.3
XRCC2	PTPN11	5781	593	0	15	-4	cluster2	-1.38	0.02	-1	-0.6	1.15	-0.52	0.78	-2.04	-0.73	-0.77	-0.88	0.26	-0.9	0.23	-1.05	-2.85	-1.21	-0.11	0.32	0.97	0.19	-0.08	0.72	-1.47	-0.28	-2.93
RAD51D	DDX47	51202	455	0	11.5	-3.64386	cluster3	1.7	0.03	1.09	-0.2	-0.08	-0.68	-0.41	1.58	0.69	-0.08	1.72	1.94	-0.04	-0.23	-0.57	0.58	-0.89	-0.56	1.65	1.01	0.75	-0.33	0.1	-0.51	0.13	0.27
XRCC3	MRPS34	65993	218	0	5.5	-2.70044	cluster3	1.28	0.2	0.2	0	-0.75	1.08	-0.27	0.54	-0.03	0.8	1.1	-0.21	-0.78	0.1	-1.77	3.2	-0.8	1.92	0.93	1.17	1.36	1.41	0.27	-0.03	-0.84	0.44
XRCC2	APEX1	328	318	8	0	3.16993	cluster1	-1.54	-0.76	-0.82	-0.22	-0.36	-4.05	0.26	-0.99	-0.1	-1.04	-1.39	-1.14	-1.21	0.75	-1.08	-0.62	-0.39	3.66	-0.47	-0.11	-3.61	0.27	-4.7	1.48	-0.52	0.4
RAD51B	PYCR2	29920	320	8	0	3.16993	cluster3	1.64	-0.69	-0.5	1.13	-0.82	0.78	0.89	0.6	-0.13	1.36	0.17	-0.54	1.66	0.27	0	0.3	-0.08	-0.48	-0.04	-0.73	-0.12	0.03	-0.45	-0.08	-0.52	-1.02
RAD51B	PYCR2	29920	320	0	8	-3.16993	cluster3	1.64	-0.69	-0.5	1.13	-0.82	0.78	0.89	0.6	-0.13	1.36	0.17	-0.54	1.66	0.27	0	0.3	-0.08	-0.48	-0.04	-0.73	-0.12	0.03	-0.45	-0.08	-0.52	-1.02
XRCC3	GFPT1	2673	681	0	17	-4.16993	cluster2	-1.37	-0.72	-1.87	0.42	-0.47	1.09	-0.03	-0.27	-0.76	-0.05	-1.92	1.06	0.35	-0.19	0.58	0.39	1.57	0.27	-0.38	-0.66	0.45	-0.65	-0.57	-0.54	-0.69	-1.32
RAD51C	FUS	2521	522	13	0	3.80735	cluster3	1.38	0.15	0.92	1.59	1.25	0.6	0.93	0.52	-1.32	-0.22	1.33	0.23	-1.63	2.78	1.83	-1.06	-0.92	-0.48	-0.51	-1.2	-0.58	-1.89	-0.82	-1.28	0.23	-0.99
RAD51D	ZMYM4	9202	1548	0	38.5	-5.30378	cluster3	1.81	-2.46	2.11	0.59	-0.5	0.32	-0.16	1.86	-0.21	-0.83	1.37	0.38	-0.09	1.62	-2.17	-1.73	-0.33	-1.16	-1.04	-0.72	-0.44	-0.93	0.93	0.19	-1.32	-0.65
RAD51B	TUBGCP2	10844	930	0	23	-4.58496	cluster3	1.7	0.77	1.48	0.07	0.51	0.45	0.58	1.81	-0.49	0.37	0.33	0.66	-0.94	1.43	1.04	-1.42	-0.61	-0.35	1.08	0.5	0.73	0.37	-0.16	-0.53	2.05	0.53
RAD51D	AURKB	9212	344	8.5	0	3.24793	cluster3	1.81	0.25	1.53	0.72	-0.43	-0.32	0.54	0.8	-0.35	0.61	0.74	-0.27	-1.36	0.34	-0.17	0.29	-1.08	2.17	1.51	2.7	-0.84	0.62	0.66	-0.97	0.16	-0.84
XRCC3	PFAS	5198	1338	0	33	-5.08746	cluster3	1.35	0.42	0.63	1.75	1.94	0.31	1.04	-0.63	-1.07	0.82	-0.68	-0.53	0.46	0.89	0.42	-1.06	-0.96	0.46	-0.36	-0.88	0.46	-0.58	0.32	-1.29	0.32	1.34
RAD51B	CHERP	10523	916	22.5	0	4.55459	cluster1	-1.83	-0.31	-1.02	-2.87	-0.47	-1.77	-1	-1.55	-1.23	0.45	-0.26	-0.03	1.41	-1	0.13	0.97	4.37	1.89	2.01	0.88	-1.21	-3.22	-0.83	-0.54	-0.48	-2.17
RAD51D	ARID3A	1820	593	0	14.5	-3.9542	cluster3	1.4	0.36	1	0.04	0.18	-0.1	0.46	0.36	-0.02	0.29	-0.05	0.56	-0.06	1.16	0.93	0.55	0.05	-0.45	-0.74	-0.92	-1.13	-0.55	-0.15	-1.15	-1.41	-0.32
RAD51B	RAB21	23011	225	0	5.5	-2.70044	cluster2	-1.68	1.36	-0.83	0.21	1	-0.38	0.93	-1.5	-0.91	0.81	-0.64	0.67	-0.92	-0.01	1.04	-0.29	1.38	1.13	0.88	1.08	-0.16	0.56	0.73	0.31	1.51	-0.97
RAD51D	WDHD1	11169	1006	24.5	0	4.67243	cluster3	1.71	0.18	-0.01	-3.05	-1.27	-1.95	-3.27	-1.05	1.02	-3.59	-1.3	-2.04	0.93	-2.15	-0.64	-2.66	-0.73	0.99	0.96	0.61	-2.24	-2.62	-1.45	-1.66	-0.42	1.34
RAD51C	SSR3	6747	185	4.5	0	2.45943	cluster2	-1.84	0.48	-1.02	0.8	-0.2	0.75	0.54	-2.02	0.26	-0.02	-0.63	-1.32	0.09	0.28	0.18	0.9	2.42	0.46	-0.64	0.54	0.78	-1.26	-0.16	0.03	-0.22	-0.06
XRCC2	SSR3	6747	185	0	4.5	-2.45943	cluster2	-1.84	0.48	-1.02	0.8	-0.2	0.75	0.54	-2.02	0.26	-0.02	-0.63	-1.32	0.09	0.28	0.18	0.9	2.42	0.46	-0.64	0.54	0.78	-1.26	-0.16	0.03	-0.22	-0.06
XRCC3	PSMD8	5714	350	8.5	8.5	0	cluster3	1.28	-1.13	1.59	0.25	-0.57	1.02	-0.15	0.89	-0.73	-0.45	0.76	-0.04	0.98	-0.18	0.7	0.06	0.51	1.13	0.88	-0.42	0.6	0.67	0.77	-0.61	1.03	-0.15
RAD51B	BLVRB	645	206	5	0	2.58496	cluster3	1.56	-0.64	1.25	1.86	0.01	-0.48	0.21	1.28	-1.04	-0.08	0.59	-0.93	0.19	-0.04	0.85	1.38	0.85	-0.22	0.18	1.01	-0.81	-0.94	0.01	-0.98	0.06	-0.13
XRCC3	MAPRE1	22919	268	0	6.5	-2.90689	cluster3	2.67	-2.27	1.58	1.3	0.99	0.47	0.73	1.83	-1.58	-0.28	0.63	0.88	0	-0.22	-0.51	-1.73	1.25	-0.73	0.04	-0.6	-2.86	0.18	0.22	0.58	-1.33	-1.55
XRCC2	ENO2	2026	434	10.5	0	3.52356	cluster2	-1.42	1	-1.08	-0.35	-0.43	-0.25	-1.67	-0.95	-0.79	0.86	-1.39	-0.83	0.07	-0.13	0.9	-0.39	-1.33	0.33	-0.63	-0.19	-0.06	-0.22	-0.11	-0.86	1.36	1.16
RAD51C	HADH	3033	331	0	8	-3.16993	cluster2	-1.99	-1.71	-0.27	-0.99	-1.07	0.28	-0.95	-0.81	0.94	-0.1	0.15	-0.24	-0.65	-0.07	-0.17	0.41	-0.91	-0.87	0.56	0.44	-0.69	-0.26	0.65	-0.87	-1.45	-1.02
XRCC3	AP2M1	1173	435	0	10.5	-3.52356	cluster1	-1.4	-3.52	-1.58	-2.9	-0.76	-1.39	-0.63	-1.04	-3.47	-1.71	-0.9	1.08	-0.56	-3.68	-1.31	0.22	4.08	1.23	0.15	-0.61	-2.22	-1.96	-3.49	-1.37	-1.87	-1.21
RAD51C	DHFR	1719	187	0	4.5	-2.45943	cluster3	1.31	-0.79	0.88	0.46	1.87	0.32	1.43	-0.15	0.06	0.81	0.83	-0.82	0.23	0.71	0.12	0.52	-0.94	-1.64	-1.53	-0.93	0.3	0.36	1.13	0.28	-0.49	-2.1
XRCC3	CHERP	10523	916	0	22	-4.52356	cluster1	-1.83	-0.31	-1.02	-2.87	-0.47	-1.77	-1	-1.55	-1.23	0.45	-0.26	-0.03	1.41	-1	0.13	0.97	4.37	1.89	2.01	0.88	-1.21	-3.22	-0.83	-0.54	-0.48	-2.17
XRCC2	EIF3B	8662	814	19.5	0	4.35755	cluster2	-1.32	-0.34	0.69	0.28	-0.43	-0.89	-1.14	-1.87	-0.07	0.56	-0.08	0.04	1.37	-0.56	0.56	-0.1	-0.84	1.03	0.7	1.75	-0.46	0.01	-0.33	-0.9	0.66	0.79
RAD51D	NVL	4931	856	20.5	0	4.42626	cluster3	1.71	-1.48	1.21	0.63	0.14	-0.45	0.07	0.88	0.06	0.12	0.05	-0.38	-0.95	-0.09	1.08	1.17	0.38	4.59	4.67	4.96	-1.59	-1.39	-1.52	-2.64	-1.43	-1.27
XRCC3	PAK2	5062	524	12.5	0	3.75489	cluster3	2.13	1.18	0.41	0.4	-0.43	-1.16	-1.86	-0.19	0.83	-0.28	-0.11	0.64	0.11	-0.39	2.37	1.31	0.29	2.07	1.41	2.02	0.1	0.06	0.15	-1.49	0.84	0.15
XRCC3	RBM17	84991	401	0	9.5	-3.39232	cluster2	-2.17	1.01	-1.85	-0.82	1.3	0.72	0.56	-1.58	1.87	-0.81	0.15	-0.12	1.34	1.63	-0.55	3.32	2.88	0.75	2	0.86	-1.28	0.06	-1.66	0.67	0.68	0.43
RAD51D	ARID3A	1820	593	14	0	3.90689	cluster3	1.4	0.36	1	0.04	0.18	-0.1	0.46	0.36	-0.02	0.29	-0.05	0.56	-0.06	1.16	0.93	0.55	0.05	-0.45	-0.74	-0.92	-1.13	-0.55	-0.15	-1.15	-1.41	-0.32
RAD51B	APEX1	328	318	0	7.5	-3.08746	cluster1	-1.54	-0.76	-0.82	-0.22	-0.36	-4.05	0.26	-0.99	-0.1	-1.04	-1.39	-1.14	-1.21	0.75	-1.08	-0.62	-0.39	3.66	-0.47	-0.11	-3.61	0.27	-4.7	1.48	-0.52	0.4
XRCC2	ATAD1	84896	361	8.5	0	3.24793	cluster2	-1.28	0.24	-1.09	-1.35	-1.5	-1.31	-0.51	-0.75	-1.06	-0.45	-0.01	-0.14	0.18	-1.67	-0.64	1.16	0.7	-0.41	-0.58	-0.64	0.38	0.45	-1.06	0.66	0.81	0.77
XRCC3	ATAD1	84896	361	8.5	0	3.24793	cluster2	-1.28	0.24	-1.09	-1.35	-1.5	-1.31	-0.51	-0.75	-1.06	-0.45	-0.01	-0.14	0.18	-1.67	-0.64	1.16	0.7	-0.41	-0.58	-0.64	0.38	0.45	-1.06	0.66	0.81	0.77
RAD51B	EIF3A	8661	1382	32.5	0	5.06609	cluster3	1.72	0.44	0.85	0.85	0.36	-0.94	-0.31	-0.75	-1.17	-1.22	0.82	1.36	-0.46	-1.08	0.95	-0.72	2.66	2.92	2.05	1.29	-0.71	-1.92	-0.01	1.22	-0.09	0.62
RAD51C	BMS1	9790	1282	0	30	-4.9542	cluster2	-1.39	0.4	-0.54	0.53	0.75	0.2	0.67	-0.78	-0.56	0.55	-0.43	0.16	-1.71	0.81	-1.2	-1.68	-1.65	1.27	0.3	0.81	0.18	-0.64	-0.92	0.01	-0.54	-0.97
RAD51C	IGF2BP2	10644	556	13	0	3.80735	cluster3	1.43	-0.64	1.08	2.4	2.08	0.53	1.05	1.05	0.32	0.59	0.49	-0.1	0.99	0.99	0.63	1.1	0.63	0.32	-0.02	-0.56	-0.03	0.27	0.01	1.25	-1.4	-2.1
RAD51C	SMARCB1	6598	385	0	9	-3.32193	cluster2	-1.27	0.31	-3.96	-3.88	-1.2	1.39	0.55	-0.25	-1.91	0.64	0.05	2.89	-1.74	-3.15	-1.68	1.24	-1.84	0.02	1.13	-0.78	1.06	1.75	0.35	-1.4	0.82	1.35
RAD51D	SMARCB1	6598	385	9	0	3.32193	cluster2	-1.27	0.31	-3.96	-3.88	-1.2	1.39	0.55	-0.25	-1.91	0.64	0.05	2.89	-1.74	-3.15	-1.68	1.24	-1.84	0.02	1.13	-0.78	1.06	1.75	0.35	-1.4	0.82	1.35
RAD51B	RHOA	387	193	4.5	0	2.45943	cluster1	-1.83	1	0.08	-0.7	-1.05	-0.72	-1.05	0.3	-0.81	-1.53	-0.3	-0.13	-2.02	-4.32	-0.71	-1.3	0.94	1.73	1.34	-1.28	-2.81	-1	-0.13	0.28	-1.13	-0.93
XRCC2	RBFOX2	23543	451	0	10.5	-3.52356	cluster3	1.85	0.65	0.08	-0.89	-0.28	0.49	0.99	1.17	-0.18	-0.86	0.64	-0.5	0.42	0.28	-1.42	-0.04	0.25	1.18	0.23	0.61	-0.24	-0.11	1.03	-0.67	-0.29	-0.33
XRCC3	SF3B5	83443	86	0	2	-1.58496	cluster2	-2.17	0.03	-0.96	1.43	0.13	-0.41	0.53	-0.94	-0.73	0.49	0.1	-0.87	1.48	0.03	1.03	0.48	-0.8	0.13	0.52	0.14	0.66	-1.21	0.15	0.07	1.32	0.54
RAD51D	AURKB	9212	344	0	8	-3.16993	cluster3	1.81	0.25	1.53	0.72	-0.43	-0.32	0.54	0.8	-0.35	0.61	0.74	-0.27	-1.36	0.34	-0.17	0.29	-1.08	2.17	1.51	2.7	-0.84	0.62	0.66	-0.97	0.16	-0.84
XRCC3	TIMM44	10469	452	0	10.5	-3.52356	cluster2	-2.13	1.36	-2.32	0.19	-1.85	-0.13	-0.76	-2.92	0.25	1.17	-2.84	0.42	-1.41	-0.77	2.23	0.94	-0.04	2.28	2.42	2.57	0.17	0.67	0.54	0.82	-0.68	0.84
RAD51D	WDHD1	11169	1006	0	23	-4.58496	cluster3	1.71	0.18	-0.01	-3.05	-1.27	-1.95	-3.27	-1.05	1.02	-3.59	-1.3	-2.04	0.93	-2.15	-0.64	-2.66	-0.73	0.99	0.96	0.61	-2.24	-2.62	-1.45	-1.66	-0.42	1.34
XRCC2	NASP	4678	788	0	18	-4.24793	cluster1	1.94	-3.09	2.54	3.54	-1.23	-3.75	-2.36	1.51	-1.18	0.01	-0.89	-4.31	-0.46	1.23	0.85	0.27	2.48	1.3	1.45	0.44	-2.54	-2.32	-0.01	0.17	-1.1	-1.25
RAD51D	PRPF4B	8899	1007	0	23	-4.58496	cluster2	-1.35	-0.71	-1.36	-1.2	-1.15	-1.1	-1.47	-2.58	0.54	-1.75	-2.27	-0.1	-1.32	-1.62	0.53	-0.95	-0.08	0.6	-0.64	-0.43	0.88	0.92	0.93	0.8	0.05	-0.64
RAD51B	NAP1L4	4676	375	8.5	0	3.24793	cluster2	-2.37	-1.52	-1.09	-4.57	-0.19	0.25	0.01	-3.17	-1.35	0.92	0.17	-0.23	0.9	-0.43	-0.19	-0.71	-0.14	0.33	-0.01	0.18	-0.14	-0.68	1.23	0.5	-0.41	1.56
RAD51C	CHORDC1	26973	332	7.5	0	3.08746	cluster2	-1.27	-0.65	-1.34	0.71	0.27	1.23	-1.09	-1.23	0.98	-0.14	1	0.08	3.21	0.25	-1.13	1.61	0.07	-0.29	2.05	1.94	-0.2	1.29	-0.09	-0.63	-0.17	-0.02
XRCC2	ANXA7	310	466	0	10.5	-3.52356	cluster2	-1.85	0.22	-1.43	-0.58	-2.06	-0.43	-0.62	-0.67	-0.26	0.23	-1.57	-0.63	-2.78	-1.69	0.04	1.36	1.28	-0.01	1.19	1.04	0.95	-0.11	-1.59	0.27	0.07	-0.76
XRCC2	FDXR	2232	491	0	11	-3.58496	cluster3	1.67	0.08	0.39	-0.18	0.23	-1.42	0.24	-0.33	-1.31	-1	0	-0.47	1.76	-0.59	0.84	-0.78	0.7	4.6	4.26	3.73	-0.24	0.39	0.85	0.03	0.39	-0.98
RAD51C	ACOT7	11332	380	0	8.5	-3.24793	cluster3	1.49	0.86	1.89	0.58	-0.42	0.99	0.08	1.21	0.73	-0.69	1.54	-1.19	0.54	0.17	0.57	-0.02	-0.44	-0.49	-0.18	-0.93	-0.77	-0.12	0.16	-1.99	-0.11	-0.42
RAD51C	NOC4L	79050	516	11.5	0	3.64386	cluster3	-2.28	1.57	-1.96	-0.64	1.52	0.47	0.87	-2.65	1.08	-0.08	-2.89	-0.72	0.28	1.43	0.61	-0.69	-1.49	3.61	3.84	4.4	-0.97	-0.87	1.23	0.17	1.6	1.54
RAD51C	NOC4L	79050	516	0	11.5	-3.64386	cluster3	-2.28	1.57	-1.96	-0.64	1.52	0.47	0.87	-2.65	1.08	-0.08	-2.89	-0.72	0.28	1.43	0.61	-0.69	-1.49	3.61	3.84	4.4	-0.97	-0.87	1.23	0.17	1.6	1.54
RAD51D	BLM	641	1417	0	31.5	-5.02237	cluster1	-1.4	1.12	-0.57	-0.41	0.67	-2.19	-1.07	-2.28	-4.6	-3.94	0.55	-0.12	0.09	1.16	-1.06	0.17	0.17	1.66	0.71	-0.21	-2.98	-2.39	-2.35	-0.24	-2.13	0.34
XRCC3	COPS4	51138	406	0	9	-3.32193	cluster3	1.4	0.53	1.43	0.42	1.23	0.89	0.19	0.34	-1.09	-1.57	1.75	-1.48	2.13	1.46	0.91	-1.04	-2.02	0.04	0.3	0.95	-0.95	1.11	-3.11	-1.42	-2.44	-0.43
XRCC2	PDS5A	23244	1337	0	29.5	-4.93074	cluster1	-2.34	-0.89	-1.89	-0.61	-1.31	-1.7	-1.45	-1.55	-3.65	-6.13	-2.39	-2.06	0.3	-1.71	2.11	-0.11	-4.3	1.9	0.02	-1.62	-3.28	-2.98	-1.35	-1.75	-1.96	-3.28
XRCC2	SBSN	374897	590	13	0	3.80735	cluster3	1.93	-0.61	1.94	2	1.16	1.07	1.94	1.75	0.98	-0.06	2.21	0.52	1.07	-0.22	-0.02	-0.43	-1.32	-0.98	-0.01	0.35	-0.68	0.29	0.6	-1.59	1.22	0.71
RAD51D	ENSA	2029	137	3	0	2	cluster2	-1.99	1.01	-0.11	-0.19	-0.37	-0.55	0	-1.06	-0.11	0.46	-2.01	-0.47	1.04	-1.35	0.62	-1.01	0.03	0.29	1.22	-0.03	0.57	0.51	-0.12	-0.26	0.21	0.3
RAD51C	ENSA	2029	137	0	3	-2	cluster2	-1.99	1.01	-0.11	-0.19	-0.37	-0.55	0	-1.06	-0.11	0.46	-2.01	-0.47	1.04	-1.35	0.62	-1.01	0.03	0.29	1.22	-0.03	0.57	0.51	-0.12	-0.26	0.21	0.3
XRCC3	BLVRB	645	206	0	4.5	-2.45943	cluster3	1.56	-0.64	1.25	1.86	0.01	-0.48	0.21	1.28	-1.04	-0.08	0.59	-0.93	0.19	-0.04	0.85	1.38	0.85	-0.22	0.18	1.01	-0.81	-0.94	0.01	-0.98	0.06	-0.13
XRCC3	STAT1	6772	712	0	15.5	-4.04439	cluster3	1.52	-1.05	0.81	1.16	-2.13	0.96	0.2	1.04	0.79	-1.2	0.62	-0.01	-1.18	-0.24	-1.32	1.42	-0.65	-0.37	-0.06	0.2	-0.59	0.11	-1.04	0.11	-0.05	-0.09
XRCC3	DNAJC7	7266	438	0	9.5	-3.39232	cluster2	-1.27	0.06	-0.11	0.17	-0.85	0.37	-0.82	0.19	-0.16	-0.74	-0.06	0.4	-1.42	0.57	-0.91	0.09	0.57	0.08	-0.13	-0.6	1.45	-0.23	-0.02	-0.03	0.32	0.62
RAD51D	SSR3	6747	185	0	4	-2.32193	cluster2	-1.84	0.48	-1.02	0.8	-0.2	0.75	0.54	-2.02	0.26	-0.02	-0.63	-1.32	0.09	0.28	0.18	0.9	2.42	0.46	-0.64	0.54	0.78	-1.26	-0.16	0.03	-0.22	-0.06
RAD51B	COPZ1	22818	185	0	4	-2.32193	cluster2	-2.04	-0.85	-1.07	-1.04	-0.47	-0.87	-0.06	-2.16	-1.26	0.32	-0.18	0.51	0.36	-1.35	1.18	-1.05	-1.01	0.09	-1.24	-1.28	-0.75	-2.82	-1.29	-1.06	-0.43	-3.93
XRCC2	YTHDF2	51441	579	0	12.5	-3.75489	cluster2	-1.31	-0.19	1.37	1.36	0.14	-2.91	-1.65	-0.62	-0.27	-0.52	-1.44	-0.89	0.05	-0.99	0.65	-1.3	-1.5	-0.79	-0.38	-0.66	-1.15	-2.52	0.98	0.59	-0.3	0.42
XRCC3	YTHDF2	51441	579	12.5	0	3.75489	cluster2	-1.31	-0.19	1.37	1.36	0.14	-2.91	-1.65	-0.62	-0.27	-0.52	-1.44	-0.89	0.05	-0.99	0.65	-1.3	-1.5	-0.79	-0.38	-0.66	-1.15	-2.52	0.98	0.59	-0.3	0.42
RAD51C	YTHDF2	51441	579	12.5	0	3.75489	cluster2	-1.31	-0.19	1.37	1.36	0.14	-2.91	-1.65	-0.62	-0.27	-0.52	-1.44	-0.89	0.05	-0.99	0.65	-1.3	-1.5	-0.79	-0.38	-0.66	-1.15	-2.52	0.98	0.59	-0.3	0.42
RAD51B	IGF2BP2	10644	556	12	0	3.70044	cluster3	1.43	-0.64	1.08	2.4	2.08	0.53	1.05	1.05	0.32	0.59	0.49	-0.1	0.99	0.99	0.63	1.1	0.63	0.32	-0.02	-0.56	-0.03	0.27	0.01	1.25	-1.4	-2.1
XRCC2	KIFC1	3833	673	14.5	0	3.9542	cluster2	-1.76	-0.61	-1.4	0.07	-1.44	-0.96	0.24	-1.51	1.14	-0.04	-1.04	-0.53	-0.93	-0.2	1.03	0.26	-0.21	-1.11	-0.28	-0.44	-0.03	1.21	0.55	0.75	0.91	-0.3
RAD51B	S100A8	6279	93	0	2	-1.58496	cluster2	-1.41	0.01	-0.55	-0.1	-0.83	0.6	0.05	-0.04	1.41	0.19	-0.7	0.7	-0.41	-0.52	-1.25	-0.8	-0.8	0.1	-0.91	-0.04	-1.33	-1.75	-1.65	-1.28	-0.74	-1.45
RAD51C	S100A8	6279	93	0	2	-1.58496	cluster2	-1.41	0.01	-0.55	-0.1	-0.83	0.6	0.05	-0.04	1.41	0.19	-0.7	0.7	-0.41	-0.52	-1.25	-0.8	-0.8	0.1	-0.91	-0.04	-1.33	-1.75	-1.65	-1.28	-0.74	-1.45
RAD51B	EIF3B	8662	814	17.5	0	4.20945	cluster2	-1.32	-0.34	0.69	0.28	-0.43	-0.89	-1.14	-1.87	-0.07	0.56	-0.08	0.04	1.37	-0.56	0.56	-0.1	-0.84	1.03	0.7	1.75	-0.46	0.01	-0.33	-0.9	0.66	0.79
RAD51D	PFN1	5216	140	3	0	2	cluster3	-1.48	1.89	-0.04	2.6	0.54	-0.35	0.15	-1.77	-0.65	-1.86	-0.84	-0.35	-0.8	0.29	-0.43	1.84	3.01	3.23	3.45	2.3	-1.16	-2.08	2.01	-0.38	0.46	1.16
RAD51B	DHFR	1719	187	0	4	-2.32193	cluster3	1.31	-0.79	0.88	0.46	1.87	0.32	1.43	-0.15	0.06	0.81	0.83	-0.82	0.23	0.71	0.12	0.52	-0.94	-1.64	-1.53	-0.93	0.3	0.36	1.13	0.28	-0.49	-2.1
RAD51B	PPIL3	53938	165	3.5	0	2.16993	cluster2	-1.25	-0.02	-0.68	-0.84	-1.4	-1.49	-1.22	-1.21	-0.23	-1.14	-0.64	0.41	0.88	-1.58	0.97	-1.82	-0.49	-0.22	-0.24	-0.37	0.76	0.15	-0.07	0.81	-1.51	-0.38
XRCC2	NDUFA10	4705	355	0	7.5	-3.08746	cluster2	-1.91	1.24	-1.33	1.12	0.8	1.64	1.53	-1.55	-0.15	-0.07	-0.37	0	-0.53	0.06	-0.8	-0.31	0.84	-0.27	-0.04	-0.29	0.01	2.27	1.77	0.38	1.2	0.92
RAD51C	PTPN11	5781	593	12.5	0	3.75489	cluster2	-1.38	0.02	-1	-0.6	1.15	-0.52	0.78	-2.04	-0.73	-0.77	-0.88	0.26	-0.9	0.23	-1.05	-2.85	-1.21	-0.11	0.32	0.97	0.19	-0.08	0.72	-1.47	-0.28	-2.93
RAD51D	ADRM1	11047	407	8.5	0	3.24793	cluster3	1.6	-0.06	2.49	3.41	1.78	1.64	0.2	-0.19	-0.54	-0.56	0.32	0.93	-1.17	1.83	2.52	0.32	-0.63	0.82	0.57	-0.36	1.45	1.06	0.3	0.39	-1.36	-2.96
RAD51B	CIAPIN1	57019	312	6.5	0	2.90689	cluster2	-1.6	-0.09	-0.98	-1.12	0.17	-0.48	-0.79	-0.66	0.19	1.34	-0.93	0.3	-1.2	-0.48	-0.45	0.69	1.3	1.22	1.29	2.04	-0.07	0.34	0.23	-0.3	1.1	0.16
RAD51C	ATAD1	84896	361	7.5	0	3.08746	cluster2	-1.28	0.24	-1.09	-1.35	-1.5	-1.31	-0.51	-0.75	-1.06	-0.45	-0.01	-0.14	0.18	-1.67	-0.64	1.16	0.7	-0.41	-0.58	-0.64	0.38	0.45	-1.06	0.66	0.81	0.77
XRCC2	AP2M1	1173	435	0	9	-3.32193	cluster1	-1.4	-3.52	-1.58	-2.9	-0.76	-1.39	-0.63	-1.04	-3.47	-1.71	-0.9	1.08	-0.56	-3.68	-1.31	0.22	4.08	1.23	0.15	-0.61	-2.22	-1.96	-3.49	-1.37	-1.87	-1.21
RAD51C	IGF2BP2	10644	556	0	11.5	-3.64386	cluster3	1.43	-0.64	1.08	2.4	2.08	0.53	1.05	1.05	0.32	0.59	0.49	-0.1	0.99	0.99	0.63	1.1	0.63	0.32	-0.02	-0.56	-0.03	0.27	0.01	1.25	-1.4	-2.1
XRCC3	MRPS34	65993	218	4.5	0	2.45943	cluster3	1.28	0.2	0.2	0	-0.75	1.08	-0.27	0.54	-0.03	0.8	1.1	-0.21	-0.78	0.1	-1.77	3.2	-0.8	1.92	0.93	1.17	1.36	1.41	0.27	-0.03	-0.84	0.44
RAD51C	SMC4	10051	1288	0	26.5	-4.78136	cluster2	-2.22	-0.55	-1.54	-0.04	1.5	0.78	1.37	-1.92	0.42	0.57	-2.24	1.07	-0.58	0.89	0.76	0.67	0.55	0.98	2.09	2.31	-0.73	0.18	0.44	0.08	0.33	-0.81
RAD51B	ATP6V1B2	526	511	10.5	0	3.52356	cluster2	-2.08	0.91	-2.56	-2.4	-1.04	-2.93	-2.11	-2.63	0.63	0.11	-2.22	0.15	0.33	-2.19	0.45	-0.32	-2.89	-2	-0.11	-1.15	1	-0.89	-0.42	-0.8	1.53	1.35
XRCC2	CALML5	51806	146	3	0	2	cluster3	1.82	0.9	1.56	0.22	0.64	1.09	0.96	0.15	0.5	0.44	0.52	0.47	0.72	1.86	0.09	0.75	0.98	-0.73	0.27	1.09	-0.33	0.05	-0.84	-0.71	0.31	0.91
XRCC3	RER1	11079	196	4	0	2.32193	cluster3	1.31	1.84	1.5	1.03	1.59	-0.06	0.02	-0.13	-0.94	-0.7	1.95	0.43	-0.99	0.32	1.18	-0.12	0.19	0.6	0.41	2.43	1.79	-0.02	0.92	0.49	0.22	0.51
RAD51B	CARHSP1	23589	147	3	0	2	cluster2	-1.92	0.19	-1.33	0.59	1.86	0.3	1.48	-0.25	-0.25	0.55	-0.72	0.39	-0.46	2.51	0.46	1.18	-0.07	-0.89	-0.67	-0.52	0.66	-0.25	0.74	0.62	-0.42	0.1
XRCC2	HSPH1	10808	858	0	17.5	-4.20945	cluster2	-2.2	-2.41	-0.22	-1.43	-0.61	1.79	0.04	-1.49	0.65	-0.46	-1.27	0.37	0.35	-0.22	0.09	1.35	0.47	-0.65	-0.1	-0.39	-0.07	0.75	-0.78	-0.41	-0.1	-1.06
XRCC3	AURKB	9212	344	0	7	-3	cluster3	1.81	0.25	1.53	0.72	-0.43	-0.32	0.54	0.8	-0.35	0.61	0.74	-0.27	-1.36	0.34	-0.17	0.29	-1.08	2.17	1.51	2.7	-0.84	0.62	0.66	-0.97	0.16	-0.84
RAD51D	YWHAB	7529	246	0	5	-2.58496	cluster2	-1.32	-1.89	-1.01	0.98	0.81	0.27	0.41	-0.78	0.72	1.03	0.52	0.32	-1.03	0.37	-0.45	-0.41	-1.96	-1.54	-0.69	-0.29	-0.26	-0.43	-0.05	0.09	1.03	0.72
XRCC3	CUL4B	8450	913	0	18.5	-4.2854	cluster2	-2.09	2.54	-0.26	1.39	-2.03	-1.81	-0.45	-1.2	0.72	0.55	0.01	0.76	0.39	-0.74	0.53	1.68	0.72	1.39	1.53	0.57	-0.56	2.14	0.98	0.88	0.17	1.81
XRCC2	EIF3A	8661	1382	28	0	4.85798	cluster3	1.72	0.44	0.85	0.85	0.36	-0.94	-0.31	-0.75	-1.17	-1.22	0.82	1.36	-0.46	-1.08	0.95	-0.72	2.66	2.92	2.05	1.29	-0.71	-1.92	-0.01	1.22	-0.09	0.62
XRCC3	CHERP	10523	916	18.5	0	4.2854	cluster1	-1.83	-0.31	-1.02	-2.87	-0.47	-1.77	-1	-1.55	-1.23	0.45	-0.26	-0.03	1.41	-1	0.13	0.97	4.37	1.89	2.01	0.88	-1.21	-3.22	-0.83	-0.54	-0.48	-2.17
RAD51C	SMC4	10051	1288	26	0	4.75489	cluster2	-2.22	-0.55	-1.54	-0.04	1.5	0.78	1.37	-1.92	0.42	0.57	-2.24	1.07	-0.58	0.89	0.76	0.67	0.55	0.98	2.09	2.31	-0.73	0.18	0.44	0.08	0.33	-0.81
RAD51D	SMC4	10051	1288	26	0	4.75489	cluster2	-2.22	-0.55	-1.54	-0.04	1.5	0.78	1.37	-1.92	0.42	0.57	-2.24	1.07	-0.58	0.89	0.76	0.67	0.55	0.98	2.09	2.31	-0.73	0.18	0.44	0.08	0.33	-0.81
XRCC2	DHRS7B	25979	325	6.5	0	2.90689	cluster2	-1.31	-0.04	-1.34	-0.79	0.85	1.07	1.61	-0.89	0.49	0.54	0.48	0.93	0.3	0.22	1.27	0.95	-0.07	-0.19	0.01	1.25	0.86	0.68	-0.02	0.28	0.28	0
RAD51B	NAP1L4	4676	375	0	7.5	-3.08746	cluster2	-2.37	-1.52	-1.09	-4.57	-0.19	0.25	0.01	-3.17	-1.35	0.92	0.17	-0.23	0.9	-0.43	-0.19	-0.71	-0.14	0.33	-0.01	0.18	-0.14	-0.68	1.23	0.5	-0.41	1.56
RAD51B	CHCHD2	51142	151	3	0	2	cluster2	-1.4	1.91	-0.86	1.59	0.72	-0.53	0.06	-2	-0.11	0.4	0.5	-0.89	-0.35	1.37	-0.25	1.77	0.51	0.44	0.92	0.36	0.1	0.03	0.02	0.16	1.11	1.13
RAD51B	CHCHD2	51142	151	0	3	-2	cluster2	-1.4	1.91	-0.86	1.59	0.72	-0.53	0.06	-2	-0.11	0.4	0.5	-0.89	-0.35	1.37	-0.25	1.77	0.51	0.44	0.92	0.36	0.1	0.03	0.02	0.16	1.11	1.13
RAD51C	CHCHD2	51142	151	0	3	-2	cluster2	-1.4	1.91	-0.86	1.59	0.72	-0.53	0.06	-2	-0.11	0.4	0.5	-0.89	-0.35	1.37	-0.25	1.77	0.51	0.44	0.92	0.36	0.1	0.03	0.02	0.16	1.11	1.13
XRCC3	PFAS	5198	1338	26.5	0	4.78136	cluster3	1.35	0.42	0.63	1.75	1.94	0.31	1.04	-0.63	-1.07	0.82	-0.68	-0.53	0.46	0.89	0.42	-1.06	-0.96	0.46	-0.36	-0.88	0.46	-0.58	0.32	-1.29	0.32	1.34
RAD51C	CDK11A	728642	770	0	15	-4	cluster3	1.34	-2.51	1.58	-0.89	-0.3	0.31	-0.69	0.6	-0.27	0.71	0.09	0.97	0	-0.83	-0.31	1.24	0.49	-0.49	0.22	-0.28	-0.01	1.39	-0.62	1	-0.26	-1.45
XRCC2	SPCS3	60559	180	3.5	0	2.16993	cluster3	1.4	-0.12	0.61	-0.05	0.63	0.39	-0.94	0.48	0.11	1.53	-0.36	0.75	0.15	-0.33	-0.14	-0.59	-0.97	0.13	0.67	0.67	1.6	0.59	-0.17	0.27	0.64	-1.53
RAD51C	MTA3	57504	515	0	10	-3.45943	cluster3	2.17	-0.96	1.73	-0.68	-0.45	0.33	0.24	2.58	-0.37	-1.29	2	-0.42	-0.27	-0.15	-1.97	-0.66	-1.11	-1.41	-0.52	0.13	-0.25	0.87	-0.99	0.84	0.2	0.08
XRCC3	DNAJC7	7266	438	8.5	0	3.24793	cluster2	-1.27	0.06	-0.11	0.17	-0.85	0.37	-0.82	0.19	-0.16	-0.74	-0.06	0.4	-1.42	0.57	-0.91	0.09	0.57	0.08	-0.13	-0.6	1.45	-0.23	-0.02	-0.03	0.32	0.62
RAD51C	ATAD1	84896	361	0	7	-3	cluster2	-1.28	0.24	-1.09	-1.35	-1.5	-1.31	-0.51	-0.75	-1.06	-0.45	-0.01	-0.14	0.18	-1.67	-0.64	1.16	0.7	-0.41	-0.58	-0.64	0.38	0.45	-1.06	0.66	0.81	0.77
XRCC3	YY1	7528	414	8	0	3.16993	cluster3	1.31	0.22	0.7	-1.76	0.31	0.67	-1.51	0.6	0.77	0.42	1.32	0.89	0.91	-0.93	-0.17	1.25	-0.01	0.14	2.61	1.77	0.7	1.6	-0.39	1.19	0.78	1.13
XRCC3	RAB7A	7879	207	4	0	2.32193	cluster3	1.37	1.43	-0.05	1.03	0.42	0.77	1.47	1.71	1.87	0.79	0.13	0.92	-2.18	-0.12	1.3	-1.34	3.06	0.98	-0.93	0.05	0.65	0.42	1.68	1.22	0.03	0.18
RAD51D	NVL	4931	856	0	16.5	-4.12928	cluster3	1.71	-1.48	1.21	0.63	0.14	-0.45	0.07	0.88	0.06	0.12	0.05	-0.38	-0.95	-0.09	1.08	1.17	0.38	4.59	4.67	4.96	-1.59	-1.39	-1.52	-2.64	-1.43	-1.27
RAD51D	TPI1	7167	286	0	5.5	-2.70044	cluster3	-1.96	-0.43	-2.44	-0.66	-1.72	0.27	-1.4	-1.7	-0.99	-3.76	0.56	2.72	0.45	-1.62	2.04	2.32	-1.05	3.35	4.22	2.76	-0.04	3.42	-3.12	-1.24	-0.14	0.61
XRCC3	PRKRA	8575	313	0	6	-2.80735	cluster2	-2.07	0.03	-1.05	-0.51	-0.52	-0.88	-0.9	-0.28	0.13	-0.77	-0.81	-0.05	0.64	-0.36	-0.53	1.31	0.53	-0.63	-1.64	-1.78	1.35	0.85	0.58	1.49	0.84	-0.24
RAD51C	UBE2M	9040	183	3.5	0	2.16993	cluster1	2.07	-8.48	-2.8	-3.98	4.42	-8.04	-15.74	-4.76	-7.84	-10.84	-3.56	-5.07	-1.69	0.41	-8.84	1.5	0.67	-2.79	2.88	-0.07	-7.4	-9.05	-7.31	-8.61	-3.38	-4.83
RAD51B	EIF3B	8662	814	0	15.5	-4.04439	cluster2	-1.32	-0.34	0.69	0.28	-0.43	-0.89	-1.14	-1.87	-0.07	0.56	-0.08	0.04	1.37	-0.56	0.56	-0.1	-0.84	1.03	0.7	1.75	-0.46	0.01	-0.33	-0.9	0.66	0.79
RAD51C	SEC61A2	55176	476	9	0	3.32193	cluster2	-1.7	1.69	-0.97	-0.51	-0.72	-1.56	-0.34	-1.45	0.33	1.37	0.44	-0.41	1.06	-0.94	0.93	-0.8	0	-0.91	-0.32	-0.65	-0.12	-0.82	-0.31	-0.36	0.71	0.81
RAD51B	SF3B4	10262	424	0	8	-3.16993	cluster3	1.55	-0.55	-0.06	0.06	-0.52	-0.87	-0.63	1.39	-0.38	-1.97	-0.1	-1.01	-0.68	0.56	1.98	-0.32	0.73	1.65	1.06	-0.07	-0.71	-0.72	-0.89	-0.82	0.73	-0.12
RAD51C	TIMM44	10469	452	8.5	0	3.24793	cluster2	-2.13	1.36	-2.32	0.19	-1.85	-0.13	-0.76	-2.92	0.25	1.17	-2.84	0.42	-1.41	-0.77	2.23	0.94	-0.04	2.28	2.42	2.57	0.17	0.67	0.54	0.82	-0.68	0.84
XRCC2	RBM17	84991	401	7.5	0	3.08746	cluster2	-2.17	1.01	-1.85	-0.82	1.3	0.72	0.56	-1.58	1.87	-0.81	0.15	-0.12	1.34	1.63	-0.55	3.32	2.88	0.75	2	0.86	-1.28	0.06	-1.66	0.67	0.68	0.43
RAD51D	NOP14	8602	857	16	0	4.08746	cluster2	-2.3	0.61	-1.47	0.33	-0.03	-0.32	0.64	-1.08	-1.9	0.27	0.81	0.81	-0.38	-0.25	0.05	0.41	-0.61	1.7	2.36	2.63	-0.39	0.16	-0.84	-0.3	-0.31	1.19
XRCC2	ARG1	383	322	0	6	-2.80735	cluster3	1.49	-0.54	0.59	-1.25	-1.87	-1.3	-0.79	1.78	-0.35	0.41	0.29	0.7	-0.55	-0.43	-1.25	-0.35	-0.62	-0.82	0.01	0	0.29	-0.51	-0.76	-0.76	1.06	-0.6
XRCC3	ATP6V1B2	526	511	9.5	0	3.39232	cluster2	-2.08	0.91	-2.56	-2.4	-1.04	-2.93	-2.11	-2.63	0.63	0.11	-2.22	0.15	0.33	-2.19	0.45	-0.32	-2.89	-2	-0.11	-1.15	1	-0.89	-0.42	-0.8	1.53	1.35
RAD51D	RAD51B	5890	350	0	1.5	-1.32193	cluster1	-1.01	-0.42	-5.63	-4.14	0.1	-1.04	-0.83	-3.99	-12.88	-11.4	-3.64	-7.46	1.45	-3.71	-1.43	-1.86	-1.05	-0.31	-0.83	-1.64	-2.08	-3.75	-3.58	1.25	-2.06	-0.57
RAD51C	TMEM165	55858	324	0	6	-2.80735	cluster2	-1.58	-0.86	-2.08	-1.63	-0.24	1.44	0.04	-0.36	0.41	-0.74	-1.37	0.62	0.07	0.41	-2.34	-1.64	-1.39	-0.47	-0.4	0.09	0.21	0.43	1.05	-0.63	-1.36	-2.77
XRCC2	NOC4L	79050	516	0	9.5	-3.39232	cluster3	-2.28	1.57	-1.96	-0.64	1.52	0.47	0.87	-2.65	1.08	-0.08	-2.89	-0.72	0.28	1.43	0.61	-0.69	-1.49	3.61	3.84	4.4	-0.97	-0.87	1.23	0.17	1.6	1.54
RAD51B	SRSF5	6430	272	5	0	2.58496	cluster2	-1.28	0.59	-1.17	-0.86	-0.31	-0.23	0.12	-0.76	-0.8	-0.24	0.65	1.42	-1.23	-0.24	0.3	-1	0.87	-1.44	-0.65	0.38	-1.45	0.56	-0.78	0.64	1.03	1.47
RAD51C	PRPF4B	8899	1007	18.5	0	4.2854	cluster2	-1.35	-0.71	-1.36	-1.2	-1.15	-1.1	-1.47	-2.58	0.54	-1.75	-2.27	-0.1	-1.32	-1.62	0.53	-0.95	-0.08	0.6	-0.64	-0.43	0.88	0.92	0.93	0.8	0.05	-0.64
RAD51C	MRPS34	65993	218	4	0	2.32193	cluster3	1.28	0.2	0.2	0	-0.75	1.08	-0.27	0.54	-0.03	0.8	1.1	-0.21	-0.78	0.1	-1.77	3.2	-0.8	1.92	0.93	1.17	1.36	1.41	0.27	-0.03	-0.84	0.44
RAD51C	NDUFA10	4705	355	0	6.5	-2.90689	cluster2	-1.91	1.24	-1.33	1.12	0.8	1.64	1.53	-1.55	-0.15	-0.07	-0.37	0	-0.53	0.06	-0.8	-0.31	0.84	-0.27	-0.04	-0.29	0.01	2.27	1.77	0.38	1.2	0.92
XRCC3	ACSL4	2182	711	13	0	3.80735	cluster2	-1.9	0.46	-0.9	-0.12	-0.86	-0.92	0.64	-0.67	-0.35	0.89	-1.33	0.21	0.43	1.57	0.63	1.3	-1.02	0.68	0.44	2.28	1.26	-0.37	0.81	0.36	0.27	1.07
XRCC2	ACSL4	2182	711	0	13	-3.80735	cluster2	-1.9	0.46	-0.9	-0.12	-0.86	-0.92	0.64	-0.67	-0.35	0.89	-1.33	0.21	0.43	1.57	0.63	1.3	-1.02	0.68	0.44	2.28	1.26	-0.37	0.81	0.36	0.27	1.07
RAD51D	ENSA	2029	137	0	2.5	-1.80735	cluster2	-1.99	1.01	-0.11	-0.19	-0.37	-0.55	0	-1.06	-0.11	0.46	-2.01	-0.47	1.04	-1.35	0.62	-1.01	0.03	0.29	1.22	-0.03	0.57	0.51	-0.12	-0.26	0.21	0.3
XRCC2	ENSA	2029	137	0	2.5	-1.80735	cluster2	-1.99	1.01	-0.11	-0.19	-0.37	-0.55	0	-1.06	-0.11	0.46	-2.01	-0.47	1.04	-1.35	0.62	-1.01	0.03	0.29	1.22	-0.03	0.57	0.51	-0.12	-0.26	0.21	0.3
XRCC2	FUS	2521	522	0	9.5	-3.39232	cluster3	1.38	0.15	0.92	1.59	1.25	0.6	0.93	0.52	-1.32	-0.22	1.33	0.23	-1.63	2.78	1.83	-1.06	-0.92	-0.48	-0.51	-1.2	-0.58	-1.89	-0.82	-1.28	0.23	-0.99
RAD51D	SMARCB1	6598	385	0	7	-3	cluster2	-1.27	0.31	-3.96	-3.88	-1.2	1.39	0.55	-0.25	-1.91	0.64	0.05	2.89	-1.74	-3.15	-1.68	1.24	-1.84	0.02	1.13	-0.78	1.06	1.75	0.35	-1.4	0.82	1.35
XRCC3	PAK2	5062	524	0	9.5	-3.39232	cluster3	2.13	1.18	0.41	0.4	-0.43	-1.16	-1.86	-0.19	0.83	-0.28	-0.11	0.64	0.11	-0.39	2.37	1.31	0.29	2.07	1.41	2.02	0.1	0.06	0.15	-1.49	0.84	0.15
XRCC3	SART1	9092	800	14.5	0	3.9542	cluster3	1.39	1.12	1.04	0.76	-0.56	0.32	0.56	1.17	-0.22	-3.09	-0.69	0.03	0.1	1.07	0.39	1.61	0.96	0.44	1.62	0.32	-0.64	-0.31	0.25	0.19	1.46	2.41
RAD51C	YY1	7528	414	7.5	0	3.08746	cluster3	1.31	0.22	0.7	-1.76	0.31	0.67	-1.51	0.6	0.77	0.42	1.32	0.89	0.91	-0.93	-0.17	1.25	-0.01	0.14	2.61	1.77	0.7	1.6	-0.39	1.19	0.78	1.13
RAD51C	YY1	7528	414	0	7.5	-3.08746	cluster3	1.31	0.22	0.7	-1.76	0.31	0.67	-1.51	0.6	0.77	0.42	1.32	0.89	0.91	-0.93	-0.17	1.25	-0.01	0.14	2.61	1.77	0.7	1.6	-0.39	1.19	0.78	1.13
XRCC2	NACC1	112939	527	9.5	0	3.39232	cluster3	1.54	1.23	1.7	1.26	0.76	0.46	-0.57	0.04	-1.04	-0.94	1.14	-0.36	-0.23	0.66	-0.41	-0.5	-0.58	0.22	1.34	0.2	-1.48	-0.21	-0.49	-0.6	0.3	0.06
XRCC3	NACC1	112939	527	0	9.5	-3.39232	cluster3	1.54	1.23	1.7	1.26	0.76	0.46	-0.57	0.04	-1.04	-0.94	1.14	-0.36	-0.23	0.66	-0.41	-0.5	-0.58	0.22	1.34	0.2	-1.48	-0.21	-0.49	-0.6	0.3	0.06
XRCC2	PIGS	94005	555	0	10	-3.45943	cluster2	-1.38	0.12	-0.23	0.05	0.82	-0.37	-0.93	-1.95	0.13	0.08	-1.41	-0.99	-1.15	0.22	1	-0.14	0.37	-0.05	-0.09	-0.07	-1.14	-0.47	-0.45	-1.64	0.66	-0.25
RAD51B	ZNF318	24149	2279	41	0	5.39232	cluster3	1.26	0.18	1.19	0.57	1.52	0.19	2.2	0.87	-1.04	-0.58	-0.28	0.85	0.42	0.52	1.64	0.57	0.13	-0.25	0.22	-0.39	-1.43	0.43	1.02	-0.09	0.11	1.67
RAD51D	SFSWAP	6433	951	17	0	4.16993	cluster3	1.27	-0.16	1.71	-0.44	-0.42	-0.64	-3.03	0.17	-0.3	0.16	-0.05	0.21	0.25	-0.37	-0.41	-0.08	0	0.17	-0.01	-0.15	0.24	-0.63	-0.86	-0.94	-0.62	-1.64
RAD51B	SMC4	10051	1288	0	23	-4.58496	cluster2	-2.22	-0.55	-1.54	-0.04	1.5	0.78	1.37	-1.92	0.42	0.57	-2.24	1.07	-0.58	0.89	0.76	0.67	0.55	0.98	2.09	2.31	-0.73	0.18	0.44	0.08	0.33	-0.81
RAD51C	RAB21	23011	225	0	4	-2.32193	cluster2	-1.68	1.36	-0.83	0.21	1	-0.38	0.93	-1.5	-0.91	0.81	-0.64	0.67	-0.92	-0.01	1.04	-0.29	1.38	1.13	0.88	1.08	-0.16	0.56	0.73	0.31	1.51	-0.97
XRCC2	ATAD3B	83858	648	11.5	0	3.64386	cluster3	2.2	-0.37	2.08	0.26	-0.14	0.67	1.09	1.88	-0.35	0.95	0.51	0.45	-1.58	0.42	0.58	0.63	-0.8	-1.07	-0.74	-0.6	2.75	1.54	2.16	1.53	-0.84	-0.13
RAD51C	RBFOX2	23543	451	0	8	-3.16993	cluster3	1.85	0.65	0.08	-0.89	-0.28	0.49	0.99	1.17	-0.18	-0.86	0.64	-0.5	0.42	0.28	-1.42	-0.04	0.25	1.18	0.23	0.61	-0.24	-0.11	1.03	-0.67	-0.29	-0.33
RAD51B	SF3B4	10262	424	7.5	0	3.08746	cluster3	1.55	-0.55	-0.06	0.06	-0.52	-0.87	-0.63	1.39	-0.38	-1.97	-0.1	-1.01	-0.68	0.56	1.98	-0.32	0.73	1.65	1.06	-0.07	-0.71	-0.72	-0.89	-0.82	0.73	-0.12
XRCC3	SF3B4	10262	424	0	7.5	-3.08746	cluster3	1.55	-0.55	-0.06	0.06	-0.52	-0.87	-0.63	1.39	-0.38	-1.97	-0.1	-1.01	-0.68	0.56	1.98	-0.32	0.73	1.65	1.06	-0.07	-0.71	-0.72	-0.89	-0.82	0.73	-0.12
RAD51B	ZNF318	24149	2279	0	40	-5.35755	cluster3	1.26	0.18	1.19	0.57	1.52	0.19	2.2	0.87	-1.04	-0.58	-0.28	0.85	0.42	0.52	1.64	0.57	0.13	-0.25	0.22	-0.39	-1.43	0.43	1.02	-0.09	0.11	1.67
XRCC2	TPI1	7167	286	5	0	2.58496	cluster3	-1.96	-0.43	-2.44	-0.66	-1.72	0.27	-1.4	-1.7	-0.99	-3.76	0.56	2.72	0.45	-1.62	2.04	2.32	-1.05	3.35	4.22	2.76	-0.04	3.42	-3.12	-1.24	-0.14	0.61
XRCC2	CIRBP	1153	172	0	3	-2	cluster1	1.56	1.1	0.5	-0.77	-0.13	-1.26	-0.42	1.65	-0.38	0.2	-0.68	-0.71	1.09	-0.32	-4.82	0.05	0.35	-0.57	-1.29	-1.43	0.28	-1.93	-1.84	-0.41	2.78	1.04
RAD51B	CIRBP	1153	172	0	3	-2	cluster1	1.56	1.1	0.5	-0.77	-0.13	-1.26	-0.42	1.65	-0.38	0.2	-0.68	-0.71	1.09	-0.32	-4.82	0.05	0.35	-0.57	-1.29	-1.43	0.28	-1.93	-1.84	-0.41	2.78	1.04
RAD51C	CIRBP	1153	172	0	3	-2	cluster1	1.56	1.1	0.5	-0.77	-0.13	-1.26	-0.42	1.65	-0.38	0.2	-0.68	-0.71	1.09	-0.32	-4.82	0.05	0.35	-0.57	-1.29	-1.43	0.28	-1.93	-1.84	-0.41	2.78	1.04
XRCC2	AURKB	9212	344	6	0	2.80735	cluster3	1.81	0.25	1.53	0.72	-0.43	-0.32	0.54	0.8	-0.35	0.61	0.74	-0.27	-1.36	0.34	-0.17	0.29	-1.08	2.17	1.51	2.7	-0.84	0.62	0.66	-0.97	0.16	-0.84
RAD51B	EIF3A	8661	1382	0	24	-4.64386	cluster3	1.72	0.44	0.85	0.85	0.36	-0.94	-0.31	-0.75	-1.17	-1.22	0.82	1.36	-0.46	-1.08	0.95	-0.72	2.66	2.92	2.05	1.29	-0.71	-1.92	-0.01	1.22	-0.09	0.62
XRCC3	FDXR	2232	491	0	8.5	-3.24793	cluster3	1.67	0.08	0.39	-0.18	0.23	-1.42	0.24	-0.33	-1.31	-1	0	-0.47	1.76	-0.59	0.84	-0.78	0.7	4.6	4.26	3.73	-0.24	0.39	0.85	0.03	0.39	-0.98
XRCC2	TBRG4	9238	521	9	0	3.32193	cluster3	1.91	-0.13	2.35	0.49	-0.21	1.07	0.57	1.79	0.84	-0.21	1.48	-0.03	-1.21	-0.8	-1.93	-0.56	0.23	-0.33	-0.19	-0.79	-0.08	0.69	0.33	0.58	-0.87	-1.32
XRCC2	ADRM1	11047	407	7	0	3	cluster3	1.6	-0.06	2.49	3.41	1.78	1.64	0.2	-0.19	-0.54	-0.56	0.32	0.93	-1.17	1.83	2.52	0.32	-0.63	0.82	0.57	-0.36	1.45	1.06	0.3	0.39	-1.36	-2.96
XRCC3	PYCR2	29920	320	0	5.5	-2.70044	cluster3	1.64	-0.69	-0.5	1.13	-0.82	0.78	0.89	0.6	-0.13	1.36	0.17	-0.54	1.66	0.27	0	0.3	-0.08	-0.48	-0.04	-0.73	-0.12	0.03	-0.45	-0.08	-0.52	-1.02
RAD51C	CALML5	51806	146	2.5	0	1.80735	cluster3	1.82	0.9	1.56	0.22	0.64	1.09	0.96	0.15	0.5	0.44	0.52	0.47	0.72	1.86	0.09	0.75	0.98	-0.73	0.27	1.09	-0.33	0.05	-0.84	-0.71	0.31	0.91
RAD51D	CALML5	51806	146	0	2.5	-1.80735	cluster3	1.82	0.9	1.56	0.22	0.64	1.09	0.96	0.15	0.5	0.44	0.52	0.47	0.72	1.86	0.09	0.75	0.98	-0.73	0.27	1.09	-0.33	0.05	-0.84	-0.71	0.31	0.91
RAD51B	SMC4	10051	1288	22	0	4.52356	cluster2	-2.22	-0.55	-1.54	-0.04	1.5	0.78	1.37	-1.92	0.42	0.57	-2.24	1.07	-0.58	0.89	0.76	0.67	0.55	0.98	2.09	2.31	-0.73	0.18	0.44	0.08	0.33	-0.81
RAD51C	RPP30	10556	322	5.5	0	2.70044	cluster3	-1.5	-0.23	-0.9	0.47	-0.22	0.66	0.87	-1.92	1	0.57	-0.4	0.31	-0.7	-0.71	-0.73	-0.7	0.22	3.27	4.38	4.67	0.65	0.84	0.53	0.09	0.92	0.54
RAD51C	NACC1	112939	527	9	0	3.32193	cluster3	1.54	1.23	1.7	1.26	0.76	0.46	-0.57	0.04	-1.04	-0.94	1.14	-0.36	-0.23	0.66	-0.41	-0.5	-0.58	0.22	1.34	0.2	-1.48	-0.21	-0.49	-0.6	0.3	0.06
RAD51D	EIF3A	8661	1382	0	23.5	-4.61471	cluster3	1.72	0.44	0.85	0.85	0.36	-0.94	-0.31	-0.75	-1.17	-1.22	0.82	1.36	-0.46	-1.08	0.95	-0.72	2.66	2.92	2.05	1.29	-0.71	-1.92	-0.01	1.22	-0.09	0.62
RAD51C	TMEM165	55858	324	5.5	0	2.70044	cluster2	-1.58	-0.86	-2.08	-1.63	-0.24	1.44	0.04	-0.36	0.41	-0.74	-1.37	0.62	0.07	0.41	-2.34	-1.64	-1.39	-0.47	-0.4	0.09	0.21	0.43	1.05	-0.63	-1.36	-2.77
XRCC3	GFPT1	2673	681	11.5	0	3.64386	cluster2	-1.37	-0.72	-1.87	0.42	-0.47	1.09	-0.03	-0.27	-0.76	-0.05	-1.92	1.06	0.35	-0.19	0.58	0.39	1.57	0.27	-0.38	-0.66	0.45	-0.65	-0.57	-0.54	-0.69	-1.32
RAD51D	EIF3E	3646	445	7.5	0	3.08746	cluster2	-1.4	0.25	-0.87	0.33	-0.24	0.41	-0.3	-1.12	-0.51	-0.5	0.04	-0.57	0.82	-0.78	-1.12	-0.37	-0.26	1.95	1.33	0.98	-0.02	-0.18	-0.28	0.45	-0.53	1.27
XRCC3	MTHFD1L	25902	979	0	16.5	-4.12928	cluster2	-1.34	-0.33	-1.55	1.03	0.25	1.45	0.15	-1.4	1.75	0.93	0.32	-0.18	-0.41	1.1	2.02	0.19	-1.66	-0.48	-0.66	-1.3	0.73	0.67	1.03	-0.28	-0.89	-1.36
XRCC3	COASY	80347	564	9.5	0	3.39232	cluster2	-1.66	0.85	0.33	-0.58	-0.46	-1.07	-2.24	-1.37	-0.36	0.38	-0.83	-1.7	-0.25	-0.96	1.42	-1.67	-0.43	-1.83	-0.71	-1.61	0.43	1.54	0.78	2.65	1.29	-0.76
XRCC2	SPCS3	60559	180	0	3	-2	cluster3	1.4	-0.12	0.61	-0.05	0.63	0.39	-0.94	0.48	0.11	1.53	-0.36	0.75	0.15	-0.33	-0.14	-0.59	-0.97	0.13	0.67	0.67	1.6	0.59	-0.17	0.27	0.64	-1.53
XRCC3	PITPNB	23760	271	0	4.5	-2.45943	cluster3	1.89	0.49	0.64	-1.68	0.15	-0.57	0.3	1.78	-1.31	0.42	-0.63	-2.08	-1.3	-0.71	0.28	-1.02	-0.69	-0.3	-0.66	-2.18	-1.85	-0.82	-0.06	-1.23	-1.14	-1.77
XRCC2	CHCHD2	51142	151	2.5	0	1.80735	cluster2	-1.4	1.91	-0.86	1.59	0.72	-0.53	0.06	-2	-0.11	0.4	0.5	-0.89	-0.35	1.37	-0.25	1.77	0.51	0.44	0.92	0.36	0.1	0.03	0.02	0.16	1.11	1.13
XRCC3	SF3B4	10262	424	7	0	3	cluster3	1.55	-0.55	-0.06	0.06	-0.52	-0.87	-0.63	1.39	-0.38	-1.97	-0.1	-1.01	-0.68	0.56	1.98	-0.32	0.73	1.65	1.06	-0.07	-0.71	-0.72	-0.89	-0.82	0.73	-0.12
XRCC2	GCLM	2730	274	0	4.5	-2.45943	cluster2	-1.7	0.51	-2.83	0.93	0.67	0.85	-0.42	-1.7	0.21	-0.2	-1.42	0.03	0.25	0.58	-2.27	0.33	-0.64	-0.02	-0.59	-0.01	1.04	3.41	0.07	0.92	0.02	0.57
XRCC2	GNAS	2778	1037	17	0	4.16993	cluster3	4.79	-2.18	3.07	1.03	0.01	2.09	-1.22	4.16	0.29	-1.26	1.57	-0.33	-1.68	3.88	-4.95	0.67	-1.06	-2.38	-0.09	1.93	2.93	1.29	-1.71	0.04	-0.1	-0.49
RAD51C	MTHFD1L	25902	979	16	0	4.08746	cluster2	-1.34	-0.33	-1.55	1.03	0.25	1.45	0.15	-1.4	1.75	0.93	0.32	-0.18	-0.41	1.1	2.02	0.19	-1.66	-0.48	-0.66	-1.3	0.73	0.67	1.03	-0.28	-0.89	-1.36
XRCC3	TBRG4	9238	521	0	8.5	-3.24793	cluster3	1.91	-0.13	2.35	0.49	-0.21	1.07	0.57	1.79	0.84	-0.21	1.48	-0.03	-1.21	-0.8	-1.93	-0.56	0.23	-0.33	-0.19	-0.79	-0.08	0.69	0.33	0.58	-0.87	-1.32
XRCC2	OSBPL8	114882	889	0	14.5	-3.9542	cluster3	1.29	-0.08	1.1	-1.08	-1.09	-1.04	0	0.58	-0.72	0.19	2.28	-0.36	-1.32	-1.42	-0.02	-0.3	-1.24	0.02	-1.07	-0.33	-0.13	-0.46	0.58	0.58	-0.9	0.1
RAD51D	FUS	2521	522	0	8.5	-3.24793	cluster3	1.38	0.15	0.92	1.59	1.25	0.6	0.93	0.52	-1.32	-0.22	1.33	0.23	-1.63	2.78	1.83	-1.06	-0.92	-0.48	-0.51	-1.2	-0.58	-1.89	-0.82	-1.28	0.23	-0.99
XRCC3	TNPO3	23534	923	0	15	-4	cluster3	1.5	-0.08	0.89	2.46	1.32	1.87	1.68	1.2	-0.09	-0.12	0.24	0.31	-0.58	1.11	0.52	-0.13	-0.4	0.18	0.67	-0.06	0.51	1.3	0.72	0.69	0.99	-1.13
RAD51B	SART1	9092	800	0	13	-3.80735	cluster3	1.39	1.12	1.04	0.76	-0.56	0.32	0.56	1.17	-0.22	-3.09	-0.69	0.03	0.1	1.07	0.39	1.61	0.96	0.44	1.62	0.32	-0.64	-0.31	0.25	0.19	1.46	2.41
XRCC2	SART1	9092	800	13	0	3.80735	cluster3	1.39	1.12	1.04	0.76	-0.56	0.32	0.56	1.17	-0.22	-3.09	-0.69	0.03	0.1	1.07	0.39	1.61	0.96	0.44	1.62	0.32	-0.64	-0.31	0.25	0.19	1.46	2.41
XRCC3	SSR3	6747	185	3	0	2	cluster2	-1.84	0.48	-1.02	0.8	-0.2	0.75	0.54	-2.02	0.26	-0.02	-0.63	-1.32	0.09	0.28	0.18	0.9	2.42	0.46	-0.64	0.54	0.78	-1.26	-0.16	0.03	-0.22	-0.06
RAD51C	COPZ1	22818	185	3	0	2	cluster2	-2.04	-0.85	-1.07	-1.04	-0.47	-0.87	-0.06	-2.16	-1.26	0.32	-0.18	0.51	0.36	-1.35	1.18	-1.05	-1.01	0.09	-1.24	-1.28	-0.75	-2.82	-1.29	-1.06	-0.43	-3.93
XRCC3	EEF1A2	1917	463	0	7.5	-3.08746	cluster3	1.69	0.84	1.94	0.78	0.33	0.09	1.13	1.58	1.55	0.74	0.75	-0.04	-0.63	0.02	-1.12	0.22	-0.63	-0.16	-0.42	-0.44	-0.83	-0.36	-0.05	0.67	0.4	0.92
XRCC3	RHOT2	89941	618	10	0	3.45943	cluster3	1.28	-0.11	0.82	-0.45	0.17	0.02	0.74	1	-0.77	-0.49	0.74	0.2	0.14	-0.58	1.32	0.24	0.42	0.55	0.38	0.56	-0.09	-0.24	0.6	-0.19	0.91	0.14
XRCC2	MLF2	8079	248	0	4	-2.32193	cluster2	-1.4	-0.53	-1.31	-1.57	0.22	-0.88	-0.3	-0.47	0.92	0.54	-1.26	-0.12	-1.41	-0.73	-0.26	-0.33	0.27	-1.04	0.22	0.19	0.38	-0.56	-1.57	1.48	0.19	0.48
RAD51B	NACC1	112939	527	0	8.5	-3.24793	cluster3	1.54	1.23	1.7	1.26	0.76	0.46	-0.57	0.04	-1.04	-0.94	1.14	-0.36	-0.23	0.66	-0.41	-0.5	-0.58	0.22	1.34	0.2	-1.48	-0.21	-0.49	-0.6	0.3	0.06
RAD51B	VPS29	51699	186	3	0	2	cluster3	1.66	0.51	1.34	-1	-0.45	-2.59	-1.64	1.8	-0.29	0.99	1.21	-1.25	-0.34	-2.1	1.15	1.95	2.82	2.1	1.49	1.02	-1.48	-1.69	1.34	-0.04	0.67	0.25
RAD51D	DHFR	1719	187	3	0	2	cluster3	1.31	-0.79	0.88	0.46	1.87	0.32	1.43	-0.15	0.06	0.81	0.83	-0.82	0.23	0.71	0.12	0.52	-0.94	-1.64	-1.53	-0.93	0.3	0.36	1.13	0.28	-0.49	-2.1
XRCC2	ARID3A	1820	593	9.5	0	3.39232	cluster3	1.4	0.36	1	0.04	0.18	-0.1	0.46	0.36	-0.02	0.29	-0.05	0.56	-0.06	1.16	0.93	0.55	0.05	-0.45	-0.74	-0.92	-1.13	-0.55	-0.15	-1.15	-1.41	-0.32
RAD51C	COPS4	51138	406	6.5	0	2.90689	cluster3	1.4	0.53	1.43	0.42	1.23	0.89	0.19	0.34	-1.09	-1.57	1.75	-1.48	2.13	1.46	0.91	-1.04	-2.02	0.04	0.3	0.95	-0.95	1.11	-3.11	-1.42	-2.44	-0.43
RAD51B	AURKB	9212	344	0	5.5	-2.70044	cluster3	1.81	0.25	1.53	0.72	-0.43	-0.32	0.54	0.8	-0.35	0.61	0.74	-0.27	-1.36	0.34	-0.17	0.29	-1.08	2.17	1.51	2.7	-0.84	0.62	0.66	-0.97	0.16	-0.84
RAD51B	SGTA	6449	313	0	5	-2.58496	cluster3	1.78	-0.5	0.65	0.82	-0.36	-0.4	-0.57	0.87	-0.2	0.12	2.09	0.49	0.76	1.88	1.69	0.21	1.74	0.2	0.17	1.39	0.39	-0.22	0.07	0.65	-0.88	-0.48
RAD51C	PRPF4B	8899	1007	0	16	-4.08746	cluster2	-1.35	-0.71	-1.36	-1.2	-1.15	-1.1	-1.47	-2.58	0.54	-1.75	-2.27	-0.1	-1.32	-1.62	0.53	-0.95	-0.08	0.6	-0.64	-0.43	0.88	0.92	0.93	0.8	0.05	-0.64
RAD51C	CUL4B	8450	913	14.5	0	3.9542	cluster2	-2.09	2.54	-0.26	1.39	-2.03	-1.81	-0.45	-1.2	0.72	0.55	0.01	0.76	0.39	-0.74	0.53	1.68	0.72	1.39	1.53	0.57	-0.56	2.14	0.98	0.88	0.17	1.81
RAD51B	ACOT7	11332	380	6	0	2.80735	cluster3	1.49	0.86	1.89	0.58	-0.42	0.99	0.08	1.21	0.73	-0.69	1.54	-1.19	0.54	0.17	0.57	-0.02	-0.44	-0.49	-0.18	-0.93	-0.77	-0.12	0.16	-1.99	-0.11	-0.42
RAD51C	NVL	4931	856	0	13.5	-3.85798	cluster3	1.71	-1.48	1.21	0.63	0.14	-0.45	0.07	0.88	0.06	0.12	0.05	-0.38	-0.95	-0.09	1.08	1.17	0.38	4.59	4.67	4.96	-1.59	-1.39	-1.52	-2.64	-1.43	-1.27
RAD51D	NOP14	8602	857	0	13.5	-3.85798	cluster2	-2.3	0.61	-1.47	0.33	-0.03	-0.32	0.64	-1.08	-1.9	0.27	0.81	0.81	-0.38	-0.25	0.05	0.41	-0.61	1.7	2.36	2.63	-0.39	0.16	-0.84	-0.3	-0.31	1.19
XRCC2	TPI1	7167	286	0	4.5	-2.45943	cluster3	-1.96	-0.43	-2.44	-0.66	-1.72	0.27	-1.4	-1.7	-0.99	-3.76	0.56	2.72	0.45	-1.62	2.04	2.32	-1.05	3.35	4.22	2.76	-0.04	3.42	-3.12	-1.24	-0.14	0.61
RAD51C	TNPO3	23534	923	14.5	0	3.9542	cluster3	1.5	-0.08	0.89	2.46	1.32	1.87	1.68	1.2	-0.09	-0.12	0.24	0.31	-0.58	1.11	0.52	-0.13	-0.4	0.18	0.67	-0.06	0.51	1.3	0.72	0.69	0.99	-1.13
RAD51B	ATP6V1B2	526	511	0	8	-3.16993	cluster2	-2.08	0.91	-2.56	-2.4	-1.04	-2.93	-2.11	-2.63	0.63	0.11	-2.22	0.15	0.33	-2.19	0.45	-0.32	-2.89	-2	-0.11	-1.15	1	-0.89	-0.42	-0.8	1.53	1.35
XRCC3	H2AFZ	3015	128	2	0	1.58496	cluster2	-1.4	-0.78	-0.16	-1.05	1.58	-0.04	-0.53	-0.54	-0.17	-0.65	-2.65	1.27	-0.16	0.22	0.11	-1.15	-3.99	-0.52	-0.37	1.56	-0.23	0.1	-1.85	-1.19	1.33	-0.02
RAD51C	KIFC1	3833	673	10.5	0	3.52356	cluster2	-1.76	-0.61	-1.4	0.07	-1.44	-0.96	0.24	-1.51	1.14	-0.04	-1.04	-0.53	-0.93	-0.2	1.03	0.26	-0.21	-1.11	-0.28	-0.44	-0.03	1.21	0.55	0.75	0.91	-0.3
RAD51B	TUBGCP2	10844	930	14.5	0	3.9542	cluster3	1.7	0.77	1.48	0.07	0.51	0.45	0.58	1.81	-0.49	0.37	0.33	0.66	-0.94	1.43	1.04	-1.42	-0.61	-0.35	1.08	0.5	0.73	0.37	-0.16	-0.53	2.05	0.53
RAD51D	RAB21	23011	225	0	3.5	-2.16993	cluster2	-1.68	1.36	-0.83	0.21	1	-0.38	0.93	-1.5	-0.91	0.81	-0.64	0.67	-0.92	-0.01	1.04	-0.29	1.38	1.13	0.88	1.08	-0.16	0.56	0.73	0.31	1.51	-0.97
RAD51D	YTHDF2	51441	579	9	0	3.32193	cluster2	-1.31	-0.19	1.37	1.36	0.14	-2.91	-1.65	-0.62	-0.27	-0.52	-1.44	-0.89	0.05	-0.99	0.65	-1.3	-1.5	-0.79	-0.38	-0.66	-1.15	-2.52	0.98	0.59	-0.3	0.42
RAD51C	ARG1	383	322	5	0	2.58496	cluster3	1.49	-0.54	0.59	-1.25	-1.87	-1.3	-0.79	1.78	-0.35	0.41	0.29	0.7	-0.55	-0.43	-1.25	-0.35	-0.62	-0.82	0.01	0	0.29	-0.51	-0.76	-0.76	1.06	-0.6
XRCC2	CCDC47	57003	483	0	7.5	-3.08746	cluster2	-1.6	-0.81	-3.23	-2.01	0.53	0.79	1.18	-1.94	0.79	0.16	-1.48	0.21	-0.53	0.09	0.99	-0.11	-0.8	-0.99	-0.68	-0.56	0.89	0.43	0.84	0.6	-1.26	-2.43
RAD51B	BLM	641	1417	22	0	4.52356	cluster1	-1.4	1.12	-0.57	-0.41	0.67	-2.19	-1.07	-2.28	-4.6	-3.94	0.55	-0.12	0.09	1.16	-1.06	0.17	0.17	1.66	0.71	-0.21	-2.98	-2.39	-2.35	-0.24	-2.13	0.34
XRCC3	DDX47	51202	455	7	0	3	cluster3	1.7	0.03	1.09	-0.2	-0.08	-0.68	-0.41	1.58	0.69	-0.08	1.72	1.94	-0.04	-0.23	-0.57	0.58	-0.89	-0.56	1.65	1.01	0.75	-0.33	0.1	-0.51	0.13	0.27
XRCC2	TBRG4	9238	521	0	8	-3.16993	cluster3	1.91	-0.13	2.35	0.49	-0.21	1.07	0.57	1.79	0.84	-0.21	1.48	-0.03	-1.21	-0.8	-1.93	-0.56	0.23	-0.33	-0.19	-0.79	-0.08	0.69	0.33	0.58	-0.87	-1.32
RAD51C	GNAQ	2776	359	5.5	0	2.70044	cluster2	-1.53	0.43	0.36	1.38	0.01	0.46	-0.21	-0.77	-1.09	-0.04	-0.97	0.8	0.61	0.52	-2.18	-0.47	-0.05	0.27	-0.71	-1.99	-1.21	-1.99	-0.99	-1.46	-1.13	-0.27
RAD51B	IGF2BP2	10644	556	0	8.5	-3.24793	cluster3	1.43	-0.64	1.08	2.4	2.08	0.53	1.05	1.05	0.32	0.59	0.49	-0.1	0.99	0.99	0.63	1.1	0.63	0.32	-0.02	-0.56	-0.03	0.27	0.01	1.25	-1.4	-2.1
XRCC2	PTCD3	55037	689	0	10.5	-3.52356	cluster3	1.67	2.35	1.58	0.31	1.12	0.89	0.92	1.51	0.9	0.1	0.15	1.4	-0.82	-0.4	0.37	0	-1.27	0.61	0.31	-0.09	-1.15	1.85	0.89	0.06	0.72	0.67
XRCC3	ARHGEF3	50650	558	0	8.5	-3.24793	cluster2	-1.45	-0.04	-0.08	-0.04	-0.41	0.08	-0.1	-0.47	-0.58	0.13	-0.28	-1.33	0.27	-0.39	-0.13	-0.13	-1.19	0.08	-0.55	-0.64	0.87	0.79	1.04	0.3	-1.49	-1.05
XRCC3	AP1G1	164	822	12.5	0	3.75489	cluster3	1.93	0.62	0.62	0.21	-0.85	-1.05	-0.51	1.77	-1.48	-0.29	0.59	-1.65	-0.42	-1.14	-0.54	-1.12	-0.21	0.15	0.47	0.22	-1.22	-0.4	-0.46	-0.99	0.16	-0.98
XRCC3	AP1G1	164	822	0	12.5	-3.75489	cluster3	1.93	0.62	0.62	0.21	-0.85	-1.05	-0.51	1.77	-1.48	-0.29	0.59	-1.65	-0.42	-1.14	-0.54	-1.12	-0.21	0.15	0.47	0.22	-1.22	-0.4	-0.46	-0.99	0.16	-0.98
RAD51C	PTPN11	5781	593	0	9	-3.32193	cluster2	-1.38	0.02	-1	-0.6	1.15	-0.52	0.78	-2.04	-0.73	-0.77	-0.88	0.26	-0.9	0.23	-1.05	-2.85	-1.21	-0.11	0.32	0.97	0.19	-0.08	0.72	-1.47	-0.28	-2.93
RAD51C	PPIL3	53938	165	0	2.5	-1.80735	cluster2	-1.25	-0.02	-0.68	-0.84	-1.4	-1.49	-1.22	-1.21	-0.23	-1.14	-0.64	0.41	0.88	-1.58	0.97	-1.82	-0.49	-0.22	-0.24	-0.37	0.76	0.15	-0.07	0.81	-1.51	-0.38
XRCC2	ALYREF	10189	264	0	4	-2.32193	cluster2	-1.48	0.78	-0.84	-0.65	0.08	-0.46	-0.13	-1.11	-0.56	-0.41	-0.55	-0.47	0.92	-0.03	0.73	1.47	-0.37	-0.74	-0.06	-1.39	0.23	0.79	-0.6	0.94	-0.52	0.9
RAD51B	SART1	9092	800	12	0	3.70044	cluster3	1.39	1.12	1.04	0.76	-0.56	0.32	0.56	1.17	-0.22	-3.09	-0.69	0.03	0.1	1.07	0.39	1.61	0.96	0.44	1.62	0.32	-0.64	-0.31	0.25	0.19	1.46	2.41
XRCC2	AP2M1	1173	435	6.5	0	2.90689	cluster1	-1.4	-3.52	-1.58	-2.9	-0.76	-1.39	-0.63	-1.04	-3.47	-1.71	-0.9	1.08	-0.56	-3.68	-1.31	0.22	4.08	1.23	0.15	-0.61	-2.22	-1.96	-3.49	-1.37	-1.87	-1.21
XRCC3	MTHFD1L	25902	979	14.5	0	3.9542	cluster2	-1.34	-0.33	-1.55	1.03	0.25	1.45	0.15	-1.4	1.75	0.93	0.32	-0.18	-0.41	1.1	2.02	0.19	-1.66	-0.48	-0.66	-1.3	0.73	0.67	1.03	-0.28	-0.89	-1.36
RAD51D	TSHZ3	57616	1081	16	0	4.08746	cluster3	2.21	-1.07	1.31	0.22	1.67	0.43	0.82	0.2	1.37	0.83	1.51	-1.03	-0.01	1.32	1.07	1.06	0.79	-0.36	0.14	0.47	0.43	-0.17	0.26	-0.22	0.62	-0.89
XRCC3	CTSB	1508	339	5	0	2.58496	cluster3	1.32	0.32	0.7	-0.34	-0.12	-1.26	-0.65	0.36	0.76	1.11	2.06	-0.37	-0.3	2.11	0.69	0.16	1.42	-0.77	-0.34	0.41	-0.29	1.55	0.61	0.58	0.56	0.41
RAD51C	CTSB	1508	339	0	5	-2.58496	cluster3	1.32	0.32	0.7	-0.34	-0.12	-1.26	-0.65	0.36	0.76	1.11	2.06	-0.37	-0.3	2.11	0.69	0.16	1.42	-0.77	-0.34	0.41	-0.29	1.55	0.61	0.58	0.56	0.41
XRCC2	ADRM1	11047	407	0	6	-2.80735	cluster3	1.6	-0.06	2.49	3.41	1.78	1.64	0.2	-0.19	-0.54	-0.56	0.32	0.93	-1.17	1.83	2.52	0.32	-0.63	0.82	0.57	-0.36	1.45	1.06	0.3	0.39	-1.36	-2.96
RAD51D	SFSWAP	6433	951	0	14	-3.90689	cluster3	1.27	-0.16	1.71	-0.44	-0.42	-0.64	-3.03	0.17	-0.3	0.16	-0.05	0.21	0.25	-0.37	-0.41	-0.08	0	0.17	-0.01	-0.15	0.24	-0.63	-0.86	-0.94	-0.62	-1.64
RAD51C	GFPT1	2673	681	0	10	-3.45943	cluster2	-1.37	-0.72	-1.87	0.42	-0.47	1.09	-0.03	-0.27	-0.76	-0.05	-1.92	1.06	0.35	-0.19	0.58	0.39	1.57	0.27	-0.38	-0.66	0.45	-0.65	-0.57	-0.54	-0.69	-1.32
RAD51C	ATP6V1B2	526	511	7.5	0	3.08746	cluster2	-2.08	0.91	-2.56	-2.4	-1.04	-2.93	-2.11	-2.63	0.63	0.11	-2.22	0.15	0.33	-2.19	0.45	-0.32	-2.89	-2	-0.11	-1.15	1	-0.89	-0.42	-0.8	1.53	1.35
XRCC3	HM13	81502	377	5.5	0	2.70044	cluster2	-1.31	-0.02	-1.31	1.88	1.58	1.46	0.53	-0.79	-0.33	-0.8	-0.17	0.95	0.99	1.47	-0.17	1.4	-0.46	-0.67	0.45	1.41	1.57	0.16	0.38	0.23	-0.03	0.54
RAD51B	HSPH1	10808	858	12.5	0	3.75489	cluster2	-2.2	-2.41	-0.22	-1.43	-0.61	1.79	0.04	-1.49	0.65	-0.46	-1.27	0.37	0.35	-0.22	0.09	1.35	0.47	-0.65	-0.1	-0.39	-0.07	0.75	-0.78	-0.41	-0.1	-1.06
XRCC2	YY1	7528	414	0	6	-2.80735	cluster3	1.31	0.22	0.7	-1.76	0.31	0.67	-1.51	0.6	0.77	0.42	1.32	0.89	0.91	-0.93	-0.17	1.25	-0.01	0.14	2.61	1.77	0.7	1.6	-0.39	1.19	0.78	1.13
XRCC3	CCDC47	57003	483	0	7	-3	cluster2	-1.6	-0.81	-3.23	-2.01	0.53	0.79	1.18	-1.94	0.79	0.16	-1.48	0.21	-0.53	0.09	0.99	-0.11	-0.8	-0.99	-0.68	-0.56	0.89	0.43	0.84	0.6	-1.26	-2.43
RAD51D	PKP1	5317	726	0	10.5	-3.52356	cluster2	-2.33	0.77	-2.73	0.91	0.84	0.52	0.7	-1.94	0.88	0.59	-0.85	-1.58	0.17	0.76	-0.06	-0.66	-0.93	-0.78	0.64	0.63	0.89	0.92	-0.1	0.37	-0.28	0.8
RAD51C	TBRG4	9238	521	7.5	7.5	0	cluster3	1.91	-0.13	2.35	0.49	-0.21	1.07	0.57	1.79	0.84	-0.21	1.48	-0.03	-1.21	-0.8	-1.93	-0.56	0.23	-0.33	-0.19	-0.79	-0.08	0.69	0.33	0.58	-0.87	-1.32
RAD51D	IGF2BP2	10644	556	0	8	-3.16993	cluster3	1.43	-0.64	1.08	2.4	2.08	0.53	1.05	1.05	0.32	0.59	0.49	-0.1	0.99	0.99	0.63	1.1	0.63	0.32	-0.02	-0.56	-0.03	0.27	0.01	1.25	-1.4	-2.1
RAD51C	TIMM44	10469	452	0	6.5	-2.90689	cluster2	-2.13	1.36	-2.32	0.19	-1.85	-0.13	-0.76	-2.92	0.25	1.17	-2.84	0.42	-1.41	-0.77	2.23	0.94	-0.04	2.28	2.42	2.57	0.17	0.67	0.54	0.82	-0.68	0.84
RAD51C	ARID3A	1820	593	0	8.5	-3.24793	cluster3	1.4	0.36	1	0.04	0.18	-0.1	0.46	0.36	-0.02	0.29	-0.05	0.56	-0.06	1.16	0.93	0.55	0.05	-0.45	-0.74	-0.92	-1.13	-0.55	-0.15	-1.15	-1.41	-0.32
XRCC2	MTHFD1L	25902	979	14	0	3.90689	cluster2	-1.34	-0.33	-1.55	1.03	0.25	1.45	0.15	-1.4	1.75	0.93	0.32	-0.18	-0.41	1.1	2.02	0.19	-1.66	-0.48	-0.66	-1.3	0.73	0.67	1.03	-0.28	-0.89	-1.36
XRCC2	SMARCB1	6598	385	5.5	0	2.70044	cluster2	-1.27	0.31	-3.96	-3.88	-1.2	1.39	0.55	-0.25	-1.91	0.64	0.05	2.89	-1.74	-3.15	-1.68	1.24	-1.84	0.02	1.13	-0.78	1.06	1.75	0.35	-1.4	0.82	1.35
XRCC3	SMARCB1	6598	385	5.5	0	2.70044	cluster2	-1.27	0.31	-3.96	-3.88	-1.2	1.39	0.55	-0.25	-1.91	0.64	0.05	2.89	-1.74	-3.15	-1.68	1.24	-1.84	0.02	1.13	-0.78	1.06	1.75	0.35	-1.4	0.82	1.35
XRCC3	SMARCB1	6598	385	0	5.5	-2.70044	cluster2	-1.27	0.31	-3.96	-3.88	-1.2	1.39	0.55	-0.25	-1.91	0.64	0.05	2.89	-1.74	-3.15	-1.68	1.24	-1.84	0.02	1.13	-0.78	1.06	1.75	0.35	-1.4	0.82	1.35
XRCC3	PDS5A	23244	1337	19	0	4.32193	cluster1	-2.34	-0.89	-1.89	-0.61	-1.31	-1.7	-1.45	-1.55	-3.65	-6.13	-2.39	-2.06	0.3	-1.71	2.11	-0.11	-4.3	1.9	0.02	-1.62	-3.28	-2.98	-1.35	-1.75	-1.96	-3.28
XRCC2	CHERP	10523	916	13	0	3.80735	cluster1	-1.83	-0.31	-1.02	-2.87	-0.47	-1.77	-1	-1.55	-1.23	0.45	-0.26	-0.03	1.41	-1	0.13	0.97	4.37	1.89	2.01	0.88	-1.21	-3.22	-0.83	-0.54	-0.48	-2.17
XRCC3	COASY	80347	564	0	8	-3.16993	cluster2	-1.66	0.85	0.33	-0.58	-0.46	-1.07	-2.24	-1.37	-0.36	0.38	-0.83	-1.7	-0.25	-0.96	1.42	-1.67	-0.43	-1.83	-0.71	-1.61	0.43	1.54	0.78	2.65	1.29	-0.76
RAD51B	MLF2	8079	248	3.5	0	2.16993	cluster2	-1.4	-0.53	-1.31	-1.57	0.22	-0.88	-0.3	-0.47	0.92	0.54	-1.26	-0.12	-1.41	-0.73	-0.26	-0.33	0.27	-1.04	0.22	0.19	0.38	-0.56	-1.57	1.48	0.19	0.48
RAD51D	MLF2	8079	248	0	3.5	-2.16993	cluster2	-1.4	-0.53	-1.31	-1.57	0.22	-0.88	-0.3	-0.47	0.92	0.54	-1.26	-0.12	-1.41	-0.73	-0.26	-0.33	0.27	-1.04	0.22	0.19	0.38	-0.56	-1.57	1.48	0.19	0.48
RAD51C	MLF2	8079	248	0	3.5	-2.16993	cluster2	-1.4	-0.53	-1.31	-1.57	0.22	-0.88	-0.3	-0.47	0.92	0.54	-1.26	-0.12	-1.41	-0.73	-0.26	-0.33	0.27	-1.04	0.22	0.19	0.38	-0.56	-1.57	1.48	0.19	0.48
RAD51C	MLF2	8079	248	3.5	0	2.16993	cluster2	-1.4	-0.53	-1.31	-1.57	0.22	-0.88	-0.3	-0.47	0.92	0.54	-1.26	-0.12	-1.41	-0.73	-0.26	-0.33	0.27	-1.04	0.22	0.19	0.38	-0.56	-1.57	1.48	0.19	0.48
XRCC2	MLF2	8079	248	3.5	0	2.16993	cluster2	-1.4	-0.53	-1.31	-1.57	0.22	-0.88	-0.3	-0.47	0.92	0.54	-1.26	-0.12	-1.41	-0.73	-0.26	-0.33	0.27	-1.04	0.22	0.19	0.38	-0.56	-1.57	1.48	0.19	0.48
RAD51D	NDUFA10	4705	355	5	0	2.58496	cluster2	-1.91	1.24	-1.33	1.12	0.8	1.64	1.53	-1.55	-0.15	-0.07	-0.37	0	-0.53	0.06	-0.8	-0.31	0.84	-0.27	-0.04	-0.29	0.01	2.27	1.77	0.38	1.2	0.92
RAD51D	NDUFA10	4705	355	0	5	-2.58496	cluster2	-1.91	1.24	-1.33	1.12	0.8	1.64	1.53	-1.55	-0.15	-0.07	-0.37	0	-0.53	0.06	-0.8	-0.31	0.84	-0.27	-0.04	-0.29	0.01	2.27	1.77	0.38	1.2	0.92
XRCC2	NDUFA10	4705	355	5	0	2.58496	cluster2	-1.91	1.24	-1.33	1.12	0.8	1.64	1.53	-1.55	-0.15	-0.07	-0.37	0	-0.53	0.06	-0.8	-0.31	0.84	-0.27	-0.04	-0.29	0.01	2.27	1.77	0.38	1.2	0.92
RAD51C	TNPO3	23534	923	0	13	-3.80735	cluster3	1.5	-0.08	0.89	2.46	1.32	1.87	1.68	1.2	-0.09	-0.12	0.24	0.31	-0.58	1.11	0.52	-0.13	-0.4	0.18	0.67	-0.06	0.51	1.3	0.72	0.69	0.99	-1.13
RAD51C	ACSL4	2182	711	0	10	-3.45943	cluster2	-1.9	0.46	-0.9	-0.12	-0.86	-0.92	0.64	-0.67	-0.35	0.89	-1.33	0.21	0.43	1.57	0.63	1.3	-1.02	0.68	0.44	2.28	1.26	-0.37	0.81	0.36	0.27	1.07
XRCC2	PYCR2	29920	320	0	4.5	-2.45943	cluster3	1.64	-0.69	-0.5	1.13	-0.82	0.78	0.89	0.6	-0.13	1.36	0.17	-0.54	1.66	0.27	0	0.3	-0.08	-0.48	-0.04	-0.73	-0.12	0.03	-0.45	-0.08	-0.52	-1.02
XRCC3	GNAS	2778	1037	14.5	0	3.9542	cluster3	4.79	-2.18	3.07	1.03	0.01	2.09	-1.22	4.16	0.29	-1.26	1.57	-0.33	-1.68	3.88	-4.95	0.67	-1.06	-2.38	-0.09	1.93	2.93	1.29	-1.71	0.04	-0.1	-0.49
RAD51C	ARG1	383	322	0	4.5	-2.45943	cluster3	1.49	-0.54	0.59	-1.25	-1.87	-1.3	-0.79	1.78	-0.35	0.41	0.29	0.7	-0.55	-0.43	-1.25	-0.35	-0.62	-0.82	0.01	0	0.29	-0.51	-0.76	-0.76	1.06	-0.6
RAD51C	GFPT1	2673	681	9.5	0	3.39232	cluster2	-1.37	-0.72	-1.87	0.42	-0.47	1.09	-0.03	-0.27	-0.76	-0.05	-1.92	1.06	0.35	-0.19	0.58	0.39	1.57	0.27	-0.38	-0.66	0.45	-0.65	-0.57	-0.54	-0.69	-1.32
RAD51D	TMEM165	55858	324	4.5	0	2.45943	cluster2	-1.58	-0.86	-2.08	-1.63	-0.24	1.44	0.04	-0.36	0.41	-0.74	-1.37	0.62	0.07	0.41	-2.34	-1.64	-1.39	-0.47	-0.4	0.09	0.21	0.43	1.05	-0.63	-1.36	-2.77
XRCC2	TMEM165	55858	324	0	4.5	-2.45943	cluster2	-1.58	-0.86	-2.08	-1.63	-0.24	1.44	0.04	-0.36	0.41	-0.74	-1.37	0.62	0.07	0.41	-2.34	-1.64	-1.39	-0.47	-0.4	0.09	0.21	0.43	1.05	-0.63	-1.36	-2.77
RAD51D	ATAD1	84896	361	5	0	2.58496	cluster2	-1.28	0.24	-1.09	-1.35	-1.5	-1.31	-0.51	-0.75	-1.06	-0.45	-0.01	-0.14	0.18	-1.67	-0.64	1.16	0.7	-0.41	-0.58	-0.64	0.38	0.45	-1.06	0.66	0.81	0.77
RAD51C	RHOT2	89941	618	8.5	0	3.24793	cluster3	1.28	-0.11	0.82	-0.45	0.17	0.02	0.74	1	-0.77	-0.49	0.74	0.2	0.14	-0.58	1.32	0.24	0.42	0.55	0.38	0.56	-0.09	-0.24	0.6	-0.19	0.91	0.14
XRCC3	SART1	9092	800	0	11	-3.58496	cluster3	1.39	1.12	1.04	0.76	-0.56	0.32	0.56	1.17	-0.22	-3.09	-0.69	0.03	0.1	1.07	0.39	1.61	0.96	0.44	1.62	0.32	-0.64	-0.31	0.25	0.19	1.46	2.41
RAD51D	RRP9	9136	475	0	6.5	-2.90689	cluster2	-1.29	1.15	-1.57	1.38	0.03	-0.09	-0.03	-1.26	0.89	0.84	1.22	-1.22	0.04	0.5	0.27	1.35	-1.37	2.23	1.87	1.88	0.34	0.64	-0.95	-0.12	0.08	0.87
RAD51B	UBE2M	9040	183	2.5	0	1.80735	cluster1	2.07	-8.48	-2.8	-3.98	4.42	-8.04	-15.74	-4.76	-7.84	-10.84	-3.56	-5.07	-1.69	0.41	-8.84	1.5	0.67	-2.79	2.88	-0.07	-7.4	-9.05	-7.31	-8.61	-3.38	-4.83
RAD51C	BMS1	9790	1282	17.5	0	4.20945	cluster2	-1.39	0.4	-0.54	0.53	0.75	0.2	0.67	-0.78	-0.56	0.55	-0.43	0.16	-1.71	0.81	-1.2	-1.68	-1.65	1.27	0.3	0.81	0.18	-0.64	-0.92	0.01	-0.54	-0.97
RAD51C	PAXBP1	94104	917	0	12.5	-3.75489	cluster3	1.29	0.01	0.96	1.57	1.63	1.76	1.94	1.49	-0.49	-0.16	0.22	0.04	0.21	0.46	-0.44	0.02	-1.1	0.54	0.81	-0.25	-0.38	-0.67	0.45	-0.92	-1.57	0.29
RAD51B	UBE2D2	7322	147	2	0	1.58496	cluster2	-2.82	-0.99	-1.12	-0.4	-1.35	-1.29	-0.48	-0.97	-0.32	-0.97	0.5	2.37	-1.3	-2.02	0.49	1.11	1.87	0.36	-0.22	-0.93	-1.28	-0.57	-0.02	-0.62	-0.08	-0.59
XRCC3	NOC4L	79050	516	0	7	-3	cluster3	-2.28	1.57	-1.96	-0.64	1.52	0.47	0.87	-2.65	1.08	-0.08	-2.89	-0.72	0.28	1.43	0.61	-0.69	-1.49	3.61	3.84	4.4	-0.97	-0.87	1.23	0.17	1.6	1.54
RAD51C	CHORDC1	26973	332	0	4.5	-2.45943	cluster2	-1.27	-0.65	-1.34	0.71	0.27	1.23	-1.09	-1.23	0.98	-0.14	1	0.08	3.21	0.25	-1.13	1.61	0.07	-0.29	2.05	1.94	-0.2	1.29	-0.09	-0.63	-0.17	-0.02
RAD51B	COPS4	51138	406	5.5	0	2.70044	cluster3	1.4	0.53	1.43	0.42	1.23	0.89	0.19	0.34	-1.09	-1.57	1.75	-1.48	2.13	1.46	0.91	-1.04	-2.02	0.04	0.3	0.95	-0.95	1.11	-3.11	-1.42	-2.44	-0.43
XRCC2	TNPO3	23534	923	12.5	0	3.75489	cluster3	1.5	-0.08	0.89	2.46	1.32	1.87	1.68	1.2	-0.09	-0.12	0.24	0.31	-0.58	1.11	0.52	-0.13	-0.4	0.18	0.67	-0.06	0.51	1.3	0.72	0.69	0.99	-1.13
RAD51B	SSR3	6747	185	2.5	0	1.80735	cluster2	-1.84	0.48	-1.02	0.8	-0.2	0.75	0.54	-2.02	0.26	-0.02	-0.63	-1.32	0.09	0.28	0.18	0.9	2.42	0.46	-0.64	0.54	0.78	-1.26	-0.16	0.03	-0.22	-0.06
XRCC2	COPZ1	22818	185	2.5	0	1.80735	cluster2	-2.04	-0.85	-1.07	-1.04	-0.47	-0.87	-0.06	-2.16	-1.26	0.32	-0.18	0.51	0.36	-1.35	1.18	-1.05	-1.01	0.09	-1.24	-1.28	-0.75	-2.82	-1.29	-1.06	-0.43	-3.93
XRCC3	PDS5A	23244	1337	0	18	-4.24793	cluster1	-2.34	-0.89	-1.89	-0.61	-1.31	-1.7	-1.45	-1.55	-3.65	-6.13	-2.39	-2.06	0.3	-1.71	2.11	-0.11	-4.3	1.9	0.02	-1.62	-3.28	-2.98	-1.35	-1.75	-1.96	-3.28
RAD51B	PFAS	5198	1338	18	0	4.24793	cluster3	1.35	0.42	0.63	1.75	1.94	0.31	1.04	-0.63	-1.07	0.82	-0.68	-0.53	0.46	0.89	0.42	-1.06	-0.96	0.46	-0.36	-0.88	0.46	-0.58	0.32	-1.29	0.32	1.34
RAD51C	VPS29	51699	186	0	2.5	-1.80735	cluster3	1.66	0.51	1.34	-1	-0.45	-2.59	-1.64	1.8	-0.29	0.99	1.21	-1.25	-0.34	-2.1	1.15	1.95	2.82	2.1	1.49	1.02	-1.48	-1.69	1.34	-0.04	0.67	0.25
XRCC3	WDHD1	11169	1006	13.5	0	3.85798	cluster3	1.71	0.18	-0.01	-3.05	-1.27	-1.95	-3.27	-1.05	1.02	-3.59	-1.3	-2.04	0.93	-2.15	-0.64	-2.66	-0.73	0.99	0.96	0.61	-2.24	-2.62	-1.45	-1.66	-0.42	1.34
RAD51C	FKBP3	2287	224	0	3	-2	cluster3	1.28	-0.21	0.28	0.22	0.52	-0.6	-0.08	0.2	0.83	0.9	-1.18	0.28	-1.55	0.21	-0.57	0.18	0.38	-0.19	0.83	0.6	0.3	-0.09	0.35	0.25	0.48	-0.51
XRCC2	FKBP3	2287	224	3	0	2	cluster3	1.28	-0.21	0.28	0.22	0.52	-0.6	-0.08	0.2	0.83	0.9	-1.18	0.28	-1.55	0.21	-0.57	0.18	0.38	-0.19	0.83	0.6	0.3	-0.09	0.35	0.25	0.48	-0.51
RAD51C	RAB21	23011	225	3	0	2	cluster2	-1.68	1.36	-0.83	0.21	1	-0.38	0.93	-1.5	-0.91	0.81	-0.64	0.67	-0.92	-0.01	1.04	-0.29	1.38	1.13	0.88	1.08	-0.16	0.56	0.73	0.31	1.51	-0.97
XRCC3	RBFOX2	23543	451	6	0	2.80735	cluster3	1.85	0.65	0.08	-0.89	-0.28	0.49	0.99	1.17	-0.18	-0.86	0.64	-0.5	0.42	0.28	-1.42	-0.04	0.25	1.18	0.23	0.61	-0.24	-0.11	1.03	-0.67	-0.29	-0.33
RAD51D	YY1	7528	414	0	5.5	-2.70044	cluster3	1.31	0.22	0.7	-1.76	0.31	0.67	-1.51	0.6	0.77	0.42	1.32	0.89	0.91	-0.93	-0.17	1.25	-0.01	0.14	2.61	1.77	0.7	1.6	-0.39	1.19	0.78	1.13
XRCC3	NACC1	112939	527	7	0	3	cluster3	1.54	1.23	1.7	1.26	0.76	0.46	-0.57	0.04	-1.04	-0.94	1.14	-0.36	-0.23	0.66	-0.41	-0.5	-0.58	0.22	1.34	0.2	-1.48	-0.21	-0.49	-0.6	0.3	0.06
XRCC3	CTSB	1508	339	0	4.5	-2.45943	cluster3	1.32	0.32	0.7	-0.34	-0.12	-1.26	-0.65	0.36	0.76	1.11	2.06	-0.37	-0.3	2.11	0.69	0.16	1.42	-0.77	-0.34	0.41	-0.29	1.55	0.61	0.58	0.56	0.41
RAD51B	TIMM44	10469	452	6	0	2.80735	cluster2	-2.13	1.36	-2.32	0.19	-1.85	-0.13	-0.76	-2.92	0.25	1.17	-2.84	0.42	-1.41	-0.77	2.23	0.94	-0.04	2.28	2.42	2.57	0.17	0.67	0.54	0.82	-0.68	0.84
XRCC3	HM13	81502	377	0	5	-2.58496	cluster2	-1.31	-0.02	-1.31	1.88	1.58	1.46	0.53	-0.79	-0.33	-0.8	-0.17	0.95	0.99	1.47	-0.17	1.4	-0.46	-0.67	0.45	1.41	1.57	0.16	0.38	0.23	-0.03	0.54
RAD51D	ADAM7	8756	754	10	0	3.45943	cluster2	-1.52	-0.12	0.1	-0.03	-0.33	-0.03	-0.65	-0.67	-0.34	-0.79	0.09	0.03	0.69	0.13	-0.13	0.13	0	-0.48	-0.07	-0.11	1.26	0.41	-0.32	0.49	-0.55	0.12
RAD51D	ALYREF	10189	264	3.5	0	2.16993	cluster2	-1.48	0.78	-0.84	-0.65	0.08	-0.46	-0.13	-1.11	-0.56	-0.41	-0.55	-0.47	0.92	-0.03	0.73	1.47	-0.37	-0.74	-0.06	-1.39	0.23	0.79	-0.6	0.94	-0.52	0.9
XRCC3	MAPKAPK3	7867	382	5	0	2.58496	cluster3	1.39	-0.59	1.34	-0.25	0.11	-0.3	-1.28	0.79	0.43	-0.18	0.85	0.8	0.12	-0.68	-0.36	-0.78	-1.77	-1.41	-0.29	-0.35	-0.48	0.54	0.09	0.33	-0.9	-1.52
RAD51B	PFAS	5198	1338	0	17.5	-4.20945	cluster3	1.35	0.42	0.63	1.75	1.94	0.31	1.04	-0.63	-1.07	0.82	-0.68	-0.53	0.46	0.89	0.42	-1.06	-0.96	0.46	-0.36	-0.88	0.46	-0.58	0.32	-1.29	0.32	1.34
RAD51C	YTHDF2	51441	579	0	7.5	-3.08746	cluster2	-1.31	-0.19	1.37	1.36	0.14	-2.91	-1.65	-0.62	-0.27	-0.52	-1.44	-0.89	0.05	-0.99	0.65	-1.3	-1.5	-0.79	-0.38	-0.66	-1.15	-2.52	0.98	0.59	-0.3	0.42
RAD51C	ANXA7	310	466	0	6	-2.80735	cluster2	-1.85	0.22	-1.43	-0.58	-2.06	-0.43	-0.62	-0.67	-0.26	0.23	-1.57	-0.63	-2.78	-1.69	0.04	1.36	1.28	-0.01	1.19	1.04	0.95	-0.11	-1.59	0.27	0.07	-0.76
RAD51C	PSMD8	5714	350	4.5	0	2.45943	cluster3	1.28	-1.13	1.59	0.25	-0.57	1.02	-0.15	0.89	-0.73	-0.45	0.76	-0.04	0.98	-0.18	0.7	0.06	0.51	1.13	0.88	-0.42	0.6	0.67	0.77	-0.61	1.03	-0.15
RAD51C	HSPH1	10808	858	0	11	-3.58496	cluster2	-2.2	-2.41	-0.22	-1.43	-0.61	1.79	0.04	-1.49	0.65	-0.46	-1.27	0.37	0.35	-0.22	0.09	1.35	0.47	-0.65	-0.1	-0.39	-0.07	0.75	-0.78	-0.41	-0.1	-1.06
RAD51C	GCLM	2730	274	3.5	0	2.16993	cluster2	-1.7	0.51	-2.83	0.93	0.67	0.85	-0.42	-1.7	0.21	-0.2	-1.42	0.03	0.25	0.58	-2.27	0.33	-0.64	-0.02	-0.59	-0.01	1.04	3.41	0.07	0.92	0.02	0.57
RAD51B	GCLM	2730	274	3.5	0	2.16993	cluster2	-1.7	0.51	-2.83	0.93	0.67	0.85	-0.42	-1.7	0.21	-0.2	-1.42	0.03	0.25	0.58	-2.27	0.33	-0.64	-0.02	-0.59	-0.01	1.04	3.41	0.07	0.92	0.02	0.57
RAD51C	MTHFD1L	25902	979	0	12.5	-3.75489	cluster2	-1.34	-0.33	-1.55	1.03	0.25	1.45	0.15	-1.4	1.75	0.93	0.32	-0.18	-0.41	1.1	2.02	0.19	-1.66	-0.48	-0.66	-1.3	0.73	0.67	1.03	-0.28	-0.89	-1.36
RAD51C	TOR1AIP2	163590	470	0	6	-2.80735	cluster3	1.82	-0.93	0.94	0.42	-0.28	-0.25	0.53	0.8	-0.03	0.02	1.31	-0.01	1.79	-0.09	0.83	-0.5	0.67	0.16	-0.23	-0.55	-0.77	-0.91	-0.98	-0.11	-1.53	-2.11
RAD51C	SBSN	374897	590	7.5	0	3.08746	cluster3	1.93	-0.61	1.94	2	1.16	1.07	1.94	1.75	0.98	-0.06	2.21	0.52	1.07	-0.22	-0.02	-0.43	-1.32	-0.98	-0.01	0.35	-0.68	0.29	0.6	-1.59	1.22	0.71
XRCC2	SEC61A2	55176	476	0	6	-2.80735	cluster2	-1.7	1.69	-0.97	-0.51	-0.72	-1.56	-0.34	-1.45	0.33	1.37	0.44	-0.41	1.06	-0.94	0.93	-0.8	0	-0.91	-0.32	-0.65	-0.12	-0.82	-0.31	-0.36	0.71	0.81
RAD51C	ADAM7	8756	754	0	9.5	-3.39232	cluster2	-1.52	-0.12	0.1	-0.03	-0.33	-0.03	-0.65	-0.67	-0.34	-0.79	0.09	0.03	0.69	0.13	-0.13	0.13	0	-0.48	-0.07	-0.11	1.26	0.41	-0.32	0.49	-0.55	0.12
XRCC3	NOC4L	79050	516	6.5	0	2.90689	cluster3	-2.28	1.57	-1.96	-0.64	1.52	0.47	0.87	-2.65	1.08	-0.08	-2.89	-0.72	0.28	1.43	0.61	-0.69	-1.49	3.61	3.84	4.4	-0.97	-0.87	1.23	0.17	1.6	1.54
XRCC2	CUL4B	8450	913	11.5	0	3.64386	cluster2	-2.09	2.54	-0.26	1.39	-2.03	-1.81	-0.45	-1.2	0.72	0.55	0.01	0.76	0.39	-0.74	0.53	1.68	0.72	1.39	1.53	0.57	-0.56	2.14	0.98	0.88	0.17	1.81
RAD51B	DNAJC7	7266	438	5.5	0	2.70044	cluster2	-1.27	0.06	-0.11	0.17	-0.85	0.37	-0.82	0.19	-0.16	-0.74	-0.06	0.4	-1.42	0.57	-0.91	0.09	0.57	0.08	-0.13	-0.6	1.45	-0.23	-0.02	-0.03	0.32	0.62
XRCC3	SLK	9748	1235	15.5	0	4.04439	cluster2	-1.59	2.35	-0.85	-0.53	0.96	1.25	0.58	-0.85	-2.05	-1.3	-0.11	1.73	1	-0.78	0.01	1.03	0.94	2.21	0.59	0.37	-0.21	0.26	1.62	-0.58	0.98	0.88
RAD51C	PAXBP1	94104	917	11.5	0	3.64386	cluster3	1.29	0.01	0.96	1.57	1.63	1.76	1.94	1.49	-0.49	-0.16	0.22	0.04	0.21	0.46	-0.44	0.02	-1.1	0.54	0.81	-0.25	-0.38	-0.67	0.45	-0.92	-1.57	0.29
XRCC3	GNAS	2778	1037	0	13	-3.80735	cluster3	4.79	-2.18	3.07	1.03	0.01	2.09	-1.22	4.16	0.29	-1.26	1.57	-0.33	-1.68	3.88	-4.95	0.67	-1.06	-2.38	-0.09	1.93	2.93	1.29	-1.71	0.04	-0.1	-0.49
XRCC2	GNAS	2778	1037	0	13	-3.80735	cluster3	4.79	-2.18	3.07	1.03	0.01	2.09	-1.22	4.16	0.29	-1.26	1.57	-0.33	-1.68	3.88	-4.95	0.67	-1.06	-2.38	-0.09	1.93	2.93	1.29	-1.71	0.04	-0.1	-0.49
XRCC3	SEC63	11231	760	0	9.5	-3.39232	cluster3	1.32	1.98	2.72	2.73	-0.17	-0.28	-0.47	1.14	0.89	1.92	1.09	0.89	0.22	-0.51	-0.42	1.44	3.62	4.67	2.22	2.36	-0.77	-1.29	1.84	0.92	0.02	0.96
XRCC2	GFPT1	2673	681	8.5	0	3.24793	cluster2	-1.37	-0.72	-1.87	0.42	-0.47	1.09	-0.03	-0.27	-0.76	-0.05	-1.92	1.06	0.35	-0.19	0.58	0.39	1.57	0.27	-0.38	-0.66	0.45	-0.65	-0.57	-0.54	-0.69	-1.32
XRCC3	TBRG4	9238	521	6.5	0	2.90689	cluster3	1.91	-0.13	2.35	0.49	-0.21	1.07	0.57	1.79	0.84	-0.21	1.48	-0.03	-1.21	-0.8	-1.93	-0.56	0.23	-0.33	-0.19	-0.79	-0.08	0.69	0.33	0.58	-0.87	-1.32
RAD51B	ATAD1	84896	361	4.5	0	2.45943	cluster2	-1.28	0.24	-1.09	-1.35	-1.5	-1.31	-0.51	-0.75	-1.06	-0.45	-0.01	-0.14	0.18	-1.67	-0.64	1.16	0.7	-0.41	-0.58	-0.64	0.38	0.45	-1.06	0.66	0.81	0.77
RAD51C	RPP30	10556	322	0	4	-2.32193	cluster3	-1.5	-0.23	-0.9	0.47	-0.22	0.66	0.87	-1.92	1	0.57	-0.4	0.31	-0.7	-0.71	-0.73	-0.7	0.22	3.27	4.38	4.67	0.65	0.84	0.53	0.09	0.92	0.54
RAD51B	CCDC47	57003	483	6	0	2.80735	cluster2	-1.6	-0.81	-3.23	-2.01	0.53	0.79	1.18	-1.94	0.79	0.16	-1.48	0.21	-0.53	0.09	0.99	-0.11	-0.8	-0.99	-0.68	-0.56	0.89	0.43	0.84	0.6	-1.26	-2.43
XRCC2	PRPF4B	8899	1007	12.5	0	3.75489	cluster2	-1.35	-0.71	-1.36	-1.2	-1.15	-1.1	-1.47	-2.58	0.54	-1.75	-2.27	-0.1	-1.32	-1.62	0.53	-0.95	-0.08	0.6	-0.64	-0.43	0.88	0.92	0.93	0.8	0.05	-0.64
XRCC2	PRPF4B	8899	1007	0	12.5	-3.75489	cluster2	-1.35	-0.71	-1.36	-1.2	-1.15	-1.1	-1.47	-2.58	0.54	-1.75	-2.27	-0.1	-1.32	-1.62	0.53	-0.95	-0.08	0.6	-0.64	-0.43	0.88	0.92	0.93	0.8	0.05	-0.64
XRCC3	SEC23B	10483	767	9.5	0	3.39232	cluster3	1.74	0.69	1.65	1.35	-0.06	0.31	1.3	1.63	-0.75	-0.53	1.24	-1.1	-0.75	1.25	0.32	-0.97	-0.76	-0.7	-0.42	0.4	0.71	1.01	-0.29	0.66	0.28	1.07
RAD51B	EIF3E	3646	445	0	5.5	-2.70044	cluster2	-1.4	0.25	-0.87	0.33	-0.24	0.41	-0.3	-1.12	-0.51	-0.5	0.04	-0.57	0.82	-0.78	-1.12	-0.37	-0.26	1.95	1.33	0.98	-0.02	-0.18	-0.28	0.45	-0.53	1.27
RAD51D	EIF3E	3646	445	0	5.5	-2.70044	cluster2	-1.4	0.25	-0.87	0.33	-0.24	0.41	-0.3	-1.12	-0.51	-0.5	0.04	-0.57	0.82	-0.78	-1.12	-0.37	-0.26	1.95	1.33	0.98	-0.02	-0.18	-0.28	0.45	-0.53	1.27
RAD51C	PDS5A	23244	1337	0	16.5	-4.12928	cluster1	-2.34	-0.89	-1.89	-0.61	-1.31	-1.7	-1.45	-1.55	-3.65	-6.13	-2.39	-2.06	0.3	-1.71	2.11	-0.11	-4.3	1.9	0.02	-1.62	-3.28	-2.98	-1.35	-1.75	-1.96	-3.28
RAD51D	PDS5A	23244	1337	16.5	0	4.12928	cluster1	-2.34	-0.89	-1.89	-0.61	-1.31	-1.7	-1.45	-1.55	-3.65	-6.13	-2.39	-2.06	0.3	-1.71	2.11	-0.11	-4.3	1.9	0.02	-1.62	-3.28	-2.98	-1.35	-1.75	-1.96	-3.28
XRCC3	PTCD3	55037	689	0	8.5	-3.24793	cluster3	1.67	2.35	1.58	0.31	1.12	0.89	0.92	1.51	0.9	0.1	0.15	1.4	-0.82	-0.4	0.37	0	-1.27	0.61	0.31	-0.09	-1.15	1.85	0.89	0.06	0.72	0.67
RAD51B	COPS4	51138	406	0	5	-2.58496	cluster3	1.4	0.53	1.43	0.42	1.23	0.89	0.19	0.34	-1.09	-1.57	1.75	-1.48	2.13	1.46	0.91	-1.04	-2.02	0.04	0.3	0.95	-0.95	1.11	-3.11	-1.42	-2.44	-0.43
XRCC2	COPS4	51138	406	0	5	-2.58496	cluster3	1.4	0.53	1.43	0.42	1.23	0.89	0.19	0.34	-1.09	-1.57	1.75	-1.48	2.13	1.46	0.91	-1.04	-2.02	0.04	0.3	0.95	-0.95	1.11	-3.11	-1.42	-2.44	-0.43
XRCC3	CUL1	8454	776	9.5	0	3.39232	cluster2	-1.58	-2.35	-1.16	0.15	0.88	-0.22	-0.05	-1.57	0.02	-0.9	0.13	-0.79	-1.92	0.66	-0.78	0.09	-0.26	-0.94	-0.87	0.4	0.44	-1.79	-1.71	-0.35	-1.86	-0.95
XRCC2	CUL1	8454	776	0	9.5	-3.39232	cluster2	-1.58	-2.35	-1.16	0.15	0.88	-0.22	-0.05	-1.57	0.02	-0.9	0.13	-0.79	-1.92	0.66	-0.78	0.09	-0.26	-0.94	-0.87	0.4	0.44	-1.79	-1.71	-0.35	-1.86	-0.95
RAD51C	TPI1	7167	286	3.5	0	2.16993	cluster3	-1.96	-0.43	-2.44	-0.66	-1.72	0.27	-1.4	-1.7	-0.99	-3.76	0.56	2.72	0.45	-1.62	2.04	2.32	-1.05	3.35	4.22	2.76	-0.04	3.42	-3.12	-1.24	-0.14	0.61
RAD51C	ZC3HAV1	56829	902	11	0	3.58496	cluster3	1.41	-0.2	0.34	-0.16	-0.3	-0.06	0.05	1.89	-0.54	-0.64	-1.34	-0.46	-0.96	-1.07	0.62	1.08	0.41	0.55	0.4	-0.19	-0.04	0.04	-0.43	0.2	-0.38	-0.62
RAD51C	ZC3HAV1	56829	902	0	11	-3.58496	cluster3	1.41	-0.2	0.34	-0.16	-0.3	-0.06	0.05	1.89	-0.54	-0.64	-1.34	-0.46	-0.96	-1.07	0.62	1.08	0.41	0.55	0.4	-0.19	-0.04	0.04	-0.43	0.2	-0.38	-0.62
XRCC3	ZC3HAV1	56829	902	0	11	-3.58496	cluster3	1.41	-0.2	0.34	-0.16	-0.3	-0.06	0.05	1.89	-0.54	-0.64	-1.34	-0.46	-0.96	-1.07	0.62	1.08	0.41	0.55	0.4	-0.19	-0.04	0.04	-0.43	0.2	-0.38	-0.62
RAD51C	AP1G1	164	822	10	0	3.45943	cluster3	1.93	0.62	0.62	0.21	-0.85	-1.05	-0.51	1.77	-1.48	-0.29	0.59	-1.65	-0.42	-1.14	-0.54	-1.12	-0.21	0.15	0.47	0.22	-1.22	-0.4	-0.46	-0.99	0.16	-0.98
XRCC2	BLVRB	645	206	0	2.5	-1.80735	cluster3	1.56	-0.64	1.25	1.86	0.01	-0.48	0.21	1.28	-1.04	-0.08	0.59	-0.93	0.19	-0.04	0.85	1.38	0.85	-0.22	0.18	1.01	-0.81	-0.94	0.01	-0.98	0.06	-0.13
RAD51C	BLVRB	645	206	0	2.5	-1.80735	cluster3	1.56	-0.64	1.25	1.86	0.01	-0.48	0.21	1.28	-1.04	-0.08	0.59	-0.93	0.19	-0.04	0.85	1.38	0.85	-0.22	0.18	1.01	-0.81	-0.94	0.01	-0.98	0.06	-0.13
RAD51C	PPIL3	53938	165	2	0	1.58496	cluster2	-1.25	-0.02	-0.68	-0.84	-1.4	-1.49	-1.22	-1.21	-0.23	-1.14	-0.64	0.41	0.88	-1.58	0.97	-1.82	-0.49	-0.22	-0.24	-0.37	0.76	0.15	-0.07	0.81	-1.51	-0.38
XRCC3	PPIL3	53938	165	2	0	1.58496	cluster2	-1.25	-0.02	-0.68	-0.84	-1.4	-1.49	-1.22	-1.21	-0.23	-1.14	-0.64	0.41	0.88	-1.58	0.97	-1.82	-0.49	-0.22	-0.24	-0.37	0.76	0.15	-0.07	0.81	-1.51	-0.38
RAD51D	YY1	7528	414	5	0	2.58496	cluster3	1.31	0.22	0.7	-1.76	0.31	0.67	-1.51	0.6	0.77	0.42	1.32	0.89	0.91	-0.93	-0.17	1.25	-0.01	0.14	2.61	1.77	0.7	1.6	-0.39	1.19	0.78	1.13
RAD51C	RAB7A	7879	207	2.5	0	1.80735	cluster3	1.37	1.43	-0.05	1.03	0.42	0.77	1.47	1.71	1.87	0.79	0.13	0.92	-2.18	-0.12	1.3	-1.34	3.06	0.98	-0.93	0.05	0.65	0.42	1.68	1.22	0.03	0.18
XRCC3	AGFG1	3267	584	7	0	3	cluster2	-2.1	1.09	-1.86	-1.92	-2.94	-0.84	-0.09	-1.26	-0.17	-0.24	-0.2	0.18	-0.51	-0.93	-0.01	0.1	0.73	0.01	0.22	-0.4	-0.41	0.37	-0.17	0.06	0.04	0.81
RAD51C	DNAJC10	54431	793	0	9.5	-3.39232	cluster3	1.41	-1.8	1.14	-1.4	-1.27	-1.22	-1.9	1.79	-0.81	-0.78	0.31	-1.36	-1.42	-0.75	-0.82	0.36	0.04	0.57	0.93	0.25	0.44	-0.63	0.17	0.63	-1.94	-0.1
RAD51B	UFC1	51506	167	2	0	1.58496	cluster1	-1.3	-1.88	0.14	1.03	0.51	-1.95	-3.61	-1	-0.2	-1.02	0.84	-1.66	-0.95	-0.05	0.11	-1.32	1.43	1.1	-0.23	-0.96	-4.94	-1.52	-2.38	1.24	-2.96	0.38
RAD51C	PDS5A	23244	1337	16	0	4.08746	cluster1	-2.34	-0.89	-1.89	-0.61	-1.31	-1.7	-1.45	-1.55	-3.65	-6.13	-2.39	-2.06	0.3	-1.71	2.11	-0.11	-4.3	1.9	0.02	-1.62	-3.28	-2.98	-1.35	-1.75	-1.96	-3.28
RAD51D	SBSN	374897	590	7	0	3	cluster3	1.93	-0.61	1.94	2	1.16	1.07	1.94	1.75	0.98	-0.06	2.21	0.52	1.07	-0.22	-0.02	-0.43	-1.32	-0.98	-0.01	0.35	-0.68	0.29	0.6	-1.59	1.22	0.71
XRCC2	PTPN11	5781	593	7	0	3	cluster2	-1.38	0.02	-1	-0.6	1.15	-0.52	0.78	-2.04	-0.73	-0.77	-0.88	0.26	-0.9	0.23	-1.05	-2.85	-1.21	-0.11	0.32	0.97	0.19	-0.08	0.72	-1.47	-0.28	-2.93
RAD51C	ANXA7	310	466	5.5	0	2.70044	cluster2	-1.85	0.22	-1.43	-0.58	-2.06	-0.43	-0.62	-0.67	-0.26	0.23	-1.57	-0.63	-2.78	-1.69	0.04	1.36	1.28	-0.01	1.19	1.04	0.95	-0.11	-1.59	0.27	0.07	-0.76
XRCC3	ETFB	2109	255	3	0	2	cluster3	1.27	0.26	1.18	-0.88	0.7	-0.91	0.49	0.19	-0.38	0.52	0.33	-0.01	0.8	-0.47	-0.94	-0.03	0.25	-0.23	-1.24	-1.35	0.6	-0.57	-0.26	-0.22	0.71	-1.62
RAD51C	PIGS	94005	555	6.5	0	2.90689	cluster2	-1.38	0.12	-0.23	0.05	0.82	-0.37	-0.93	-1.95	0.13	0.08	-1.41	-0.99	-1.15	0.22	1	-0.14	0.37	-0.05	-0.09	-0.07	-1.14	-0.47	-0.45	-1.64	0.66	-0.25
RAD51C	PKP1	5317	726	8.5	0	3.24793	cluster2	-2.33	0.77	-2.73	0.91	0.84	0.52	0.7	-1.94	0.88	0.59	-0.85	-1.58	0.17	0.76	-0.06	-0.66	-0.93	-0.78	0.64	0.63	0.89	0.92	-0.1	0.37	-0.28	0.8
RAD51B	HSPH1	10808	858	0	10	-3.45943	cluster2	-2.2	-2.41	-0.22	-1.43	-0.61	1.79	0.04	-1.49	0.65	-0.46	-1.27	0.37	0.35	-0.22	0.09	1.35	0.47	-0.65	-0.1	-0.39	-0.07	0.75	-0.78	-0.41	-0.1	-1.06
XRCC2	MTA3	57504	515	0	6	-2.80735	cluster3	2.17	-0.96	1.73	-0.68	-0.45	0.33	0.24	2.58	-0.37	-1.29	2	-0.42	-0.27	-0.15	-1.97	-0.66	-1.11	-1.41	-0.52	0.13	-0.25	0.87	-0.99	0.84	0.2	0.08
RAD51D	SMC4	10051	1288	0	15	-4	cluster2	-2.22	-0.55	-1.54	-0.04	1.5	0.78	1.37	-1.92	0.42	0.57	-2.24	1.07	-0.58	0.89	0.76	0.67	0.55	0.98	2.09	2.31	-0.73	0.18	0.44	0.08	0.33	-0.81
RAD51C	GNAS	2778	1037	12	0	3.70044	cluster3	4.79	-2.18	3.07	1.03	0.01	2.09	-1.22	4.16	0.29	-1.26	1.57	-0.33	-1.68	3.88	-4.95	0.67	-1.06	-2.38	-0.09	1.93	2.93	1.29	-1.71	0.04	-0.1	-0.49
RAD51B	MRPS34	65993	218	0	2.5	-1.80735	cluster3	1.28	0.2	0.2	0	-0.75	1.08	-0.27	0.54	-0.03	0.8	1.1	-0.21	-0.78	0.1	-1.77	3.2	-0.8	1.92	0.93	1.17	1.36	1.41	0.27	-0.03	-0.84	0.44
RAD51B	PAK2	5062	524	6	0	2.80735	cluster3	2.13	1.18	0.41	0.4	-0.43	-1.16	-1.86	-0.19	0.83	-0.28	-0.11	0.64	0.11	-0.39	2.37	1.31	0.29	2.07	1.41	2.02	0.1	0.06	0.15	-1.49	0.84	0.15
RAD51C	WDHD1	11169	1006	11.5	0	3.64386	cluster3	1.71	0.18	-0.01	-3.05	-1.27	-1.95	-3.27	-1.05	1.02	-3.59	-1.3	-2.04	0.93	-2.15	-0.64	-2.66	-0.73	0.99	0.96	0.61	-2.24	-2.62	-1.45	-1.66	-0.42	1.34
RAD51C	WDHD1	11169	1006	0	11.5	-3.64386	cluster3	1.71	0.18	-0.01	-3.05	-1.27	-1.95	-3.27	-1.05	1.02	-3.59	-1.3	-2.04	0.93	-2.15	-0.64	-2.66	-0.73	0.99	0.96	0.61	-2.24	-2.62	-1.45	-1.66	-0.42	1.34
XRCC2	RAD51B	5890	350	4	0	2.32193	cluster1	-1.01	-0.42	-5.63	-4.14	0.1	-1.04	-0.83	-3.99	-12.88	-11.4	-3.64	-7.46	1.45	-3.71	-1.43	-1.86	-1.05	-0.31	-0.83	-1.64	-2.08	-3.75	-3.58	1.25	-2.06	-0.57
XRCC2	RAD51C	5889	376	3	0	2	cluster1	0.49	-0.29	-2.97	-3.26	-0.63	-2.58	-3.57	-4.29	-3.56	-1.76	-2.03	-1.37	0.74	-2.79	-1.3	0.34	1.86	1.54	0.25	0.55	-0.67	-0.59	-0.95	1.77	-1.4	-0.47
RAD51B	PSMD8	5714	350	4	0	2.32193	cluster3	1.28	-1.13	1.59	0.25	-0.57	1.02	-0.15	0.89	-0.73	-0.45	0.76	-0.04	0.98	-0.18	0.7	0.06	0.51	1.13	0.88	-0.42	0.6	0.67	0.77	-0.61	1.03	-0.15
XRCC2	MTX2	10651	263	0	3	-2	cluster2	-1.33	0.07	-0.61	-0.94	0.49	-0.18	-0.21	-0.72	0.15	0.47	-1.81	0.03	0.29	-0.01	-0.98	0.49	0.56	-0.07	0.6	-0.5	-0.88	-0.68	0.17	-1.29	0.54	2.02
RAD51B	NACC1	112939	527	6	0	2.80735	cluster3	1.54	1.23	1.7	1.26	0.76	0.46	-0.57	0.04	-1.04	-0.94	1.14	-0.36	-0.23	0.66	-0.41	-0.5	-0.58	0.22	1.34	0.2	-1.48	-0.21	-0.49	-0.6	0.3	0.06
XRCC2	DR1	1810	176	2	0	1.58496	cluster1	-1.67	-0.25	-0.66	-0.56	-0.03	-1.37	-0.71	-1.74	-2.27	-2.23	-1.01	-1.13	-0.34	-1.4	-0.34	0.03	-1.49	3.85	2.76	1.72	-2.33	-1.96	-1.61	-3.01	0.15	0.43
XRCC2	HSPA4L	22824	839	0	9.5	-3.39232	cluster2	-2.25	-0.76	-1.26	-0.05	-1.03	-0.29	-0.93	-0.4	0.24	0.58	-0.54	0.03	1.03	-1.65	-0.93	-0.81	-0.32	-0.01	0.21	0.61	0.6	0.58	-0.32	0.72	-1.23	0.09
XRCC2	BMS1	9790	1282	0	14.5	-3.9542	cluster2	-1.39	0.4	-0.54	0.53	0.75	0.2	0.67	-0.78	-0.56	0.55	-0.43	0.16	-1.71	0.81	-1.2	-1.68	-1.65	1.27	0.3	0.81	0.18	-0.64	-0.92	0.01	-0.54	-0.97
RAD51C	ZMYM4	9202	1548	0	17.5	-4.20945	cluster3	1.81	-2.46	2.11	0.59	-0.5	0.32	-0.16	1.86	-0.21	-0.83	1.37	0.38	-0.09	1.62	-2.17	-1.73	-0.33	-1.16	-1.04	-0.72	-0.44	-0.93	0.93	0.19	-1.32	-0.65
RAD51D	ADAM7	8756	754	0	8.5	-3.24793	cluster2	-1.52	-0.12	0.1	-0.03	-0.33	-0.03	-0.65	-0.67	-0.34	-0.79	0.09	0.03	0.69	0.13	-0.13	0.13	0	-0.48	-0.07	-0.11	1.26	0.41	-0.32	0.49	-0.55	0.12
XRCC2	CAMK2B	816	666	0	7.5	-3.08746	cluster3	1.68	-1.25	1.21	-0.55	-1.55	-1.18	-0.41	1.3	1	-0.15	0.51	0.59	-0.65	-1.2	1	0.01	-0.15	0	0.59	0.58	-1.53	0.22	-0.19	-1.77	-1.29	-0.87
RAD51B	EIF3E	3646	445	5	0	2.58496	cluster2	-1.4	0.25	-0.87	0.33	-0.24	0.41	-0.3	-1.12	-0.51	-0.5	0.04	-0.57	0.82	-0.78	-1.12	-0.37	-0.26	1.95	1.33	0.98	-0.02	-0.18	-0.28	0.45	-0.53	1.27
XRCC2	YTHDF2	51441	579	6.5	0	2.90689	cluster2	-1.31	-0.19	1.37	1.36	0.14	-2.91	-1.65	-0.62	-0.27	-0.52	-1.44	-0.89	0.05	-0.99	0.65	-1.3	-1.5	-0.79	-0.38	-0.66	-1.15	-2.52	0.98	0.59	-0.3	0.42
RAD51C	PURB	5814	312	3.5	0	2.16993	cluster2	-1.41	0.48	-0.62	0.74	1.05	1.43	1.03	-1.47	-0.15	0.68	-0.38	0.68	-1.49	0.41	0.55	-0.47	0.49	0.19	-0.21	-0.33	-0.15	0.06	0.52	-0.66	1.38	0.45
RAD51C	MAPRE1	22919	268	0	3	-2	cluster3	2.67	-2.27	1.58	1.3	0.99	0.47	0.73	1.83	-1.58	-0.28	0.63	0.88	0	-0.22	-0.51	-1.73	1.25	-0.73	0.04	-0.6	-2.86	0.18	0.22	0.58	-1.33	-1.55
XRCC2	FKBP3	2287	224	0	2.5	-1.80735	cluster3	1.28	-0.21	0.28	0.22	0.52	-0.6	-0.08	0.2	0.83	0.9	-1.18	0.28	-1.55	0.21	-0.57	0.18	0.38	-0.19	0.83	0.6	0.3	-0.09	0.35	0.25	0.48	-0.51
XRCC2	KIFC1	3833	673	0	7.5	-3.08746	cluster2	-1.76	-0.61	-1.4	0.07	-1.44	-0.96	0.24	-1.51	1.14	-0.04	-1.04	-0.53	-0.93	-0.2	1.03	0.26	-0.21	-1.11	-0.28	-0.44	-0.03	1.21	0.55	0.75	0.91	-0.3
XRCC3	AGFG1	3267	584	0	6.5	-2.90689	cluster2	-2.1	1.09	-1.86	-1.92	-2.94	-0.84	-0.09	-1.26	-0.17	-0.24	-0.2	0.18	-0.51	-0.93	-0.01	0.1	0.73	0.01	0.22	-0.4	-0.41	0.37	-0.17	0.06	0.04	0.81
XRCC3	SPCS3	60559	180	0	2	-1.58496	cluster3	1.4	-0.12	0.61	-0.05	0.63	0.39	-0.94	0.48	0.11	1.53	-0.36	0.75	0.15	-0.33	-0.14	-0.59	-0.97	0.13	0.67	0.67	1.6	0.59	-0.17	0.27	0.64	-1.53
RAD51C	SPCS3	60559	180	2	2	0	cluster3	1.4	-0.12	0.61	-0.05	0.63	0.39	-0.94	0.48	0.11	1.53	-0.36	0.75	0.15	-0.33	-0.14	-0.59	-0.97	0.13	0.67	0.67	1.6	0.59	-0.17	0.27	0.64	-1.53
RAD51C	NOP14	8602	857	0	9.5	-3.39232	cluster2	-2.3	0.61	-1.47	0.33	-0.03	-0.32	0.64	-1.08	-1.9	0.27	0.81	0.81	-0.38	-0.25	0.05	0.41	-0.61	1.7	2.36	2.63	-0.39	0.16	-0.84	-0.3	-0.31	1.19
XRCC3	SEC23B	10483	767	0	8.5	-3.24793	cluster3	1.74	0.69	1.65	1.35	-0.06	0.31	1.3	1.63	-0.75	-0.53	1.24	-1.1	-0.75	1.25	0.32	-0.97	-0.76	-0.7	-0.42	0.4	0.71	1.01	-0.29	0.66	0.28	1.07
RAD51B	TIMM44	10469	452	0	5	-2.58496	cluster2	-2.13	1.36	-2.32	0.19	-1.85	-0.13	-0.76	-2.92	0.25	1.17	-2.84	0.42	-1.41	-0.77	2.23	0.94	-0.04	2.28	2.42	2.57	0.17	0.67	0.54	0.82	-0.68	0.84
RAD51D	ADRM1	11047	407	0	4.5	-2.45943	cluster3	1.6	-0.06	2.49	3.41	1.78	1.64	0.2	-0.19	-0.54	-0.56	0.32	0.93	-1.17	1.83	2.52	0.32	-0.63	0.82	0.57	-0.36	1.45	1.06	0.3	0.39	-1.36	-2.96
XRCC3	ADRM1	11047	407	4.5	0	2.45943	cluster3	1.6	-0.06	2.49	3.41	1.78	1.64	0.2	-0.19	-0.54	-0.56	0.32	0.93	-1.17	1.83	2.52	0.32	-0.63	0.82	0.57	-0.36	1.45	1.06	0.3	0.39	-1.36	-2.96
RAD51B	SRSF5	6430	272	0	3	-2	cluster2	-1.28	0.59	-1.17	-0.86	-0.31	-0.23	0.12	-0.76	-0.8	-0.24	0.65	1.42	-1.23	-0.24	0.3	-1	0.87	-1.44	-0.65	0.38	-1.45	0.56	-0.78	0.64	1.03	1.47
RAD51C	SRSF5	6430	272	0	3	-2	cluster2	-1.28	0.59	-1.17	-0.86	-0.31	-0.23	0.12	-0.76	-0.8	-0.24	0.65	1.42	-1.23	-0.24	0.3	-1	0.87	-1.44	-0.65	0.38	-1.45	0.56	-0.78	0.64	1.03	1.47
RAD51B	SBSN	374897	590	0	6.5	-2.90689	cluster3	1.93	-0.61	1.94	2	1.16	1.07	1.94	1.75	0.98	-0.06	2.21	0.52	1.07	-0.22	-0.02	-0.43	-1.32	-0.98	-0.01	0.35	-0.68	0.29	0.6	-1.59	1.22	0.71
RAD51D	SUPT6H	6830	1726	19	0	4.32193	cluster2	-1.52	-1.35	-1.41	0.86	0.13	-0.08	-0.63	-1.12	0.12	0.28	-2.11	0.51	-1.93	-0.91	0.85	-0.32	1.04	-0.09	0.79	0.25	-2.07	-1.17	-0.7	0.61	0.2	-1.76
RAD51D	LEMD3	23592	910	10	0	3.45943	cluster2	-1.58	0.56	0	-0.96	-1.33	-0.36	1.04	-1.26	-0.3	-0.52	-1.11	-0.1	0.11	-1	1.11	0.99	0.39	1.3	0.28	0.82	-0.03	0.84	0.67	-0.35	1.6	-1.76
XRCC3	CUL1	8454	776	0	8.5	-3.24793	cluster2	-1.58	-2.35	-1.16	0.15	0.88	-0.22	-0.05	-1.57	0.02	-0.9	0.13	-0.79	-1.92	0.66	-0.78	0.09	-0.26	-0.94	-0.87	0.4	0.44	-1.79	-1.71	-0.35	-1.86	-0.95
RAD51C	CUL4B	8450	913	0	10	-3.45943	cluster2	-2.09	2.54	-0.26	1.39	-2.03	-1.81	-0.45	-1.2	0.72	0.55	0.01	0.76	0.39	-0.74	0.53	1.68	0.72	1.39	1.53	0.57	-0.56	2.14	0.98	0.88	0.17	1.81
XRCC2	CUL4B	8450	913	0	10	-3.45943	cluster2	-2.09	2.54	-0.26	1.39	-2.03	-1.81	-0.45	-1.2	0.72	0.55	0.01	0.76	0.39	-0.74	0.53	1.68	0.72	1.39	1.53	0.57	-0.56	2.14	0.98	0.88	0.17	1.81
RAD51D	NSD1	64324	2696	0	29.5	-4.93074	cluster3	1.27	-0.63	0.35	0.12	1.12	0.9	-1.18	-0.14	0.91	-0.28	0.15	1.16	-0.65	1.04	-1.55	1.38	-0.7	0	2.15	1.94	1.61	1.59	-1.95	-0.9	-0.16	-0.83
RAD51B	UBE2M	9040	183	0	2	-1.58496	cluster1	2.07	-8.48	-2.8	-3.98	4.42	-8.04	-15.74	-4.76	-7.84	-10.84	-3.56	-5.07	-1.69	0.41	-8.84	1.5	0.67	-2.79	2.88	-0.07	-7.4	-9.05	-7.31	-8.61	-3.38	-4.83
XRCC2	UBE2M	9040	183	0	2	-1.58496	cluster1	2.07	-8.48	-2.8	-3.98	4.42	-8.04	-15.74	-4.76	-7.84	-10.84	-3.56	-5.07	-1.69	0.41	-8.84	1.5	0.67	-2.79	2.88	-0.07	-7.4	-9.05	-7.31	-8.61	-3.38	-4.83
XRCC2	YY1	7528	414	4.5	0	2.45943	cluster3	1.31	0.22	0.7	-1.76	0.31	0.67	-1.51	0.6	0.77	0.42	1.32	0.89	0.91	-0.93	-0.17	1.25	-0.01	0.14	2.61	1.77	0.7	1.6	-0.39	1.19	0.78	1.13
RAD51B	ARG1	383	322	3.5	0	2.16993	cluster3	1.49	-0.54	0.59	-1.25	-1.87	-1.3	-0.79	1.78	-0.35	0.41	0.29	0.7	-0.55	-0.43	-1.25	-0.35	-0.62	-0.82	0.01	0	0.29	-0.51	-0.76	-0.76	1.06	-0.6
RAD51C	PFAS	5198	1338	14.5	0	3.9542	cluster3	1.35	0.42	0.63	1.75	1.94	0.31	1.04	-0.63	-1.07	0.82	-0.68	-0.53	0.46	0.89	0.42	-1.06	-0.96	0.46	-0.36	-0.88	0.46	-0.58	0.32	-1.29	0.32	1.34
RAD51C	AKAP8L	26993	646	0	7	-3	cluster3	1.8	-0.02	0.3	1.48	0.55	0	0.47	-0.02	1.39	-0.07	1.25	0.57	-1.04	1	-0.42	0.15	0.8	-0.18	-0.14	0.16	0.31	0.57	-0.26	1.19	0.27	-0.66
XRCC3	AKAP8L	26993	646	7	0	3	cluster3	1.8	-0.02	0.3	1.48	0.55	0	0.47	-0.02	1.39	-0.07	1.25	0.57	-1.04	1	-0.42	0.15	0.8	-0.18	-0.14	0.16	0.31	0.57	-0.26	1.19	0.27	-0.66
XRCC3	AKAP8L	26993	646	0	7	-3	cluster3	1.8	-0.02	0.3	1.48	0.55	0	0.47	-0.02	1.39	-0.07	1.25	0.57	-1.04	1	-0.42	0.15	0.8	-0.18	-0.14	0.16	0.31	0.57	-0.26	1.19	0.27	-0.66
RAD51B	SSR3	6747	185	0	2	-1.58496	cluster2	-1.84	0.48	-1.02	0.8	-0.2	0.75	0.54	-2.02	0.26	-0.02	-0.63	-1.32	0.09	0.28	0.18	0.9	2.42	0.46	-0.64	0.54	0.78	-1.26	-0.16	0.03	-0.22	-0.06
RAD51C	COPZ1	22818	185	0	2	-1.58496	cluster2	-2.04	-0.85	-1.07	-1.04	-0.47	-0.87	-0.06	-2.16	-1.26	0.32	-0.18	0.51	0.36	-1.35	1.18	-1.05	-1.01	0.09	-1.24	-1.28	-0.75	-2.82	-1.29	-1.06	-0.43	-3.93
XRCC3	GIGYF2	26058	1299	0	14	-3.90689	cluster1	-1.39	-2.01	-2.08	-2.94	-2.73	-3.35	-0.6	-1.44	-2.13	-3.6	-2.25	-2.53	0.26	-1.8	-0.62	-2.55	-0.65	-0.15	-1.36	-1.16	-1.43	-3.42	-2.16	-2.9	-1.56	-2.38
RAD51C	DHRS7B	25979	325	3.5	0	2.16993	cluster2	-1.31	-0.04	-1.34	-0.79	0.85	1.07	1.61	-0.89	0.49	0.54	0.48	0.93	0.3	0.22	1.27	0.95	-0.07	-0.19	0.01	1.25	0.86	0.68	-0.02	0.28	0.28	0
RAD51D	S100A8	6279	93	1	0	1	cluster2	-1.41	0.01	-0.55	-0.1	-0.83	0.6	0.05	-0.04	1.41	0.19	-0.7	0.7	-0.41	-0.52	-1.25	-0.8	-0.8	0.1	-0.91	-0.04	-1.33	-1.75	-1.65	-1.28	-0.74	-1.45
RAD51D	ARHGEF3	50650	558	0	6	-2.80735	cluster2	-1.45	-0.04	-0.08	-0.04	-0.41	0.08	-0.1	-0.47	-0.58	0.13	-0.28	-1.33	0.27	-0.39	-0.13	-0.13	-1.19	0.08	-0.55	-0.64	0.87	0.79	1.04	0.3	-1.49	-1.05
XRCC2	ZNF318	24149	2279	0	24.5	-4.67243	cluster3	1.26	0.18	1.19	0.57	1.52	0.19	2.2	0.87	-1.04	-0.58	-0.28	0.85	0.42	0.52	1.64	0.57	0.13	-0.25	0.22	-0.39	-1.43	0.43	1.02	-0.09	0.11	1.67
XRCC2	RFX1	5989	979	10.5	0	3.52356	cluster3	2.58	1.08	1.54	0.38	-0.95	-0.05	0.03	1.21	-0.08	1.02	1.57	0.65	1.25	0.45	1.71	0.23	0.31	-0.43	-0.97	-1.62	-0.25	-0.65	0.19	-1.6	1.19	0.59
RAD51B	XRCC2	7516	280	3	0	2	cluster1	0.44	-0.62	-4.38	-3.6	0.01	-2.24	-1.31	-4.94	-4.1	-4.68	-3.47	-4.74	-0.43	-3.02	-0.52	-0.51	0.08	2.16	0.51	-0.6	-3.57	-3.48	-3.16	-0.36	-1.23	-0.24
RAD51C	XRCC2	7516	280	3	0	2	cluster1	0.44	-0.62	-4.38	-3.6	0.01	-2.24	-1.31	-4.94	-4.1	-4.68	-3.47	-4.74	-0.43	-3.02	-0.52	-0.51	0.08	2.16	0.51	-0.6	-3.57	-3.48	-3.16	-0.36	-1.23	-0.24
RAD51C	XRCC2	7516	280	0	3	-2	cluster1	0.44	-0.62	-4.38	-3.6	0.01	-2.24	-1.31	-4.94	-4.1	-4.68	-3.47	-4.74	-0.43	-3.02	-0.52	-0.51	0.08	2.16	0.51	-0.6	-3.57	-3.48	-3.16	-0.36	-1.23	-0.24
RAD51D	PHIP	55023	1821	19.5	0	4.35755	cluster2	-2.96	-0.79	-0.52	1.51	-1.21	0.49	-0.79	-3.35	-0.65	-0.8	-1.29	1.03	-1.6	-1.39	-2.69	-0.82	-3.62	-1.02	-1.09	0.32	2.09	1.26	-0.26	-0.93	-0.37	-0.36
XRCC2	DHFR	1719	187	2	0	1.58496	cluster3	1.31	-0.79	0.88	0.46	1.87	0.32	1.43	-0.15	0.06	0.81	0.83	-0.82	0.23	0.71	0.12	0.52	-0.94	-1.64	-1.53	-0.93	0.3	0.36	1.13	0.28	-0.49	-2.1
RAD51B	PYGB	5834	843	9	0	3.32193	cluster3	2.28	-0.62	1.54	0.11	1	0.4	1.46	0.42	0.01	-0.32	0.41	0.11	0.45	0.7	0.22	0.59	-0.73	-0.22	-1.41	-0.65	0.82	0.04	0.46	1.36	1.3	-0.61
RAD51B	NOC4L	79050	516	0	5.5	-2.70044	cluster3	-2.28	1.57	-1.96	-0.64	1.52	0.47	0.87	-2.65	1.08	-0.08	-2.89	-0.72	0.28	1.43	0.61	-0.69	-1.49	3.61	3.84	4.4	-0.97	-0.87	1.23	0.17	1.6	1.54
RAD51D	CTR9	9646	1173	0	12.5	-3.75489	cluster3	1.62	1.37	0.57	0.73	0.1	0.42	1.06	0.89	0.88	-1.15	-0.19	-0.25	-0.56	0.1	0.56	-1.1	1.46	0.14	0.21	0.08	-1.05	-0.05	-0.05	-1.45	0.86	-1.23
XRCC2	TOR1AIP2	163590	470	0	5	-2.58496	cluster3	1.82	-0.93	0.94	0.42	-0.28	-0.25	0.53	0.8	-0.03	0.02	1.31	-0.01	1.79	-0.09	0.83	-0.5	0.67	0.16	-0.23	-0.55	-0.77	-0.91	-0.98	-0.11	-1.53	-2.11
XRCC2	COASY	80347	564	0	6	-2.80735	cluster2	-1.66	0.85	0.33	-0.58	-0.46	-1.07	-2.24	-1.37	-0.36	0.38	-0.83	-1.7	-0.25	-0.96	1.42	-1.67	-0.43	-1.83	-0.71	-1.61	0.43	1.54	0.78	2.65	1.29	-0.76
RAD51C	GNAS	2778	1037	0	11	-3.58496	cluster3	4.79	-2.18	3.07	1.03	0.01	2.09	-1.22	4.16	0.29	-1.26	1.57	-0.33	-1.68	3.88	-4.95	0.67	-1.06	-2.38	-0.09	1.93	2.93	1.29	-1.71	0.04	-0.1	-0.49
XRCC3	FUS	2521	522	5.5	0	2.70044	cluster3	1.38	0.15	0.92	1.59	1.25	0.6	0.93	0.52	-1.32	-0.22	1.33	0.23	-1.63	2.78	1.83	-1.06	-0.92	-0.48	-0.51	-1.2	-0.58	-1.89	-0.82	-1.28	0.23	-0.99
RAD51D	RRP9	9136	475	5	0	2.58496	cluster2	-1.29	1.15	-1.57	1.38	0.03	-0.09	-0.03	-1.26	0.89	0.84	1.22	-1.22	0.04	0.5	0.27	1.35	-1.37	2.23	1.87	1.88	0.34	0.64	-0.95	-0.12	0.08	0.87
RAD51B	ACOT7	11332	380	0	4	-2.32193	cluster3	1.49	0.86	1.89	0.58	-0.42	0.99	0.08	1.21	0.73	-0.69	1.54	-1.19	0.54	0.17	0.57	-0.02	-0.44	-0.49	-0.18	-0.93	-0.77	-0.12	0.16	-1.99	-0.11	-0.42
RAD51C	RHOT2	89941	618	0	6.5	-2.90689	cluster3	1.28	-0.11	0.82	-0.45	0.17	0.02	0.74	1	-0.77	-0.49	0.74	0.2	0.14	-0.58	1.32	0.24	0.42	0.55	0.38	0.56	-0.09	-0.24	0.6	-0.19	0.91	0.14
XRCC2	PDS5A	23244	1337	14	0	3.90689	cluster1	-2.34	-0.89	-1.89	-0.61	-1.31	-1.7	-1.45	-1.55	-3.65	-6.13	-2.39	-2.06	0.3	-1.71	2.11	-0.11	-4.3	1.9	0.02	-1.62	-3.28	-2.98	-1.35	-1.75	-1.96	-3.28
RAD51D	CUL4B	8450	913	9.5	0	3.39232	cluster2	-2.09	2.54	-0.26	1.39	-2.03	-1.81	-0.45	-1.2	0.72	0.55	0.01	0.76	0.39	-0.74	0.53	1.68	0.72	1.39	1.53	0.57	-0.56	2.14	0.98	0.88	0.17	1.81
RAD51D	KIFC1	3833	673	0	7	-3	cluster2	-1.76	-0.61	-1.4	0.07	-1.44	-0.96	0.24	-1.51	1.14	-0.04	-1.04	-0.53	-0.93	-0.2	1.03	0.26	-0.21	-1.11	-0.28	-0.44	-0.03	1.21	0.55	0.75	0.91	-0.3
RAD51B	GIGYF2	26058	1299	0	13.5	-3.85798	cluster1	-1.39	-2.01	-2.08	-2.94	-2.73	-3.35	-0.6	-1.44	-2.13	-3.6	-2.25	-2.53	0.26	-1.8	-0.62	-2.55	-0.65	-0.15	-1.36	-1.16	-1.43	-3.42	-2.16	-2.9	-1.56	-2.38
RAD51B	SMARCB1	6598	385	4	0	2.32193	cluster2	-1.27	0.31	-3.96	-3.88	-1.2	1.39	0.55	-0.25	-1.91	0.64	0.05	2.89	-1.74	-3.15	-1.68	1.24	-1.84	0.02	1.13	-0.78	1.06	1.75	0.35	-1.4	0.82	1.35
RAD51C	SMARCB1	6598	385	4	0	2.32193	cluster2	-1.27	0.31	-3.96	-3.88	-1.2	1.39	0.55	-0.25	-1.91	0.64	0.05	2.89	-1.74	-3.15	-1.68	1.24	-1.84	0.02	1.13	-0.78	1.06	1.75	0.35	-1.4	0.82	1.35
XRCC2	SMARCB1	6598	385	0	4	-2.32193	cluster2	-1.27	0.31	-3.96	-3.88	-1.2	1.39	0.55	-0.25	-1.91	0.64	0.05	2.89	-1.74	-3.15	-1.68	1.24	-1.84	0.02	1.13	-0.78	1.06	1.75	0.35	-1.4	0.82	1.35
XRCC2	RHOA	387	193	0	2	-1.58496	cluster1	-1.83	1	0.08	-0.7	-1.05	-0.72	-1.05	0.3	-0.81	-1.53	-0.3	-0.13	-2.02	-4.32	-0.71	-1.3	0.94	1.73	1.34	-1.28	-2.81	-1	-0.13	0.28	-1.13	-0.93
XRCC3	AP2M1	1173	435	4.5	0	2.45943	cluster1	-1.4	-3.52	-1.58	-2.9	-0.76	-1.39	-0.63	-1.04	-3.47	-1.71	-0.9	1.08	-0.56	-3.68	-1.31	0.22	4.08	1.23	0.15	-0.61	-2.22	-1.96	-3.49	-1.37	-1.87	-1.21
RAD51B	PKP1	5317	726	0	7.5	-3.08746	cluster2	-2.33	0.77	-2.73	0.91	0.84	0.52	0.7	-1.94	0.88	0.59	-0.85	-1.58	0.17	0.76	-0.06	-0.66	-0.93	-0.78	0.64	0.63	0.89	0.92	-0.1	0.37	-0.28	0.8
RAD51D	CTSB	1508	339	0	3.5	-2.16993	cluster3	1.32	0.32	0.7	-0.34	-0.12	-1.26	-0.65	0.36	0.76	1.11	2.06	-0.37	-0.3	2.11	0.69	0.16	1.42	-0.77	-0.34	0.41	-0.29	1.55	0.61	0.58	0.56	0.41
RAD51C	CTSB	1508	339	3.5	0	2.16993	cluster3	1.32	0.32	0.7	-0.34	-0.12	-1.26	-0.65	0.36	0.76	1.11	2.06	-0.37	-0.3	2.11	0.69	0.16	1.42	-0.77	-0.34	0.41	-0.29	1.55	0.61	0.58	0.56	0.41
XRCC2	GFPT1	2673	681	0	7	-3	cluster2	-1.37	-0.72	-1.87	0.42	-0.47	1.09	-0.03	-0.27	-0.76	-0.05	-1.92	1.06	0.35	-0.19	0.58	0.39	1.57	0.27	-0.38	-0.66	0.45	-0.65	-0.57	-0.54	-0.69	-1.32
XRCC2	DNAJC7	7266	438	0	4.5	-2.45943	cluster2	-1.27	0.06	-0.11	0.17	-0.85	0.37	-0.82	0.19	-0.16	-0.74	-0.06	0.4	-1.42	0.57	-0.91	0.09	0.57	0.08	-0.13	-0.6	1.45	-0.23	-0.02	-0.03	0.32	0.62
RAD51C	CALML5	51806	146	0	1.5	-1.32193	cluster3	1.82	0.9	1.56	0.22	0.64	1.09	0.96	0.15	0.5	0.44	0.52	0.47	0.72	1.86	0.09	0.75	0.98	-0.73	0.27	1.09	-0.33	0.05	-0.84	-0.71	0.31	0.91
XRCC3	ATP2B1	490	1220	12.5	0	3.75489	cluster2	-2.32	0.83	-1.44	-1.17	-0.97	-0.9	-1.16	-1.52	-1.18	-0.92	-2.11	1.66	0.91	-0.63	0.06	-0.04	-2.13	-0.28	-1.31	-0.53	1.57	-0.46	-0.84	-0.67	-1.83	-0.17
RAD51D	CTR9	9646	1173	12	0	3.70044	cluster3	1.62	1.37	0.57	0.73	0.1	0.42	1.06	0.89	0.88	-1.15	-0.19	-0.25	-0.56	0.1	0.56	-1.1	1.46	0.14	0.21	0.08	-1.05	-0.05	-0.05	-1.45	0.86	-1.23
XRCC2	RER1	11079	196	2	0	1.58496	cluster3	1.31	1.84	1.5	1.03	1.59	-0.06	0.02	-0.13	-0.94	-0.7	1.95	0.43	-0.99	0.32	1.18	-0.12	0.19	0.6	0.41	2.43	1.79	-0.02	0.92	0.49	0.22	0.51
RAD51D	BRCA1	672	1816	18.5	0	4.2854	cluster1	-3.29	-0.17	-3.93	-0.45	0.31	-2.24	-2.86	-6.23	-5.54	-5.66	-4.25	-4.46	-1.54	-1.79	1.88	0.11	1.66	1.73	-0.01	1.76	-3.9	-1.67	-3.5	0.66	-0.04	0.34
RAD51B	SBSN	374897	590	6	0	2.80735	cluster3	1.93	-0.61	1.94	2	1.16	1.07	1.94	1.75	0.98	-0.06	2.21	0.52	1.07	-0.22	-0.02	-0.43	-1.32	-0.98	-0.01	0.35	-0.68	0.29	0.6	-1.59	1.22	0.71
RAD51D	SBSN	374897	590	0	6	-2.80735	cluster3	1.93	-0.61	1.94	2	1.16	1.07	1.94	1.75	0.98	-0.06	2.21	0.52	1.07	-0.22	-0.02	-0.43	-1.32	-0.98	-0.01	0.35	-0.68	0.29	0.6	-1.59	1.22	0.71
XRCC2	POLRMT	5442	1230	0	12.5	-3.75489	cluster2	-1.43	1.95	-0.42	-0.19	0.57	-0.18	-0.69	-0.3	0.14	0.26	1.32	1.62	0.65	-1.09	-0.04	-0.29	-2.5	0.79	-0.19	-1.33	-0.87	0.92	0.98	0.26	0.28	1.67
RAD51C	SLC2A1	6513	492	5	0	2.58496	cluster2	-1.28	0	-0.3	-1.1	-1.16	-1.41	-1.8	-0.45	-0.17	0.55	0.27	-0.17	0.87	0.23	0.96	0.68	-0.18	-1.85	0.26	1.13	-1.61	1.93	-0.52	-0.04	0.64	0.19
RAD51C	OSBPL8	114882	889	0	9	-3.32193	cluster3	1.29	-0.08	1.1	-1.08	-1.09	-1.04	0	0.58	-0.72	0.19	2.28	-0.36	-1.32	-1.42	-0.02	-0.3	-1.24	0.02	-1.07	-0.33	-0.13	-0.46	0.58	0.58	-0.9	0.1
RAD51B	RRM1	6240	792	8	0	3.16993	cluster1	-3.15	-2.31	-2.65	-1.42	-0.53	-0.26	-0.9	-2.22	-0.73	0.55	-0.46	0.11	-2.28	-2.46	-1.7	1.26	1.47	0.52	1.63	0.57	-1.61	-1.57	-1.97	-0.82	-1.95	0.47
XRCC3	YKT6	10652	198	2	0	1.58496	cluster3	-1.63	-1.48	0.73	1.24	0.13	1.84	0.98	-0.01	1.16	-0.3	-0.11	0.74	-0.89	0.71	1.18	0.87	1.84	3.35	4.24	4.13	-0.83	0.13	0.69	-0.32	-0.36	1.42
RAD51D	PDS5A	23244	1337	0	13.5	-3.85798	cluster1	-2.34	-0.89	-1.89	-0.61	-1.31	-1.7	-1.45	-1.55	-3.65	-6.13	-2.39	-2.06	0.3	-1.71	2.11	-0.11	-4.3	1.9	0.02	-1.62	-3.28	-2.98	-1.35	-1.75	-1.96	-3.28
RAD51C	AKAP8L	26993	646	6.5	0	2.90689	cluster3	1.8	-0.02	0.3	1.48	0.55	0	0.47	-0.02	1.39	-0.07	1.25	0.57	-1.04	1	-0.42	0.15	0.8	-0.18	-0.14	0.16	0.31	0.57	-0.26	1.19	0.27	-0.66
RAD51C	SKIV2L	6499	1246	12.5	0	3.75489	cluster3	2.19	0.11	1.15	2.09	1.65	1.07	0.5	1.34	0.3	0.36	2.11	0.57	-0.79	2.26	0.14	-0.99	-0.1	0.84	1.22	0.71	0.89	-0.04	-1.01	0.77	0.35	0.83
RAD51B	ATAD3B	83858	648	6.5	0	2.90689	cluster3	2.2	-0.37	2.08	0.26	-0.14	0.67	1.09	1.88	-0.35	0.95	0.51	0.45	-1.58	0.42	0.58	0.63	-0.8	-1.07	-0.74	-0.6	2.75	1.54	2.16	1.53	-0.84	-0.13
XRCC2	PSMD8	5714	350	0	3.5	-2.16993	cluster3	1.28	-1.13	1.59	0.25	-0.57	1.02	-0.15	0.89	-0.73	-0.45	0.76	-0.04	0.98	-0.18	0.7	0.06	0.51	1.13	0.88	-0.42	0.6	0.67	0.77	-0.61	1.03	-0.15
XRCC2	ZC3HAV1	56829	902	9	0	3.32193	cluster3	1.41	-0.2	0.34	-0.16	-0.3	-0.06	0.05	1.89	-0.54	-0.64	-1.34	-0.46	-0.96	-1.07	0.62	1.08	0.41	0.55	0.4	-0.19	-0.04	0.04	-0.43	0.2	-0.38	-0.62
XRCC2	ZC3HAV1	56829	902	0	9	-3.32193	cluster3	1.41	-0.2	0.34	-0.16	-0.3	-0.06	0.05	1.89	-0.54	-0.64	-1.34	-0.46	-0.96	-1.07	0.62	1.08	0.41	0.55	0.4	-0.19	-0.04	0.04	-0.43	0.2	-0.38	-0.62
XRCC2	TIMM44	10469	452	4.5	0	2.45943	cluster2	-2.13	1.36	-2.32	0.19	-1.85	-0.13	-0.76	-2.92	0.25	1.17	-2.84	0.42	-1.41	-0.77	2.23	0.94	-0.04	2.28	2.42	2.57	0.17	0.67	0.54	0.82	-0.68	0.84
RAD51B	ADAM7	8756	754	0	7.5	-3.08746	cluster2	-1.52	-0.12	0.1	-0.03	-0.33	-0.03	-0.65	-0.67	-0.34	-0.79	0.09	0.03	0.69	0.13	-0.13	0.13	0	-0.48	-0.07	-0.11	1.26	0.41	-0.32	0.49	-0.55	0.12
XRCC2	CHCHD2	51142	151	0	1.5	-1.32193	cluster2	-1.4	1.91	-0.86	1.59	0.72	-0.53	0.06	-2	-0.11	0.4	0.5	-0.89	-0.35	1.37	-0.25	1.77	0.51	0.44	0.92	0.36	0.1	0.03	0.02	0.16	1.11	1.13
RAD51D	SEC63	11231	760	7.5	0	3.08746	cluster3	1.32	1.98	2.72	2.73	-0.17	-0.28	-0.47	1.14	0.89	1.92	1.09	0.89	0.22	-0.51	-0.42	1.44	3.62	4.67	2.22	2.36	-0.77	-1.29	1.84	0.92	0.02	0.96
XRCC2	SEC63	11231	760	0	7.5	-3.08746	cluster3	1.32	1.98	2.72	2.73	-0.17	-0.28	-0.47	1.14	0.89	1.92	1.09	0.89	0.22	-0.51	-0.42	1.44	3.62	4.67	2.22	2.36	-0.77	-1.29	1.84	0.92	0.02	0.96
XRCC3	NDUFA10	4705	355	0	3.5	-2.16993	cluster2	-1.91	1.24	-1.33	1.12	0.8	1.64	1.53	-1.55	-0.15	-0.07	-0.37	0	-0.53	0.06	-0.8	-0.31	0.84	-0.27	-0.04	-0.29	0.01	2.27	1.77	0.38	1.2	0.92
XRCC2	ATP2B1	490	1220	0	12	-3.70044	cluster2	-2.32	0.83	-1.44	-1.17	-0.97	-0.9	-1.16	-1.52	-1.18	-0.92	-2.11	1.66	0.91	-0.63	0.06	-0.04	-2.13	-0.28	-1.31	-0.53	1.57	-0.46	-0.84	-0.67	-1.83	-0.17
XRCC3	STAT1	6772	712	7	0	3	cluster3	1.52	-1.05	0.81	1.16	-2.13	0.96	0.2	1.04	0.79	-1.2	0.62	-0.01	-1.18	-0.24	-1.32	1.42	-0.65	-0.37	-0.06	0.2	-0.59	0.11	-1.04	0.11	-0.05	-0.09
RAD51C	ADRM1	11047	407	0	4	-2.32193	cluster3	1.6	-0.06	2.49	3.41	1.78	1.64	0.2	-0.19	-0.54	-0.56	0.32	0.93	-1.17	1.83	2.52	0.32	-0.63	0.82	0.57	-0.36	1.45	1.06	0.3	0.39	-1.36	-2.96
XRCC2	CAMK2B	816	666	6.5	0	2.90689	cluster3	1.68	-1.25	1.21	-0.55	-1.55	-1.18	-0.41	1.3	1	-0.15	0.51	0.59	-0.65	-1.2	1	0.01	-0.15	0	0.59	0.58	-1.53	0.22	-0.19	-1.77	-1.29	-0.87
XRCC2	TNPO3	23534	923	0	9	-3.32193	cluster3	1.5	-0.08	0.89	2.46	1.32	1.87	1.68	1.2	-0.09	-0.12	0.24	0.31	-0.58	1.11	0.52	-0.13	-0.4	0.18	0.67	-0.06	0.51	1.3	0.72	0.69	0.99	-1.13
RAD51C	BLVRB	645	206	2	0	1.58496	cluster3	1.56	-0.64	1.25	1.86	0.01	-0.48	0.21	1.28	-1.04	-0.08	0.59	-0.93	0.19	-0.04	0.85	1.38	0.85	-0.22	0.18	1.01	-0.81	-0.94	0.01	-0.98	0.06	-0.13
XRCC2	BLVRB	645	206	2	0	1.58496	cluster3	1.56	-0.64	1.25	1.86	0.01	-0.48	0.21	1.28	-1.04	-0.08	0.59	-0.93	0.19	-0.04	0.85	1.38	0.85	-0.22	0.18	1.01	-0.81	-0.94	0.01	-0.98	0.06	-0.13
XRCC2	RHOT2	89941	618	0	6	-2.80735	cluster3	1.28	-0.11	0.82	-0.45	0.17	0.02	0.74	1	-0.77	-0.49	0.74	0.2	0.14	-0.58	1.32	0.24	0.42	0.55	0.38	0.56	-0.09	-0.24	0.6	-0.19	0.91	0.14
RAD51D	BEND3	57673	828	8	0	3.16993	cluster2	-2.07	2.77	-0.13	0.45	1.96	1.05	0.35	-1.01	1.17	0.64	0.44	-1.17	0.67	0.41	1.08	0.35	-0.68	0.18	0.21	0.07	0.84	1.91	1.4	2.45	3.06	1.38
RAD51C	KIFC1	3833	673	0	6.5	-2.90689	cluster2	-1.76	-0.61	-1.4	0.07	-1.44	-0.96	0.24	-1.51	1.14	-0.04	-1.04	-0.53	-0.93	-0.2	1.03	0.26	-0.21	-1.11	-0.28	-0.44	-0.03	1.21	0.55	0.75	0.91	-0.3
XRCC3	KIFC1	3833	673	6.5	0	2.90689	cluster2	-1.76	-0.61	-1.4	0.07	-1.44	-0.96	0.24	-1.51	1.14	-0.04	-1.04	-0.53	-0.93	-0.2	1.03	0.26	-0.21	-1.11	-0.28	-0.44	-0.03	1.21	0.55	0.75	0.91	-0.3
RAD51B	ANXA7	310	466	4.5	0	2.45943	cluster2	-1.85	0.22	-1.43	-0.58	-2.06	-0.43	-0.62	-0.67	-0.26	0.23	-1.57	-0.63	-2.78	-1.69	0.04	1.36	1.28	-0.01	1.19	1.04	0.95	-0.11	-1.59	0.27	0.07	-0.76
RAD51C	PKP1	5317	726	0	7	-3	cluster2	-2.33	0.77	-2.73	0.91	0.84	0.52	0.7	-1.94	0.88	0.59	-0.85	-1.58	0.17	0.76	-0.06	-0.66	-0.93	-0.78	0.64	0.63	0.89	0.92	-0.1	0.37	-0.28	0.8
XRCC2	PHIP	55023	1821	17.5	0	4.20945	cluster2	-2.96	-0.79	-0.52	1.51	-1.21	0.49	-0.79	-3.35	-0.65	-0.8	-1.29	1.03	-1.6	-1.39	-2.69	-0.82	-3.62	-1.02	-1.09	0.32	2.09	1.26	-0.26	-0.93	-0.37	-0.36
RAD51D	KIF18B	146909	833	8	0	3.16993	cluster3	1.53	0.13	1.28	1.75	1.47	1.17	0.55	1.81	0.7	1.26	-0.42	0.47	0.06	1.32	-0.67	-1.29	-0.66	0.04	0.63	1.06	1.93	0.77	1.27	0.89	0.96	-1.05
XRCC3	FUS	2521	522	0	5	-2.58496	cluster3	1.38	0.15	0.92	1.59	1.25	0.6	0.93	0.52	-1.32	-0.22	1.33	0.23	-1.63	2.78	1.83	-1.06	-0.92	-0.48	-0.51	-1.2	-0.58	-1.89	-0.82	-1.28	0.23	-0.99
XRCC2	FLII	2314	1258	0	12	-3.70044	cluster1	1.45	-2.14	1.7	1.56	3.5	-0.22	-2.09	0.4	-0.76	-0.62	-0.58	-2.75	-0.06	1.23	1.02	0.67	-0.17	-1.5	-1.12	-1.25	-1.94	-2.44	-2.47	-2.06	-1.32	-0.16
RAD51C	HSPA4L	22824	839	8	0	3.16993	cluster2	-2.25	-0.76	-1.26	-0.05	-1.03	-0.29	-0.93	-0.4	0.24	0.58	-0.54	0.03	1.03	-1.65	-0.93	-0.81	-0.32	-0.01	0.21	0.61	0.6	0.58	-0.32	0.72	-1.23	0.09
XRCC2	CKAP2	26586	683	6.5	0	2.90689	cluster1	-4.33	-3.85	-1.82	-0.43	1.36	-0.92	0.24	-3.24	-1.89	-1.37	-1.79	-1.96	-0.96	-0.57	0.97	0.88	-0.65	-1.22	-1.01	-1.18	-3.21	-0.68	-0.85	-1.91	-1.69	0.15
XRCC3	ALYREF	10189	264	2.5	0	1.80735	cluster2	-1.48	0.78	-0.84	-0.65	0.08	-0.46	-0.13	-1.11	-0.56	-0.41	-0.55	-0.47	0.92	-0.03	0.73	1.47	-0.37	-0.74	-0.06	-1.39	0.23	0.79	-0.6	0.94	-0.52	0.9
XRCC2	CHD5	26038	1954	18.5	0	4.2854	cluster3	2.99	-2.11	2.49	0.87	0.57	0.45	0.82	2.18	0.01	-0.45	2.59	-0.57	0.19	0.78	1.6	-0.83	-1.62	-1.02	-0.2	-0.07	0.98	1.58	1.19	1.1	-0.89	-1.81
RAD51C	NSD1	64324	2696	0	25.5	-4.72792	cluster3	1.27	-0.63	0.35	0.12	1.12	0.9	-1.18	-0.14	0.91	-0.28	0.15	1.16	-0.65	1.04	-1.55	1.38	-0.7	0	2.15	1.94	1.61	1.59	-1.95	-0.9	-0.16	-0.83
RAD51D	PYCR2	29920	320	3	0	2	cluster3	1.64	-0.69	-0.5	1.13	-0.82	0.78	0.89	0.6	-0.13	1.36	0.17	-0.54	1.66	0.27	0	0.3	-0.08	-0.48	-0.04	-0.73	-0.12	0.03	-0.45	-0.08	-0.52	-1.02
XRCC3	PYCR2	29920	320	3	0	2	cluster3	1.64	-0.69	-0.5	1.13	-0.82	0.78	0.89	0.6	-0.13	1.36	0.17	-0.54	1.66	0.27	0	0.3	-0.08	-0.48	-0.04	-0.73	-0.12	0.03	-0.45	-0.08	-0.52	-1.02
RAD51C	ZMYM4	9202	1548	14.5	0	3.9542	cluster3	1.81	-2.46	2.11	0.59	-0.5	0.32	-0.16	1.86	-0.21	-0.83	1.37	0.38	-0.09	1.62	-2.17	-1.73	-0.33	-1.16	-1.04	-0.72	-0.44	-0.93	0.93	0.19	-1.32	-0.65
RAD51C	MAPRE1	22919	268	2.5	0	1.80735	cluster3	2.67	-2.27	1.58	1.3	0.99	0.47	0.73	1.83	-1.58	-0.28	0.63	0.88	0	-0.22	-0.51	-1.73	1.25	-0.73	0.04	-0.6	-2.86	0.18	0.22	0.58	-1.33	-1.55
RAD51D	AKAP8L	26993	646	6	0	2.80735	cluster3	1.8	-0.02	0.3	1.48	0.55	0	0.47	-0.02	1.39	-0.07	1.25	0.57	-1.04	1	-0.42	0.15	0.8	-0.18	-0.14	0.16	0.31	0.57	-0.26	1.19	0.27	-0.66
XRCC2	SNTB2	6645	540	0	5	-2.58496	cluster2	-1.54	-1.08	-1.47	-0.09	0.02	1.1	0.91	-0.71	-0.16	0.46	-0.21	0.04	-0.4	1.31	1.3	0.43	-0.5	-0.14	-0.63	-0.65	0.75	1.4	0.35	0.7	0.1	-1.66
RAD51B	TMEM165	55858	324	3	0	2	cluster2	-1.58	-0.86	-2.08	-1.63	-0.24	1.44	0.04	-0.36	0.41	-0.74	-1.37	0.62	0.07	0.41	-2.34	-1.64	-1.39	-0.47	-0.4	0.09	0.21	0.43	1.05	-0.63	-1.36	-2.77
RAD51B	DHRS7B	25979	325	0	3	-2	cluster2	-1.31	-0.04	-1.34	-0.79	0.85	1.07	1.61	-0.89	0.49	0.54	0.48	0.93	0.3	0.22	1.27	0.95	-0.07	-0.19	0.01	1.25	0.86	0.68	-0.02	0.28	0.28	0
RAD51B	PITPNB	23760	271	2.5	0	1.80735	cluster3	1.89	0.49	0.64	-1.68	0.15	-0.57	0.3	1.78	-1.31	0.42	-0.63	-2.08	-1.3	-0.71	0.28	-1.02	-0.69	-0.3	-0.66	-2.18	-1.85	-0.82	-0.06	-1.23	-1.14	-1.77
XRCC3	PITPNB	23760	271	2.5	0	1.80735	cluster3	1.89	0.49	0.64	-1.68	0.15	-0.57	0.3	1.78	-1.31	0.42	-0.63	-2.08	-1.3	-0.71	0.28	-1.02	-0.69	-0.3	-0.66	-2.18	-1.85	-0.82	-0.06	-1.23	-1.14	-1.77
RAD51D	ACOT7	11332	380	0	3.5	-2.16993	cluster3	1.49	0.86	1.89	0.58	-0.42	0.99	0.08	1.21	0.73	-0.69	1.54	-1.19	0.54	0.17	0.57	-0.02	-0.44	-0.49	-0.18	-0.93	-0.77	-0.12	0.16	-1.99	-0.11	-0.42
RAD51D	TNPO3	23534	923	8.5	0	3.24793	cluster3	1.5	-0.08	0.89	2.46	1.32	1.87	1.68	1.2	-0.09	-0.12	0.24	0.31	-0.58	1.11	0.52	-0.13	-0.4	0.18	0.67	-0.06	0.51	1.3	0.72	0.69	0.99	-1.13
RAD51C	AP2M1	1173	435	4	0	2.32193	cluster1	-1.4	-3.52	-1.58	-2.9	-0.76	-1.39	-0.63	-1.04	-3.47	-1.71	-0.9	1.08	-0.56	-3.68	-1.31	0.22	4.08	1.23	0.15	-0.61	-2.22	-1.96	-3.49	-1.37	-1.87	-1.21
RAD51C	BLM	641	1417	0	13	-3.80735	cluster1	-1.4	1.12	-0.57	-0.41	0.67	-2.19	-1.07	-2.28	-4.6	-3.94	0.55	-0.12	0.09	1.16	-1.06	0.17	0.17	1.66	0.71	-0.21	-2.98	-2.39	-2.35	-0.24	-2.13	0.34
RAD51B	MRPS34	65993	218	2	0	1.58496	cluster3	1.28	0.2	0.2	0	-0.75	1.08	-0.27	0.54	-0.03	0.8	1.1	-0.21	-0.78	0.1	-1.77	3.2	-0.8	1.92	0.93	1.17	1.36	1.41	0.27	-0.03	-0.84	0.44
XRCC3	ACSL4	2182	711	0	6.5	-2.90689	cluster2	-1.9	0.46	-0.9	-0.12	-0.86	-0.92	0.64	-0.67	-0.35	0.89	-1.33	0.21	0.43	1.57	0.63	1.3	-1.02	0.68	0.44	2.28	1.26	-0.37	0.81	0.36	0.27	1.07
RAD51C	ACSL4	2182	711	6.5	0	2.90689	cluster2	-1.9	0.46	-0.9	-0.12	-0.86	-0.92	0.64	-0.67	-0.35	0.89	-1.33	0.21	0.43	1.57	0.63	1.3	-1.02	0.68	0.44	2.28	1.26	-0.37	0.81	0.36	0.27	1.07
XRCC3	FLII	2314	1258	0	11.5	-3.64386	cluster1	1.45	-2.14	1.7	1.56	3.5	-0.22	-2.09	0.4	-0.76	-0.62	-0.58	-2.75	-0.06	1.23	1.02	0.67	-0.17	-1.5	-1.12	-1.25	-1.94	-2.44	-2.47	-2.06	-1.32	-0.16
RAD51C	STAT1	6772	712	6.5	0	2.90689	cluster3	1.52	-1.05	0.81	1.16	-2.13	0.96	0.2	1.04	0.79	-1.2	0.62	-0.01	-1.18	-0.24	-1.32	1.42	-0.65	-0.37	-0.06	0.2	-0.59	0.11	-1.04	0.11	-0.05	-0.09
XRCC2	STAT1	6772	712	0	6.5	-2.90689	cluster3	1.52	-1.05	0.81	1.16	-2.13	0.96	0.2	1.04	0.79	-1.2	0.62	-0.01	-1.18	-0.24	-1.32	1.42	-0.65	-0.37	-0.06	0.2	-0.59	0.11	-1.04	0.11	-0.05	-0.09
RAD51B	PPIL3	53938	165	0	1.5	-1.32193	cluster2	-1.25	-0.02	-0.68	-0.84	-1.4	-1.49	-1.22	-1.21	-0.23	-1.14	-0.64	0.41	0.88	-1.58	0.97	-1.82	-0.49	-0.22	-0.24	-0.37	0.76	0.15	-0.07	0.81	-1.51	-0.38
XRCC2	CDK11A	728642	770	7	0	3	cluster3	1.34	-2.51	1.58	-0.89	-0.3	0.31	-0.69	0.6	-0.27	0.71	0.09	0.97	0	-0.83	-0.31	1.24	0.49	-0.49	0.22	-0.28	-0.01	1.39	-0.62	1	-0.26	-1.45
XRCC3	CDK11A	728642	770	0	7	-3	cluster3	1.34	-2.51	1.58	-0.89	-0.3	0.31	-0.69	0.6	-0.27	0.71	0.09	0.97	0	-0.83	-0.31	1.24	0.49	-0.49	0.22	-0.28	-0.01	1.39	-0.62	1	-0.26	-1.45
XRCC2	JUN	3725	331	3	0	2	cluster1	-2.16	-0.91	-2.53	-1.26	-0.35	0.48	-1.6	-1.44	0.71	-1.32	0.08	0.72	-2.14	-0.2	0.94	0.32	-0.48	0.62	0.3	2.77	-1.63	-1.06	-1.78	-2.2	-0.18	-0.84
RAD51B	HADH	3033	331	3	0	2	cluster2	-1.99	-1.71	-0.27	-0.99	-1.07	0.28	-0.95	-0.81	0.94	-0.1	0.15	-0.24	-0.65	-0.07	-0.17	0.41	-0.91	-0.87	0.56	0.44	-0.69	-0.26	0.65	-0.87	-1.45	-1.02
XRCC3	SMAD4	4089	552	0	5	-2.58496	cluster1	-1.28	-3.51	-6.51	-5.61	-1.09	-4.09	-5.12	-1.24	0.68	0.25	-4.4	-5.15	-3.08	-3	-0.71	-0.59	1.87	-3.14	-2.69	-3.54	-3.68	-2.53	0.35	-0.97	-3.08	-0.01
RAD51C	PIGS	94005	555	0	5	-2.58496	cluster2	-1.38	0.12	-0.23	0.05	0.82	-0.37	-0.93	-1.95	0.13	0.08	-1.41	-0.99	-1.15	0.22	1	-0.14	0.37	-0.05	-0.09	-0.07	-1.14	-0.47	-0.45	-1.64	0.66	-0.25
XRCC2	NTMT1	28989	223	0	2	-1.58496	cluster3	2.14	-1.06	1.65	0.36	1.31	0.29	-0.01	0.88	-0.5	0.05	1.81	1.49	0.91	-0.08	0.18	1.91	1.57	1.29	0.84	0.53	0.41	-0.41	0.15	0.55	-1.31	-1.17
XRCC3	NTMT1	28989	223	2	0	1.58496	cluster3	2.14	-1.06	1.65	0.36	1.31	0.29	-0.01	0.88	-0.5	0.05	1.81	1.49	0.91	-0.08	0.18	1.91	1.57	1.29	0.84	0.53	0.41	-0.41	0.15	0.55	-1.31	-1.17
XRCC2	PKP1	5317	726	0	6.5	-2.90689	cluster2	-2.33	0.77	-2.73	0.91	0.84	0.52	0.7	-1.94	0.88	0.59	-0.85	-1.58	0.17	0.76	-0.06	-0.66	-0.93	-0.78	0.64	0.63	0.89	0.92	-0.1	0.37	-0.28	0.8
RAD51C	PYGB	5834	843	7.5	0	3.08746	cluster3	2.28	-0.62	1.54	0.11	1	0.4	1.46	0.42	0.01	-0.32	0.41	0.11	0.45	0.7	0.22	0.59	-0.73	-0.22	-1.41	-0.65	0.82	0.04	0.46	1.36	1.3	-0.61
XRCC2	RREB1	6239	1687	15	0	4	cluster3	1.46	-0.99	1.02	0.03	-0.84	0.65	0.83	0.28	0.3	-0.12	1.9	0.01	-1.09	0.39	0.42	0.7	-0.28	-1.29	-0.41	-0.94	-0.56	-1.23	-1.27	-0.71	0.11	1.17
RAD51C	RBFOX2	23543	451	4	0	2.32193	cluster3	1.85	0.65	0.08	-0.89	-0.28	0.49	0.99	1.17	-0.18	-0.86	0.64	-0.5	0.42	0.28	-1.42	-0.04	0.25	1.18	0.23	0.61	-0.24	-0.11	1.03	-0.67	-0.29	-0.33
XRCC2	GSTK1	373156	282	0	2.5	-1.80735	cluster3	1.78	-1.01	0.68	0.2	-0.79	-0.75	-0.05	1.06	0.17	0.32	0.66	0.23	-0.63	-0.59	-0.85	1.2	0.56	0.1	0.39	0.43	0.87	0.36	0.67	-0.48	0.25	-0.43
XRCC3	EDC3	80153	508	0	4.5	-2.45943	cluster1	-1.49	-0.51	-1.28	-0.76	-0.68	-1.96	-0.01	-1.02	-2.43	-1.68	-1.9	-4.08	-1.48	-1.2	1.07	-0.72	-2.82	0.6	-0.12	-0.52	-1.01	-1.84	-1.8	-2.93	-1	-0.82
RAD51D	ELL	8178	621	5.5	0	2.70044	cluster3	1.53	-1.93	-0.91	-0.22	-0.15	-1.44	-1.22	-0.37	-0.37	-2.12	0.59	0.43	-0.47	-1.14	0.23	0.08	-0.97	1.72	0.96	0.73	-1.68	-1.65	-3.07	0.22	1.61	-1.46
XRCC2	SKIV2L	6499	1246	0	11	-3.58496	cluster3	2.19	0.11	1.15	2.09	1.65	1.07	0.5	1.34	0.3	0.36	2.11	0.57	-0.79	2.26	0.14	-0.99	-0.1	0.84	1.22	0.71	0.89	-0.04	-1.01	0.77	0.35	0.83
XRCC3	DNAJC10	54431	793	0	7	-3	cluster3	1.41	-1.8	1.14	-1.4	-1.27	-1.22	-1.9	1.79	-0.81	-0.78	0.31	-1.36	-1.42	-0.75	-0.82	0.36	0.04	0.57	0.93	0.25	0.44	-0.63	0.17	0.63	-1.94	-0.1
RAD51B	CKAP2	26586	683	6	0	2.80735	cluster1	-4.33	-3.85	-1.82	-0.43	1.36	-0.92	0.24	-3.24	-1.89	-1.37	-1.79	-1.96	-0.96	-0.57	0.97	0.88	-0.65	-1.22	-1.01	-1.18	-3.21	-0.68	-0.85	-1.91	-1.69	0.15
XRCC3	NOP14	8602	857	7.5	0	3.08746	cluster2	-2.3	0.61	-1.47	0.33	-0.03	-0.32	0.64	-1.08	-1.9	0.27	0.81	0.81	-0.38	-0.25	0.05	0.41	-0.61	1.7	2.36	2.63	-0.39	0.16	-0.84	-0.3	-0.31	1.19
RAD51B	SSR1	6745	286	2.5	0	1.80735	cluster3	2.28	-0.44	1.23	1.05	1.22	0.39	-0.41	1.67	0.21	-0.58	1.93	-0.47	0.56	1.64	0.71	0.97	1.34	-0.4	0.5	2.51	1.19	0.62	1.38	1.89	1.41	-0.63
RAD51C	TPI1	7167	286	0	2.5	-1.80735	cluster3	-1.96	-0.43	-2.44	-0.66	-1.72	0.27	-1.4	-1.7	-0.99	-3.76	0.56	2.72	0.45	-1.62	2.04	2.32	-1.05	3.35	4.22	2.76	-0.04	3.42	-3.12	-1.24	-0.14	0.61
RAD51C	MTA3	57504	515	4.5	0	2.45943	cluster3	2.17	-0.96	1.73	-0.68	-0.45	0.33	0.24	2.58	-0.37	-1.29	2	-0.42	-0.27	-0.15	-1.97	-0.66	-1.11	-1.41	-0.52	0.13	-0.25	0.87	-0.99	0.84	0.2	0.08
XRCC3	FERMT2	10979	687	6	0	2.80735	cluster3	1.29	0.53	2.15	0.93	0.85	-0.61	0.26	1.4	0.28	-0.46	1.39	0.07	0.45	0.36	0.47	-0.65	1.21	1.98	1.82	1.77	1.09	0.88	3.38	2.17	-0.52	-0.6
XRCC2	CIRBP	1153	172	1.5	0	1.32193	cluster1	1.56	1.1	0.5	-0.77	-0.13	-1.26	-0.42	1.65	-0.38	0.2	-0.68	-0.71	1.09	-0.32	-4.82	0.05	0.35	-0.57	-1.29	-1.43	0.28	-1.93	-1.84	-0.41	2.78	1.04
RAD51B	NOC4L	79050	516	4.5	0	2.45943	cluster3	-2.28	1.57	-1.96	-0.64	1.52	0.47	0.87	-2.65	1.08	-0.08	-2.89	-0.72	0.28	1.43	0.61	-0.69	-1.49	3.61	3.84	4.4	-0.97	-0.87	1.23	0.17	1.6	1.54
XRCC3	AURKB	9212	344	3	0	2	cluster3	1.81	0.25	1.53	0.72	-0.43	-0.32	0.54	0.8	-0.35	0.61	0.74	-0.27	-1.36	0.34	-0.17	0.29	-1.08	2.17	1.51	2.7	-0.84	0.62	0.66	-0.97	0.16	-0.84
RAD51C	COPS4	51138	406	0	3.5	-2.16993	cluster3	1.4	0.53	1.43	0.42	1.23	0.89	0.19	0.34	-1.09	-1.57	1.75	-1.48	2.13	1.46	0.91	-1.04	-2.02	0.04	0.3	0.95	-0.95	1.11	-3.11	-1.42	-2.44	-0.43
RAD51C	ATP2B1	490	1220	0	10.5	-3.52356	cluster2	-2.32	0.83	-1.44	-1.17	-0.97	-0.9	-1.16	-1.52	-1.18	-0.92	-2.11	1.66	0.91	-0.63	0.06	-0.04	-2.13	-0.28	-1.31	-0.53	1.57	-0.46	-0.84	-0.67	-1.83	-0.17
XRCC3	ANXA7	310	466	4	0	2.32193	cluster2	-1.85	0.22	-1.43	-0.58	-2.06	-0.43	-0.62	-0.67	-0.26	0.23	-1.57	-0.63	-2.78	-1.69	0.04	1.36	1.28	-0.01	1.19	1.04	0.95	-0.11	-1.59	0.27	0.07	-0.76
XRCC3	SEC63	11231	760	6.5	0	2.90689	cluster3	1.32	1.98	2.72	2.73	-0.17	-0.28	-0.47	1.14	0.89	1.92	1.09	0.89	0.22	-0.51	-0.42	1.44	3.62	4.67	2.22	2.36	-0.77	-1.29	1.84	0.92	0.02	0.96
XRCC2	POLRMT	5442	1230	10.5	0	3.52356	cluster2	-1.43	1.95	-0.42	-0.19	0.57	-0.18	-0.69	-0.3	0.14	0.26	1.32	1.62	0.65	-1.09	-0.04	-0.29	-2.5	0.79	-0.19	-1.33	-0.87	0.92	0.98	0.26	0.28	1.67
RAD51B	AIF1L	83543	176	1.5	0	1.32193	cluster3	1.33	-1.73	0.15	-0.13	-0.01	0.01	-0.55	0.86	-0.33	0.75	1.84	-0.06	-1.18	0.52	0.26	-0.38	-0.01	-0.28	1.08	0.37	0.81	0.65	-0.21	0.07	-0.49	-2.65
RAD51C	AIF1L	83543	176	1.5	0	1.32193	cluster3	1.33	-1.73	0.15	-0.13	-0.01	0.01	-0.55	0.86	-0.33	0.75	1.84	-0.06	-1.18	0.52	0.26	-0.38	-0.01	-0.28	1.08	0.37	0.81	0.65	-0.21	0.07	-0.49	-2.65
RAD51D	AKAP8L	26993	646	0	5.5	-2.70044	cluster3	1.8	-0.02	0.3	1.48	0.55	0	0.47	-0.02	1.39	-0.07	1.25	0.57	-1.04	1	-0.42	0.15	0.8	-0.18	-0.14	0.16	0.31	0.57	-0.26	1.19	0.27	-0.66
RAD51C	PHIP	55023	1821	0	15.5	-4.04439	cluster2	-2.96	-0.79	-0.52	1.51	-1.21	0.49	-0.79	-3.35	-0.65	-0.8	-1.29	1.03	-1.6	-1.39	-2.69	-0.82	-3.62	-1.02	-1.09	0.32	2.09	1.26	-0.26	-0.93	-0.37	-0.36
RAD51C	BCKDK	10295	412	3.5	0	2.16993	cluster3	1.49	1.1	0.49	1.34	1.81	2.08	1.4	1.05	-0.1	-0.41	1.74	0.93	2.26	1.12	-1.13	0.83	0.16	-0.58	-0.7	-0.02	0.41	-0.37	-0.66	0.39	1.12	0.54
XRCC2	RABL3	285282	236	2	0	1.58496	cluster3	2.08	0.98	2.2	0.56	-1.51	-1.39	-0.24	2.11	-0.54	0.58	0.23	0.2	-0.11	0.06	0.47	-0.29	1.29	1.09	0.47	1.22	2.77	0.33	1.99	1.53	-0.03	1.03
XRCC2	SBSN	374897	590	0	5	-2.58496	cluster3	1.93	-0.61	1.94	2	1.16	1.07	1.94	1.75	0.98	-0.06	2.21	0.52	1.07	-0.22	-0.02	-0.43	-1.32	-0.98	-0.01	0.35	-0.68	0.29	0.6	-1.59	1.22	0.71
RAD51C	SBSN	374897	590	0	5	-2.58496	cluster3	1.93	-0.61	1.94	2	1.16	1.07	1.94	1.75	0.98	-0.06	2.21	0.52	1.07	-0.22	-0.02	-0.43	-1.32	-0.98	-0.01	0.35	-0.68	0.29	0.6	-1.59	1.22	0.71
XRCC3	YY1	7528	414	0	3.5	-2.16993	cluster3	1.31	0.22	0.7	-1.76	0.31	0.67	-1.51	0.6	0.77	0.42	1.32	0.89	0.91	-0.93	-0.17	1.25	-0.01	0.14	2.61	1.77	0.7	1.6	-0.39	1.19	0.78	1.13
RAD51B	OSBPL8	114882	889	7.5	0	3.08746	cluster3	1.29	-0.08	1.1	-1.08	-1.09	-1.04	0	0.58	-0.72	0.19	2.28	-0.36	-1.32	-1.42	-0.02	-0.3	-1.24	0.02	-1.07	-0.33	-0.13	-0.46	0.58	0.58	-0.9	0.1
XRCC3	OSBPL8	114882	889	7.5	0	3.08746	cluster3	1.29	-0.08	1.1	-1.08	-1.09	-1.04	0	0.58	-0.72	0.19	2.28	-0.36	-1.32	-1.42	-0.02	-0.3	-1.24	0.02	-1.07	-0.33	-0.13	-0.46	0.58	0.58	-0.9	0.1
XRCC2	YME1L1	10730	773	0	6.5	-2.90689	cluster2	-1.54	-0.67	-0.83	0.28	-1.28	-0.49	-0.26	-0.92	1.24	0.39	-0.4	0.91	-0.24	-0.14	-0.48	-0.43	-1.34	1.82	0.52	-0.67	1.08	0.23	2.47	0.8	-0.91	-0.51
RAD51C	SEC61A2	55176	476	0	4	-2.32193	cluster2	-1.7	1.69	-0.97	-0.51	-0.72	-1.56	-0.34	-1.45	0.33	1.37	0.44	-0.41	1.06	-0.94	0.93	-0.8	0	-0.91	-0.32	-0.65	-0.12	-0.82	-0.31	-0.36	0.71	0.81
RAD51C	CUL1	8454	776	6.5	0	2.90689	cluster2	-1.58	-2.35	-1.16	0.15	0.88	-0.22	-0.05	-1.57	0.02	-0.9	0.13	-0.79	-1.92	0.66	-0.78	0.09	-0.26	-0.94	-0.87	0.4	0.44	-1.79	-1.71	-0.35	-1.86	-0.95
XRCC2	NCAPG	64151	1015	0	8.5	-3.24793	cluster3	1.4	-0.67	1.47	0.01	-1.62	-0.52	-1.35	1.54	-0.58	-0.54	0.28	-0.18	-0.63	0.19	0.01	0.52	1.27	1.65	2.04	3.66	-0.87	-0.75	-0.41	-1.28	-0.56	-0.84
XRCC2	PRKAR2B	5577	418	0	3.5	-2.16993	cluster2	-1.88	-0.99	-2.1	0.68	0.63	0.33	0.44	-0.45	-0.12	0.96	0.07	-0.69	-0.42	-0.18	-0.82	-1.66	-2.86	0.19	-0.4	0	0.3	0.25	-0.75	-0.19	-2.33	-1.23
RAD51B	PRKAR2B	5577	418	0	3.5	-2.16993	cluster2	-1.88	-0.99	-2.1	0.68	0.63	0.33	0.44	-0.45	-0.12	0.96	0.07	-0.69	-0.42	-0.18	-0.82	-1.66	-2.86	0.19	-0.4	0	0.3	0.25	-0.75	-0.19	-2.33	-1.23
XRCC2	GNAQ	2776	359	0	3	-2	cluster2	-1.53	0.43	0.36	1.38	0.01	0.46	-0.21	-0.77	-1.09	-0.04	-0.97	0.8	0.61	0.52	-2.18	-0.47	-0.05	0.27	-0.71	-1.99	-1.21	-1.99	-0.99	-1.46	-1.13	-0.27
RAD51D	NSD1	64324	2696	22.5	0	4.55459	cluster3	1.27	-0.63	0.35	0.12	1.12	0.9	-1.18	-0.14	0.91	-0.28	0.15	1.16	-0.65	1.04	-1.55	1.38	-0.7	0	2.15	1.94	1.61	1.59	-1.95	-0.9	-0.16	-0.83
RAD51C	PTPN1	5770	362	3	0	2	cluster2	-1.54	0.91	-0.89	0.33	0.06	-1.86	-0.55	-1.22	-0.44	-1.25	-0.62	0.12	2.09	-1.01	0.11	-0.61	0.89	1.55	1.27	1.53	-0.24	0.26	2.41	1.76	0.14	-0.21
XRCC3	CCDC47	57003	483	4	0	2.32193	cluster2	-1.6	-0.81	-3.23	-2.01	0.53	0.79	1.18	-1.94	0.79	0.16	-1.48	0.21	-0.53	0.09	0.99	-0.11	-0.8	-0.99	-0.68	-0.56	0.89	0.43	0.84	0.6	-1.26	-2.43
XRCC2	SF3B4	10262	424	0	3.5	-2.16993	cluster3	1.55	-0.55	-0.06	0.06	-0.52	-0.87	-0.63	1.39	-0.38	-1.97	-0.1	-1.01	-0.68	0.56	1.98	-0.32	0.73	1.65	1.06	-0.07	-0.71	-0.72	-0.89	-0.82	0.73	-0.12
XRCC2	IQGAP2	10788	1575	13	0	3.80735	cluster3	1.63	-0.39	0.59	0.71	0.05	0.07	0.1	1.34	-0.21	-0.97	-0.38	-0.63	-0.27	-0.48	0.56	-0.52	-0.06	0.21	0.04	0.2	-1.92	0.17	-0.36	0.01	-0.83	-0.25
RAD51B	CDCA3	83461	243	2	0	1.58496	cluster3	1.51	0.13	1.34	-0.32	0.26	-0.74	-0.07	1.44	-0.82	-0.25	1.77	-1.18	0.65	-1.27	0.38	-0.79	-0.84	-0.1	-0.45	-0.21	-0.55	0.22	-0.98	-0.46	-1.4	0.17
RAD51C	ATP2B1	490	1220	10	0	3.45943	cluster2	-2.32	0.83	-1.44	-1.17	-0.97	-0.9	-1.16	-1.52	-1.18	-0.92	-2.11	1.66	0.91	-0.63	0.06	-0.04	-2.13	-0.28	-1.31	-0.53	1.57	-0.46	-0.84	-0.67	-1.83	-0.17
XRCC3	BMS1	9790	1282	0	10.5	-3.52356	cluster2	-1.39	0.4	-0.54	0.53	0.75	0.2	0.67	-0.78	-0.56	0.55	-0.43	0.16	-1.71	0.81	-1.2	-1.68	-1.65	1.27	0.3	0.81	0.18	-0.64	-0.92	0.01	-0.54	-0.97
XRCC3	LIG1	3978	919	7.5	0	3.08746	cluster1	-1.3	-1.13	-0.66	-1.08	-0.77	-4.58	-1.81	-1.33	-0.85	-1.07	0.77	2.77	-0.89	-1.4	-1.63	-2.51	-0.8	-0.28	-0.65	-1.26	-3.59	-9.78	-1.22	-0.72	-2	-1.54
XRCC2	SMC4	10051	1288	10.5	0	3.52356	cluster2	-2.22	-0.55	-1.54	-0.04	1.5	0.78	1.37	-1.92	0.42	0.57	-2.24	1.07	-0.58	0.89	0.76	0.67	0.55	0.98	2.09	2.31	-0.73	0.18	0.44	0.08	0.33	-0.81
RAD51D	YWHAB	7529	246	2	0	1.58496	cluster2	-1.32	-1.89	-1.01	0.98	0.81	0.27	0.41	-0.78	0.72	1.03	0.52	0.32	-1.03	0.37	-0.45	-0.41	-1.96	-1.54	-0.69	-0.29	-0.26	-0.43	-0.05	0.09	1.03	0.72
XRCC2	RHOT2	89941	618	5	0	2.58496	cluster3	1.28	-0.11	0.82	-0.45	0.17	0.02	0.74	1	-0.77	-0.49	0.74	0.2	0.14	-0.58	1.32	0.24	0.42	0.55	0.38	0.56	-0.09	-0.24	0.6	-0.19	0.91	0.14
XRCC3	CKAP2	26586	683	5.5	0	2.70044	cluster1	-4.33	-3.85	-1.82	-0.43	1.36	-0.92	0.24	-3.24	-1.89	-1.37	-1.79	-1.96	-0.96	-0.57	0.97	0.88	-0.65	-1.22	-1.01	-1.18	-3.21	-0.68	-0.85	-1.91	-1.69	0.15
RAD51D	AP2M1	1173	435	0	3.5	-2.16993	cluster1	-1.4	-3.52	-1.58	-2.9	-0.76	-1.39	-0.63	-1.04	-3.47	-1.71	-0.9	1.08	-0.56	-3.68	-1.31	0.22	4.08	1.23	0.15	-0.61	-2.22	-1.96	-3.49	-1.37	-1.87	-1.21
RAD51C	AP2M1	1173	435	0	3.5	-2.16993	cluster1	-1.4	-3.52	-1.58	-2.9	-0.76	-1.39	-0.63	-1.04	-3.47	-1.71	-0.9	1.08	-0.56	-3.68	-1.31	0.22	4.08	1.23	0.15	-0.61	-2.22	-1.96	-3.49	-1.37	-1.87	-1.21
RAD51D	AP2M1	1173	435	3.5	0	2.16993	cluster1	-1.4	-3.52	-1.58	-2.9	-0.76	-1.39	-0.63	-1.04	-3.47	-1.71	-0.9	1.08	-0.56	-3.68	-1.31	0.22	4.08	1.23	0.15	-0.61	-2.22	-1.96	-3.49	-1.37	-1.87	-1.21
RAD51B	DHFR	1719	187	1.5	0	1.32193	cluster3	1.31	-0.79	0.88	0.46	1.87	0.32	1.43	-0.15	0.06	0.81	0.83	-0.82	0.23	0.71	0.12	0.52	-0.94	-1.64	-1.53	-0.93	0.3	0.36	1.13	0.28	-0.49	-2.1
RAD51C	PURB	5814	312	0	2.5	-1.80735	cluster2	-1.41	0.48	-0.62	0.74	1.05	1.43	1.03	-1.47	-0.15	0.68	-0.38	0.68	-1.49	0.41	0.55	-0.47	0.49	0.19	-0.21	-0.33	-0.15	0.06	0.52	-0.66	1.38	0.45
XRCC3	PURB	5814	312	0	2.5	-1.80735	cluster2	-1.41	0.48	-0.62	0.74	1.05	1.43	1.03	-1.47	-0.15	0.68	-0.38	0.68	-1.49	0.41	0.55	-0.47	0.49	0.19	-0.21	-0.33	-0.15	0.06	0.52	-0.66	1.38	0.45
RAD51B	PURB	5814	312	0	2.5	-1.80735	cluster2	-1.41	0.48	-0.62	0.74	1.05	1.43	1.03	-1.47	-0.15	0.68	-0.38	0.68	-1.49	0.41	0.55	-0.47	0.49	0.19	-0.21	-0.33	-0.15	0.06	0.52	-0.66	1.38	0.45
RAD51B	LIN28B	389421	250	2	0	1.58496	cluster2	-1.64	0.88	-0.05	0.02	0.14	-0.07	0.41	-0.04	0.99	-0.22	-0.63	1.43	0.7	0.11	0.84	-0.21	-0.13	-0.03	0.31	0.03	0	0.07	0.39	0.39	-0.24	-0.07
XRCC3	PRKRA	8575	313	2.5	0	1.80735	cluster2	-2.07	0.03	-1.05	-0.51	-0.52	-0.88	-0.9	-0.28	0.13	-0.77	-0.81	-0.05	0.64	-0.36	-0.53	1.31	0.53	-0.63	-1.64	-1.78	1.35	0.85	0.58	1.49	0.84	-0.24
XRCC2	SGTA	6449	313	2.5	0	1.80735	cluster3	1.78	-0.5	0.65	0.82	-0.36	-0.4	-0.57	0.87	-0.2	0.12	2.09	0.49	0.76	1.88	1.69	0.21	1.74	0.2	0.17	1.39	0.39	-0.22	0.07	0.65	-0.88	-0.48
XRCC3	PTCD3	55037	689	5.5	0	2.70044	cluster3	1.67	2.35	1.58	0.31	1.12	0.89	0.92	1.51	0.9	0.1	0.15	1.4	-0.82	-0.4	0.37	0	-1.27	0.61	0.31	-0.09	-1.15	1.85	0.89	0.06	0.72	0.67
XRCC2	RAD51D	5892	216	1	0	1	cluster1	1.53	-0.34	-2.74	-2.76	0.47	-1.78	-2.46	-2.56	-9.42	-7.88	-2.22	-5.73	1.01	-2.2	-1.29	-2.62	1.01	3.09	1.61	1.62	-6.94	-6	-4.3	0.58	-1.94	0.11
RAD51D	EXOSC9	5393	439	0	3.5	-2.16993	cluster3	1.27	0.22	0.33	0.85	0.99	0.98	0.83	0.06	-1.08	0.22	0.93	0.55	0.43	1.95	0.5	1.74	1.09	2.83	2.57	3.53	1.23	-0.71	-0.97	-0.45	0.98	0.11
RAD51C	HM13	81502	377	0	3	-2	cluster2	-1.31	-0.02	-1.31	1.88	1.58	1.46	0.53	-0.79	-0.33	-0.8	-0.17	0.95	0.99	1.47	-0.17	1.4	-0.46	-0.67	0.45	1.41	1.57	0.16	0.38	0.23	-0.03	0.54
XRCC2	HM13	81502	377	0	3	-2	cluster2	-1.31	-0.02	-1.31	1.88	1.58	1.46	0.53	-0.79	-0.33	-0.8	-0.17	0.95	0.99	1.47	-0.17	1.4	-0.46	-0.67	0.45	1.41	1.57	0.16	0.38	0.23	-0.03	0.54
XRCC2	AP1G1	164	822	6.5	0	2.90689	cluster3	1.93	0.62	0.62	0.21	-0.85	-1.05	-0.51	1.77	-1.48	-0.29	0.59	-1.65	-0.42	-1.14	-0.54	-1.12	-0.21	0.15	0.47	0.22	-1.22	-0.4	-0.46	-0.99	0.16	-0.98
XRCC2	VPS45	11311	570	0	4.5	-2.45943	cluster2	-2.09	0.32	-1.28	-0.3	-0.38	-0.15	0.31	-1.96	-1.02	-0.45	-2.4	0.84	1.28	-0.92	0.23	1.66	3.02	2.98	1.5	0.52	-1.01	-0.79	0.24	0.03	1.4	1.51
XRCC3	OSBPL8	114882	889	0	7	-3	cluster3	1.29	-0.08	1.1	-1.08	-1.09	-1.04	0	0.58	-0.72	0.19	2.28	-0.36	-1.32	-1.42	-0.02	-0.3	-1.24	0.02	-1.07	-0.33	-0.13	-0.46	0.58	0.58	-0.9	0.1
XRCC2	SEC23B	10483	767	0	6	-2.80735	cluster3	1.74	0.69	1.65	1.35	-0.06	0.31	1.3	1.63	-0.75	-0.53	1.24	-1.1	-0.75	1.25	0.32	-0.97	-0.76	-0.7	-0.42	0.4	0.71	1.01	-0.29	0.66	0.28	1.07
RAD51C	PYCR2	29920	320	0	2.5	-1.80735	cluster3	1.64	-0.69	-0.5	1.13	-0.82	0.78	0.89	0.6	-0.13	1.36	0.17	-0.54	1.66	0.27	0	0.3	-0.08	-0.48	-0.04	-0.73	-0.12	0.03	-0.45	-0.08	-0.52	-1.02
XRCC3	RHOA	387	193	1.5	0	1.32193	cluster1	-1.83	1	0.08	-0.7	-1.05	-0.72	-1.05	0.3	-0.81	-1.53	-0.3	-0.13	-2.02	-4.32	-0.71	-1.3	0.94	1.73	1.34	-1.28	-2.81	-1	-0.13	0.28	-1.13	-0.93
RAD51B	RPP30	10556	322	0	2.5	-1.80735	cluster3	-1.5	-0.23	-0.9	0.47	-0.22	0.66	0.87	-1.92	1	0.57	-0.4	0.31	-0.7	-0.71	-0.73	-0.7	0.22	3.27	4.38	4.67	0.65	0.84	0.53	0.09	0.92	0.54
XRCC3	ZC3HAV1	56829	902	7	0	3	cluster3	1.41	-0.2	0.34	-0.16	-0.3	-0.06	0.05	1.89	-0.54	-0.64	-1.34	-0.46	-0.96	-1.07	0.62	1.08	0.41	0.55	0.4	-0.19	-0.04	0.04	-0.43	0.2	-0.38	-0.62
RAD51B	RBFOX2	23543	451	3.5	0	2.16993	cluster3	1.85	0.65	0.08	-0.89	-0.28	0.49	0.99	1.17	-0.18	-0.86	0.64	-0.5	0.42	0.28	-1.42	-0.04	0.25	1.18	0.23	0.61	-0.24	-0.11	1.03	-0.67	-0.29	-0.33
RAD51D	RBFOX2	23543	451	3.5	0	2.16993	cluster3	1.85	0.65	0.08	-0.89	-0.28	0.49	0.99	1.17	-0.18	-0.86	0.64	-0.5	0.42	0.28	-1.42	-0.04	0.25	1.18	0.23	0.61	-0.24	-0.11	1.03	-0.67	-0.29	-0.33
XRCC2	CASZ1	54897	1166	9	0	3.32193	cluster2	-1.97	0.18	-0.24	-1.5	-0.79	-2.12	-1.32	-0.87	-0.37	-0.16	-1.88	-0.06	-0.85	-0.48	0.44	-0.68	-0.22	0.15	0.43	0.86	-0.14	0.27	-0.27	-1.07	1.51	1.39
XRCC3	TMEM165	55858	324	2.5	0	1.80735	cluster2	-1.58	-0.86	-2.08	-1.63	-0.24	1.44	0.04	-0.36	0.41	-0.74	-1.37	0.62	0.07	0.41	-2.34	-1.64	-1.39	-0.47	-0.4	0.09	0.21	0.43	1.05	-0.63	-1.36	-2.77
XRCC2	L3MBTL3	84456	780	6	0	2.80735	cluster3	1.66	0.34	1.7	0.95	1.36	0.94	0.57	1.27	0.9	0.48	0.03	-0.73	0.35	2.11	0.61	-0.19	-2.22	0.95	0.45	-0.43	-1.28	-0.23	-1.68	0.33	-1.69	0.09
RAD51C	LEMD3	23592	910	0	7	-3	cluster2	-1.58	0.56	0	-0.96	-1.33	-0.36	1.04	-1.26	-0.3	-0.52	-1.11	-0.1	0.11	-1	1.11	0.99	0.39	1.3	0.28	0.82	-0.03	0.84	0.67	-0.35	1.6	-1.76
RAD51C	BBX	56987	911	0	7	-3	cluster1	-1.4	-1.04	0.63	-0.92	-1.56	-1.59	-0.48	-0.47	-1.69	-0.53	-1.26	-1.86	-1.77	-0.24	-2.98	-1.74	1.47	-1.49	-1.6	-2.36	-4.11	-0.23	-1.01	-0.3	-0.7	2.15
XRCC2	SACM1L	22908	587	0	4.5	-2.45943	cluster2	-2.17	0.94	-0.79	-0.64	1.26	-0.45	0.27	-1.61	-0.07	1.42	-1.3	-0.6	0.97	1.02	-0.24	0.79	1.22	0.39	0.54	0.72	0.87	1.73	0.98	0.86	0.62	0.88
RAD51D	RFX1	5989	979	7.5	0	3.08746	cluster3	2.58	1.08	1.54	0.38	-0.95	-0.05	0.03	1.21	-0.08	1.02	1.57	0.65	1.25	0.45	1.71	0.23	0.31	-0.43	-0.97	-1.62	-0.25	-0.65	0.19	-1.6	1.19	0.59
RAD51D	RER1	11079	196	1.5	0	1.32193	cluster3	1.31	1.84	1.5	1.03	1.59	-0.06	0.02	-0.13	-0.94	-0.7	1.95	0.43	-0.99	0.32	1.18	-0.12	0.19	0.6	0.41	2.43	1.79	-0.02	0.92	0.49	0.22	0.51
RAD51B	POF1B	79983	589	0	4.5	-2.45943	cluster2	-1.28	0.95	0.17	-0.55	0.49	-0.79	1.09	-0.59	1.6	-0.43	-1.77	-0.85	1.11	0.2	-0.72	-0.71	-0.66	-1.17	-0.62	-0.38	-0.02	0.66	0.62	-0.25	1	2.04
RAD51B	PAXBP1	94104	917	7	0	3	cluster3	1.29	0.01	0.96	1.57	1.63	1.76	1.94	1.49	-0.49	-0.16	0.22	0.04	0.21	0.46	-0.44	0.02	-1.1	0.54	0.81	-0.25	-0.38	-0.67	0.45	-0.92	-1.57	0.29
XRCC3	NVL	4931	856	0	6.5	-2.90689	cluster3	1.71	-1.48	1.21	0.63	0.14	-0.45	0.07	0.88	0.06	0.12	0.05	-0.38	-0.95	-0.09	1.08	1.17	0.38	4.59	4.67	4.96	-1.59	-1.39	-1.52	-2.64	-1.43	-1.27
XRCC3	TNPO3	23534	923	7	0	3	cluster3	1.5	-0.08	0.89	2.46	1.32	1.87	1.68	1.2	-0.09	-0.12	0.24	0.31	-0.58	1.11	0.52	-0.13	-0.4	0.18	0.67	-0.06	0.51	1.3	0.72	0.69	0.99	-1.13
XRCC3	MRPS9	64965	396	0	3	-2	cluster3	1.39	0.62	1.68	-1.15	-0.73	-1.01	-0.91	0.91	-0.23	-0.21	1.05	0.57	-0.76	-1.82	-0.28	-0.22	-1.8	0.59	-0.38	-0.52	-1	0.46	1.02	-0.62	-0.81	0.67
RAD51D	ALYREF	10189	264	0	2	-1.58496	cluster2	-1.48	0.78	-0.84	-0.65	0.08	-0.46	-0.13	-1.11	-0.56	-0.41	-0.55	-0.47	0.92	-0.03	0.73	1.47	-0.37	-0.74	-0.06	-1.39	0.23	0.79	-0.6	0.94	-0.52	0.9
RAD51D	TRIM33	51592	1127	8.5	0	3.24793	cluster1	-1.31	-0.73	-0.73	-0.11	-1.27	-2.41	-0.87	-1.48	-0.21	0.31	-0.45	-3.58	-3.18	1.19	-0.02	0.91	2.74	-1.17	-0.73	1.16	0.83	-1.2	-1.49	-3.08	0.78	1.09
RAD51D	PHC3	80012	995	0	7.5	-3.08746	cluster2	-1.38	-0.09	-0.66	-0.38	-0.3	-0.7	-0.15	0.29	0.14	0.89	0.09	0.76	-1.76	-0.22	0.31	0.8	-1.37	-0.2	-0.55	0.29	1.02	-0.08	-0.59	0.06	-0.5	-0.78
XRCC3	OSGEP	55644	335	0	2.5	-1.80735	cluster2	-1.94	1.1	-0.18	0.6	1.46	0.4	1.68	0.44	-0.46	0.17	1.39	-0.04	0.72	0.45	-0.56	0.7	0.73	1.89	1.9	1.45	0.71	0.57	-0.05	0.81	1.24	1.64
RAD51C	TOR1AIP2	163590	470	3.5	0	2.16993	cluster3	1.82	-0.93	0.94	0.42	-0.28	-0.25	0.53	0.8	-0.03	0.02	1.31	-0.01	1.79	-0.09	0.83	-0.5	0.67	0.16	-0.23	-0.55	-0.77	-0.91	-0.98	-0.11	-1.53	-2.11
XRCC3	TOR1AIP2	163590	470	3.5	0	2.16993	cluster3	1.82	-0.93	0.94	0.42	-0.28	-0.25	0.53	0.8	-0.03	0.02	1.31	-0.01	1.79	-0.09	0.83	-0.5	0.67	0.16	-0.23	-0.55	-0.77	-0.91	-0.98	-0.11	-1.53	-2.11
XRCC3	KIFC1	3833	673	0	5	-2.58496	cluster2	-1.76	-0.61	-1.4	0.07	-1.44	-0.96	0.24	-1.51	1.14	-0.04	-1.04	-0.53	-0.93	-0.2	1.03	0.26	-0.21	-1.11	-0.28	-0.44	-0.03	1.21	0.55	0.75	0.91	-0.3
RAD51D	PHIP	55023	1821	0	13.5	-3.85798	cluster2	-2.96	-0.79	-0.52	1.51	-1.21	0.49	-0.79	-3.35	-0.65	-0.8	-1.29	1.03	-1.6	-1.39	-2.69	-0.82	-3.62	-1.02	-1.09	0.32	2.09	1.26	-0.26	-0.93	-0.37	-0.36
RAD51B	BLM	641	1417	0	10.5	-3.52356	cluster1	-1.4	1.12	-0.57	-0.41	0.67	-2.19	-1.07	-2.28	-4.6	-3.94	0.55	-0.12	0.09	1.16	-1.06	0.17	0.17	1.66	0.71	-0.21	-2.98	-2.39	-2.35	-0.24	-2.13	0.34
RAD51C	BLM	641	1417	10.5	0	3.52356	cluster1	-1.4	1.12	-0.57	-0.41	0.67	-2.19	-1.07	-2.28	-4.6	-3.94	0.55	-0.12	0.09	1.16	-1.06	0.17	0.17	1.66	0.71	-0.21	-2.98	-2.39	-2.35	-0.24	-2.13	0.34
RAD51D	CTSB	1508	339	2.5	0	1.80735	cluster3	1.32	0.32	0.7	-0.34	-0.12	-1.26	-0.65	0.36	0.76	1.11	2.06	-0.37	-0.3	2.11	0.69	0.16	1.42	-0.77	-0.34	0.41	-0.29	1.55	0.61	0.58	0.56	0.41
XRCC2	RRP9	9136	475	3.5	0	2.16993	cluster2	-1.29	1.15	-1.57	1.38	0.03	-0.09	-0.03	-1.26	0.89	0.84	1.22	-1.22	0.04	0.5	0.27	1.35	-1.37	2.23	1.87	1.88	0.34	0.64	-0.95	-0.12	0.08	0.87
RAD51B	OSBPL8	114882	889	0	6.5	-2.90689	cluster3	1.29	-0.08	1.1	-1.08	-1.09	-1.04	0	0.58	-0.72	0.19	2.28	-0.36	-1.32	-1.42	-0.02	-0.3	-1.24	0.02	-1.07	-0.33	-0.13	-0.46	0.58	0.58	-0.9	0.1
RAD51C	GCLM	2730	274	0	2	-1.58496	cluster2	-1.7	0.51	-2.83	0.93	0.67	0.85	-0.42	-1.7	0.21	-0.2	-1.42	0.03	0.25	0.58	-2.27	0.33	-0.64	-0.02	-0.59	-0.01	1.04	3.41	0.07	0.92	0.02	0.57
RAD51D	GCLM	2730	274	2	0	1.58496	cluster2	-1.7	0.51	-2.83	0.93	0.67	0.85	-0.42	-1.7	0.21	-0.2	-1.42	0.03	0.25	0.58	-2.27	0.33	-0.64	-0.02	-0.59	-0.01	1.04	3.41	0.07	0.92	0.02	0.57
XRCC2	SLK	9748	1235	0	9	-3.32193	cluster2	-1.59	2.35	-0.85	-0.53	0.96	1.25	0.58	-0.85	-2.05	-1.3	-0.11	1.73	1	-0.78	0.01	1.03	0.94	2.21	0.59	0.37	-0.21	0.26	1.62	-0.58	0.98	0.88
RAD51B	BLVRB	645	206	0	1.5	-1.32193	cluster3	1.56	-0.64	1.25	1.86	0.01	-0.48	0.21	1.28	-1.04	-0.08	0.59	-0.93	0.19	-0.04	0.85	1.38	0.85	-0.22	0.18	1.01	-0.81	-0.94	0.01	-0.98	0.06	-0.13
XRCC3	RHOT2	89941	618	0	4.5	-2.45943	cluster3	1.28	-0.11	0.82	-0.45	0.17	0.02	0.74	1	-0.77	-0.49	0.74	0.2	0.14	-0.58	1.32	0.24	0.42	0.55	0.38	0.56	-0.09	-0.24	0.6	-0.19	0.91	0.14
XRCC2	BCKDK	10295	412	3	0	2	cluster3	1.49	1.1	0.49	1.34	1.81	2.08	1.4	1.05	-0.1	-0.41	1.74	0.93	2.26	1.12	-1.13	0.83	0.16	-0.58	-0.7	-0.02	0.41	-0.37	-0.66	0.39	1.12	0.54
RAD51B	AURKB	9212	344	2.5	0	1.80735	cluster3	1.81	0.25	1.53	0.72	-0.43	-0.32	0.54	0.8	-0.35	0.61	0.74	-0.27	-1.36	0.34	-0.17	0.29	-1.08	2.17	1.51	2.7	-0.84	0.62	0.66	-0.97	0.16	-0.84
RAD51C	AURKB	9212	344	2.5	0	1.80735	cluster3	1.81	0.25	1.53	0.72	-0.43	-0.32	0.54	0.8	-0.35	0.61	0.74	-0.27	-1.36	0.34	-0.17	0.29	-1.08	2.17	1.51	2.7	-0.84	0.62	0.66	-0.97	0.16	-0.84
RAD51C	SEC63	11231	760	0	5.5	-2.70044	cluster3	1.32	1.98	2.72	2.73	-0.17	-0.28	-0.47	1.14	0.89	1.92	1.09	0.89	0.22	-0.51	-0.42	1.44	3.62	4.67	2.22	2.36	-0.77	-1.29	1.84	0.92	0.02	0.96
RAD51C	TWF2	11344	349	2.5	0	1.80735	cluster3	1.65	-0.35	1.31	-0.71	-0.53	0.34	-0.08	0.46	-1.57	0.49	0.87	-0.28	0.04	0.47	-1.19	-1.73	-2.7	-0.43	-1.59	-1.43	0.29	-0.11	0.32	-0.32	0.83	-0.41
XRCC2	AKT2	208	419	0	3	-2	cluster3	1.55	-0.8	0.66	0.24	2.12	0.8	0.61	1.01	-0.13	-0.19	1.13	0.48	0.68	-0.07	1.53	0.85	1.2	0.26	-0.29	0.04	-1.86	-0.87	-0.24	-0.98	-1.26	-0.03
XRCC3	FLII	2314	1258	9	0	3.32193	cluster1	1.45	-2.14	1.7	1.56	3.5	-0.22	-2.09	0.4	-0.76	-0.62	-0.58	-2.75	-0.06	1.23	1.02	0.67	-0.17	-1.5	-1.12	-1.25	-1.94	-2.44	-2.47	-2.06	-1.32	-0.16
RAD51D	MTHFD1L	25902	979	7	0	3	cluster2	-1.34	-0.33	-1.55	1.03	0.25	1.45	0.15	-1.4	1.75	0.93	0.32	-0.18	-0.41	1.1	2.02	0.19	-1.66	-0.48	-0.66	-1.3	0.73	0.67	1.03	-0.28	-0.89	-1.36
RAD51C	PSMD8	5714	350	0	2.5	-1.80735	cluster3	1.28	-1.13	1.59	0.25	-0.57	1.02	-0.15	0.89	-0.73	-0.45	0.76	-0.04	0.98	-0.18	0.7	0.06	0.51	1.13	0.88	-0.42	0.6	0.67	0.77	-0.61	1.03	-0.15
RAD51D	BBX	56987	911	6.5	0	2.90689	cluster1	-1.4	-1.04	0.63	-0.92	-1.56	-1.59	-0.48	-0.47	-1.69	-0.53	-1.26	-1.86	-1.77	-0.24	-2.98	-1.74	1.47	-1.49	-1.6	-2.36	-4.11	-0.23	-1.01	-0.3	-0.7	2.15
RAD51D	RREB1	6239	1687	0	12	-3.70044	cluster3	1.46	-0.99	1.02	0.03	-0.84	0.65	0.83	0.28	0.3	-0.12	1.9	0.01	-1.09	0.39	0.42	0.7	-0.28	-1.29	-0.41	-0.94	-0.56	-1.23	-1.27	-0.71	0.11	1.17
RAD51B	ZMYM4	9202	1548	11	0	3.58496	cluster3	1.81	-2.46	2.11	0.59	-0.5	0.32	-0.16	1.86	-0.21	-0.83	1.37	0.38	-0.09	1.62	-2.17	-1.73	-0.33	-1.16	-1.04	-0.72	-0.44	-0.93	0.93	0.19	-1.32	-0.65
RAD51C	NDUFA10	4705	355	2.5	0	1.80735	cluster2	-1.91	1.24	-1.33	1.12	0.8	1.64	1.53	-1.55	-0.15	-0.07	-0.37	0	-0.53	0.06	-0.8	-0.31	0.84	-0.27	-0.04	-0.29	0.01	2.27	1.77	0.38	1.2	0.92
XRCC3	NDUFA10	4705	355	2.5	0	1.80735	cluster2	-1.91	1.24	-1.33	1.12	0.8	1.64	1.53	-1.55	-0.15	-0.07	-0.37	0	-0.53	0.06	-0.8	-0.31	0.84	-0.27	-0.04	-0.29	0.01	2.27	1.77	0.38	1.2	0.92
RAD51D	ICMT	23463	284	2	0	1.58496	cluster2	-1.9	-0.17	-1.23	1.62	1.52	-0.71	-0.19	-2.42	0.76	-0.45	-1.16	0.83	1.1	-2.73	1.15	0.22	0.24	0.53	0.96	-0.02	-0.11	-0.13	4.05	1.27	0.32	0.08
XRCC3	ICMT	23463	284	0	2	-1.58496	cluster2	-1.9	-0.17	-1.23	1.62	1.52	-0.71	-0.19	-2.42	0.76	-0.45	-1.16	0.83	1.1	-2.73	1.15	0.22	0.24	0.53	0.96	-0.02	-0.11	-0.13	4.05	1.27	0.32	0.08
RAD51D	TNPO3	23534	923	0	6.5	-2.90689	cluster3	1.5	-0.08	0.89	2.46	1.32	1.87	1.68	1.2	-0.09	-0.12	0.24	0.31	-0.58	1.11	0.52	-0.13	-0.4	0.18	0.67	-0.06	0.51	1.3	0.72	0.69	0.99	-1.13
RAD51D	PHC3	80012	995	7	0	3	cluster2	-1.38	-0.09	-0.66	-0.38	-0.3	-0.7	-0.15	0.29	0.14	0.89	0.09	0.76	-1.76	-0.22	0.31	0.8	-1.37	-0.2	-0.55	0.29	1.02	-0.08	-0.59	0.06	-0.5	-0.78
RAD51B	STAT1	6772	712	5	0	2.58496	cluster3	1.52	-1.05	0.81	1.16	-2.13	0.96	0.2	1.04	0.79	-1.2	0.62	-0.01	-1.18	-0.24	-1.32	1.42	-0.65	-0.37	-0.06	0.2	-0.59	0.11	-1.04	0.11	-0.05	-0.09
RAD51C	NVL	4931	856	6	0	2.80735	cluster3	1.71	-1.48	1.21	0.63	0.14	-0.45	0.07	0.88	0.06	0.12	0.05	-0.38	-0.95	-0.09	1.08	1.17	0.38	4.59	4.67	4.96	-1.59	-1.39	-1.52	-2.64	-1.43	-1.27
XRCC2	NVL	4931	856	0	6	-2.80735	cluster3	1.71	-1.48	1.21	0.63	0.14	-0.45	0.07	0.88	0.06	0.12	0.05	-0.38	-0.95	-0.09	1.08	1.17	0.38	4.59	4.67	4.96	-1.59	-1.39	-1.52	-2.64	-1.43	-1.27
RAD51C	NOP14	8602	857	6	0	2.80735	cluster2	-2.3	0.61	-1.47	0.33	-0.03	-0.32	0.64	-1.08	-1.9	0.27	0.81	0.81	-0.38	-0.25	0.05	0.41	-0.61	1.7	2.36	2.63	-0.39	0.16	-0.84	-0.3	-0.31	1.19
XRCC2	ATP2B1	490	1220	8.5	0	3.24793	cluster2	-2.32	0.83	-1.44	-1.17	-0.97	-0.9	-1.16	-1.52	-1.18	-0.92	-2.11	1.66	0.91	-0.63	0.06	-0.04	-2.13	-0.28	-1.31	-0.53	1.57	-0.46	-0.84	-0.67	-1.83	-0.17
XRCC2	AKAP8L	26993	646	4.5	0	2.45943	cluster3	1.8	-0.02	0.3	1.48	0.55	0	0.47	-0.02	1.39	-0.07	1.25	0.57	-1.04	1	-0.42	0.15	0.8	-0.18	-0.14	0.16	0.31	0.57	-0.26	1.19	0.27	-0.66
XRCC2	AKAP8L	26993	646	0	4.5	-2.45943	cluster3	1.8	-0.02	0.3	1.48	0.55	0	0.47	-0.02	1.39	-0.07	1.25	0.57	-1.04	1	-0.42	0.15	0.8	-0.18	-0.14	0.16	0.31	0.57	-0.26	1.19	0.27	-0.66
XRCC3	RRM1	6240	792	5.5	0	2.70044	cluster1	-3.15	-2.31	-2.65	-1.42	-0.53	-0.26	-0.9	-2.22	-0.73	0.55	-0.46	0.11	-2.28	-2.46	-1.7	1.26	1.47	0.52	1.63	0.57	-1.61	-1.57	-1.97	-0.82	-1.95	0.47
XRCC3	MAPK1	5594	360	2.5	0	1.80735	cluster3	1.34	2.56	1.21	-0.97	-0.26	-0.06	0.19	2.01	-0.47	-0.54	2.89	2.07	-0.71	-1.86	0.78	-0.03	-4.66	0.17	0.69	1.56	1.94	0.66	-0.03	0.6	1.24	-0.61
XRCC2	DNAJC10	54431	793	0	5.5	-2.70044	cluster3	1.41	-1.8	1.14	-1.4	-1.27	-1.22	-1.9	1.79	-0.81	-0.78	0.31	-1.36	-1.42	-0.75	-0.82	0.36	0.04	0.57	0.93	0.25	0.44	-0.63	0.17	0.63	-1.94	-0.1
XRCC3	DNAJC10	54431	793	5.5	0	2.70044	cluster3	1.41	-1.8	1.14	-1.4	-1.27	-1.22	-1.9	1.79	-0.81	-0.78	0.31	-1.36	-1.42	-0.75	-0.82	0.36	0.04	0.57	0.93	0.25	0.44	-0.63	0.17	0.63	-1.94	-0.1
RAD51D	GIGYF2	26058	1299	0	9	-3.32193	cluster1	-1.39	-2.01	-2.08	-2.94	-2.73	-3.35	-0.6	-1.44	-2.13	-3.6	-2.25	-2.53	0.26	-1.8	-0.62	-2.55	-0.65	-0.15	-1.36	-1.16	-1.43	-3.42	-2.16	-2.9	-1.56	-2.38
XRCC3	GIGYF2	26058	1299	9	0	3.32193	cluster1	-1.39	-2.01	-2.08	-2.94	-2.73	-3.35	-0.6	-1.44	-2.13	-3.6	-2.25	-2.53	0.26	-1.8	-0.62	-2.55	-0.65	-0.15	-1.36	-1.16	-1.43	-3.42	-2.16	-2.9	-1.56	-2.38
RAD51B	AP2M1	1173	435	3	0	2	cluster1	-1.4	-3.52	-1.58	-2.9	-0.76	-1.39	-0.63	-1.04	-3.47	-1.71	-0.9	1.08	-0.56	-3.68	-1.31	0.22	4.08	1.23	0.15	-0.61	-2.22	-1.96	-3.49	-1.37	-1.87	-1.21
RAD51B	PKP1	5317	726	5	0	2.58496	cluster2	-2.33	0.77	-2.73	0.91	0.84	0.52	0.7	-1.94	0.88	0.59	-0.85	-1.58	0.17	0.76	-0.06	-0.66	-0.93	-0.78	0.64	0.63	0.89	0.92	-0.1	0.37	-0.28	0.8
RAD51D	MRPS34	65993	218	1.5	0	1.32193	cluster3	1.28	0.2	0.2	0	-0.75	1.08	-0.27	0.54	-0.03	0.8	1.1	-0.21	-0.78	0.1	-1.77	3.2	-0.8	1.92	0.93	1.17	1.36	1.41	0.27	-0.03	-0.84	0.44
RAD51C	CYP51A1	1595	509	0	3.5	-2.16993	cluster2	-2.27	-0.38	0.45	0.09	-0.44	0.59	0.36	-0.66	-0.14	0.79	-0.69	-0.46	0.94	-0.59	-0.28	-0.51	-0.71	-0.12	-0.39	0.33	-0.72	-0.59	-0.74	-0.5	0.35	1.05
RAD51C	NSD1	64324	2696	18.5	0	4.2854	cluster3	1.27	-0.63	0.35	0.12	1.12	0.9	-1.18	-0.14	0.91	-0.28	0.15	1.16	-0.65	1.04	-1.55	1.38	-0.7	0	2.15	1.94	1.61	1.59	-1.95	-0.9	-0.16	-0.83
RAD51C	DNAJC7	7266	438	3	0	2	cluster2	-1.27	0.06	-0.11	0.17	-0.85	0.37	-0.82	0.19	-0.16	-0.74	-0.06	0.4	-1.42	0.57	-0.91	0.09	0.57	0.08	-0.13	-0.6	1.45	-0.23	-0.02	-0.03	0.32	0.62
RAD51D	SCAF11	9169	1463	10	0	3.45943	cluster2	-1.49	-1.09	-0.57	-2.07	-1.92	-2.29	-1.35	-0.23	-0.65	0.67	-0.33	-1.7	-0.93	-1.95	-0.18	1.15	1.26	-0.25	1.44	1.21	0.62	0.9	0.35	1.87	-0.77	0.39
RAD51C	ALG5	29880	294	0	2	-1.58496	cluster2	-2.06	0.94	-1.7	-1.2	0.06	-1.61	-0.19	-1.96	-0.25	-1.25	-0.18	-0.21	0.3	-1.94	0.88	0.55	1.89	1.27	0.22	0.57	-0.87	-0.17	0.27	-0.48	0.94	0.46
XRCC2	POF1B	79983	589	4	0	2.32193	cluster2	-1.28	0.95	0.17	-0.55	0.49	-0.79	1.09	-0.59	1.6	-0.43	-1.77	-0.85	1.11	0.2	-0.72	-0.71	-0.66	-1.17	-0.62	-0.38	-0.02	0.66	0.62	-0.25	1	2.04
XRCC2	NOC4L	79050	516	3.5	0	2.16993	cluster3	-2.28	1.57	-1.96	-0.64	1.52	0.47	0.87	-2.65	1.08	-0.08	-2.89	-0.72	0.28	1.43	0.61	-0.69	-1.49	3.61	3.84	4.4	-0.97	-0.87	1.23	0.17	1.6	1.54
RAD51C	NF2	4771	590	4	0	2.32193	cluster1	-1.46	-6.49	-2.2	-5.03	-1.14	1.89	-2.78	1.27	0.57	-0.86	0.19	-0.84	0.24	9.86	-14.98	0.61	-0.33	-4.14	-1.26	3.06	6.54	-0.78	-4.66	-0.72	-1.36	-1.37
RAD51C	CAMK2B	816	666	4.5	4.5	0	cluster3	1.68	-1.25	1.21	-0.55	-1.55	-1.18	-0.41	1.3	1	-0.15	0.51	0.59	-0.65	-1.2	1	0.01	-0.15	0	0.59	0.58	-1.53	0.22	-0.19	-1.77	-1.29	-0.87
RAD51D	OSBPL8	114882	889	6	0	2.80735	cluster3	1.29	-0.08	1.1	-1.08	-1.09	-1.04	0	0.58	-0.72	0.19	2.28	-0.36	-1.32	-1.42	-0.02	-0.3	-1.24	0.02	-1.07	-0.33	-0.13	-0.46	0.58	0.58	-0.9	0.1
RAD51C	ARID3A	1820	593	4	0	2.32193	cluster3	1.4	0.36	1	0.04	0.18	-0.1	0.46	0.36	-0.02	0.29	-0.05	0.56	-0.06	1.16	0.93	0.55	0.05	-0.45	-0.74	-0.92	-1.13	-0.55	-0.15	-1.15	-1.41	-0.32
RAD51C	NTMT1	28989	223	1.5	0	1.32193	cluster3	2.14	-1.06	1.65	0.36	1.31	0.29	-0.01	0.88	-0.5	0.05	1.81	1.49	0.91	-0.08	0.18	1.91	1.57	1.29	0.84	0.53	0.41	-0.41	0.15	0.55	-1.31	-1.17
XRCC2	BLM	641	1417	9.5	0	3.39232	cluster1	-1.4	1.12	-0.57	-0.41	0.67	-2.19	-1.07	-2.28	-4.6	-3.94	0.55	-0.12	0.09	1.16	-1.06	0.17	0.17	1.66	0.71	-0.21	-2.98	-2.39	-2.35	-0.24	-2.13	0.34
XRCC2	NDC1	55706	674	0	4.5	-2.45943	cluster2	-1.42	-0.24	-1.04	1.15	-0.19	-0.63	-0.78	-2.24	-1.08	-0.78	0.32	-0.04	0.52	0.31	0.46	-0.47	0.44	2.41	2.34	0.96	0.08	0.7	0.36	-0.47	-0.47	-0.42
RAD51D	RAB21	23011	225	1.5	0	1.32193	cluster2	-1.68	1.36	-0.83	0.21	1	-0.38	0.93	-1.5	-0.91	0.81	-0.64	0.67	-0.92	-0.01	1.04	-0.29	1.38	1.13	0.88	1.08	-0.16	0.56	0.73	0.31	1.51	-0.97
RAD51B	RBFOX2	23543	451	0	3	-2	cluster3	1.85	0.65	0.08	-0.89	-0.28	0.49	0.99	1.17	-0.18	-0.86	0.64	-0.5	0.42	0.28	-1.42	-0.04	0.25	1.18	0.23	0.61	-0.24	-0.11	1.03	-0.67	-0.29	-0.33
RAD51B	HM13	81502	377	2.5	0	1.80735	cluster2	-1.31	-0.02	-1.31	1.88	1.58	1.46	0.53	-0.79	-0.33	-0.8	-0.17	0.95	0.99	1.47	-0.17	1.4	-0.46	-0.67	0.45	1.41	1.57	0.16	0.38	0.23	-0.03	0.54
XRCC3	ADAM7	8756	754	5	0	2.58496	cluster2	-1.52	-0.12	0.1	-0.03	-0.33	-0.03	-0.65	-0.67	-0.34	-0.79	0.09	0.03	0.69	0.13	-0.13	0.13	0	-0.48	-0.07	-0.11	1.26	0.41	-0.32	0.49	-0.55	0.12
RAD51C	CHCHD2	51142	151	1	0	1	cluster2	-1.4	1.91	-0.86	1.59	0.72	-0.53	0.06	-2	-0.11	0.4	0.5	-0.89	-0.35	1.37	-0.25	1.77	0.51	0.44	0.92	0.36	0.1	0.03	0.02	0.16	1.11	1.13
XRCC2	LEMD3	23592	910	0	6	-2.80735	cluster2	-1.58	0.56	0	-0.96	-1.33	-0.36	1.04	-1.26	-0.3	-0.52	-1.11	-0.1	0.11	-1	1.11	0.99	0.39	1.3	0.28	0.82	-0.03	0.84	0.67	-0.35	1.6	-1.76
RAD51C	HSPA4L	22824	839	0	5.5	-2.70044	cluster2	-2.25	-0.76	-1.26	-0.05	-1.03	-0.29	-0.93	-0.4	0.24	0.58	-0.54	0.03	1.03	-1.65	-0.93	-0.81	-0.32	-0.01	0.21	0.61	0.6	0.58	-0.32	0.72	-1.23	0.09
RAD51D	GIGYF2	26058	1299	8.5	0	3.24793	cluster1	-1.39	-2.01	-2.08	-2.94	-2.73	-3.35	-0.6	-1.44	-2.13	-3.6	-2.25	-2.53	0.26	-1.8	-0.62	-2.55	-0.65	-0.15	-1.36	-1.16	-1.43	-3.42	-2.16	-2.9	-1.56	-2.38
RAD51C	PTCD3	55037	689	4.5	0	2.45943	cluster3	1.67	2.35	1.58	0.31	1.12	0.89	0.92	1.51	0.9	0.1	0.15	1.4	-0.82	-0.4	0.37	0	-1.27	0.61	0.31	-0.09	-1.15	1.85	0.89	0.06	0.72	0.67
RAD51C	RREB1	6239	1687	0	11	-3.58496	cluster3	1.46	-0.99	1.02	0.03	-0.84	0.65	0.83	0.28	0.3	-0.12	1.9	0.01	-1.09	0.39	0.42	0.7	-0.28	-1.29	-0.41	-0.94	-0.56	-1.23	-1.27	-0.71	0.11	1.17
RAD51B	RHOT2	89941	618	4	0	2.32193	cluster3	1.28	-0.11	0.82	-0.45	0.17	0.02	0.74	1	-0.77	-0.49	0.74	0.2	0.14	-0.58	1.32	0.24	0.42	0.55	0.38	0.56	-0.09	-0.24	0.6	-0.19	0.91	0.14
XRCC3	ANXA7	310	466	0	3	-2	cluster2	-1.85	0.22	-1.43	-0.58	-2.06	-0.43	-0.62	-0.67	-0.26	0.23	-1.57	-0.63	-2.78	-1.69	0.04	1.36	1.28	-0.01	1.19	1.04	0.95	-0.11	-1.59	0.27	0.07	-0.76
RAD51B	ANXA7	310	466	0	3	-2	cluster2	-1.85	0.22	-1.43	-0.58	-2.06	-0.43	-0.62	-0.67	-0.26	0.23	-1.57	-0.63	-2.78	-1.69	0.04	1.36	1.28	-0.01	1.19	1.04	0.95	-0.11	-1.59	0.27	0.07	-0.76
RAD51D	CASZ1	54897	1166	0	7.5	-3.08746	cluster2	-1.97	0.18	-0.24	-1.5	-0.79	-2.12	-1.32	-0.87	-0.37	-0.16	-1.88	-0.06	-0.85	-0.48	0.44	-0.68	-0.22	0.15	0.43	0.86	-0.14	0.27	-0.27	-1.07	1.51	1.39
RAD51B	MRPL4	51073	311	0	2	-1.58496	cluster3	1.47	1.79	1.04	-0.15	1.1	-0.22	-0.84	2	-0.13	0.9	0.58	0.88	-0.5	-1.14	2.27	2.02	0.89	1.35	-0.02	0.21	-1.24	-0.08	0.72	1.4	1.18	1.35
XRCC2	MRPL4	51073	311	0	2	-1.58496	cluster3	1.47	1.79	1.04	-0.15	1.1	-0.22	-0.84	2	-0.13	0.9	0.58	0.88	-0.5	-1.14	2.27	2.02	0.89	1.35	-0.02	0.21	-1.24	-0.08	0.72	1.4	1.18	1.35
RAD51B	NVL	4931	856	5.5	0	2.70044	cluster3	1.71	-1.48	1.21	0.63	0.14	-0.45	0.07	0.88	0.06	0.12	0.05	-0.38	-0.95	-0.09	1.08	1.17	0.38	4.59	4.67	4.96	-1.59	-1.39	-1.52	-2.64	-1.43	-1.27
XRCC2	PURB	5814	312	2	0	1.58496	cluster2	-1.41	0.48	-0.62	0.74	1.05	1.43	1.03	-1.47	-0.15	0.68	-0.38	0.68	-1.49	0.41	0.55	-0.47	0.49	0.19	-0.21	-0.33	-0.15	0.06	0.52	-0.66	1.38	0.45
XRCC2	PURB	5814	312	0	2	-1.58496	cluster2	-1.41	0.48	-0.62	0.74	1.05	1.43	1.03	-1.47	-0.15	0.68	-0.38	0.68	-1.49	0.41	0.55	-0.47	0.49	0.19	-0.21	-0.33	-0.15	0.06	0.52	-0.66	1.38	0.45
XRCC3	CIAPIN1	57019	312	0	2	-1.58496	cluster2	-1.6	-0.09	-0.98	-1.12	0.17	-0.48	-0.79	-0.66	0.19	1.34	-0.93	0.3	-1.2	-0.48	-0.45	0.69	1.3	1.22	1.29	2.04	-0.07	0.34	0.23	-0.3	1.1	0.16
XRCC2	RNASEH2B	79621	312	0	2	-1.58496	cluster1	-4.55	-6.39	-6.3	-4.26	0.15	-2.65	-3.49	-1.11	-1.81	-4.16	-4.27	-5.14	-11.3	-4.39	-2.1	0.25	2.12	0.47	0.14	0.24	-2.95	-2.83	-4.2	-1.64	-2.32	-2.14
RAD51C	NCAPG	64151	1015	6.5	0	2.90689	cluster3	1.4	-0.67	1.47	0.01	-1.62	-0.52	-1.35	1.54	-0.58	-0.54	0.28	-0.18	-0.63	0.19	0.01	0.52	1.27	1.65	2.04	3.66	-0.87	-0.75	-0.41	-1.28	-0.56	-0.84
RAD51C	NCAPG	64151	1015	0	6.5	-2.90689	cluster3	1.4	-0.67	1.47	0.01	-1.62	-0.52	-1.35	1.54	-0.58	-0.54	0.28	-0.18	-0.63	0.19	0.01	0.52	1.27	1.65	2.04	3.66	-0.87	-0.75	-0.41	-1.28	-0.56	-0.84
XRCC2	PRKRA	8575	313	0	2	-1.58496	cluster2	-2.07	0.03	-1.05	-0.51	-0.52	-0.88	-0.9	-0.28	0.13	-0.77	-0.81	-0.05	0.64	-0.36	-0.53	1.31	0.53	-0.63	-1.64	-1.78	1.35	0.85	0.58	1.49	0.84	-0.24
XRCC2	TEX264	51368	313	0	2	-1.58496	cluster2	-1.29	0.63	-1.14	0.31	1.9	0.84	0.83	-1.4	0.23	-0.11	-1.65	-0.31	-0.61	1.02	-0.84	-0.21	1.25	0.29	1.16	-0.4	-0.44	-0.8	-0.28	-0.61	0.66	0.16
RAD51B	TOR1AIP2	163590	470	0	3	-2	cluster3	1.82	-0.93	0.94	0.42	-0.28	-0.25	0.53	0.8	-0.03	0.02	1.31	-0.01	1.79	-0.09	0.83	-0.5	0.67	0.16	-0.23	-0.55	-0.77	-0.91	-0.98	-0.11	-1.53	-2.11
XRCC3	PLS1	5357	629	0	4	-2.32193	cluster3	1.72	-0.42	1.47	1.19	0.35	1.38	0.83	2.1	-0.53	-0.7	1.44	-0.39	0.59	1.5	-0.24	1.09	0.08	-0.33	0.44	0.37	0.18	0.99	-0.18	1.37	0.31	1.71
RAD51C	RABL3	285282	236	1.5	0	1.32193	cluster3	2.08	0.98	2.2	0.56	-1.51	-1.39	-0.24	2.11	-0.54	0.58	0.23	0.2	-0.11	0.06	0.47	-0.29	1.29	1.09	0.47	1.22	2.77	0.33	1.99	1.53	-0.03	1.03
XRCC2	IQGAP2	10788	1575	0	10	-3.45943	cluster3	1.63	-0.39	0.59	0.71	0.05	0.07	0.1	1.34	-0.21	-0.97	-0.38	-0.63	-0.27	-0.48	0.56	-0.52	-0.06	0.21	0.04	0.2	-1.92	0.17	-0.36	0.01	-0.83	-0.25
RAD51B	STAT1	6772	712	0	4.5	-2.45943	cluster3	1.52	-1.05	0.81	1.16	-2.13	0.96	0.2	1.04	0.79	-1.2	0.62	-0.01	-1.18	-0.24	-1.32	1.42	-0.65	-0.37	-0.06	0.2	-0.59	0.11	-1.04	0.11	-0.05	-0.09
RAD51C	MRPS9	64965	396	2.5	0	1.80735	cluster3	1.39	0.62	1.68	-1.15	-0.73	-1.01	-0.91	0.91	-0.23	-0.21	1.05	0.57	-0.76	-1.82	-0.28	-0.22	-1.8	0.59	-0.38	-0.52	-1	0.46	1.02	-0.62	-0.81	0.67
XRCC2	PIGS	94005	555	3.5	0	2.16993	cluster2	-1.38	0.12	-0.23	0.05	0.82	-0.37	-0.93	-1.95	0.13	0.08	-1.41	-0.99	-1.15	0.22	1	-0.14	0.37	-0.05	-0.09	-0.07	-1.14	-0.47	-0.45	-1.64	0.66	-0.25
RAD51D	IGF2BP2	10644	556	3.5	0	2.16993	cluster3	1.43	-0.64	1.08	2.4	2.08	0.53	1.05	1.05	0.32	0.59	0.49	-0.1	0.99	0.99	0.63	1.1	0.63	0.32	-0.02	-0.56	-0.03	0.27	0.01	1.25	-1.4	-2.1
XRCC2	SART1	9092	800	0	5	-2.58496	cluster3	1.39	1.12	1.04	0.76	-0.56	0.32	0.56	1.17	-0.22	-3.09	-0.69	0.03	0.1	1.07	0.39	1.61	0.96	0.44	1.62	0.32	-0.64	-0.31	0.25	0.19	1.46	2.41
XRCC2	PYCR2	29920	320	2	0	1.58496	cluster3	1.64	-0.69	-0.5	1.13	-0.82	0.78	0.89	0.6	-0.13	1.36	0.17	-0.54	1.66	0.27	0	0.3	-0.08	-0.48	-0.04	-0.73	-0.12	0.03	-0.45	-0.08	-0.52	-1.02
XRCC2	RBM17	84991	401	0	2.5	-1.80735	cluster2	-2.17	1.01	-1.85	-0.82	1.3	0.72	0.56	-1.58	1.87	-0.81	0.15	-0.12	1.34	1.63	-0.55	3.32	2.88	0.75	2	0.86	-1.28	0.06	-1.66	0.67	0.68	0.43
RAD51B	ARG1	383	322	0	2	-1.58496	cluster3	1.49	-0.54	0.59	-1.25	-1.87	-1.3	-0.79	1.78	-0.35	0.41	0.29	0.7	-0.55	-0.43	-1.25	-0.35	-0.62	-0.82	0.01	0	0.29	-0.51	-0.76	-0.76	1.06	-0.6
RAD51C	CCDC47	57003	483	0	3	-2	cluster2	-1.6	-0.81	-3.23	-2.01	0.53	0.79	1.18	-1.94	0.79	0.16	-1.48	0.21	-0.53	0.09	0.99	-0.11	-0.8	-0.99	-0.68	-0.56	0.89	0.43	0.84	0.6	-1.26	-2.43
RAD51D	DHX29	54505	1369	8.5	0	3.24793	cluster2	-2.11	2.89	-1.27	-0.87	0.37	-1.15	-0.11	-1.5	1.59	0.93	0.2	0.36	0.01	-0.67	-1.42	-0.35	2.34	0.6	-0.18	-0.04	0.29	-0.69	3.45	-0.37	-0.05	1.64
RAD51C	OSBPL8	114882	889	5.5	0	2.70044	cluster3	1.29	-0.08	1.1	-1.08	-1.09	-1.04	0	0.58	-0.72	0.19	2.28	-0.36	-1.32	-1.42	-0.02	-0.3	-1.24	0.02	-1.07	-0.33	-0.13	-0.46	0.58	0.58	-0.9	0.1
XRCC2	OSBPL8	114882	889	5.5	0	2.70044	cluster3	1.29	-0.08	1.1	-1.08	-1.09	-1.04	0	0.58	-0.72	0.19	2.28	-0.36	-1.32	-1.42	-0.02	-0.3	-1.24	0.02	-1.07	-0.33	-0.13	-0.46	0.58	0.58	-0.9	0.1
XRCC3	TMEM165	55858	324	0	2	-1.58496	cluster2	-1.58	-0.86	-2.08	-1.63	-0.24	1.44	0.04	-0.36	0.41	-0.74	-1.37	0.62	0.07	0.41	-2.34	-1.64	-1.39	-0.47	-0.4	0.09	0.21	0.43	1.05	-0.63	-1.36	-2.77
RAD51C	DHRS7B	25979	325	0	2	-1.58496	cluster2	-1.31	-0.04	-1.34	-0.79	0.85	1.07	1.61	-0.89	0.49	0.54	0.48	0.93	0.3	0.22	1.27	0.95	-0.07	-0.19	0.01	1.25	0.86	0.68	-0.02	0.28	0.28	0
RAD51D	DHRS7B	25979	325	2	0	1.58496	cluster2	-1.31	-0.04	-1.34	-0.79	0.85	1.07	1.61	-0.89	0.49	0.54	0.48	0.93	0.3	0.22	1.27	0.95	-0.07	-0.19	0.01	1.25	0.86	0.68	-0.02	0.28	0.28	0
RAD51C	CDK6	1021	326	2	0	1.58496	cluster3	1.45	-1.18	1.87	3	1.65	0.94	1.52	-0.42	-0.81	-0.68	-0.2	-0.41	-0.58	1.69	0.39	0.04	-1.53	2.17	1.27	0.42	0.41	0.89	0.87	-1.83	-0.77	-1.96
RAD51C	RFX1	5989	979	0	6	-2.80735	cluster3	2.58	1.08	1.54	0.38	-0.95	-0.05	0.03	1.21	-0.08	1.02	1.57	0.65	1.25	0.45	1.71	0.23	0.31	-0.43	-0.97	-1.62	-0.25	-0.65	0.19	-1.6	1.19	0.59
RAD51B	MTHFD1L	25902	979	6	0	2.80735	cluster2	-1.34	-0.33	-1.55	1.03	0.25	1.45	0.15	-1.4	1.75	0.93	0.32	-0.18	-0.41	1.1	2.02	0.19	-1.66	-0.48	-0.66	-1.3	0.73	0.67	1.03	-0.28	-0.89	-1.36
XRCC2	FDXR	2232	491	3	0	2	cluster3	1.67	0.08	0.39	-0.18	0.23	-1.42	0.24	-0.33	-1.31	-1	0	-0.47	1.76	-0.59	0.84	-0.78	0.7	4.6	4.26	3.73	-0.24	0.39	0.85	0.03	0.39	-0.98
RAD51C	SLC2A1	6513	492	0	3	-2	cluster2	-1.28	0	-0.3	-1.1	-1.16	-1.41	-1.8	-0.45	-0.17	0.55	0.27	-0.17	0.87	0.23	0.96	0.68	-0.18	-1.85	0.26	1.13	-1.61	1.93	-0.52	-0.04	0.64	0.19
XRCC2	SLC2A1	6513	492	0	3	-2	cluster2	-1.28	0	-0.3	-1.1	-1.16	-1.41	-1.8	-0.45	-0.17	0.55	0.27	-0.17	0.87	0.23	0.96	0.68	-0.18	-1.85	0.26	1.13	-1.61	1.93	-0.52	-0.04	0.64	0.19
RAD51B	B3GAT3	26229	328	2	0	1.58496	cluster2	1.86	-0.28	-0.59	-0.7	0.23	0.22	-0.81	-0.29	-0.11	-1	-0.22	-0.3	-0.57	-0.29	-4.53	1.51	-0.32	-0.08	-0.85	0.05	0.93	0.49	-0.11	-2.3	-1.05	-2.56
XRCC2	SCUBE1	80274	988	6	0	2.80735	cluster3	1.96	0.91	0.33	-0.3	0.65	-0.19	0.83	-0.28	0.45	0.08	2.4	-0.73	0.39	-1.48	0.78	0.62	-0.65	-0.48	-0.9	-0.52	-0.08	-0.37	0.09	1.15	0.72	1.55
RAD51B	YTHDF2	51441	579	3.5	0	2.16993	cluster2	-1.31	-0.19	1.37	1.36	0.14	-2.91	-1.65	-0.62	-0.27	-0.52	-1.44	-0.89	0.05	-0.99	0.65	-1.3	-1.5	-0.79	-0.38	-0.66	-1.15	-2.52	0.98	0.59	-0.3	0.42
RAD51D	LEMD3	23592	910	0	5.5	-2.70044	cluster2	-1.58	0.56	0	-0.96	-1.33	-0.36	1.04	-1.26	-0.3	-0.52	-1.11	-0.1	0.11	-1	1.11	0.99	0.39	1.3	0.28	0.82	-0.03	0.84	0.67	-0.35	1.6	-1.76
RAD51C	JUN	3725	331	2	0	1.58496	cluster1	-2.16	-0.91	-2.53	-1.26	-0.35	0.48	-1.6	-1.44	0.71	-1.32	0.08	0.72	-2.14	-0.2	0.94	0.32	-0.48	0.62	0.3	2.77	-1.63	-1.06	-1.78	-2.2	-0.18	-0.84
RAD51B	HADH	3033	331	0	2	-1.58496	cluster2	-1.99	-1.71	-0.27	-0.99	-1.07	0.28	-0.95	-0.81	0.94	-0.1	0.15	-0.24	-0.65	-0.07	-0.17	0.41	-0.91	-0.87	0.56	0.44	-0.69	-0.26	0.65	-0.87	-1.45	-1.02
RAD51B	CHUK	1147	745	4.5	0	2.45943	cluster3	2.17	1.8	2.04	1.14	0.22	0.48	0.95	1.37	-0.03	-0.26	0.33	0.22	-2.03	0.95	0	0.79	0.21	0.06	0.41	0.49	1.37	0.56	0.16	0.16	0.52	2.27
RAD51C	BBX	56987	911	5.5	0	2.70044	cluster1	-1.4	-1.04	0.63	-0.92	-1.56	-1.59	-0.48	-0.47	-1.69	-0.53	-1.26	-1.86	-1.77	-0.24	-2.98	-1.74	1.47	-1.49	-1.6	-2.36	-4.11	-0.23	-1.01	-0.3	-0.7	2.15
XRCC3	IQGAP2	10788	1575	0	9.5	-3.39232	cluster3	1.63	-0.39	0.59	0.71	0.05	0.07	0.1	1.34	-0.21	-0.97	-0.38	-0.63	-0.27	-0.48	0.56	-0.52	-0.06	0.21	0.04	0.2	-1.92	0.17	-0.36	0.01	-0.83	-0.25
RAD51D	CHORDC1	26973	332	2	0	1.58496	cluster2	-1.27	-0.65	-1.34	0.71	0.27	1.23	-1.09	-1.23	0.98	-0.14	1	0.08	3.21	0.25	-1.13	1.61	0.07	-0.29	2.05	1.94	-0.2	1.29	-0.09	-0.63	-0.17	-0.02
XRCC2	TMTC3	160418	914	0	5.5	-2.70044	cluster3	1.92	-0.53	0.86	0.43	-0.56	-0.35	0.06	1.51	0.38	0	1.36	-0.23	0.32	0.33	0.1	0.42	-0.01	-0.15	-0.07	0.08	0.81	0.9	2.14	1.85	0.29	0.59
RAD51C	MTDH	92140	582	0	3.5	-2.16993	cluster3	1.25	1.95	1.54	0.18	0.69	-0.21	1.36	1.4	-1.03	-1.28	0.48	-0.07	0.32	0.02	-0.02	-0.08	0.29	0.27	0.32	0.92	-0.26	0.09	-0.6	-0.6	1.8	2.97
RAD51B	PDS5A	23244	1337	8	0	3.16993	cluster1	-2.34	-0.89	-1.89	-0.61	-1.31	-1.7	-1.45	-1.55	-3.65	-6.13	-2.39	-2.06	0.3	-1.71	2.11	-0.11	-4.3	1.9	0.02	-1.62	-3.28	-2.98	-1.35	-1.75	-1.96	-3.28
XRCC3	PRKAR2B	5577	418	2.5	0	1.80735	cluster2	-1.88	-0.99	-2.1	0.68	0.63	0.33	0.44	-0.45	-0.12	0.96	0.07	-0.69	-0.42	-0.18	-0.82	-1.66	-2.86	0.19	-0.4	0	0.3	0.25	-0.75	-0.19	-2.33	-1.23
RAD51B	PRKAR2B	5577	418	2.5	0	1.80735	cluster2	-1.88	-0.99	-2.1	0.68	0.63	0.33	0.44	-0.45	-0.12	0.96	0.07	-0.69	-0.42	-0.18	-0.82	-1.66	-2.86	0.19	-0.4	0	0.3	0.25	-0.75	-0.19	-2.33	-1.23
RAD51C	PRKAR2B	5577	418	0	2.5	-1.80735	cluster2	-1.88	-0.99	-2.1	0.68	0.63	0.33	0.44	-0.45	-0.12	0.96	0.07	-0.69	-0.42	-0.18	-0.82	-1.66	-2.86	0.19	-0.4	0	0.3	0.25	-0.75	-0.19	-2.33	-1.23
XRCC2	OSGEP	55644	335	2	0	1.58496	cluster2	-1.94	1.1	-0.18	0.6	1.46	0.4	1.68	0.44	-0.46	0.17	1.39	-0.04	0.72	0.45	-0.56	0.7	0.73	1.89	1.9	1.45	0.71	0.57	-0.05	0.81	1.24	1.64
RAD51C	OSGEP	55644	335	2	0	1.58496	cluster2	-1.94	1.1	-0.18	0.6	1.46	0.4	1.68	0.44	-0.46	0.17	1.39	-0.04	0.72	0.45	-0.56	0.7	0.73	1.89	1.9	1.45	0.71	0.57	-0.05	0.81	1.24	1.64
XRCC2	OSGEP	55644	335	0	2	-1.58496	cluster2	-1.94	1.1	-0.18	0.6	1.46	0.4	1.68	0.44	-0.46	0.17	1.39	-0.04	0.72	0.45	-0.56	0.7	0.73	1.89	1.9	1.45	0.71	0.57	-0.05	0.81	1.24	1.64
XRCC2	MAP2K7	5609	419	0	2.5	-1.80735	cluster1	-2.46	-3.91	-2.14	-2.28	-1.12	-1.29	-3.59	-0.58	-0.49	1.51	-1.08	-1.25	-2.81	-0.35	-0.46	0.38	0.97	-0.86	-1.21	-0.75	-0.01	-1.18	-2.81	-2.96	-1.96	-0.76
XRCC3	MAP2K7	5609	419	0	2.5	-1.80735	cluster1	-2.46	-3.91	-2.14	-2.28	-1.12	-1.29	-3.59	-0.58	-0.49	1.51	-1.08	-1.25	-2.81	-0.35	-0.46	0.38	0.97	-0.86	-1.21	-0.75	-0.01	-1.18	-2.81	-2.96	-1.96	-0.76
RAD51C	AKT2	208	419	2.5	0	1.80735	cluster3	1.55	-0.8	0.66	0.24	2.12	0.8	0.61	1.01	-0.13	-0.19	1.13	0.48	0.68	-0.07	1.53	0.85	1.2	0.26	-0.29	0.04	-1.86	-0.87	-0.24	-0.98	-1.26	-0.03
RAD51B	WDHD1	11169	1006	0	6	-2.80735	cluster3	1.71	0.18	-0.01	-3.05	-1.27	-1.95	-3.27	-1.05	1.02	-3.59	-1.3	-2.04	0.93	-2.15	-0.64	-2.66	-0.73	0.99	0.96	0.61	-2.24	-2.62	-1.45	-1.66	-0.42	1.34
XRCC3	WDHD1	11169	1006	0	6	-2.80735	cluster3	1.71	0.18	-0.01	-3.05	-1.27	-1.95	-3.27	-1.05	1.02	-3.59	-1.3	-2.04	0.93	-2.15	-0.64	-2.66	-0.73	0.99	0.96	0.61	-2.24	-2.62	-1.45	-1.66	-0.42	1.34
RAD51B	HSPA4L	22824	839	5	0	2.58496	cluster2	-2.25	-0.76	-1.26	-0.05	-1.03	-0.29	-0.93	-0.4	0.24	0.58	-0.54	0.03	1.03	-1.65	-0.93	-0.81	-0.32	-0.01	0.21	0.61	0.6	0.58	-0.32	0.72	-1.23	0.09
XRCC2	POF1B	79983	589	0	3.5	-2.16993	cluster2	-1.28	0.95	0.17	-0.55	0.49	-0.79	1.09	-0.59	1.6	-0.43	-1.77	-0.85	1.11	0.2	-0.72	-0.71	-0.66	-1.17	-0.62	-0.38	-0.02	0.66	0.62	-0.25	1	2.04
XRCC2	PYGB	5834	843	5	0	2.58496	cluster3	2.28	-0.62	1.54	0.11	1	0.4	1.46	0.42	0.01	-0.32	0.41	0.11	0.45	0.7	0.22	0.59	-0.73	-0.22	-1.41	-0.65	0.82	0.04	0.46	1.36	1.3	-0.61
XRCC3	PYGB	5834	843	0	5	-2.58496	cluster3	2.28	-0.62	1.54	0.11	1	0.4	1.46	0.42	0.01	-0.32	0.41	0.11	0.45	0.7	0.22	0.59	-0.73	-0.22	-1.41	-0.65	0.82	0.04	0.46	1.36	1.3	-0.61
XRCC3	NCAPG	64151	1015	0	6	-2.80735	cluster3	1.4	-0.67	1.47	0.01	-1.62	-0.52	-1.35	1.54	-0.58	-0.54	0.28	-0.18	-0.63	0.19	0.01	0.52	1.27	1.65	2.04	3.66	-0.87	-0.75	-0.41	-1.28	-0.56	-0.84
RAD51B	CTSB	1508	339	2	0	1.58496	cluster3	1.32	0.32	0.7	-0.34	-0.12	-1.26	-0.65	0.36	0.76	1.11	2.06	-0.37	-0.3	2.11	0.69	0.16	1.42	-0.77	-0.34	0.41	-0.29	1.55	0.61	0.58	0.56	0.41
RAD51C	ETFB	2109	255	1.5	1.5	0	cluster3	1.27	0.26	1.18	-0.88	0.7	-0.91	0.49	0.19	-0.38	0.52	0.33	-0.01	0.8	-0.47	-0.94	-0.03	0.25	-0.23	-1.24	-1.35	0.6	-0.57	-0.26	-0.22	0.71	-1.62
RAD51B	GFPT1	2673	681	4	0	2.32193	cluster2	-1.37	-0.72	-1.87	0.42	-0.47	1.09	-0.03	-0.27	-0.76	-0.05	-1.92	1.06	0.35	-0.19	0.58	0.39	1.57	0.27	-0.38	-0.66	0.45	-0.65	-0.57	-0.54	-0.69	-1.32
RAD51D	GFPT1	2673	681	4	0	2.32193	cluster2	-1.37	-0.72	-1.87	0.42	-0.47	1.09	-0.03	-0.27	-0.76	-0.05	-1.92	1.06	0.35	-0.19	0.58	0.39	1.57	0.27	-0.38	-0.66	0.45	-0.65	-0.57	-0.54	-0.69	-1.32
RAD51C	CKAP2	26586	683	4	0	2.32193	cluster1	-4.33	-3.85	-1.82	-0.43	1.36	-0.92	0.24	-3.24	-1.89	-1.37	-1.79	-1.96	-0.96	-0.57	0.97	0.88	-0.65	-1.22	-1.01	-1.18	-3.21	-0.68	-0.85	-1.91	-1.69	0.15
RAD51B	CDK11A	728642	770	0	4.5	-2.45943	cluster3	1.34	-2.51	1.58	-0.89	-0.3	0.31	-0.69	0.6	-0.27	0.71	0.09	0.97	0	-0.83	-0.31	1.24	0.49	-0.49	0.22	-0.28	-0.01	1.39	-0.62	1	-0.26	-1.45
RAD51B	ZMYM4	9202	1548	0	9	-3.32193	cluster3	1.81	-2.46	2.11	0.59	-0.5	0.32	-0.16	1.86	-0.21	-0.83	1.37	0.38	-0.09	1.62	-2.17	-1.73	-0.33	-1.16	-1.04	-0.72	-0.44	-0.93	0.93	0.19	-1.32	-0.65
RAD51D	SCAF11	9169	1463	0	8.5	-3.24793	cluster2	-1.49	-1.09	-0.57	-2.07	-1.92	-2.29	-1.35	-0.23	-0.65	0.67	-0.33	-1.7	-0.93	-1.95	-0.18	1.15	1.26	-0.25	1.44	1.21	0.62	0.9	0.35	1.87	-0.77	0.39
RAD51B	STK24	8428	431	2.5	0	1.80735	cluster3	1.35	-1.92	-0.13	0.61	-0.63	1.24	-0.93	1.43	0.11	-0.01	-0.31	0.39	-0.16	1.99	0.06	0.42	0.4	-0.16	-0.72	0.68	0.36	0.63	-1.6	-0.27	-0.79	0.81
RAD51C	CUL1	8454	776	0	4.5	-2.45943	cluster2	-1.58	-2.35	-1.16	0.15	0.88	-0.22	-0.05	-1.57	0.02	-0.9	0.13	-0.79	-1.92	0.66	-0.78	0.09	-0.26	-0.94	-0.87	0.4	0.44	-1.79	-1.71	-0.35	-1.86	-0.95
RAD51B	TBRG4	9238	521	0	3	-2	cluster3	1.91	-0.13	2.35	0.49	-0.21	1.07	0.57	1.79	0.84	-0.21	1.48	-0.03	-1.21	-0.8	-1.93	-0.56	0.23	-0.33	-0.19	-0.79	-0.08	0.69	0.33	0.58	-0.87	-1.32
XRCC2	PSMD8	5714	350	2	0	1.58496	cluster3	1.28	-1.13	1.59	0.25	-0.57	1.02	-0.15	0.89	-0.73	-0.45	0.76	-0.04	0.98	-0.18	0.7	0.06	0.51	1.13	0.88	-0.42	0.6	0.67	0.77	-0.61	1.03	-0.15
XRCC2	NACC1	112939	527	0	3	-2	cluster3	1.54	1.23	1.7	1.26	0.76	0.46	-0.57	0.04	-1.04	-0.94	1.14	-0.36	-0.23	0.66	-0.41	-0.5	-0.58	0.22	1.34	0.2	-1.48	-0.21	-0.49	-0.6	0.3	0.06
RAD51D	DR1	1810	176	0	1	-1	cluster1	-1.67	-0.25	-0.66	-0.56	-0.03	-1.37	-0.71	-1.74	-2.27	-2.23	-1.01	-1.13	-0.34	-1.4	-0.34	0.03	-1.49	3.85	2.76	1.72	-2.33	-1.96	-1.61	-3.01	0.15	0.43
XRCC3	ALYREF	10189	264	0	1.5	-1.32193	cluster2	-1.48	0.78	-0.84	-0.65	0.08	-0.46	-0.13	-1.11	-0.56	-0.41	-0.55	-0.47	0.92	-0.03	0.73	1.47	-0.37	-0.74	-0.06	-1.39	0.23	0.79	-0.6	0.94	-0.52	0.9
RAD51B	NDUFA10	4705	355	2	0	1.58496	cluster2	-1.91	1.24	-1.33	1.12	0.8	1.64	1.53	-1.55	-0.15	-0.07	-0.37	0	-0.53	0.06	-0.8	-0.31	0.84	-0.27	-0.04	-0.29	0.01	2.27	1.77	0.38	1.2	0.92
RAD51D	OSBPL8	114882	889	0	5	-2.58496	cluster3	1.29	-0.08	1.1	-1.08	-1.09	-1.04	0	0.58	-0.72	0.19	2.28	-0.36	-1.32	-1.42	-0.02	-0.3	-1.24	0.02	-1.07	-0.33	-0.13	-0.46	0.58	0.58	-0.9	0.1
XRCC2	HIP1R	9026	1068	0	6	-2.80735	cluster2	-1.6	0.45	-1.19	1.61	1.73	1.8	2.2	-0.88	0.01	0.44	0.14	-0.72	0.2	1.6	0.44	-0.42	0.38	-0.18	-0.02	0.01	-0.16	0.28	1.09	-0.08	0.24	-0.01
RAD51C	SKIV2L	6499	1246	0	7	-3	cluster3	2.19	0.11	1.15	2.09	1.65	1.07	0.5	1.34	0.3	0.36	2.11	0.57	-0.79	2.26	0.14	-0.99	-0.1	0.84	1.22	0.71	0.89	-0.04	-1.01	0.77	0.35	0.83
RAD51B	PDS5A	23244	1337	0	7.5	-3.08746	cluster1	-2.34	-0.89	-1.89	-0.61	-1.31	-1.7	-1.45	-1.55	-3.65	-6.13	-2.39	-2.06	0.3	-1.71	2.11	-0.11	-4.3	1.9	0.02	-1.62	-3.28	-2.98	-1.35	-1.75	-1.96	-3.28
RAD51C	MAPK1	5594	360	2	0	1.58496	cluster3	1.34	2.56	1.21	-0.97	-0.26	-0.06	0.19	2.01	-0.47	-0.54	2.89	2.07	-0.71	-1.86	0.78	-0.03	-4.66	0.17	0.69	1.56	1.94	0.66	-0.03	0.6	1.24	-0.61
RAD51D	TSHZ3	57616	1081	0	6	-2.80735	cluster3	2.21	-1.07	1.31	0.22	1.67	0.43	0.82	0.2	1.37	0.83	1.51	-1.03	-0.01	1.32	1.07	1.06	0.79	-0.36	0.14	0.47	0.43	-0.17	0.26	-0.22	0.62	-0.89
RAD51C	CTR9	9646	1173	0	6.5	-2.90689	cluster3	1.62	1.37	0.57	0.73	0.1	0.42	1.06	0.89	0.88	-1.15	-0.19	-0.25	-0.56	0.1	0.56	-1.1	1.46	0.14	0.21	0.08	-1.05	-0.05	-0.05	-1.45	0.86	-1.23
XRCC3	PTPN1	5770	362	2	0	1.58496	cluster2	-1.54	0.91	-0.89	0.33	0.06	-1.86	-0.55	-1.22	-0.44	-1.25	-0.62	0.12	2.09	-1.01	0.11	-0.61	0.89	1.55	1.27	1.53	-0.24	0.26	2.41	1.76	0.14	-0.21
RAD51D	PKP1	5317	726	4	0	2.32193	cluster2	-2.33	0.77	-2.73	0.91	0.84	0.52	0.7	-1.94	0.88	0.59	-0.85	-1.58	0.17	0.76	-0.06	-0.66	-0.93	-0.78	0.64	0.63	0.89	0.92	-0.1	0.37	-0.28	0.8
XRCC2	PHIP	55023	1821	0	10	-3.45943	cluster2	-2.96	-0.79	-0.52	1.51	-1.21	0.49	-0.79	-3.35	-0.65	-0.8	-1.29	1.03	-1.6	-1.39	-2.69	-0.82	-3.62	-1.02	-1.09	0.32	2.09	1.26	-0.26	-0.93	-0.37	-0.36
RAD51D	BBX	56987	911	0	5	-2.58496	cluster1	-1.4	-1.04	0.63	-0.92	-1.56	-1.59	-0.48	-0.47	-1.69	-0.53	-1.26	-1.86	-1.77	-0.24	-2.98	-1.74	1.47	-1.49	-1.6	-2.36	-4.11	-0.23	-1.01	-0.3	-0.7	2.15
RAD51C	DCLK1	9201	729	4	0	2.32193	cluster2	-2.64	-1.09	-1.86	-2.26	-1.31	-0.11	-1.38	-2.07	0.42	0.22	-2.32	-1.27	0.67	-1.52	1.25	-2.41	-1.07	-1.54	0.48	-0.54	0.78	1.48	1.52	0.69	0.46	-0.7
RAD51B	CUL4B	8450	913	0	5	-2.58496	cluster2	-2.09	2.54	-0.26	1.39	-2.03	-1.81	-0.45	-1.2	0.72	0.55	0.01	0.76	0.39	-0.74	0.53	1.68	0.72	1.39	1.53	0.57	-0.56	2.14	0.98	0.88	0.17	1.81
RAD51D	GCLM	2730	274	0	1.5	-1.32193	cluster2	-1.7	0.51	-2.83	0.93	0.67	0.85	-0.42	-1.7	0.21	-0.2	-1.42	0.03	0.25	0.58	-2.27	0.33	-0.64	-0.02	-0.59	-0.01	1.04	3.41	0.07	0.92	0.02	0.57
XRCC3	GCLM	2730	274	1.5	0	1.32193	cluster2	-1.7	0.51	-2.83	0.93	0.67	0.85	-0.42	-1.7	0.21	-0.2	-1.42	0.03	0.25	0.58	-2.27	0.33	-0.64	-0.02	-0.59	-0.01	1.04	3.41	0.07	0.92	0.02	0.57
XRCC3	GCLM	2730	274	0	1.5	-1.32193	cluster2	-1.7	0.51	-2.83	0.93	0.67	0.85	-0.42	-1.7	0.21	-0.2	-1.42	0.03	0.25	0.58	-2.27	0.33	-0.64	-0.02	-0.59	-0.01	1.04	3.41	0.07	0.92	0.02	0.57
XRCC2	AP1G1	164	822	0	4.5	-2.45943	cluster3	1.93	0.62	0.62	0.21	-0.85	-1.05	-0.51	1.77	-1.48	-0.29	0.59	-1.65	-0.42	-1.14	-0.54	-1.12	-0.21	0.15	0.47	0.22	-1.22	-0.4	-0.46	-0.99	0.16	-0.98
RAD51B	PRPF4B	8899	1007	5.5	0	2.70044	cluster2	-1.35	-0.71	-1.36	-1.2	-1.15	-1.1	-1.47	-2.58	0.54	-1.75	-2.27	-0.1	-1.32	-1.62	0.53	-0.95	-0.08	0.6	-0.64	-0.43	0.88	0.92	0.93	0.8	0.05	-0.64
XRCC3	PRPF4B	8899	1007	5.5	0	2.70044	cluster2	-1.35	-0.71	-1.36	-1.2	-1.15	-1.1	-1.47	-2.58	0.54	-1.75	-2.27	-0.1	-1.32	-1.62	0.53	-0.95	-0.08	0.6	-0.64	-0.43	0.88	0.92	0.93	0.8	0.05	-0.64
RAD51C	MAGT1	84061	367	0	2	-1.58496	cluster2	-1.26	0.21	-1.3	-0.21	1	0.12	0.8	-0.99	0.33	0.33	0.63	0.58	0.45	-0.2	0.78	-0.58	-0.02	-1.17	-0.51	0.2	-0.02	1.21	1.19	1.41	-0.05	0.67
XRCC3	MAGT1	84061	367	2	0	1.58496	cluster2	-1.26	0.21	-1.3	-0.21	1	0.12	0.8	-0.99	0.33	0.33	0.63	0.58	0.45	-0.2	0.78	-0.58	-0.02	-1.17	-0.51	0.2	-0.02	1.21	1.19	1.41	-0.05	0.67
RAD51B	AKAP8L	26993	646	0	3.5	-2.16993	cluster3	1.8	-0.02	0.3	1.48	0.55	0	0.47	-0.02	1.39	-0.07	1.25	0.57	-1.04	1	-0.42	0.15	0.8	-0.18	-0.14	0.16	0.31	0.57	-0.26	1.19	0.27	-0.66
RAD51D	SUZ12	23512	739	4	0	2.32193	cluster1	-1.88	1.33	-2.26	-0.16	-1.48	-1.39	-0.45	-1.94	-2.91	-3.09	-0.23	1.12	-0.8	1.75	-0.53	-0.22	2.56	-0.71	-0.84	-0.24	-3.67	-0.43	0.73	-0.87	-1.45	1.73
XRCC2	SUZ12	23512	739	0	4	-2.32193	cluster1	-1.88	1.33	-2.26	-0.16	-1.48	-1.39	-0.45	-1.94	-2.91	-3.09	-0.23	1.12	-0.8	1.75	-0.53	-0.22	2.56	-0.71	-0.84	-0.24	-3.67	-0.43	0.73	-0.87	-1.45	1.73
XRCC2	SSR3	6747	185	1	0	1	cluster2	-1.84	0.48	-1.02	0.8	-0.2	0.75	0.54	-2.02	0.26	-0.02	-0.63	-1.32	0.09	0.28	0.18	0.9	2.42	0.46	-0.64	0.54	0.78	-1.26	-0.16	0.03	-0.22	-0.06
RAD51B	PIGS	94005	555	3	0	2	cluster2	-1.38	0.12	-0.23	0.05	0.82	-0.37	-0.93	-1.95	0.13	0.08	-1.41	-0.99	-1.15	0.22	1	-0.14	0.37	-0.05	-0.09	-0.07	-1.14	-0.47	-0.45	-1.64	0.66	-0.25
RAD51B	VPS29	51699	186	0	1	-1	cluster3	1.66	0.51	1.34	-1	-0.45	-2.59	-1.64	1.8	-0.29	0.99	1.21	-1.25	-0.34	-2.1	1.15	1.95	2.82	2.1	1.49	1.02	-1.48	-1.69	1.34	-0.04	0.67	0.25
RAD51C	VPS29	51699	186	1	0	1	cluster3	1.66	0.51	1.34	-1	-0.45	-2.59	-1.64	1.8	-0.29	0.99	1.21	-1.25	-0.34	-2.1	1.15	1.95	2.82	2.1	1.49	1.02	-1.48	-1.69	1.34	-0.04	0.67	0.25
XRCC2	S100A8	6279	93	0.5	0	0.584963	cluster2	-1.41	0.01	-0.55	-0.1	-0.83	0.6	0.05	-0.04	1.41	0.19	-0.7	0.7	-0.41	-0.52	-1.25	-0.8	-0.8	0.1	-0.91	-0.04	-1.33	-1.75	-1.65	-1.28	-0.74	-1.45
XRCC3	S100A8	6279	93	0.5	0	0.584963	cluster2	-1.41	0.01	-0.55	-0.1	-0.83	0.6	0.05	-0.04	1.41	0.19	-0.7	0.7	-0.41	-0.52	-1.25	-0.8	-0.8	0.1	-0.91	-0.04	-1.33	-1.75	-1.65	-1.28	-0.74	-1.45
RAD51D	TUBGCP2	10844	930	5	0	2.58496	cluster3	1.7	0.77	1.48	0.07	0.51	0.45	0.58	1.81	-0.49	0.37	0.33	0.66	-0.94	1.43	1.04	-1.42	-0.61	-0.35	1.08	0.5	0.73	0.37	-0.16	-0.53	2.05	0.53
XRCC2	TUBGCP2	10844	930	0	5	-2.58496	cluster3	1.7	0.77	1.48	0.07	0.51	0.45	0.58	1.81	-0.49	0.37	0.33	0.66	-0.94	1.43	1.04	-1.42	-0.61	-0.35	1.08	0.5	0.73	0.37	-0.16	-0.53	2.05	0.53
RAD51B	HSPA4L	22824	839	0	4.5	-2.45943	cluster2	-2.25	-0.76	-1.26	-0.05	-1.03	-0.29	-0.93	-0.4	0.24	0.58	-0.54	0.03	1.03	-1.65	-0.93	-0.81	-0.32	-0.01	0.21	0.61	0.6	0.58	-0.32	0.72	-1.23	0.09
RAD51B	XRCC2	7516	280	0	1.5	-1.32193	cluster1	0.44	-0.62	-4.38	-3.6	0.01	-2.24	-1.31	-4.94	-4.1	-4.68	-3.47	-4.74	-0.43	-3.02	-0.52	-0.51	0.08	2.16	0.51	-0.6	-3.57	-3.48	-3.16	-0.36	-1.23	-0.24
RAD51D	RREB1	6239	1687	9	0	3.32193	cluster3	1.46	-0.99	1.02	0.03	-0.84	0.65	0.83	0.28	0.3	-0.12	1.9	0.01	-1.09	0.39	0.42	0.7	-0.28	-1.29	-0.41	-0.94	-0.56	-1.23	-1.27	-0.71	0.11	1.17
RAD51C	NAP1L4	4676	375	2	0	1.58496	cluster2	-2.37	-1.52	-1.09	-4.57	-0.19	0.25	0.01	-3.17	-1.35	0.92	0.17	-0.23	0.9	-0.43	-0.19	-0.71	-0.14	0.33	-0.01	0.18	-0.14	-0.68	1.23	0.5	-0.41	1.56
XRCC2	NAP1L4	4676	375	2	0	1.58496	cluster2	-2.37	-1.52	-1.09	-4.57	-0.19	0.25	0.01	-3.17	-1.35	0.92	0.17	-0.23	0.9	-0.43	-0.19	-0.71	-0.14	0.33	-0.01	0.18	-0.14	-0.68	1.23	0.5	-0.41	1.56
XRCC3	NAP1L4	4676	375	0	2	-1.58496	cluster2	-2.37	-1.52	-1.09	-4.57	-0.19	0.25	0.01	-3.17	-1.35	0.92	0.17	-0.23	0.9	-0.43	-0.19	-0.71	-0.14	0.33	-0.01	0.18	-0.14	-0.68	1.23	0.5	-0.41	1.56
RAD51C	HM13	81502	377	2	0	1.58496	cluster2	-1.31	-0.02	-1.31	1.88	1.58	1.46	0.53	-0.79	-0.33	-0.8	-0.17	0.95	0.99	1.47	-0.17	1.4	-0.46	-0.67	0.45	1.41	1.57	0.16	0.38	0.23	-0.03	0.54
XRCC2	FOXK2	3607	660	0	3.5	-2.16993	cluster3	1.98	-0.14	1.64	-0.59	-0.42	-0.09	0.18	1.7	0.44	-0.67	1.31	-0.02	1.48	-0.58	1.07	0.49	-1.14	0.4	0.75	0.14	0.89	0.37	0.78	1.65	-0.36	-0.36
RAD51D	FOXK2	3607	660	3.5	0	2.16993	cluster3	1.98	-0.14	1.64	-0.59	-0.42	-0.09	0.18	1.7	0.44	-0.67	1.31	-0.02	1.48	-0.58	1.07	0.49	-1.14	0.4	0.75	0.14	0.89	0.37	0.78	1.65	-0.36	-0.36
RAD51B	ICMT	23463	284	1.5	0	1.32193	cluster2	-1.9	-0.17	-1.23	1.62	1.52	-0.71	-0.19	-2.42	0.76	-0.45	-1.16	0.83	1.1	-2.73	1.15	0.22	0.24	0.53	0.96	-0.02	-0.11	-0.13	4.05	1.27	0.32	0.08
RAD51B	RRP9	9136	475	2.5	0	1.80735	cluster2	-1.29	1.15	-1.57	1.38	0.03	-0.09	-0.03	-1.26	0.89	0.84	1.22	-1.22	0.04	0.5	0.27	1.35	-1.37	2.23	1.87	1.88	0.34	0.64	-0.95	-0.12	0.08	0.87
RAD51D	SEC63	11231	760	0	4	-2.32193	cluster3	1.32	1.98	2.72	2.73	-0.17	-0.28	-0.47	1.14	0.89	1.92	1.09	0.89	0.22	-0.51	-0.42	1.44	3.62	4.67	2.22	2.36	-0.77	-1.29	1.84	0.92	0.02	0.96
RAD51C	SFSWAP	6433	951	0	5	-2.58496	cluster3	1.27	-0.16	1.71	-0.44	-0.42	-0.64	-3.03	0.17	-0.3	0.16	-0.05	0.21	0.25	-0.37	-0.41	-0.08	0	0.17	-0.01	-0.15	0.24	-0.63	-0.86	-0.94	-0.62	-1.64
XRCC3	SFSWAP	6433	951	0	5	-2.58496	cluster3	1.27	-0.16	1.71	-0.44	-0.42	-0.64	-3.03	0.17	-0.3	0.16	-0.05	0.21	0.25	-0.37	-0.41	-0.08	0	0.17	-0.01	-0.15	0.24	-0.63	-0.86	-0.94	-0.62	-1.64
XRCC3	CAMK2B	816	666	3.5	0	2.16993	cluster3	1.68	-1.25	1.21	-0.55	-1.55	-1.18	-0.41	1.3	1	-0.15	0.51	0.59	-0.65	-1.2	1	0.01	-0.15	0	0.59	0.58	-1.53	0.22	-0.19	-1.77	-1.29	-0.87
XRCC3	NOP14	8602	857	0	4.5	-2.45943	cluster2	-2.3	0.61	-1.47	0.33	-0.03	-0.32	0.64	-1.08	-1.9	0.27	0.81	0.81	-0.38	-0.25	0.05	0.41	-0.61	1.7	2.36	2.63	-0.39	0.16	-0.84	-0.3	-0.31	1.19
RAD51C	SEC23B	10483	767	4	0	2.32193	cluster3	1.74	0.69	1.65	1.35	-0.06	0.31	1.3	1.63	-0.75	-0.53	1.24	-1.1	-0.75	1.25	0.32	-0.97	-0.76	-0.7	-0.42	0.4	0.71	1.01	-0.29	0.66	0.28	1.07
RAD51B	KIFC1	3833	673	3.5	0	2.16993	cluster2	-1.76	-0.61	-1.4	0.07	-1.44	-0.96	0.24	-1.51	1.14	-0.04	-1.04	-0.53	-0.93	-0.2	1.03	0.26	-0.21	-1.11	-0.28	-0.44	-0.03	1.21	0.55	0.75	0.91	-0.3
RAD51C	NDC1	55706	674	0	3.5	-2.16993	cluster2	-1.42	-0.24	-1.04	1.15	-0.19	-0.63	-0.78	-2.24	-1.08	-0.78	0.32	-0.04	0.52	0.31	0.46	-0.47	0.44	2.41	2.34	0.96	0.08	0.7	0.36	-0.47	-0.47	-0.42
RAD51C	CCDC47	57003	483	2.5	0	1.80735	cluster2	-1.6	-0.81	-3.23	-2.01	0.53	0.79	1.18	-1.94	0.79	0.16	-1.48	0.21	-0.53	0.09	0.99	-0.11	-0.8	-0.99	-0.68	-0.56	0.89	0.43	0.84	0.6	-1.26	-2.43
XRCC2	ZMYM4	9202	1548	8	0	3.16993	cluster3	1.81	-2.46	2.11	0.59	-0.5	0.32	-0.16	1.86	-0.21	-0.83	1.37	0.38	-0.09	1.62	-2.17	-1.73	-0.33	-1.16	-1.04	-0.72	-0.44	-0.93	0.93	0.19	-1.32	-0.65
RAD51C	ELF2	1998	581	0	3	-2	cluster2	-1.85	-0.67	-1.38	-1.28	0.04	0.06	-0.43	-0.86	1.05	0.14	-0.98	0.18	-0.11	-1.45	-0.08	-0.18	-0.3	0.76	-0.77	-0.43	0.35	0.06	0.94	-0.14	0.12	-1.28
XRCC2	AGFG1	3267	584	0	3	-2	cluster2	-2.1	1.09	-1.86	-1.92	-2.94	-0.84	-0.09	-1.26	-0.17	-0.24	-0.2	0.18	-0.51	-0.93	-0.01	0.1	0.73	0.01	0.22	-0.4	-0.41	0.37	-0.17	0.06	0.04	0.81
RAD51C	AGFG1	3267	584	3	0	2	cluster2	-2.1	1.09	-1.86	-1.92	-2.94	-0.84	-0.09	-1.26	-0.17	-0.24	-0.2	0.18	-0.51	-0.93	-0.01	0.1	0.73	0.01	0.22	-0.4	-0.41	0.37	-0.17	0.06	0.04	0.81
RAD51D	L3MBTL3	84456	780	0	4	-2.32193	cluster3	1.66	0.34	1.7	0.95	1.36	0.94	0.57	1.27	0.9	0.48	0.03	-0.73	0.35	2.11	0.61	-0.19	-2.22	0.95	0.45	-0.43	-1.28	-0.23	-1.68	0.33	-1.69	0.09
RAD51D	CKAP2	26586	683	0	3.5	-2.16993	cluster1	-4.33	-3.85	-1.82	-0.43	1.36	-0.92	0.24	-3.24	-1.89	-1.37	-1.79	-1.96	-0.96	-0.57	0.97	0.88	-0.65	-1.22	-1.01	-1.18	-3.21	-0.68	-0.85	-1.91	-1.69	0.15
XRCC2	DHX29	54505	1369	0	7	-3	cluster2	-2.11	2.89	-1.27	-0.87	0.37	-1.15	-0.11	-1.5	1.59	0.93	0.2	0.36	0.01	-0.67	-1.42	-0.35	2.34	0.6	-0.18	-0.04	0.29	-0.69	3.45	-0.37	-0.05	1.64
XRCC3	SACM1L	22908	587	0	3	-2	cluster2	-2.17	0.94	-0.79	-0.64	1.26	-0.45	0.27	-1.61	-0.07	1.42	-1.3	-0.6	0.97	1.02	-0.24	0.79	1.22	0.39	0.54	0.72	0.87	1.73	0.98	0.86	0.62	0.88
RAD51D	RFX1	5989	979	0	5	-2.58496	cluster3	2.58	1.08	1.54	0.38	-0.95	-0.05	0.03	1.21	-0.08	1.02	1.57	0.65	1.25	0.45	1.71	0.23	0.31	-0.43	-0.97	-1.62	-0.25	-0.65	0.19	-1.6	1.19	0.59
RAD51C	RER1	11079	196	1	0	1	cluster3	1.31	1.84	1.5	1.03	1.59	-0.06	0.02	-0.13	-0.94	-0.7	1.95	0.43	-0.99	0.32	1.18	-0.12	0.19	0.6	0.41	2.43	1.79	-0.02	0.92	0.49	0.22	0.51
XRCC2	RER1	11079	196	0	1	-1	cluster3	1.31	1.84	1.5	1.03	1.59	-0.06	0.02	-0.13	-0.94	-0.7	1.95	0.43	-0.99	0.32	1.18	-0.12	0.19	0.6	0.41	2.43	1.79	-0.02	0.92	0.49	0.22	0.51
XRCC3	FERMT2	10979	687	0	3.5	-2.16993	cluster3	1.29	0.53	2.15	0.93	0.85	-0.61	0.26	1.4	0.28	-0.46	1.39	0.07	0.45	0.36	0.47	-0.65	1.21	1.98	1.82	1.77	1.09	0.88	3.38	2.17	-0.52	-0.6
XRCC3	IQGAP2	10788	1575	8	0	3.16993	cluster3	1.63	-0.39	0.59	0.71	0.05	0.07	0.1	1.34	-0.21	-0.97	-0.38	-0.63	-0.27	-0.48	0.56	-0.52	-0.06	0.21	0.04	0.2	-1.92	0.17	-0.36	0.01	-0.83	-0.25
XRCC3	BMS1	9790	1282	6.5	0	2.90689	cluster2	-1.39	0.4	-0.54	0.53	0.75	0.2	0.67	-0.78	-0.56	0.55	-0.43	0.16	-1.71	0.81	-1.2	-1.68	-1.65	1.27	0.3	0.81	0.18	-0.64	-0.92	0.01	-0.54	-0.97
XRCC2	ARID3A	1820	593	0	3	-2	cluster3	1.4	0.36	1	0.04	0.18	-0.1	0.46	0.36	-0.02	0.29	-0.05	0.56	-0.06	1.16	0.93	0.55	0.05	-0.45	-0.74	-0.92	-1.13	-0.55	-0.15	-1.15	-1.41	-0.32
RAD51B	PTPN11	5781	593	0	3	-2	cluster2	-1.38	0.02	-1	-0.6	1.15	-0.52	0.78	-2.04	-0.73	-0.77	-0.88	0.26	-0.9	0.23	-1.05	-2.85	-1.21	-0.11	0.32	0.97	0.19	-0.08	0.72	-1.47	-0.28	-2.93
RAD51C	DNAJC10	54431	793	4	0	2.32193	cluster3	1.41	-1.8	1.14	-1.4	-1.27	-1.22	-1.9	1.79	-0.81	-0.78	0.31	-1.36	-1.42	-0.75	-0.82	0.36	0.04	0.57	0.93	0.25	0.44	-0.63	0.17	0.63	-1.94	-0.1
RAD51B	PHC3	80012	995	5	0	2.58496	cluster2	-1.38	-0.09	-0.66	-0.38	-0.3	-0.7	-0.15	0.29	0.14	0.89	0.09	0.76	-1.76	-0.22	0.31	0.8	-1.37	-0.2	-0.55	0.29	1.02	-0.08	-0.59	0.06	-0.5	-0.78
RAD51C	BRCA1	672	1816	9	0	3.32193	cluster1	-3.29	-0.17	-3.93	-0.45	0.31	-2.24	-2.86	-6.23	-5.54	-5.66	-4.25	-4.46	-1.54	-1.79	1.88	0.11	1.66	1.73	-0.01	1.76	-3.9	-1.67	-3.5	0.66	-0.04	0.34
RAD51D	SUPT6H	6830	1726	0	8.5	-3.24793	cluster2	-1.52	-1.35	-1.41	0.86	0.13	-0.08	-0.63	-1.12	0.12	0.28	-2.11	0.51	-1.93	-0.91	0.85	-0.32	1.04	-0.09	0.79	0.25	-2.07	-1.17	-0.7	0.61	0.2	-1.76
XRCC2	ACSL4	2182	711	3.5	0	2.16993	cluster2	-1.9	0.46	-0.9	-0.12	-0.86	-0.92	0.64	-0.67	-0.35	0.89	-1.33	0.21	0.43	1.57	0.63	1.3	-1.02	0.68	0.44	2.28	1.26	-0.37	0.81	0.36	0.27	1.07
RAD51C	STAT1	6772	712	0	3.5	-2.16993	cluster3	1.52	-1.05	0.81	1.16	-2.13	0.96	0.2	1.04	0.79	-1.2	0.62	-0.01	-1.18	-0.24	-1.32	1.42	-0.65	-0.37	-0.06	0.2	-0.59	0.11	-1.04	0.11	-0.05	-0.09
RAD51C	CYP51A1	1595	509	2.5	0	1.80735	cluster2	-2.27	-0.38	0.45	0.09	-0.44	0.59	0.36	-0.66	-0.14	0.79	-0.69	-0.46	0.94	-0.59	-0.28	-0.51	-0.71	-0.12	-0.39	0.33	-0.72	-0.59	-0.74	-0.5	0.35	1.05
XRCC3	CYP51A1	1595	509	0	2.5	-1.80735	cluster2	-2.27	-0.38	0.45	0.09	-0.44	0.59	0.36	-0.66	-0.14	0.79	-0.69	-0.46	0.94	-0.59	-0.28	-0.51	-0.71	-0.12	-0.39	0.33	-0.72	-0.59	-0.74	-0.5	0.35	1.05
XRCC2	PAXBP1	94104	917	4.5	0	2.45943	cluster3	1.29	0.01	0.96	1.57	1.63	1.76	1.94	1.49	-0.49	-0.16	0.22	0.04	0.21	0.46	-0.44	0.02	-1.1	0.54	0.81	-0.25	-0.38	-0.67	0.45	-0.92	-1.57	0.29
RAD51B	RHOT2	89941	618	0	3	-2	cluster3	1.28	-0.11	0.82	-0.45	0.17	0.02	0.74	1	-0.77	-0.49	0.74	0.2	0.14	-0.58	1.32	0.24	0.42	0.55	0.38	0.56	-0.09	-0.24	0.6	-0.19	0.91	0.14
XRCC2	LARP4	113251	724	0	3.5	-2.16993	cluster2	-1.43	1.96	-0.45	-0.87	-1.38	-1.31	-0.29	-1.52	0.65	-1.16	-1.47	-0.08	-0.69	-1.07	0.22	-1	-1.58	-1.04	-0.3	-0.04	1.1	1.4	0.47	2.3	1.47	0.95
XRCC3	USP48	84196	1035	0	5	-2.58496	cluster2	-1.35	1.54	-1.49	-1.78	-0.26	-1.11	-0.41	-0.53	1.27	1.47	0.74	0.43	0.83	-0.92	-0.39	0.69	0.39	1.9	0.51	0.49	1.81	-0.97	0.3	0.49	0.71	1.31
RAD51B	MRPL4	51073	311	1.5	0	1.32193	cluster3	1.47	1.79	1.04	-0.15	1.1	-0.22	-0.84	2	-0.13	0.9	0.58	0.88	-0.5	-1.14	2.27	2.02	0.89	1.35	-0.02	0.21	-1.24	-0.08	0.72	1.4	1.18	1.35
RAD51C	MRPL4	51073	311	1.5	0	1.32193	cluster3	1.47	1.79	1.04	-0.15	1.1	-0.22	-0.84	2	-0.13	0.9	0.58	0.88	-0.5	-1.14	2.27	2.02	0.89	1.35	-0.02	0.21	-1.24	-0.08	0.72	1.4	1.18	1.35
RAD51D	PURB	5814	312	1.5	0	1.32193	cluster2	-1.41	0.48	-0.62	0.74	1.05	1.43	1.03	-1.47	-0.15	0.68	-0.38	0.68	-1.49	0.41	0.55	-0.47	0.49	0.19	-0.21	-0.33	-0.15	0.06	0.52	-0.66	1.38	0.45
RAD51B	CIAPIN1	57019	312	0	1.5	-1.32193	cluster2	-1.6	-0.09	-0.98	-1.12	0.17	-0.48	-0.79	-0.66	0.19	1.34	-0.93	0.3	-1.2	-0.48	-0.45	0.69	1.3	1.22	1.29	2.04	-0.07	0.34	0.23	-0.3	1.1	0.16
RAD51C	CIAPIN1	57019	312	0	1.5	-1.32193	cluster2	-1.6	-0.09	-0.98	-1.12	0.17	-0.48	-0.79	-0.66	0.19	1.34	-0.93	0.3	-1.2	-0.48	-0.45	0.69	1.3	1.22	1.29	2.04	-0.07	0.34	0.23	-0.3	1.1	0.16
RAD51D	CIAPIN1	57019	312	0	1.5	-1.32193	cluster2	-1.6	-0.09	-0.98	-1.12	0.17	-0.48	-0.79	-0.66	0.19	1.34	-0.93	0.3	-1.2	-0.48	-0.45	0.69	1.3	1.22	1.29	2.04	-0.07	0.34	0.23	-0.3	1.1	0.16
XRCC3	RNASEH2B	79621	312	1.5	0	1.32193	cluster1	-4.55	-6.39	-6.3	-4.26	0.15	-2.65	-3.49	-1.11	-1.81	-4.16	-4.27	-5.14	-11.3	-4.39	-2.1	0.25	2.12	0.47	0.14	0.24	-2.95	-2.83	-4.2	-1.64	-2.32	-2.14
RAD51C	PRKAR2B	5577	418	2	0	1.58496	cluster2	-1.88	-0.99	-2.1	0.68	0.63	0.33	0.44	-0.45	-0.12	0.96	0.07	-0.69	-0.42	-0.18	-0.82	-1.66	-2.86	0.19	-0.4	0	0.3	0.25	-0.75	-0.19	-2.33	-1.23
RAD51C	PLS1	5357	629	3	0	2	cluster3	1.72	-0.42	1.47	1.19	0.35	1.38	0.83	2.1	-0.53	-0.7	1.44	-0.39	0.59	1.5	-0.24	1.09	0.08	-0.33	0.44	0.37	0.18	0.99	-0.18	1.37	0.31	1.71
XRCC3	PYGB	5834	843	4	0	2.32193	cluster3	2.28	-0.62	1.54	0.11	1	0.4	1.46	0.42	0.01	-0.32	0.41	0.11	0.45	0.7	0.22	0.59	-0.73	-0.22	-1.41	-0.65	0.82	0.04	0.46	1.36	1.3	-0.61
XRCC2	PYGB	5834	843	0	4	-2.32193	cluster3	2.28	-0.62	1.54	0.11	1	0.4	1.46	0.42	0.01	-0.32	0.41	0.11	0.45	0.7	0.22	0.59	-0.73	-0.22	-1.41	-0.65	0.82	0.04	0.46	1.36	1.3	-0.61
RAD51C	SUZ12	23512	739	0	3.5	-2.16993	cluster1	-1.88	1.33	-2.26	-0.16	-1.48	-1.39	-0.45	-1.94	-2.91	-3.09	-0.23	1.12	-0.8	1.75	-0.53	-0.22	2.56	-0.71	-0.84	-0.24	-3.67	-0.43	0.73	-0.87	-1.45	1.73
RAD51D	CASZ1	54897	1166	5.5	0	2.70044	cluster2	-1.97	0.18	-0.24	-1.5	-0.79	-2.12	-1.32	-0.87	-0.37	-0.16	-1.88	-0.06	-0.85	-0.48	0.44	-0.68	-0.22	0.15	0.43	0.86	-0.14	0.27	-0.27	-1.07	1.51	1.39
RAD51B	NVL	4931	856	0	4	-2.32193	cluster3	1.71	-1.48	1.21	0.63	0.14	-0.45	0.07	0.88	0.06	0.12	0.05	-0.38	-0.95	-0.09	1.08	1.17	0.38	4.59	4.67	4.96	-1.59	-1.39	-1.52	-2.64	-1.43	-1.27
XRCC2	NVL	4931	856	4	0	2.32193	cluster3	1.71	-1.48	1.21	0.63	0.14	-0.45	0.07	0.88	0.06	0.12	0.05	-0.38	-0.95	-0.09	1.08	1.17	0.38	4.59	4.67	4.96	-1.59	-1.39	-1.52	-2.64	-1.43	-1.27
XRCC2	HSPH1	10808	858	4	0	2.32193	cluster2	-2.2	-2.41	-0.22	-1.43	-0.61	1.79	0.04	-1.49	0.65	-0.46	-1.27	0.37	0.35	-0.22	0.09	1.35	0.47	-0.65	-0.1	-0.39	-0.07	0.75	-0.78	-0.41	-0.1	-1.06
RAD51C	SNTB2	6645	540	0	2.5	-1.80735	cluster2	-1.54	-1.08	-1.47	-0.09	0.02	1.1	0.91	-0.71	-0.16	0.46	-0.21	0.04	-0.4	1.31	1.3	0.43	-0.5	-0.14	-0.63	-0.65	0.75	1.4	0.35	0.7	0.1	-1.66
XRCC2	RAD51D	5892	216	0	0.5	-0.584963	cluster1	1.53	-0.34	-2.74	-2.76	0.47	-1.78	-2.46	-2.56	-9.42	-7.88	-2.22	-5.73	1.01	-2.2	-1.29	-2.62	1.01	3.09	1.61	1.62	-6.94	-6	-4.3	0.58	-1.94	0.11
RAD51D	TMEM165	55858	324	0	1.5	-1.32193	cluster2	-1.58	-0.86	-2.08	-1.63	-0.24	1.44	0.04	-0.36	0.41	-0.74	-1.37	0.62	0.07	0.41	-2.34	-1.64	-1.39	-0.47	-0.4	0.09	0.21	0.43	1.05	-0.63	-1.36	-2.77
XRCC2	ATAD3B	83858	648	0	3	-2	cluster3	2.2	-0.37	2.08	0.26	-0.14	0.67	1.09	1.88	-0.35	0.95	0.51	0.45	-1.58	0.42	0.58	0.63	-0.8	-1.07	-0.74	-0.6	2.75	1.54	2.16	1.53	-0.84	-0.13
XRCC3	CDK6	1021	326	0	1.5	-1.32193	cluster3	1.45	-1.18	1.87	3	1.65	0.94	1.52	-0.42	-0.81	-0.68	-0.2	-0.41	-0.58	1.69	0.39	0.04	-1.53	2.17	1.27	0.42	0.41	0.89	0.87	-1.83	-0.77	-1.96
RAD51B	AP2M1	1173	435	0	2	-1.58496	cluster1	-1.4	-3.52	-1.58	-2.9	-0.76	-1.39	-0.63	-1.04	-3.47	-1.71	-0.9	1.08	-0.56	-3.68	-1.31	0.22	4.08	1.23	0.15	-0.61	-2.22	-1.96	-3.49	-1.37	-1.87	-1.21
RAD51B	DNAJC7	7266	438	0	2	-1.58496	cluster2	-1.27	0.06	-0.11	0.17	-0.85	0.37	-0.82	0.19	-0.16	-0.74	-0.06	0.4	-1.42	0.57	-0.91	0.09	0.57	0.08	-0.13	-0.6	1.45	-0.23	-0.02	-0.03	0.32	0.62
RAD51B	SEC23B	10483	767	3.5	0	2.16993	cluster3	1.74	0.69	1.65	1.35	-0.06	0.31	1.3	1.63	-0.75	-0.53	1.24	-1.1	-0.75	1.25	0.32	-0.97	-0.76	-0.7	-0.42	0.4	0.71	1.01	-0.29	0.66	0.28	1.07
RAD51B	EXOSC9	5393	439	2	0	1.58496	cluster3	1.27	0.22	0.33	0.85	0.99	0.98	0.83	0.06	-1.08	0.22	0.93	0.55	0.43	1.95	0.5	1.74	1.09	2.83	2.57	3.53	1.23	-0.71	-0.97	-0.45	0.98	0.11
XRCC3	FOXK2	3607	660	3	0	2	cluster3	1.98	-0.14	1.64	-0.59	-0.42	-0.09	0.18	1.7	0.44	-0.67	1.31	-0.02	1.48	-0.58	1.07	0.49	-1.14	0.4	0.75	0.14	0.89	0.37	0.78	1.65	-0.36	-0.36
XRCC2	CDK11A	728642	770	0	3.5	-2.16993	cluster3	1.34	-2.51	1.58	-0.89	-0.3	0.31	-0.69	0.6	-0.27	0.71	0.09	0.97	0	-0.83	-0.31	1.24	0.49	-0.49	0.22	-0.28	-0.01	1.39	-0.62	1	-0.26	-1.45
RAD51B	PPP6R1	22870	881	4	0	2.32193	cluster2	-2	0.61	-0.86	0.9	1.44	0.64	0.41	-2.36	0.15	-0.66	0.13	0.95	-1.14	0.84	0.42	-1.14	0.36	-0.59	1.39	1.13	0.48	1.2	0.04	-0.04	-0.28	0.15
RAD51B	JUN	3725	331	1.5	0	1.32193	cluster1	-2.16	-0.91	-2.53	-1.26	-0.35	0.48	-1.6	-1.44	0.71	-1.32	0.08	0.72	-2.14	-0.2	0.94	0.32	-0.48	0.62	0.3	2.77	-1.63	-1.06	-1.78	-2.2	-0.18	-0.84
XRCC2	JUN	3725	331	0	1.5	-1.32193	cluster1	-2.16	-0.91	-2.53	-1.26	-0.35	0.48	-1.6	-1.44	0.71	-1.32	0.08	0.72	-2.14	-0.2	0.94	0.32	-0.48	0.62	0.3	2.77	-1.63	-1.06	-1.78	-2.2	-0.18	-0.84
RAD51C	SMAD4	4089	552	0	2.5	-1.80735	cluster1	-1.28	-3.51	-6.51	-5.61	-1.09	-4.09	-5.12	-1.24	0.68	0.25	-4.4	-5.15	-3.08	-3	-0.71	-0.59	1.87	-3.14	-2.69	-3.54	-3.68	-2.53	0.35	-0.97	-3.08	-0.01
XRCC2	PREX1	57580	1659	7.5	0	3.08746	cluster2	-1.57	1.18	0.4	0.31	0.39	0.28	0.25	-0.67	0.43	0.49	-2	-0.66	0.28	-1.75	0.07	0.14	-0.77	-1.06	-0.51	0.22	-0.26	0.17	-0.29	-0.63	0.66	-1.07
RAD51B	ATP2B1	490	1220	0	5.5	-2.70044	cluster2	-2.32	0.83	-1.44	-1.17	-0.97	-0.9	-1.16	-1.52	-1.18	-0.92	-2.11	1.66	0.91	-0.63	0.06	-0.04	-2.13	-0.28	-1.31	-0.53	1.57	-0.46	-0.84	-0.67	-1.83	-0.17
RAD51D	PIGS	94005	555	2.5	0	1.80735	cluster2	-1.38	0.12	-0.23	0.05	0.82	-0.37	-0.93	-1.95	0.13	0.08	-1.41	-0.99	-1.15	0.22	1	-0.14	0.37	-0.05	-0.09	-0.07	-1.14	-0.47	-0.45	-1.64	0.66	-0.25
RAD51C	NTMT1	28989	223	0	1	-1	cluster3	2.14	-1.06	1.65	0.36	1.31	0.29	-0.01	0.88	-0.5	0.05	1.81	1.49	0.91	-0.08	0.18	1.91	1.57	1.29	0.84	0.53	0.41	-0.41	0.15	0.55	-1.31	-1.17
XRCC2	NTMT1	28989	223	1	0	1	cluster3	2.14	-1.06	1.65	0.36	1.31	0.29	-0.01	0.88	-0.5	0.05	1.81	1.49	0.91	-0.08	0.18	1.91	1.57	1.29	0.84	0.53	0.41	-0.41	0.15	0.55	-1.31	-1.17
RAD51B	OSGEP	55644	335	1.5	0	1.32193	cluster2	-1.94	1.1	-0.18	0.6	1.46	0.4	1.68	0.44	-0.46	0.17	1.39	-0.04	0.72	0.45	-0.56	0.7	0.73	1.89	1.9	1.45	0.71	0.57	-0.05	0.81	1.24	1.64
RAD51B	RAB21	23011	225	1	0	1	cluster2	-1.68	1.36	-0.83	0.21	1	-0.38	0.93	-1.5	-0.91	0.81	-0.64	0.67	-0.92	-0.01	1.04	-0.29	1.38	1.13	0.88	1.08	-0.16	0.56	0.73	0.31	1.51	-0.97
RAD51B	ZC3HAV1	56829	902	4	0	2.32193	cluster3	1.41	-0.2	0.34	-0.16	-0.3	-0.06	0.05	1.89	-0.54	-0.64	-1.34	-0.46	-0.96	-1.07	0.62	1.08	0.41	0.55	0.4	-0.19	-0.04	0.04	-0.43	0.2	-0.38	-0.62
XRCC3	RBFOX2	23543	451	0	2	-1.58496	cluster3	1.85	0.65	0.08	-0.89	-0.28	0.49	0.99	1.17	-0.18	-0.86	0.64	-0.5	0.42	0.28	-1.42	-0.04	0.25	1.18	0.23	0.61	-0.24	-0.11	1.03	-0.67	-0.29	-0.33
RAD51D	NCAPG	64151	1015	4.5	0	2.45943	cluster3	1.4	-0.67	1.47	0.01	-1.62	-0.52	-1.35	1.54	-0.58	-0.54	0.28	-0.18	-0.63	0.19	0.01	0.52	1.27	1.65	2.04	3.66	-0.87	-0.75	-0.41	-1.28	-0.56	-0.84
RAD51C	COASY	80347	564	2.5	0	1.80735	cluster2	-1.66	0.85	0.33	-0.58	-0.46	-1.07	-2.24	-1.37	-0.36	0.38	-0.83	-1.7	-0.25	-0.96	1.42	-1.67	-0.43	-1.83	-0.71	-1.61	0.43	1.54	0.78	2.65	1.29	-0.76
XRCC2	COASY	80347	564	2.5	0	1.80735	cluster2	-1.66	0.85	0.33	-0.58	-0.46	-1.07	-2.24	-1.37	-0.36	0.38	-0.83	-1.7	-0.25	-0.96	1.42	-1.67	-0.43	-1.83	-0.71	-1.61	0.43	1.54	0.78	2.65	1.29	-0.76
RAD51C	RRM1	6240	792	3.5	0	2.16993	cluster1	-3.15	-2.31	-2.65	-1.42	-0.53	-0.26	-0.9	-2.22	-0.73	0.55	-0.46	0.11	-2.28	-2.46	-1.7	1.26	1.47	0.52	1.63	0.57	-1.61	-1.57	-1.97	-0.82	-1.95	0.47
RAD51B	GFPT1	2673	681	0	3	-2	cluster2	-1.37	-0.72	-1.87	0.42	-0.47	1.09	-0.03	-0.27	-0.76	-0.05	-1.92	1.06	0.35	-0.19	0.58	0.39	1.57	0.27	-0.38	-0.66	0.45	-0.65	-0.57	-0.54	-0.69	-1.32
XRCC3	BBX	56987	911	4	0	2.32193	cluster1	-1.4	-1.04	0.63	-0.92	-1.56	-1.59	-0.48	-0.47	-1.69	-0.53	-1.26	-1.86	-1.77	-0.24	-2.98	-1.74	1.47	-1.49	-1.6	-2.36	-4.11	-0.23	-1.01	-0.3	-0.7	2.15
RAD51C	VPS45	11311	570	2.5	0	1.80735	cluster2	-2.09	0.32	-1.28	-0.3	-0.38	-0.15	0.31	-1.96	-1.02	-0.45	-2.4	0.84	1.28	-0.92	0.23	1.66	3.02	2.98	1.5	0.52	-1.01	-0.79	0.24	0.03	1.4	1.51
RAD51C	VPS45	11311	570	0	2.5	-1.80735	cluster2	-2.09	0.32	-1.28	-0.3	-0.38	-0.15	0.31	-1.96	-1.02	-0.45	-2.4	0.84	1.28	-0.92	0.23	1.66	3.02	2.98	1.5	0.52	-1.01	-0.79	0.24	0.03	1.4	1.51
RAD51C	TMTC3	160418	914	0	4	-2.32193	cluster3	1.92	-0.53	0.86	0.43	-0.56	-0.35	0.06	1.51	0.38	0	1.36	-0.23	0.32	0.33	0.1	0.42	-0.01	-0.15	-0.07	0.08	0.81	0.9	2.14	1.85	0.29	0.59
RAD51B	NUP54	53371	459	2	0	1.58496	cluster3	1.49	0.85	1.57	0.36	-1.68	-0.6	-0.21	1.66	0.19	-0.04	0.56	-1.07	-1.11	0.27	0.93	0.51	1.2	1.45	0.48	0.83	-0.25	-0.37	-0.73	0.25	-0.16	0.25
RAD51D	USP48	84196	1035	4.5	0	2.45943	cluster2	-1.35	1.54	-1.49	-1.78	-0.26	-1.11	-0.41	-0.53	1.27	1.47	0.74	0.43	0.83	-0.92	-0.39	0.69	0.39	1.9	0.51	0.49	1.81	-0.97	0.3	0.49	0.71	1.31
RAD51B	SUPT6H	6830	1726	0	7.5	-3.08746	cluster2	-1.52	-1.35	-1.41	0.86	0.13	-0.08	-0.63	-1.12	0.12	0.28	-2.11	0.51	-1.93	-0.91	0.85	-0.32	1.04	-0.09	0.79	0.25	-2.07	-1.17	-0.7	0.61	0.2	-1.76
RAD51D	TUBGCP2	10844	930	0	4	-2.32193	cluster3	1.7	0.77	1.48	0.07	0.51	0.45	0.58	1.81	-0.49	0.37	0.33	0.66	-0.94	1.43	1.04	-1.42	-0.61	-0.35	1.08	0.5	0.73	0.37	-0.16	-0.53	2.05	0.53
RAD51B	TWF2	11344	349	0	1.5	-1.32193	cluster3	1.65	-0.35	1.31	-0.71	-0.53	0.34	-0.08	0.46	-1.57	0.49	0.87	-0.28	0.04	0.47	-1.19	-1.73	-2.7	-0.43	-1.59	-1.43	0.29	-0.11	0.32	-0.32	0.83	-0.41
XRCC3	TWF2	11344	349	1.5	0	1.32193	cluster3	1.65	-0.35	1.31	-0.71	-0.53	0.34	-0.08	0.46	-1.57	0.49	0.87	-0.28	0.04	0.47	-1.19	-1.73	-2.7	-0.43	-1.59	-1.43	0.29	-0.11	0.32	-0.32	0.83	-0.41
XRCC3	TWF2	11344	349	0	1.5	-1.32193	cluster3	1.65	-0.35	1.31	-0.71	-0.53	0.34	-0.08	0.46	-1.57	0.49	0.87	-0.28	0.04	0.47	-1.19	-1.73	-2.7	-0.43	-1.59	-1.43	0.29	-0.11	0.32	-0.32	0.83	-0.41
XRCC2	MTDH	92140	582	2.5	0	1.80735	cluster3	1.25	1.95	1.54	0.18	0.69	-0.21	1.36	1.4	-1.03	-1.28	0.48	-0.07	0.32	0.02	-0.02	-0.08	0.29	0.27	0.32	0.92	-0.26	0.09	-0.6	-0.6	1.8	2.97
XRCC2	RAD51C	5889	376	0	0.5	-0.584963	cluster1	0.49	-0.29	-2.97	-3.26	-0.63	-2.58	-3.57	-4.29	-3.56	-1.76	-2.03	-1.37	0.74	-2.79	-1.3	0.34	1.86	1.54	0.25	0.55	-0.67	-0.59	-0.95	1.77	-1.4	-0.47
RAD51B	PSMD8	5714	350	0	1.5	-1.32193	cluster3	1.28	-1.13	1.59	0.25	-0.57	1.02	-0.15	0.89	-0.73	-0.45	0.76	-0.04	0.98	-0.18	0.7	0.06	0.51	1.13	0.88	-0.42	0.6	0.67	0.77	-0.61	1.03	-0.15
RAD51C	AGFG1	3267	584	0	2.5	-1.80735	cluster2	-2.1	1.09	-1.86	-1.92	-2.94	-0.84	-0.09	-1.26	-0.17	-0.24	-0.2	0.18	-0.51	-0.93	-0.01	0.1	0.73	0.01	0.22	-0.4	-0.41	0.37	-0.17	0.06	0.04	0.81
RAD51B	CTR9	9646	1173	0	5	-2.58496	cluster3	1.62	1.37	0.57	0.73	0.1	0.42	1.06	0.89	0.88	-1.15	-0.19	-0.25	-0.56	0.1	0.56	-1.1	1.46	0.14	0.21	0.08	-1.05	-0.05	-0.05	-1.45	0.86	-1.23
RAD51C	CTR9	9646	1173	5	0	2.58496	cluster3	1.62	1.37	0.57	0.73	0.1	0.42	1.06	0.89	0.88	-1.15	-0.19	-0.25	-0.56	0.1	0.56	-1.1	1.46	0.14	0.21	0.08	-1.05	-0.05	-0.05	-1.45	0.86	-1.23
RAD51C	SACM1L	22908	587	2.5	0	1.80735	cluster2	-2.17	0.94	-0.79	-0.64	1.26	-0.45	0.27	-1.61	-0.07	1.42	-1.3	-0.6	0.97	1.02	-0.24	0.79	1.22	0.39	0.54	0.72	0.87	1.73	0.98	0.86	0.62	0.88
XRCC3	SBSN	374897	590	2.5	0	1.80735	cluster3	1.93	-0.61	1.94	2	1.16	1.07	1.94	1.75	0.98	-0.06	2.21	0.52	1.07	-0.22	-0.02	-0.43	-1.32	-0.98	-0.01	0.35	-0.68	0.29	0.6	-1.59	1.22	0.71
RAD51C	BEND3	57673	828	3.5	0	2.16993	cluster2	-2.07	2.77	-0.13	0.45	1.96	1.05	0.35	-1.01	1.17	0.64	0.44	-1.17	0.67	0.41	1.08	0.35	-0.68	0.18	0.21	0.07	0.84	1.91	1.4	2.45	3.06	1.38
RAD51B	NDUFA10	4705	355	0	1.5	-1.32193	cluster2	-1.91	1.24	-1.33	1.12	0.8	1.64	1.53	-1.55	-0.15	-0.07	-0.37	0	-0.53	0.06	-0.8	-0.31	0.84	-0.27	-0.04	-0.29	0.01	2.27	1.77	0.38	1.2	0.92
RAD51C	FASTKD2	22868	710	0	3	-2	cluster2	-1.4	-0.45	-1.58	-1.18	-1.23	-1.21	-0.33	-1.53	0.1	0.49	-0.65	-1.26	1.16	-0.83	0.18	-0.86	-1.37	-0.99	-1.27	-1.08	-0.67	-0.15	-0.71	0.15	-1.33	0.28
RAD51D	STAT1	6772	712	3	0	2	cluster3	1.52	-1.05	0.81	1.16	-2.13	0.96	0.2	1.04	0.79	-1.2	0.62	-0.01	-1.18	-0.24	-1.32	1.42	-0.65	-0.37	-0.06	0.2	-0.59	0.11	-1.04	0.11	-0.05	-0.09
RAD51C	SFSWAP	6433	951	4	0	2.32193	cluster3	1.27	-0.16	1.71	-0.44	-0.42	-0.64	-3.03	0.17	-0.3	0.16	-0.05	0.21	0.25	-0.37	-0.41	-0.08	0	0.17	-0.01	-0.15	0.24	-0.63	-0.86	-0.94	-0.62	-1.64
RAD51B	MAPK1	5594	360	1.5	0	1.32193	cluster3	1.34	2.56	1.21	-0.97	-0.26	-0.06	0.19	2.01	-0.47	-0.54	2.89	2.07	-0.71	-1.86	0.78	-0.03	-4.66	0.17	0.69	1.56	1.94	0.66	-0.03	0.6	1.24	-0.61
XRCC3	MAPK1	5594	360	0	1.5	-1.32193	cluster3	1.34	2.56	1.21	-0.97	-0.26	-0.06	0.19	2.01	-0.47	-0.54	2.89	2.07	-0.71	-1.86	0.78	-0.03	-4.66	0.17	0.69	1.56	1.94	0.66	-0.03	0.6	1.24	-0.61
RAD51C	TSHZ3	57616	1081	4.5	0	2.45943	cluster3	2.21	-1.07	1.31	0.22	1.67	0.43	0.82	0.2	1.37	0.83	1.51	-1.03	-0.01	1.32	1.07	1.06	0.79	-0.36	0.14	0.47	0.43	-0.17	0.26	-0.22	0.62	-0.89
RAD51C	PYGB	5834	843	0	3.5	-2.16993	cluster3	2.28	-0.62	1.54	0.11	1	0.4	1.46	0.42	0.01	-0.32	0.41	0.11	0.45	0.7	0.22	0.59	-0.73	-0.22	-1.41	-0.65	0.82	0.04	0.46	1.36	1.3	-0.61
RAD51B	PTPN1	5770	362	1.5	0	1.32193	cluster2	-1.54	0.91	-0.89	0.33	0.06	-1.86	-0.55	-1.22	-0.44	-1.25	-0.62	0.12	2.09	-1.01	0.11	-0.61	0.89	1.55	1.27	1.53	-0.24	0.26	2.41	1.76	0.14	-0.21
XRCC3	PHIP	55023	1821	0	7.5	-3.08746	cluster2	-2.96	-0.79	-0.52	1.51	-1.21	0.49	-0.79	-3.35	-0.65	-0.8	-1.29	1.03	-1.6	-1.39	-2.69	-0.82	-3.62	-1.02	-1.09	0.32	2.09	1.26	-0.26	-0.93	-0.37	-0.36
RAD51B	PACSIN2	11252	486	2	0	1.58496	cluster3	1.44	0	2.02	1.06	1.44	1.18	0.79	0.65	0.94	1.21	1.02	0.34	-0.64	1.36	-0.68	0.99	0.12	-0.45	-1.63	-1.17	0.87	-0.91	-0.85	-1.29	-0.39	0.05
XRCC2	CHTF18	63922	975	0	4	-2.32193	cluster1	1.82	-0.49	-1.17	-1.47	1.11	-1.83	-0.67	-0.03	0.01	-0.85	-3.18	-3.12	0.27	-1.72	-3.56	-1.34	0.67	-0.04	-0.92	-1.83	-0.97	-1.19	-2.76	-2.56	2.81	1.64
XRCC3	SCAF11	9169	1463	6	0	2.80735	cluster2	-1.49	-1.09	-0.57	-2.07	-1.92	-2.29	-1.35	-0.23	-0.65	0.67	-0.33	-1.7	-0.93	-1.95	-0.18	1.15	1.26	-0.25	1.44	1.21	0.62	0.9	0.35	1.87	-0.77	0.39
XRCC3	ATP2B1	490	1220	0	5	-2.58496	cluster2	-2.32	0.83	-1.44	-1.17	-0.97	-0.9	-1.16	-1.52	-1.18	-0.92	-2.11	1.66	0.91	-0.63	0.06	-0.04	-2.13	-0.28	-1.31	-0.53	1.57	-0.46	-0.84	-0.67	-1.83	-0.17
XRCC2	RPS6KA2	6196	733	3	0	2	cluster2	-2.3	0.11	-0.31	-2.64	-1.75	0.48	-0.49	-1.47	0.68	0.62	-0.17	1.31	-0.4	-0.51	-1.04	-0.17	-0.79	-0.71	-0.55	-0.69	-0.55	-0.72	-0.27	-0.65	-1.32	0.16
XRCC2	RFX1	5989	979	0	4	-2.32193	cluster3	2.58	1.08	1.54	0.38	-0.95	-0.05	0.03	1.21	-0.08	1.02	1.57	0.65	1.25	0.45	1.71	0.23	0.31	-0.43	-0.97	-1.62	-0.25	-0.65	0.19	-1.6	1.19	0.59
RAD51C	FDXR	2232	491	2	0	1.58496	cluster3	1.67	0.08	0.39	-0.18	0.23	-1.42	0.24	-0.33	-1.31	-1	0	-0.47	1.76	-0.59	0.84	-0.78	0.7	4.6	4.26	3.73	-0.24	0.39	0.85	0.03	0.39	-0.98
XRCC2	NOVA2	4858	492	2	0	1.58496	cluster3	1.41	0.09	0.91	-0.3	0.96	-0.06	-0.04	0.06	-0.17	0.94	0.72	-0.65	-1.41	0.1	0.2	0.62	0.89	0.77	0.06	0.98	-0.91	-1.33	-0.15	-1.72	-0.63	1.11
XRCC2	NR2C2	7182	615	2.5	0	1.80735	cluster1	-2.62	0.47	-1.98	-1.17	-1.85	-0.56	-2.96	-0.75	0.68	-1.98	-1.75	-1.51	-2.13	0.26	0.03	-0.27	0.23	-1.4	-1.21	-1.07	-1.55	0.23	-1.95	-1.1	0.1	0.86
RAD51D	SLC2A1	6513	492	2	0	1.58496	cluster2	-1.28	0	-0.3	-1.1	-1.16	-1.41	-1.8	-0.45	-0.17	0.55	0.27	-0.17	0.87	0.23	0.96	0.68	-0.18	-1.85	0.26	1.13	-1.61	1.93	-0.52	-0.04	0.64	0.19
RAD51C	SLK	9748	1235	5	0	2.58496	cluster2	-1.59	2.35	-0.85	-0.53	0.96	1.25	0.58	-0.85	-2.05	-1.3	-0.11	1.73	1	-0.78	0.01	1.03	0.94	2.21	0.59	0.37	-0.21	0.26	1.62	-0.58	0.98	0.88
XRCC2	RAB3GAP1	22930	988	0	4	-2.32193	cluster2	-1.26	1.04	-1.77	-0.43	-0.99	-1.94	-1.92	-0.26	0.14	-0.49	-1.01	-0.83	1.01	-0.56	1.74	-1.7	-2.85	0.82	-0.88	-1.71	-0.39	-0.03	2.01	0.27	1.15	-0.67
XRCC2	OXA1L	5018	495	0	2	-1.58496	cluster2	-1.27	0.53	-0.17	0.79	0.27	0.39	0.76	-1.18	-0.95	-1.14	-0.78	0.05	-0.51	0.2	-1.95	1.87	0.99	1.95	1.27	0.72	0.28	0.01	0.39	-0.31	-0.04	-0.29
RAD51D	RAD18	56852	495	0	2	-1.58496	cluster1	1.51	0.43	0.37	-1.33	-1.08	-4.44	-3.06	-1.15	-5.9	-4.53	1.5	-1.49	1.28	-1.12	0.11	0.5	0.68	-5.43	-1.89	-1.03	-8.55	-11.49	-1.28	0.96	-9.05	-0.87
RAD51D	MLF2	8079	248	1	0	1	cluster2	-1.4	-0.53	-1.31	-1.57	0.22	-0.88	-0.3	-0.47	0.92	0.54	-1.26	-0.12	-1.41	-0.73	-0.26	-0.33	0.27	-1.04	0.22	0.19	0.38	-0.56	-1.57	1.48	0.19	0.48
RAD51B	PHC3	80012	995	0	4	-2.32193	cluster2	-1.38	-0.09	-0.66	-0.38	-0.3	-0.7	-0.15	0.29	0.14	0.89	0.09	0.76	-1.76	-0.22	0.31	0.8	-1.37	-0.2	-0.55	0.29	1.02	-0.08	-0.59	0.06	-0.5	-0.78
RAD51C	DHX29	54505	1369	5.5	0	2.70044	cluster2	-2.11	2.89	-1.27	-0.87	0.37	-1.15	-0.11	-1.5	1.59	0.93	0.2	0.36	0.01	-0.67	-1.42	-0.35	2.34	0.6	-0.18	-0.04	0.29	-0.69	3.45	-0.37	-0.05	1.64
XRCC2	DHX29	54505	1369	5.5	0	2.70044	cluster2	-2.11	2.89	-1.27	-0.87	0.37	-1.15	-0.11	-1.5	1.59	0.93	0.2	0.36	0.01	-0.67	-1.42	-0.35	2.34	0.6	-0.18	-0.04	0.29	-0.69	3.45	-0.37	-0.05	1.64
RAD51C	NAP1L4	4676	375	0	1.5	-1.32193	cluster2	-2.37	-1.52	-1.09	-4.57	-0.19	0.25	0.01	-3.17	-1.35	0.92	0.17	-0.23	0.9	-0.43	-0.19	-0.71	-0.14	0.33	-0.01	0.18	-0.14	-0.68	1.23	0.5	-0.41	1.56
RAD51D	HM13	81502	377	1.5	0	1.32193	cluster2	-1.31	-0.02	-1.31	1.88	1.58	1.46	0.53	-0.79	-0.33	-0.8	-0.17	0.95	0.99	1.47	-0.17	1.4	-0.46	-0.67	0.45	1.41	1.57	0.16	0.38	0.23	-0.03	0.54
XRCC3	PLS1	5357	629	2.5	0	1.80735	cluster3	1.72	-0.42	1.47	1.19	0.35	1.38	0.83	2.1	-0.53	-0.7	1.44	-0.39	0.59	1.5	-0.24	1.09	0.08	-0.33	0.44	0.37	0.18	0.99	-0.18	1.37	0.31	1.71
RAD51D	PHF14	9678	888	0	3.5	-2.16993	cluster2	-2.97	1.2	-0.39	0.57	0.06	0.84	1.2	-1.26	-0.54	-0.15	-0.24	-0.12	0.3	1.76	-0.47	1.39	-0.42	-0.19	-0.94	-0.86	-0.08	0.04	-0.34	-0.42	1.03	0.51
RAD51C	EDC3	80153	508	2	0	1.58496	cluster1	-1.49	-0.51	-1.28	-0.76	-0.68	-1.96	-0.01	-1.02	-2.43	-1.68	-1.9	-4.08	-1.48	-1.2	1.07	-0.72	-2.82	0.6	-0.12	-0.52	-1.01	-1.84	-1.8	-2.93	-1	-0.82
XRCC3	ETFB	2109	255	0	1	-1	cluster3	1.27	0.26	1.18	-0.88	0.7	-0.91	0.49	0.19	-0.38	0.52	0.33	-0.01	0.8	-0.47	-0.94	-0.03	0.25	-0.23	-1.24	-1.35	0.6	-0.57	-0.26	-0.22	0.71	-1.62
RAD51B	SMARCB1	6598	385	0	1.5	-1.32193	cluster2	-1.27	0.31	-3.96	-3.88	-1.2	1.39	0.55	-0.25	-1.91	0.64	0.05	2.89	-1.74	-3.15	-1.68	1.24	-1.84	0.02	1.13	-0.78	1.06	1.75	0.35	-1.4	0.82	1.35
RAD51C	CDK11A	728642	770	3	0	2	cluster3	1.34	-2.51	1.58	-0.89	-0.3	0.31	-0.69	0.6	-0.27	0.71	0.09	0.97	0	-0.83	-0.31	1.24	0.49	-0.49	0.22	-0.28	-0.01	1.39	-0.62	1	-0.26	-1.45
XRCC2	ZMYM4	9202	1548	0	6	-2.80735	cluster3	1.81	-2.46	2.11	0.59	-0.5	0.32	-0.16	1.86	-0.21	-0.83	1.37	0.38	-0.09	1.62	-2.17	-1.73	-0.33	-1.16	-1.04	-0.72	-0.44	-0.93	0.93	0.19	-1.32	-0.65
XRCC3	ZMYM4	9202	1548	0	6	-2.80735	cluster3	1.81	-2.46	2.11	0.59	-0.5	0.32	-0.16	1.86	-0.21	-0.83	1.37	0.38	-0.09	1.62	-2.17	-1.73	-0.33	-1.16	-1.04	-0.72	-0.44	-0.93	0.93	0.19	-1.32	-0.65
XRCC2	CUL1	8454	776	3	0	2	cluster2	-1.58	-2.35	-1.16	0.15	0.88	-0.22	-0.05	-1.57	0.02	-0.9	0.13	-0.79	-1.92	0.66	-0.78	0.09	-0.26	-0.94	-0.87	0.4	0.44	-1.79	-1.71	-0.35	-1.86	-0.95
RAD51B	CUL1	8454	776	0	3	-2	cluster2	-1.58	-2.35	-1.16	0.15	0.88	-0.22	-0.05	-1.57	0.02	-0.9	0.13	-0.79	-1.92	0.66	-0.78	0.09	-0.26	-0.94	-0.87	0.4	0.44	-1.79	-1.71	-0.35	-1.86	-0.95
XRCC2	USP48	84196	1035	0	4	-2.32193	cluster2	-1.35	1.54	-1.49	-1.78	-0.26	-1.11	-0.41	-0.53	1.27	1.47	0.74	0.43	0.83	-0.92	-0.39	0.69	0.39	1.9	0.51	0.49	1.81	-0.97	0.3	0.49	0.71	1.31
RAD51B	GNAS	2778	1037	0	4	-2.32193	cluster3	4.79	-2.18	3.07	1.03	0.01	2.09	-1.22	4.16	0.29	-1.26	1.57	-0.33	-1.68	3.88	-4.95	0.67	-1.06	-2.38	-0.09	1.93	2.93	1.29	-1.71	0.04	-0.1	-0.49
RAD51D	TMTC3	160418	914	3.5	0	2.16993	cluster3	1.92	-0.53	0.86	0.43	-0.56	-0.35	0.06	1.51	0.38	0	1.36	-0.23	0.32	0.33	0.1	0.42	-0.01	-0.15	-0.07	0.08	0.81	0.9	2.14	1.85	0.29	0.59
XRCC3	TMTC3	160418	914	0	3.5	-2.16993	cluster3	1.92	-0.53	0.86	0.43	-0.56	-0.35	0.06	1.51	0.38	0	1.36	-0.23	0.32	0.33	0.1	0.42	-0.01	-0.15	-0.07	0.08	0.81	0.9	2.14	1.85	0.29	0.59
RAD51C	TMTC3	160418	914	3.5	0	2.16993	cluster3	1.92	-0.53	0.86	0.43	-0.56	-0.35	0.06	1.51	0.38	0	1.36	-0.23	0.32	0.33	0.1	0.42	-0.01	-0.15	-0.07	0.08	0.81	0.9	2.14	1.85	0.29	0.59
RAD51B	PAK2	5062	524	0	2	-1.58496	cluster3	2.13	1.18	0.41	0.4	-0.43	-1.16	-1.86	-0.19	0.83	-0.28	-0.11	0.64	0.11	-0.39	2.37	1.31	0.29	2.07	1.41	2.02	0.1	0.06	0.15	-1.49	0.84	0.15
RAD51C	LIG1	3978	919	3.5	0	2.16993	cluster1	-1.3	-1.13	-0.66	-1.08	-0.77	-4.58	-1.81	-1.33	-0.85	-1.07	0.77	2.77	-0.89	-1.4	-1.63	-2.51	-0.8	-0.28	-0.65	-1.26	-3.59	-9.78	-1.22	-0.72	-2	-1.54
RAD51B	MTX2	10651	263	1	0	1	cluster2	-1.33	0.07	-0.61	-0.94	0.49	-0.18	-0.21	-0.72	0.15	0.47	-1.81	0.03	0.29	-0.01	-0.98	0.49	0.56	-0.07	0.6	-0.5	-0.88	-0.68	0.17	-1.29	0.54	2.02
RAD51B	MTX2	10651	263	0	1	-1	cluster2	-1.33	0.07	-0.61	-0.94	0.49	-0.18	-0.21	-0.72	0.15	0.47	-1.81	0.03	0.29	-0.01	-0.98	0.49	0.56	-0.07	0.6	-0.5	-0.88	-0.68	0.17	-1.29	0.54	2.02
RAD51B	TNPO3	23534	923	0	3.5	-2.16993	cluster3	1.5	-0.08	0.89	2.46	1.32	1.87	1.68	1.2	-0.09	-0.12	0.24	0.31	-0.58	1.11	0.52	-0.13	-0.4	0.18	0.67	-0.06	0.51	1.3	0.72	0.69	0.99	-1.13
RAD51B	FOXK2	3607	660	2.5	0	1.80735	cluster3	1.98	-0.14	1.64	-0.59	-0.42	-0.09	0.18	1.7	0.44	-0.67	1.31	-0.02	1.48	-0.58	1.07	0.49	-1.14	0.4	0.75	0.14	0.89	0.37	0.78	1.65	-0.36	-0.36
RAD51C	SUPT6H	6830	1726	6.5	0	2.90689	cluster2	-1.52	-1.35	-1.41	0.86	0.13	-0.08	-0.63	-1.12	0.12	0.28	-2.11	0.51	-1.93	-0.91	0.85	-0.32	1.04	-0.09	0.79	0.25	-2.07	-1.17	-0.7	0.61	0.2	-1.76
XRCC2	SUPT6H	6830	1726	0	6.5	-2.90689	cluster2	-1.52	-1.35	-1.41	0.86	0.13	-0.08	-0.63	-1.12	0.12	0.28	-2.11	0.51	-1.93	-0.91	0.85	-0.32	1.04	-0.09	0.79	0.25	-2.07	-1.17	-0.7	0.61	0.2	-1.76
RAD51C	TUBGCP2	10844	930	0	3.5	-2.16993	cluster3	1.7	0.77	1.48	0.07	0.51	0.45	0.58	1.81	-0.49	0.37	0.33	0.66	-0.94	1.43	1.04	-1.42	-0.61	-0.35	1.08	0.5	0.73	0.37	-0.16	-0.53	2.05	0.53
RAD51B	FYN	2534	534	2	0	1.58496	cluster2	-1.26	-0.59	0.1	-0.01	0.98	0.37	0.35	-1.09	0.15	-0.33	-0.12	-1.11	-2.21	0.2	-0.35	1.24	0.72	0.1	1.04	1.68	0.51	-0.03	1.41	-0.96	0.41	-1.09
XRCC3	FYN	2534	534	0	2	-1.58496	cluster2	-1.26	-0.59	0.1	-0.01	0.98	0.37	0.35	-1.09	0.15	-0.33	-0.12	-1.11	-2.21	0.2	-0.35	1.24	0.72	0.1	1.04	1.68	0.51	-0.03	1.41	-0.96	0.41	-1.09
RAD51D	ZNF106	64397	1883	0	7	-3	cluster3	1.94	-0.79	0.15	-0.79	-0.08	-0.7	-0.23	1.78	-1.36	-0.29	0.82	-1.04	-1.2	-0.72	-1.32	-2.07	-1.6	-0.87	0.05	-0.45	-0.04	-1.61	0.19	1.69	-0.81	-0.7
XRCC2	TBC1D10B	26000	808	0	3	-2	cluster2	-2.01	0.62	-1.27	-1.12	-0.12	-0.17	0.05	-2.54	-0.44	-0.09	-0.94	-0.72	-1.05	-1.56	1.21	-2.43	-1.75	-0.45	-0.29	-0.88	-1.9	-0.19	0.34	-0.02	0.55	-0.45
RAD51C	SNTB2	6645	540	2	0	1.58496	cluster2	-1.54	-1.08	-1.47	-0.09	0.02	1.1	0.91	-0.71	-0.16	0.46	-0.21	0.04	-0.4	1.31	1.3	0.43	-0.5	-0.14	-0.63	-0.65	0.75	1.4	0.35	0.7	0.1	-1.66
XRCC2	SNTB2	6645	540	2	0	1.58496	cluster2	-1.54	-1.08	-1.47	-0.09	0.02	1.1	0.91	-0.71	-0.16	0.46	-0.21	0.04	-0.4	1.31	1.3	0.43	-0.5	-0.14	-0.63	-0.65	0.75	1.4	0.35	0.7	0.1	-1.66
XRCC2	COPS4	51138	406	1.5	0	1.32193	cluster3	1.4	0.53	1.43	0.42	1.23	0.89	0.19	0.34	-1.09	-1.57	1.75	-1.48	2.13	1.46	0.91	-1.04	-2.02	0.04	0.3	0.95	-0.95	1.11	-3.11	-1.42	-2.44	-0.43
XRCC2	SFSWAP	6433	951	3.5	0	2.16993	cluster3	1.27	-0.16	1.71	-0.44	-0.42	-0.64	-3.03	0.17	-0.3	0.16	-0.05	0.21	0.25	-0.37	-0.41	-0.08	0	0.17	-0.01	-0.15	0.24	-0.63	-0.86	-0.94	-0.62	-1.64
RAD51D	SRSF5	6430	272	1	0	1	cluster2	-1.28	0.59	-1.17	-0.86	-0.31	-0.23	0.12	-0.76	-0.8	-0.24	0.65	1.42	-1.23	-0.24	0.3	-1	0.87	-1.44	-0.65	0.38	-1.45	0.56	-0.78	0.64	1.03	1.47
RAD51C	DHX29	54505	1369	0	5	-2.58496	cluster2	-2.11	2.89	-1.27	-0.87	0.37	-1.15	-0.11	-1.5	1.59	0.93	0.2	0.36	0.01	-0.67	-1.42	-0.35	2.34	0.6	-0.18	-0.04	0.29	-0.69	3.45	-0.37	-0.05	1.64
RAD51B	GCLM	2730	274	0	1	-1	cluster2	-1.7	0.51	-2.83	0.93	0.67	0.85	-0.42	-1.7	0.21	-0.2	-1.42	0.03	0.25	0.58	-2.27	0.33	-0.64	-0.02	-0.59	-0.01	1.04	3.41	0.07	0.92	0.02	0.57
RAD51C	AP1G1	164	822	0	3	-2	cluster3	1.93	0.62	0.62	0.21	-0.85	-1.05	-0.51	1.77	-1.48	-0.29	0.59	-1.65	-0.42	-1.14	-0.54	-1.12	-0.21	0.15	0.47	0.22	-1.22	-0.4	-0.46	-0.99	0.16	-0.98
XRCC2	SLK	9748	1235	4.5	0	2.45943	cluster2	-1.59	2.35	-0.85	-0.53	0.96	1.25	0.58	-0.85	-2.05	-1.3	-0.11	1.73	1	-0.78	0.01	1.03	0.94	2.21	0.59	0.37	-0.21	0.26	1.62	-0.58	0.98	0.88
RAD51C	PTCD3	55037	689	0	2.5	-1.80735	cluster3	1.67	2.35	1.58	0.31	1.12	0.89	0.92	1.51	0.9	0.1	0.15	1.4	-0.82	-0.4	0.37	0	-1.27	0.61	0.31	-0.09	-1.15	1.85	0.89	0.06	0.72	0.67
RAD51B	YY1	7528	414	0	1.5	-1.32193	cluster3	1.31	0.22	0.7	-1.76	0.31	0.67	-1.51	0.6	0.77	0.42	1.32	0.89	0.91	-0.93	-0.17	1.25	-0.01	0.14	2.61	1.77	0.7	1.6	-0.39	1.19	0.78	1.13
RAD51B	RIOK2	55781	552	0	2	-1.58496	cluster3	-1.51	0.61	-1.62	1.13	0.83	0.47	-0.08	0.1	0.24	0.72	-0.91	0.69	-0.85	0.22	-1.11	0.47	0.32	3.32	3.43	3.69	-0.47	0.23	0.59	-0.82	-0.55	-0.59
RAD51D	PIGS	94005	555	0	2	-1.58496	cluster2	-1.38	0.12	-0.23	0.05	0.82	-0.37	-0.93	-1.95	0.13	0.08	-1.41	-0.99	-1.15	0.22	1	-0.14	0.37	-0.05	-0.09	-0.07	-1.14	-0.47	-0.45	-1.64	0.66	-0.25
XRCC3	PRKAR2B	5577	418	0	1.5	-1.32193	cluster2	-1.88	-0.99	-2.1	0.68	0.63	0.33	0.44	-0.45	-0.12	0.96	0.07	-0.69	-0.42	-0.18	-0.82	-1.66	-2.86	0.19	-0.4	0	0.3	0.25	-0.75	-0.19	-2.33	-1.23
RAD51D	BRCA1	672	1816	0	6.5	-2.90689	cluster1	-3.29	-0.17	-3.93	-0.45	0.31	-2.24	-2.86	-6.23	-5.54	-5.66	-4.25	-4.46	-1.54	-1.79	1.88	0.11	1.66	1.73	-0.01	1.76	-3.9	-1.67	-3.5	0.66	-0.04	0.34
XRCC2	HSPA4L	22824	839	3	0	2	cluster2	-2.25	-0.76	-1.26	-0.05	-1.03	-0.29	-0.93	-0.4	0.24	0.58	-0.54	0.03	1.03	-1.65	-0.93	-0.81	-0.32	-0.01	0.21	0.61	0.6	0.58	-0.32	0.72	-1.23	0.09
XRCC3	RFX1	5989	979	0	3.5	-2.16993	cluster3	2.58	1.08	1.54	0.38	-0.95	-0.05	0.03	1.21	-0.08	1.02	1.57	0.65	1.25	0.45	1.71	0.23	0.31	-0.43	-0.97	-1.62	-0.25	-0.65	0.19	-1.6	1.19	0.59
RAD51D	XRCC2	7516	280	1	0	1	cluster1	0.44	-0.62	-4.38	-3.6	0.01	-2.24	-1.31	-4.94	-4.1	-4.68	-3.47	-4.74	-0.43	-3.02	-0.52	-0.51	0.08	2.16	0.51	-0.6	-3.57	-3.48	-3.16	-0.36	-1.23	-0.24
XRCC3	PHIP	55023	1821	6.5	0	2.90689	cluster2	-2.96	-0.79	-0.52	1.51	-1.21	0.49	-0.79	-3.35	-0.65	-0.8	-1.29	1.03	-1.6	-1.39	-2.69	-0.82	-3.62	-1.02	-1.09	0.32	2.09	1.26	-0.26	-0.93	-0.37	-0.36
RAD51B	TRIM33	51592	1127	4	0	2.32193	cluster1	-1.31	-0.73	-0.73	-0.11	-1.27	-2.41	-0.87	-1.48	-0.21	0.31	-0.45	-3.58	-3.18	1.19	-0.02	0.91	2.74	-1.17	-0.73	1.16	0.83	-1.2	-1.49	-3.08	0.78	1.09
RAD51C	TRIM33	51592	1127	4	0	2.32193	cluster1	-1.31	-0.73	-0.73	-0.11	-1.27	-2.41	-0.87	-1.48	-0.21	0.31	-0.45	-3.58	-3.18	1.19	-0.02	0.91	2.74	-1.17	-0.73	1.16	0.83	-1.2	-1.49	-3.08	0.78	1.09
RAD51C	L3MBTL2	83746	705	0	2.5	-1.80735	cluster3	1.33	-0.13	1.68	0.68	0.52	0.19	0.76	0.27	0	-1.95	-1.23	0.16	2.59	0.23	-0.13	0.1	-0.07	0.85	0.99	1.45	-0.08	-0.12	0.25	-0.8	1.18	0.91
RAD51D	L3MBTL2	83746	705	2.5	0	1.80735	cluster3	1.33	-0.13	1.68	0.68	0.52	0.19	0.76	0.27	0	-1.95	-1.23	0.16	2.59	0.23	-0.13	0.1	-0.07	0.85	0.99	1.45	-0.08	-0.12	0.25	-0.8	1.18	0.91
RAD51C	COASY	80347	564	0	2	-1.58496	cluster2	-1.66	0.85	0.33	-0.58	-0.46	-1.07	-2.24	-1.37	-0.36	0.38	-0.83	-1.7	-0.25	-0.96	1.42	-1.67	-0.43	-1.83	-0.71	-1.61	0.43	1.54	0.78	2.65	1.29	-0.76
RAD51B	GSTK1	373156	282	1	1	0	cluster3	1.78	-1.01	0.68	0.2	-0.79	-0.75	-0.05	1.06	0.17	0.32	0.66	0.23	-0.63	-0.59	-0.85	1.2	0.56	0.1	0.39	0.43	0.87	0.36	0.67	-0.48	0.25	-0.43
XRCC3	GSTK1	373156	282	0	1	-1	cluster3	1.78	-1.01	0.68	0.2	-0.79	-0.75	-0.05	1.06	0.17	0.32	0.66	0.23	-0.63	-0.59	-0.85	1.2	0.56	0.1	0.39	0.43	0.87	0.36	0.67	-0.48	0.25	-0.43
RAD51C	ICMT	23463	284	1	0	1	cluster2	-1.9	-0.17	-1.23	1.62	1.52	-0.71	-0.19	-2.42	0.76	-0.45	-1.16	0.83	1.1	-2.73	1.15	0.22	0.24	0.53	0.96	-0.02	-0.11	-0.13	4.05	1.27	0.32	0.08
XRCC2	ICMT	23463	284	0	1	-1	cluster2	-1.9	-0.17	-1.23	1.62	1.52	-0.71	-0.19	-2.42	0.76	-0.45	-1.16	0.83	1.1	-2.73	1.15	0.22	0.24	0.53	0.96	-0.02	-0.11	-0.13	4.05	1.27	0.32	0.08
RAD51C	PHC3	80012	995	0	3.5	-2.16993	cluster2	-1.38	-0.09	-0.66	-0.38	-0.3	-0.7	-0.15	0.29	0.14	0.89	0.09	0.76	-1.76	-0.22	0.31	0.8	-1.37	-0.2	-0.55	0.29	1.02	-0.08	-0.59	0.06	-0.5	-0.78
XRCC2	PHC3	80012	995	3.5	0	2.16993	cluster2	-1.38	-0.09	-0.66	-0.38	-0.3	-0.7	-0.15	0.29	0.14	0.89	0.09	0.76	-1.76	-0.22	0.31	0.8	-1.37	-0.2	-0.55	0.29	1.02	-0.08	-0.59	0.06	-0.5	-0.78
XRCC3	VPS45	11311	570	0	2	-1.58496	cluster2	-2.09	0.32	-1.28	-0.3	-0.38	-0.15	0.31	-1.96	-1.02	-0.45	-2.4	0.84	1.28	-0.92	0.23	1.66	3.02	2.98	1.5	0.52	-1.01	-0.79	0.24	0.03	1.4	1.51
XRCC3	NVL	4931	856	3	0	2	cluster3	1.71	-1.48	1.21	0.63	0.14	-0.45	0.07	0.88	0.06	0.12	0.05	-0.38	-0.95	-0.09	1.08	1.17	0.38	4.59	4.67	4.96	-1.59	-1.39	-1.52	-2.64	-1.43	-1.27
XRCC2	NOP14	8602	857	0	3	-2	cluster2	-2.3	0.61	-1.47	0.33	-0.03	-0.32	0.64	-1.08	-1.9	0.27	0.81	0.81	-0.38	-0.25	0.05	0.41	-0.61	1.7	2.36	2.63	-0.39	0.16	-0.84	-0.3	-0.31	1.19
XRCC2	SSR1	6745	286	1	1	0	cluster3	2.28	-0.44	1.23	1.05	1.22	0.39	-0.41	1.67	0.21	-0.58	1.93	-0.47	0.56	1.64	0.71	0.97	1.34	-0.4	0.5	2.51	1.19	0.62	1.38	1.89	1.41	-0.63
RAD51C	IQGAP2	10788	1575	5.5	0	2.70044	cluster3	1.63	-0.39	0.59	0.71	0.05	0.07	0.1	1.34	-0.21	-0.97	-0.38	-0.63	-0.27	-0.48	0.56	-0.52	-0.06	0.21	0.04	0.2	-1.92	0.17	-0.36	0.01	-0.83	-0.25
XRCC3	STK24	8428	431	0	1.5	-1.32193	cluster3	1.35	-1.92	-0.13	0.61	-0.63	1.24	-0.93	1.43	0.11	-0.01	-0.31	0.39	-0.16	1.99	0.06	0.42	0.4	-0.16	-0.72	0.68	0.36	0.63	-1.6	-0.27	-0.79	0.81
RAD51B	SUPT6H	6830	1726	6	0	2.80735	cluster2	-1.52	-1.35	-1.41	0.86	0.13	-0.08	-0.63	-1.12	0.12	0.28	-2.11	0.51	-1.93	-0.91	0.85	-0.32	1.04	-0.09	0.79	0.25	-2.07	-1.17	-0.7	0.61	0.2	-1.76
XRCC2	GIGYF2	26058	1299	0	4.5	-2.45943	cluster1	-1.39	-2.01	-2.08	-2.94	-2.73	-3.35	-0.6	-1.44	-2.13	-3.6	-2.25	-2.53	0.26	-1.8	-0.62	-2.55	-0.65	-0.15	-1.36	-1.16	-1.43	-3.42	-2.16	-2.9	-1.56	-2.38
RAD51D	NCAPG	64151	1015	0	3.5	-2.16993	cluster3	1.4	-0.67	1.47	0.01	-1.62	-0.52	-1.35	1.54	-0.58	-0.54	0.28	-0.18	-0.63	0.19	0.01	0.52	1.27	1.65	2.04	3.66	-0.87	-0.75	-0.41	-1.28	-0.56	-0.84
XRCC3	NCAPG	64151	1015	3.5	0	2.16993	cluster3	1.4	-0.67	1.47	0.01	-1.62	-0.52	-1.35	1.54	-0.58	-0.54	0.28	-0.18	-0.63	0.19	0.01	0.52	1.27	1.65	2.04	3.66	-0.87	-0.75	-0.41	-1.28	-0.56	-0.84
RAD51D	ELF2	1998	581	2	0	1.58496	cluster2	-1.85	-0.67	-1.38	-1.28	0.04	0.06	-0.43	-0.86	1.05	0.14	-0.98	0.18	-0.11	-1.45	-0.08	-0.18	-0.3	0.76	-0.77	-0.43	0.35	0.06	0.94	-0.14	0.12	-1.28
RAD51B	MTDH	92140	582	2	0	1.58496	cluster3	1.25	1.95	1.54	0.18	0.69	-0.21	1.36	1.4	-1.03	-1.28	0.48	-0.07	0.32	0.02	-0.02	-0.08	0.29	0.27	0.32	0.92	-0.26	0.09	-0.6	-0.6	1.8	2.97
RAD51C	CASZ1	54897	1166	0	4	-2.32193	cluster2	-1.97	0.18	-0.24	-1.5	-0.79	-2.12	-1.32	-0.87	-0.37	-0.16	-1.88	-0.06	-0.85	-0.48	0.44	-0.68	-0.22	0.15	0.43	0.86	-0.14	0.27	-0.27	-1.07	1.51	1.39
RAD51D	DCLK1	9201	729	2.5	0	1.80735	cluster2	-2.64	-1.09	-1.86	-2.26	-1.31	-0.11	-1.38	-2.07	0.42	0.22	-2.32	-1.27	0.67	-1.52	1.25	-2.41	-1.07	-1.54	0.48	-0.54	0.78	1.48	1.52	0.69	0.46	-0.7
XRCC2	DCLK1	9201	729	0	2.5	-1.80735	cluster2	-2.64	-1.09	-1.86	-2.26	-1.31	-0.11	-1.38	-2.07	0.42	0.22	-2.32	-1.27	0.67	-1.52	1.25	-2.41	-1.07	-1.54	0.48	-0.54	0.78	1.48	1.52	0.69	0.46	-0.7
XRCC3	DCLK1	9201	729	2.5	0	1.80735	cluster2	-2.64	-1.09	-1.86	-2.26	-1.31	-0.11	-1.38	-2.07	0.42	0.22	-2.32	-1.27	0.67	-1.52	1.25	-2.41	-1.07	-1.54	0.48	-0.54	0.78	1.48	1.52	0.69	0.46	-0.7
RAD51D	ATAD2B	54454	1458	0	5	-2.58496	cluster3	1.37	-1.29	-0.67	-0.41	-0.92	-0.55	0.22	0.84	0.77	-0.55	-1.07	0.74	0.26	-0.67	-0.18	-1.57	-0.87	-0.49	-0.49	-1.08	0.33	-0.83	-0.71	1.01	-0.49	0.02
RAD51B	AGFG1	3267	584	2	0	1.58496	cluster2	-2.1	1.09	-1.86	-1.92	-2.94	-0.84	-0.09	-1.26	-0.17	-0.24	-0.2	0.18	-0.51	-0.93	-0.01	0.1	0.73	0.01	0.22	-0.4	-0.41	0.37	-0.17	0.06	0.04	0.81
RAD51C	EXOSC9	5393	439	0	1.5	-1.32193	cluster3	1.27	0.22	0.33	0.85	0.99	0.98	0.83	0.06	-1.08	0.22	0.93	0.55	0.43	1.95	0.5	1.74	1.09	2.83	2.57	3.53	1.23	-0.71	-0.97	-0.45	0.98	0.11
XRCC3	EXOSC9	5393	439	1.5	0	1.32193	cluster3	1.27	0.22	0.33	0.85	0.99	0.98	0.83	0.06	-1.08	0.22	0.93	0.55	0.43	1.95	0.5	1.74	1.09	2.83	2.57	3.53	1.23	-0.71	-0.97	-0.45	0.98	0.11
RAD51D	SATB2	23314	733	0	2.5	-1.80735	cluster2	-1.45	-1.21	-0.92	-0.66	1.2	-0.18	-0.61	-0.57	0.09	-0.33	-0.17	-0.74	1.39	0.29	-0.1	-0.19	0.06	-1.55	-0.47	0.03	-0.81	-0.26	-0.28	-0.42	1.35	-0.57
RAD51B	SACM1L	22908	587	2	0	1.58496	cluster2	-2.17	0.94	-0.79	-0.64	1.26	-0.45	0.27	-1.61	-0.07	1.42	-1.3	-0.6	0.97	1.02	-0.24	0.79	1.22	0.39	0.54	0.72	0.87	1.73	0.98	0.86	0.62	0.88
XRCC3	SACM1L	22908	587	2	0	1.58496	cluster2	-2.17	0.94	-0.79	-0.64	1.26	-0.45	0.27	-1.61	-0.07	1.42	-1.3	-0.6	0.97	1.02	-0.24	0.79	1.22	0.39	0.54	0.72	0.87	1.73	0.98	0.86	0.62	0.88
XRCC3	ALG5	29880	294	1	0	1	cluster2	-2.06	0.94	-1.7	-1.2	0.06	-1.61	-0.19	-1.96	-0.25	-1.25	-0.18	-0.21	0.3	-1.94	0.88	0.55	1.89	1.27	0.22	0.57	-0.87	-0.17	0.27	-0.48	0.94	0.46
XRCC3	ALG5	29880	294	0	1	-1	cluster2	-2.06	0.94	-1.7	-1.2	0.06	-1.61	-0.19	-1.96	-0.25	-1.25	-0.18	-0.21	0.3	-1.94	0.88	0.55	1.89	1.27	0.22	0.57	-0.87	-0.17	0.27	-0.48	0.94	0.46
RAD51C	CARHSP1	23589	147	0.5	0.5	0	cluster2	-1.92	0.19	-1.33	0.59	1.86	0.3	1.48	-0.25	-0.25	0.55	-0.72	0.39	-0.46	2.51	0.46	1.18	-0.07	-0.89	-0.67	-0.52	0.66	-0.25	0.74	0.62	-0.42	0.1
RAD51B	SUZ12	23512	739	2.5	0	1.80735	cluster1	-1.88	1.33	-2.26	-0.16	-1.48	-1.39	-0.45	-1.94	-2.91	-3.09	-0.23	1.12	-0.8	1.75	-0.53	-0.22	2.56	-0.71	-0.84	-0.24	-3.67	-0.43	0.73	-0.87	-1.45	1.73
RAD51C	SUZ12	23512	739	2.5	0	1.80735	cluster1	-1.88	1.33	-2.26	-0.16	-1.48	-1.39	-0.45	-1.94	-2.91	-3.09	-0.23	1.12	-0.8	1.75	-0.53	-0.22	2.56	-0.71	-0.84	-0.24	-3.67	-0.43	0.73	-0.87	-1.45	1.73
RAD51D	SUZ12	23512	739	0	2.5	-1.80735	cluster1	-1.88	1.33	-2.26	-0.16	-1.48	-1.39	-0.45	-1.94	-2.91	-3.09	-0.23	1.12	-0.8	1.75	-0.53	-0.22	2.56	-0.71	-0.84	-0.24	-3.67	-0.43	0.73	-0.87	-1.45	1.73
RAD51C	PHF14	9678	888	0	3	-2	cluster2	-2.97	1.2	-0.39	0.57	0.06	0.84	1.2	-1.26	-0.54	-0.15	-0.24	-0.12	0.3	1.76	-0.47	1.39	-0.42	-0.19	-0.94	-0.86	-0.08	0.04	-0.34	-0.42	1.03	0.51
XRCC2	PHF14	9678	888	3	0	2	cluster2	-2.97	1.2	-0.39	0.57	0.06	0.84	1.2	-1.26	-0.54	-0.15	-0.24	-0.12	0.3	1.76	-0.47	1.39	-0.42	-0.19	-0.94	-0.86	-0.08	0.04	-0.34	-0.42	1.03	0.51
RAD51D	GNAS	2778	1037	3.5	0	2.16993	cluster3	4.79	-2.18	3.07	1.03	0.01	2.09	-1.22	4.16	0.29	-1.26	1.57	-0.33	-1.68	3.88	-4.95	0.67	-1.06	-2.38	-0.09	1.93	2.93	1.29	-1.71	0.04	-0.1	-0.49
RAD51B	ARID3A	1820	593	2	2	0	cluster3	1.4	0.36	1	0.04	0.18	-0.1	0.46	0.36	-0.02	0.29	-0.05	0.56	-0.06	1.16	0.93	0.55	0.05	-0.45	-0.74	-0.92	-1.13	-0.55	-0.15	-1.15	-1.41	-0.32
XRCC2	PFAS	5198	1338	4.5	0	2.45943	cluster3	1.35	0.42	0.63	1.75	1.94	0.31	1.04	-0.63	-1.07	0.82	-0.68	-0.53	0.46	0.89	0.42	-1.06	-0.96	0.46	-0.36	-0.88	0.46	-0.58	0.32	-1.29	0.32	1.34
RAD51D	ZC3HAV1	56829	902	3	0	2	cluster3	1.41	-0.2	0.34	-0.16	-0.3	-0.06	0.05	1.89	-0.54	-0.64	-1.34	-0.46	-0.96	-1.07	0.62	1.08	0.41	0.55	0.4	-0.19	-0.04	0.04	-0.43	0.2	-0.38	-0.62
RAD51D	RBFOX2	23543	451	0	1.5	-1.32193	cluster3	1.85	0.65	0.08	-0.89	-0.28	0.49	0.99	1.17	-0.18	-0.86	0.64	-0.5	0.42	0.28	-1.42	-0.04	0.25	1.18	0.23	0.61	-0.24	-0.11	1.03	-0.67	-0.29	-0.33
XRCC3	CNOT3	4849	753	2.5	0	1.80735	cluster1	1.72	-3.53	0.19	-1.7	1.43	-1.51	-1.66	0.66	-1.85	-2.24	0.04	-2.73	-2.44	0.73	-0.49	0.37	0.93	1.64	1.64	0.65	-0.8	-2.65	-1.33	-2.82	-0.98	-0.51
RAD51D	CHCHD2	51142	151	0.5	0	0.584963	cluster2	-1.4	1.91	-0.86	1.59	0.72	-0.53	0.06	-2	-0.11	0.4	0.5	-0.89	-0.35	1.37	-0.25	1.77	0.51	0.44	0.92	0.36	0.1	0.03	0.02	0.16	1.11	1.13
RAD51D	CHCHD2	51142	151	0	0.5	-0.584963	cluster2	-1.4	1.91	-0.86	1.59	0.72	-0.53	0.06	-2	-0.11	0.4	0.5	-0.89	-0.35	1.37	-0.25	1.77	0.51	0.44	0.92	0.36	0.1	0.03	0.02	0.16	1.11	1.13
XRCC3	LEMD3	23592	910	3	0	2	cluster2	-1.58	0.56	0	-0.96	-1.33	-0.36	1.04	-1.26	-0.3	-0.52	-1.11	-0.1	0.11	-1	1.11	0.99	0.39	1.3	0.28	0.82	-0.03	0.84	0.67	-0.35	1.6	-1.76
RAD51C	SEC63	11231	760	2.5	0	1.80735	cluster3	1.32	1.98	2.72	2.73	-0.17	-0.28	-0.47	1.14	0.89	1.92	1.09	0.89	0.22	-0.51	-0.42	1.44	3.62	4.67	2.22	2.36	-0.77	-1.29	1.84	0.92	0.02	0.96
XRCC3	TMTC3	160418	914	3	0	2	cluster3	1.92	-0.53	0.86	0.43	-0.56	-0.35	0.06	1.51	0.38	0	1.36	-0.23	0.32	0.33	0.1	0.42	-0.01	-0.15	-0.07	0.08	0.81	0.9	2.14	1.85	0.29	0.59
RAD51B	PAXBP1	94104	917	0	3	-2	cluster3	1.29	0.01	0.96	1.57	1.63	1.76	1.94	1.49	-0.49	-0.16	0.22	0.04	0.21	0.46	-0.44	0.02	-1.1	0.54	0.81	-0.25	-0.38	-0.67	0.45	-0.92	-1.57	0.29
XRCC3	LIG1	3978	919	0	3	-2	cluster1	-1.3	-1.13	-0.66	-1.08	-0.77	-4.58	-1.81	-1.33	-0.85	-1.07	0.77	2.77	-0.89	-1.4	-1.63	-2.51	-0.8	-0.28	-0.65	-1.26	-3.59	-9.78	-1.22	-0.72	-2	-1.54
RAD51C	RREB1	6239	1687	5.5	0	2.70044	cluster3	1.46	-0.99	1.02	0.03	-0.84	0.65	0.83	0.28	0.3	-0.12	1.9	0.01	-1.09	0.39	0.42	0.7	-0.28	-1.29	-0.41	-0.94	-0.56	-1.23	-1.27	-0.71	0.11	1.17
XRCC3	RREB1	6239	1687	0	5.5	-2.70044	cluster3	1.46	-0.99	1.02	0.03	-0.84	0.65	0.83	0.28	0.3	-0.12	1.9	0.01	-1.09	0.39	0.42	0.7	-0.28	-1.29	-0.41	-0.94	-0.56	-1.23	-1.27	-0.71	0.11	1.17
RAD51C	NR2C2	7182	615	0	2	-1.58496	cluster1	-2.62	0.47	-1.98	-1.17	-1.85	-0.56	-2.96	-0.75	0.68	-1.98	-1.75	-1.51	-2.13	0.26	0.03	-0.27	0.23	-1.4	-1.21	-1.07	-1.55	0.23	-1.95	-1.1	0.1	0.86
RAD51D	NR2C2	7182	615	2	0	1.58496	cluster1	-2.62	0.47	-1.98	-1.17	-1.85	-0.56	-2.96	-0.75	0.68	-1.98	-1.75	-1.51	-2.13	0.26	0.03	-0.27	0.23	-1.4	-1.21	-1.07	-1.55	0.23	-1.95	-1.1	0.1	0.86
XRCC3	CDK11A	728642	770	2.5	0	1.80735	cluster3	1.34	-2.51	1.58	-0.89	-0.3	0.31	-0.69	0.6	-0.27	0.71	0.09	0.97	0	-0.83	-0.31	1.24	0.49	-0.49	0.22	-0.28	-0.01	1.39	-0.62	1	-0.26	-1.45
RAD51C	SLK	9748	1235	0	4	-2.32193	cluster2	-1.59	2.35	-0.85	-0.53	0.96	1.25	0.58	-0.85	-2.05	-1.3	-0.11	1.73	1	-0.78	0.01	1.03	0.94	2.21	0.59	0.37	-0.21	0.26	1.62	-0.58	0.98	0.88
RAD51C	TSHZ3	57616	1081	0	3.5	-2.16993	cluster3	2.21	-1.07	1.31	0.22	1.67	0.43	0.82	0.2	1.37	0.83	1.51	-1.03	-0.01	1.32	1.07	1.06	0.79	-0.36	0.14	0.47	0.43	-0.17	0.26	-0.22	0.62	-0.89
RAD51D	RHOT2	89941	618	2	0	1.58496	cluster3	1.28	-0.11	0.82	-0.45	0.17	0.02	0.74	1	-0.77	-0.49	0.74	0.2	0.14	-0.58	1.32	0.24	0.42	0.55	0.38	0.56	-0.09	-0.24	0.6	-0.19	0.91	0.14
RAD51B	YME1L1	10730	773	2.5	0	1.80735	cluster2	-1.54	-0.67	-0.83	0.28	-1.28	-0.49	-0.26	-0.92	1.24	0.39	-0.4	0.91	-0.24	-0.14	-0.48	-0.43	-1.34	1.82	0.52	-0.67	1.08	0.23	2.47	0.8	-0.91	-0.51
RAD51C	ELL	8178	621	2	0	1.58496	cluster3	1.53	-1.93	-0.91	-0.22	-0.15	-1.44	-1.22	-0.37	-0.37	-2.12	0.59	0.43	-0.47	-1.14	0.23	0.08	-0.97	1.72	0.96	0.73	-1.68	-1.65	-3.07	0.22	1.61	-1.46
RAD51D	ELL	8178	621	0	2	-1.58496	cluster3	1.53	-1.93	-0.91	-0.22	-0.15	-1.44	-1.22	-0.37	-0.37	-2.12	0.59	0.43	-0.47	-1.14	0.23	0.08	-0.97	1.72	0.96	0.73	-1.68	-1.65	-3.07	0.22	1.61	-1.46
XRCC2	L3MBTL3	84456	780	0	2.5	-1.80735	cluster3	1.66	0.34	1.7	0.95	1.36	0.94	0.57	1.27	0.9	0.48	0.03	-0.73	0.35	2.11	0.61	-0.19	-2.22	0.95	0.45	-0.43	-1.28	-0.23	-1.68	0.33	-1.69	0.09
RAD51B	RNASEH2B	79621	312	1	1	0	cluster1	-4.55	-6.39	-6.3	-4.26	0.15	-2.65	-3.49	-1.11	-1.81	-4.16	-4.27	-5.14	-11.3	-4.39	-2.1	0.25	2.12	0.47	0.14	0.24	-2.95	-2.83	-4.2	-1.64	-2.32	-2.14
RAD51C	PRKRA	8575	313	0	1	-1	cluster2	-2.07	0.03	-1.05	-0.51	-0.52	-0.88	-0.9	-0.28	0.13	-0.77	-0.81	-0.05	0.64	-0.36	-0.53	1.31	0.53	-0.63	-1.64	-1.78	1.35	0.85	0.58	1.49	0.84	-0.24
RAD51B	TEX264	51368	313	1	0	1	cluster2	-1.29	0.63	-1.14	0.31	1.9	0.84	0.83	-1.4	0.23	-0.11	-1.65	-0.31	-0.61	1.02	-0.84	-0.21	1.25	0.29	1.16	-0.4	-0.44	-0.8	-0.28	-0.61	0.66	0.16
XRCC3	TEX264	51368	313	1	0	1	cluster2	-1.29	0.63	-1.14	0.31	1.9	0.84	0.83	-1.4	0.23	-0.11	-1.65	-0.31	-0.61	1.02	-0.84	-0.21	1.25	0.29	1.16	-0.4	-0.44	-0.8	-0.28	-0.61	0.66	0.16
RAD51C	SGTA	6449	313	0	1	-1	cluster3	1.78	-0.5	0.65	0.82	-0.36	-0.4	-0.57	0.87	-0.2	0.12	2.09	0.49	0.76	1.88	1.69	0.21	1.74	0.2	0.17	1.39	0.39	-0.22	0.07	0.65	-0.88	-0.48
RAD51B	TOR1AIP2	163590	470	1.5	0	1.32193	cluster3	1.82	-0.93	0.94	0.42	-0.28	-0.25	0.53	0.8	-0.03	0.02	1.31	-0.01	1.79	-0.09	0.83	-0.5	0.67	0.16	-0.23	-0.55	-0.77	-0.91	-0.98	-0.11	-1.53	-2.11
XRCC3	TOR1AIP2	163590	470	0	1.5	-1.32193	cluster3	1.82	-0.93	0.94	0.42	-0.28	-0.25	0.53	0.8	-0.03	0.02	1.31	-0.01	1.79	-0.09	0.83	-0.5	0.67	0.16	-0.23	-0.55	-0.77	-0.91	-0.98	-0.11	-1.53	-2.11
XRCC2	PLS1	5357	629	2	0	1.58496	cluster3	1.72	-0.42	1.47	1.19	0.35	1.38	0.83	2.1	-0.53	-0.7	1.44	-0.39	0.59	1.5	-0.24	1.09	0.08	-0.33	0.44	0.37	0.18	0.99	-0.18	1.37	0.31	1.71
RAD51C	FLII	2314	1258	4	4	0	cluster1	1.45	-2.14	1.7	1.56	3.5	-0.22	-2.09	0.4	-0.76	-0.62	-0.58	-2.75	-0.06	1.23	1.02	0.67	-0.17	-1.5	-1.12	-1.25	-1.94	-2.44	-2.47	-2.06	-1.32	-0.16
XRCC2	BLM	641	1417	0	4.5	-2.45943	cluster1	-1.4	1.12	-0.57	-0.41	0.67	-2.19	-1.07	-2.28	-4.6	-3.94	0.55	-0.12	0.09	1.16	-1.06	0.17	0.17	1.66	0.71	-0.21	-2.98	-2.39	-2.35	-0.24	-2.13	0.34
RAD51B	RRP9	9136	475	0	1.5	-1.32193	cluster2	-1.29	1.15	-1.57	1.38	0.03	-0.09	-0.03	-1.26	0.89	0.84	1.22	-1.22	0.04	0.5	0.27	1.35	-1.37	2.23	1.87	1.88	0.34	0.64	-0.95	-0.12	0.08	0.87
XRCC2	RRM1	6240	792	2.5	0	1.80735	cluster1	-3.15	-2.31	-2.65	-1.42	-0.53	-0.26	-0.9	-2.22	-0.73	0.55	-0.46	0.11	-2.28	-2.46	-1.7	1.26	1.47	0.52	1.63	0.57	-1.61	-1.57	-1.97	-0.82	-1.95	0.47
XRCC3	SFSWAP	6433	951	3	0	2	cluster3	1.27	-0.16	1.71	-0.44	-0.42	-0.64	-3.03	0.17	-0.3	0.16	-0.05	0.21	0.25	-0.37	-0.41	-0.08	0	0.17	-0.01	-0.15	0.24	-0.63	-0.86	-0.94	-0.62	-1.64
XRCC2	DNAJC10	54431	793	2.5	0	1.80735	cluster3	1.41	-1.8	1.14	-1.4	-1.27	-1.22	-1.9	1.79	-0.81	-0.78	0.31	-1.36	-1.42	-0.75	-0.82	0.36	0.04	0.57	0.93	0.25	0.44	-0.63	0.17	0.63	-1.94	-0.1
RAD51C	PYCR2	29920	320	1	0	1	cluster3	1.64	-0.69	-0.5	1.13	-0.82	0.78	0.89	0.6	-0.13	1.36	0.17	-0.54	1.66	0.27	0	0.3	-0.08	-0.48	-0.04	-0.73	-0.12	0.03	-0.45	-0.08	-0.52	-1.02
RAD51B	BMS1	9790	1282	0	4	-2.32193	cluster2	-1.39	0.4	-0.54	0.53	0.75	0.2	0.67	-0.78	-0.56	0.55	-0.43	0.16	-1.71	0.81	-1.2	-1.68	-1.65	1.27	0.3	0.81	0.18	-0.64	-0.92	0.01	-0.54	-0.97
RAD51C	TRIM33	51592	1127	0	3.5	-2.16993	cluster1	-1.31	-0.73	-0.73	-0.11	-1.27	-2.41	-0.87	-1.48	-0.21	0.31	-0.45	-3.58	-3.18	1.19	-0.02	0.91	2.74	-1.17	-0.73	1.16	0.83	-1.2	-1.49	-3.08	0.78	1.09
RAD51D	TRIM33	51592	1127	0	3.5	-2.16993	cluster1	-1.31	-0.73	-0.73	-0.11	-1.27	-2.41	-0.87	-1.48	-0.21	0.31	-0.45	-3.58	-3.18	1.19	-0.02	0.91	2.74	-1.17	-0.73	1.16	0.83	-1.2	-1.49	-3.08	0.78	1.09
XRCC2	RPP30	10556	322	1	0	1	cluster3	-1.5	-0.23	-0.9	0.47	-0.22	0.66	0.87	-1.92	1	0.57	-0.4	0.31	-0.7	-0.71	-0.73	-0.7	0.22	3.27	4.38	4.67	0.65	0.84	0.53	0.09	0.92	0.54
RAD51D	CCDC47	57003	483	1.5	0	1.32193	cluster2	-1.6	-0.81	-3.23	-2.01	0.53	0.79	1.18	-1.94	0.79	0.16	-1.48	0.21	-0.53	0.09	0.99	-0.11	-0.8	-0.99	-0.68	-0.56	0.89	0.43	0.84	0.6	-1.26	-2.43
RAD51B	PHACTR2	9749	645	2	0	1.58496	cluster2	-1.55	-0.5	-1.42	-0.8	-1.02	-1.12	-0.82	-1.38	-0.55	-0.12	-1.34	1.26	-1.61	-0.55	-0.35	0.89	0.83	0.85	-0.67	-0.32	1.57	-0.41	-0.38	-1.29	0.21	-0.39
RAD51D	PHACTR2	9749	645	0	2	-1.58496	cluster2	-1.55	-0.5	-1.42	-0.8	-1.02	-1.12	-0.82	-1.38	-0.55	-0.12	-1.34	1.26	-1.61	-0.55	-0.35	0.89	0.83	0.85	-0.67	-0.32	1.57	-0.41	-0.38	-1.29	0.21	-0.39
RAD51B	TMEM165	55858	324	0	1	-1	cluster2	-1.58	-0.86	-2.08	-1.63	-0.24	1.44	0.04	-0.36	0.41	-0.74	-1.37	0.62	0.07	0.41	-2.34	-1.64	-1.39	-0.47	-0.4	0.09	0.21	0.43	1.05	-0.63	-1.36	-2.77
RAD51B	GIGYF2	26058	1299	4	0	2.32193	cluster1	-1.39	-2.01	-2.08	-2.94	-2.73	-3.35	-0.6	-1.44	-2.13	-3.6	-2.25	-2.53	0.26	-1.8	-0.62	-2.55	-0.65	-0.15	-1.36	-1.16	-1.43	-3.42	-2.16	-2.9	-1.56	-2.38
XRCC2	GIGYF2	26058	1299	4	0	2.32193	cluster1	-1.39	-2.01	-2.08	-2.94	-2.73	-3.35	-0.6	-1.44	-2.13	-3.6	-2.25	-2.53	0.26	-1.8	-0.62	-2.55	-0.65	-0.15	-1.36	-1.16	-1.43	-3.42	-2.16	-2.9	-1.56	-2.38
RAD51B	DHRS7B	25979	325	1	0	1	cluster2	-1.31	-0.04	-1.34	-0.79	0.85	1.07	1.61	-0.89	0.49	0.54	0.48	0.93	0.3	0.22	1.27	0.95	-0.07	-0.19	0.01	1.25	0.86	0.68	-0.02	0.28	0.28	0
RAD51C	CHTF18	63922	975	0	3	-2	cluster1	1.82	-0.49	-1.17	-1.47	1.11	-1.83	-0.67	-0.03	0.01	-0.85	-3.18	-3.12	0.27	-1.72	-3.56	-1.34	0.67	-0.04	-0.92	-1.83	-0.97	-1.19	-2.76	-2.56	2.81	1.64
RAD51B	MTHFD1L	25902	979	0	3	-2	cluster2	-1.34	-0.33	-1.55	1.03	0.25	1.45	0.15	-1.4	1.75	0.93	0.32	-0.18	-0.41	1.1	2.02	0.19	-1.66	-0.48	-0.66	-1.3	0.73	0.67	1.03	-0.28	-0.89	-1.36
XRCC2	TGM1	7051	817	2.5	0	1.80735	cluster2	-1.48	0.25	1.39	1.44	1.35	0.61	0.73	-1.26	0.12	0.88	-1.23	1.1	1.16	0.95	0.86	0.41	0.82	-0.79	0.71	1.24	0.28	0.07	-0.67	-0.56	0.43	-0.44
XRCC3	FDXR	2232	491	1.5	0	1.32193	cluster3	1.67	0.08	0.39	-0.18	0.23	-1.42	0.24	-0.33	-1.31	-1	0	-0.47	1.76	-0.59	0.84	-0.78	0.7	4.6	4.26	3.73	-0.24	0.39	0.85	0.03	0.39	-0.98
RAD51B	SLC2A1	6513	492	0	1.5	-1.32193	cluster2	-1.28	0	-0.3	-1.1	-1.16	-1.41	-1.8	-0.45	-0.17	0.55	0.27	-0.17	0.87	0.23	0.96	0.68	-0.18	-1.85	0.26	1.13	-1.61	1.93	-0.52	-0.04	0.64	0.19
XRCC2	SCUBE1	80274	988	0	3	-2	cluster3	1.96	0.91	0.33	-0.3	0.65	-0.19	0.83	-0.28	0.45	0.08	2.4	-0.73	0.39	-1.48	0.78	0.62	-0.65	-0.48	-0.9	-0.52	-0.08	-0.37	0.09	1.15	0.72	1.55
RAD51B	FOXK2	3607	660	0	2	-1.58496	cluster3	1.98	-0.14	1.64	-0.59	-0.42	-0.09	0.18	1.7	0.44	-0.67	1.31	-0.02	1.48	-0.58	1.07	0.49	-1.14	0.4	0.75	0.14	0.89	0.37	0.78	1.65	-0.36	-0.36
RAD51D	FOXK2	3607	660	0	2	-1.58496	cluster3	1.98	-0.14	1.64	-0.59	-0.42	-0.09	0.18	1.7	0.44	-0.67	1.31	-0.02	1.48	-0.58	1.07	0.49	-1.14	0.4	0.75	0.14	0.89	0.37	0.78	1.65	-0.36	-0.36
RAD51C	OXA1L	5018	495	0	1.5	-1.32193	cluster2	-1.27	0.53	-0.17	0.79	0.27	0.39	0.76	-1.18	-0.95	-1.14	-0.78	0.05	-0.51	0.2	-1.95	1.87	0.99	1.95	1.27	0.72	0.28	0.01	0.39	-0.31	-0.04	-0.29
RAD51D	JUN	3725	331	1	0	1	cluster1	-2.16	-0.91	-2.53	-1.26	-0.35	0.48	-1.6	-1.44	0.71	-1.32	0.08	0.72	-2.14	-0.2	0.94	0.32	-0.48	0.62	0.3	2.77	-1.63	-1.06	-1.78	-2.2	-0.18	-0.84
RAD51C	PHIP	55023	1821	5.5	0	2.70044	cluster2	-2.96	-0.79	-0.52	1.51	-1.21	0.49	-0.79	-3.35	-0.65	-0.8	-1.29	1.03	-1.6	-1.39	-2.69	-0.82	-3.62	-1.02	-1.09	0.32	2.09	1.26	-0.26	-0.93	-0.37	-0.36
RAD51C	PFAS	5198	1338	0	4	-2.32193	cluster3	1.35	0.42	0.63	1.75	1.94	0.31	1.04	-0.63	-1.07	0.82	-0.68	-0.53	0.46	0.89	0.42	-1.06	-0.96	0.46	-0.36	-0.88	0.46	-0.58	0.32	-1.29	0.32	1.34
XRCC3	OSGEP	55644	335	1	0	1	cluster2	-1.94	1.1	-0.18	0.6	1.46	0.4	1.68	0.44	-0.46	0.17	1.39	-0.04	0.72	0.45	-0.56	0.7	0.73	1.89	1.9	1.45	0.71	0.57	-0.05	0.81	1.24	1.64
RAD51B	CTR9	9646	1173	3.5	0	2.16993	cluster3	1.62	1.37	0.57	0.73	0.1	0.42	1.06	0.89	0.88	-1.15	-0.19	-0.25	-0.56	0.1	0.56	-1.1	1.46	0.14	0.21	0.08	-1.05	-0.05	-0.05	-1.45	0.86	-1.23
XRCC2	CTR9	9646	1173	0	3.5	-2.16993	cluster3	1.62	1.37	0.57	0.73	0.1	0.42	1.06	0.89	0.88	-1.15	-0.19	-0.25	-0.56	0.1	0.56	-1.1	1.46	0.14	0.21	0.08	-1.05	-0.05	-0.05	-1.45	0.86	-1.23
XRCC2	WDHD1	11169	1006	0	3	-2	cluster3	1.71	0.18	-0.01	-3.05	-1.27	-1.95	-3.27	-1.05	1.02	-3.59	-1.3	-2.04	0.93	-2.15	-0.64	-2.66	-0.73	0.99	0.96	0.61	-2.24	-2.62	-1.45	-1.66	-0.42	1.34
RAD51B	KIFC1	3833	673	0	2	-1.58496	cluster2	-1.76	-0.61	-1.4	0.07	-1.44	-0.96	0.24	-1.51	1.14	-0.04	-1.04	-0.53	-0.93	-0.2	1.03	0.26	-0.21	-1.11	-0.28	-0.44	-0.03	1.21	0.55	0.75	0.91	-0.3
RAD51B	PYGB	5834	843	0	2.5	-1.80735	cluster3	2.28	-0.62	1.54	0.11	1	0.4	1.46	0.42	0.01	-0.32	0.41	0.11	0.45	0.7	0.22	0.59	-0.73	-0.22	-1.41	-0.65	0.82	0.04	0.46	1.36	1.3	-0.61
RAD51D	PYGB	5834	843	0	2.5	-1.80735	cluster3	2.28	-0.62	1.54	0.11	1	0.4	1.46	0.42	0.01	-0.32	0.41	0.11	0.45	0.7	0.22	0.59	-0.73	-0.22	-1.41	-0.65	0.82	0.04	0.46	1.36	1.3	-0.61
RAD51B	EDC3	80153	508	0	1.5	-1.32193	cluster1	-1.49	-0.51	-1.28	-0.76	-0.68	-1.96	-0.01	-1.02	-2.43	-1.68	-1.9	-4.08	-1.48	-1.2	1.07	-0.72	-2.82	0.6	-0.12	-0.52	-1.01	-1.84	-1.8	-2.93	-1	-0.82
XRCC2	EDC3	80153	508	0	1.5	-1.32193	cluster1	-1.49	-0.51	-1.28	-0.76	-0.68	-1.96	-0.01	-1.02	-2.43	-1.68	-1.9	-4.08	-1.48	-1.2	1.07	-0.72	-2.82	0.6	-0.12	-0.52	-1.01	-1.84	-1.8	-2.93	-1	-0.82
XRCC3	EDC3	80153	508	1.5	0	1.32193	cluster1	-1.49	-0.51	-1.28	-0.76	-0.68	-1.96	-0.01	-1.02	-2.43	-1.68	-1.9	-4.08	-1.48	-1.2	1.07	-0.72	-2.82	0.6	-0.12	-0.52	-1.01	-1.84	-1.8	-2.93	-1	-0.82
XRCC2	CTSB	1508	339	0	1	-1	cluster3	1.32	0.32	0.7	-0.34	-0.12	-1.26	-0.65	0.36	0.76	1.11	2.06	-0.37	-0.3	2.11	0.69	0.16	1.42	-0.77	-0.34	0.41	-0.29	1.55	0.61	0.58	0.56	0.41
RAD51D	CKAP2	26586	683	2	0	1.58496	cluster1	-4.33	-3.85	-1.82	-0.43	1.36	-0.92	0.24	-3.24	-1.89	-1.37	-1.79	-1.96	-0.96	-0.57	0.97	0.88	-0.65	-1.22	-1.01	-1.18	-3.21	-0.68	-0.85	-1.91	-1.69	0.15
RAD51B	FERMT2	10979	687	0	2	-1.58496	cluster3	1.29	0.53	2.15	0.93	0.85	-0.61	0.26	1.4	0.28	-0.46	1.39	0.07	0.45	0.36	0.47	-0.65	1.21	1.98	1.82	1.77	1.09	0.88	3.38	2.17	-0.52	-0.6
RAD51B	USP48	84196	1035	3	0	2	cluster2	-1.35	1.54	-1.49	-1.78	-0.26	-1.11	-0.41	-0.53	1.27	1.47	0.74	0.43	0.83	-0.92	-0.39	0.69	0.39	1.9	0.51	0.49	1.81	-0.97	0.3	0.49	0.71	1.31
RAD51D	USP48	84196	1035	0	3	-2	cluster2	-1.35	1.54	-1.49	-1.78	-0.26	-1.11	-0.41	-0.53	1.27	1.47	0.74	0.43	0.83	-0.92	-0.39	0.69	0.39	1.9	0.51	0.49	1.81	-0.97	0.3	0.49	0.71	1.31
XRCC3	USP48	84196	1035	3	0	2	cluster2	-1.35	1.54	-1.49	-1.78	-0.26	-1.11	-0.41	-0.53	1.27	1.47	0.74	0.43	0.83	-0.92	-0.39	0.69	0.39	1.9	0.51	0.49	1.81	-0.97	0.3	0.49	0.71	1.31
RAD51B	ATP2B1	490	1220	3.5	0	2.16993	cluster2	-2.32	0.83	-1.44	-1.17	-0.97	-0.9	-1.16	-1.52	-1.18	-0.92	-2.11	1.66	0.91	-0.63	0.06	-0.04	-2.13	-0.28	-1.31	-0.53	1.57	-0.46	-0.84	-0.67	-1.83	-0.17
RAD51D	ATP2B1	490	1220	3.5	0	2.16993	cluster2	-2.32	0.83	-1.44	-1.17	-0.97	-0.9	-1.16	-1.52	-1.18	-0.92	-2.11	1.66	0.91	-0.63	0.06	-0.04	-2.13	-0.28	-1.31	-0.53	1.57	-0.46	-0.84	-0.67	-1.83	-0.17
RAD51C	POLRMT	5442	1230	0	3.5	-2.16993	cluster2	-1.43	1.95	-0.42	-0.19	0.57	-0.18	-0.69	-0.3	0.14	0.26	1.32	1.62	0.65	-1.09	-0.04	-0.29	-2.5	0.79	-0.19	-1.33	-0.87	0.92	0.98	0.26	0.28	1.67
RAD51B	DR1	1810	176	0	0.5	-0.584963	cluster1	-1.67	-0.25	-0.66	-0.56	-0.03	-1.37	-0.71	-1.74	-2.27	-2.23	-1.01	-1.13	-0.34	-1.4	-0.34	0.03	-1.49	3.85	2.76	1.72	-2.33	-1.96	-1.61	-3.01	0.15	0.43
RAD51D	DR1	1810	176	0.5	0	0.584963	cluster1	-1.67	-0.25	-0.66	-0.56	-0.03	-1.37	-0.71	-1.74	-2.27	-2.23	-1.01	-1.13	-0.34	-1.4	-0.34	0.03	-1.49	3.85	2.76	1.72	-2.33	-1.96	-1.61	-3.01	0.15	0.43
XRCC2	PPP6R1	22870	881	0	2.5	-1.80735	cluster2	-2	0.61	-0.86	0.9	1.44	0.64	0.41	-2.36	0.15	-0.66	0.13	0.95	-1.14	0.84	0.42	-1.14	0.36	-0.59	1.39	1.13	0.48	1.2	0.04	-0.04	-0.28	0.15
RAD51B	SLK	9748	1235	3.5	0	2.16993	cluster2	-1.59	2.35	-0.85	-0.53	0.96	1.25	0.58	-0.85	-2.05	-1.3	-0.11	1.73	1	-0.78	0.01	1.03	0.94	2.21	0.59	0.37	-0.21	0.26	1.62	-0.58	0.98	0.88
RAD51D	PHF14	9678	888	2.5	0	1.80735	cluster2	-2.97	1.2	-0.39	0.57	0.06	0.84	1.2	-1.26	-0.54	-0.15	-0.24	-0.12	0.3	1.76	-0.47	1.39	-0.42	-0.19	-0.94	-0.86	-0.08	0.04	-0.34	-0.42	1.03	0.51
RAD51D	ACSL4	2182	711	2	0	1.58496	cluster2	-1.9	0.46	-0.9	-0.12	-0.86	-0.92	0.64	-0.67	-0.35	0.89	-1.33	0.21	0.43	1.57	0.63	1.3	-1.02	0.68	0.44	2.28	1.26	-0.37	0.81	0.36	0.27	1.07
RAD51C	HIP1R	9026	1068	3	0	2	cluster2	-1.6	0.45	-1.19	1.61	1.73	1.8	2.2	-0.88	0.01	0.44	0.14	-0.72	0.2	1.6	0.44	-0.42	0.38	-0.18	-0.02	0.01	-0.16	0.28	1.09	-0.08	0.24	-0.01
RAD51B	SKIV2L	6499	1246	0	3.5	-2.16993	cluster3	2.19	0.11	1.15	2.09	1.65	1.07	0.5	1.34	0.3	0.36	2.11	0.57	-0.79	2.26	0.14	-0.99	-0.1	0.84	1.22	0.71	0.89	-0.04	-1.01	0.77	0.35	0.83
XRCC3	SKIV2L	6499	1246	0	3.5	-2.16993	cluster3	2.19	0.11	1.15	2.09	1.65	1.07	0.5	1.34	0.3	0.36	2.11	0.57	-0.79	2.26	0.14	-0.99	-0.1	0.84	1.22	0.71	0.89	-0.04	-1.01	0.77	0.35	0.83
RAD51B	ATAD1	84896	361	0	1	-1	cluster2	-1.28	0.24	-1.09	-1.35	-1.5	-1.31	-0.51	-0.75	-1.06	-0.45	-0.01	-0.14	0.18	-1.67	-0.64	1.16	0.7	-0.41	-0.58	-0.64	0.38	0.45	-1.06	0.66	0.81	0.77
RAD51D	ATAD1	84896	361	0	1	-1	cluster2	-1.28	0.24	-1.09	-1.35	-1.5	-1.31	-0.51	-0.75	-1.06	-0.45	-0.01	-0.14	0.18	-1.67	-0.64	1.16	0.7	-0.41	-0.58	-0.64	0.38	0.45	-1.06	0.66	0.81	0.77
RAD51C	PTPN1	5770	362	0	1	-1	cluster2	-1.54	0.91	-0.89	0.33	0.06	-1.86	-0.55	-1.22	-0.44	-1.25	-0.62	0.12	2.09	-1.01	0.11	-0.61	0.89	1.55	1.27	1.53	-0.24	0.26	2.41	1.76	0.14	-0.21
XRCC3	PTPN1	5770	362	0	1	-1	cluster2	-1.54	0.91	-0.89	0.33	0.06	-1.86	-0.55	-1.22	-0.44	-1.25	-0.62	0.12	2.09	-1.01	0.11	-0.61	0.89	1.55	1.27	1.53	-0.24	0.26	2.41	1.76	0.14	-0.21
XRCC2	BBX	56987	911	2.5	0	1.80735	cluster1	-1.4	-1.04	0.63	-0.92	-1.56	-1.59	-0.48	-0.47	-1.69	-0.53	-1.26	-1.86	-1.77	-0.24	-2.98	-1.74	1.47	-1.49	-1.6	-2.36	-4.11	-0.23	-1.01	-0.3	-0.7	2.15
XRCC3	DCLK1	9201	729	0	2	-1.58496	cluster2	-2.64	-1.09	-1.86	-2.26	-1.31	-0.11	-1.38	-2.07	0.42	0.22	-2.32	-1.27	0.67	-1.52	1.25	-2.41	-1.07	-1.54	0.48	-0.54	0.78	1.48	1.52	0.69	0.46	-0.7
RAD51B	DCLK1	9201	729	0	2	-1.58496	cluster2	-2.64	-1.09	-1.86	-2.26	-1.31	-0.11	-1.38	-2.07	0.42	0.22	-2.32	-1.27	0.67	-1.52	1.25	-2.41	-1.07	-1.54	0.48	-0.54	0.78	1.48	1.52	0.69	0.46	-0.7
RAD51D	ATAD2B	54454	1458	4	0	2.32193	cluster3	1.37	-1.29	-0.67	-0.41	-0.92	-0.55	0.22	0.84	0.77	-0.55	-1.07	0.74	0.26	-0.67	-0.18	-1.57	-0.87	-0.49	-0.49	-1.08	0.33	-0.83	-0.71	1.01	-0.49	0.02
RAD51D	TMTC3	160418	914	0	2.5	-1.80735	cluster3	1.92	-0.53	0.86	0.43	-0.56	-0.35	0.06	1.51	0.38	0	1.36	-0.23	0.32	0.33	0.1	0.42	-0.01	-0.15	-0.07	0.08	0.81	0.9	2.14	1.85	0.29	0.59
RAD51B	BMS1	9790	1282	3.5	0	2.16993	cluster2	-1.39	0.4	-0.54	0.53	0.75	0.2	0.67	-0.78	-0.56	0.55	-0.43	0.16	-1.71	0.81	-1.2	-1.68	-1.65	1.27	0.3	0.81	0.18	-0.64	-0.92	0.01	-0.54	-0.97
RAD51D	RPS6KA2	6196	733	0	2	-1.58496	cluster2	-2.3	0.11	-0.31	-2.64	-1.75	0.48	-0.49	-1.47	0.68	0.62	-0.17	1.31	-0.4	-0.51	-1.04	-0.17	-0.79	-0.71	-0.55	-0.69	-0.55	-0.72	-0.27	-0.65	-1.32	0.16
XRCC3	SATB2	23314	733	2	0	1.58496	cluster2	-1.45	-1.21	-0.92	-0.66	1.2	-0.18	-0.61	-0.57	0.09	-0.33	-0.17	-0.74	1.39	0.29	-0.1	-0.19	0.06	-1.55	-0.47	0.03	-0.81	-0.26	-0.28	-0.42	1.35	-0.57
RAD51C	MAGT1	84061	367	1	0	1	cluster2	-1.26	0.21	-1.3	-0.21	1	0.12	0.8	-0.99	0.33	0.33	0.63	0.58	0.45	-0.2	0.78	-0.58	-0.02	-1.17	-0.51	0.2	-0.02	1.21	1.19	1.41	-0.05	0.67
XRCC2	MAGT1	84061	367	1	0	1	cluster2	-1.26	0.21	-1.3	-0.21	1	0.12	0.8	-0.99	0.33	0.33	0.63	0.58	0.45	-0.2	0.78	-0.58	-0.02	-1.17	-0.51	0.2	-0.02	1.21	1.19	1.41	-0.05	0.67
XRCC2	SMAD4	4089	552	0	1.5	-1.32193	cluster1	-1.28	-3.51	-6.51	-5.61	-1.09	-4.09	-5.12	-1.24	0.68	0.25	-4.4	-5.15	-3.08	-3	-0.71	-0.59	1.87	-3.14	-2.69	-3.54	-3.68	-2.53	0.35	-0.97	-3.08	-0.01
RAD51B	TNPO3	23534	923	2.5	0	1.80735	cluster3	1.5	-0.08	0.89	2.46	1.32	1.87	1.68	1.2	-0.09	-0.12	0.24	0.31	-0.58	1.11	0.52	-0.13	-0.4	0.18	0.67	-0.06	0.51	1.3	0.72	0.69	0.99	-1.13
RAD51D	STRIP1	85369	742	2	0	1.58496	cluster3	1.44	2.09	1.15	0.9	-1.6	-0.05	0.51	0.66	1.24	1.18	-0.75	1.23	-1.02	-0.33	-1.39	-0.08	-0.93	0.8	0.03	-0.56	-0.62	-0.35	0.32	-0.67	2.08	0.92
XRCC2	STRIP1	85369	742	2	0	1.58496	cluster3	1.44	2.09	1.15	0.9	-1.6	-0.05	0.51	0.66	1.24	1.18	-0.75	1.23	-1.02	-0.33	-1.39	-0.08	-0.93	0.8	0.03	-0.56	-0.62	-0.35	0.32	-0.67	2.08	0.92
XRCC2	VPS29	51699	186	0.5	0.5	0	cluster3	1.66	0.51	1.34	-1	-0.45	-2.59	-1.64	1.8	-0.29	0.99	1.21	-1.25	-0.34	-2.1	1.15	1.95	2.82	2.1	1.49	1.02	-1.48	-1.69	1.34	-0.04	0.67	0.25
RAD51D	ARHGEF3	50650	558	1.5	0	1.32193	cluster2	-1.45	-0.04	-0.08	-0.04	-0.41	0.08	-0.1	-0.47	-0.58	0.13	-0.28	-1.33	0.27	-0.39	-0.13	-0.13	-1.19	0.08	-0.55	-0.64	0.87	0.79	1.04	0.3	-1.49	-1.05
RAD51C	TUBGCP2	10844	930	2.5	0	1.80735	cluster3	1.7	0.77	1.48	0.07	0.51	0.45	0.58	1.81	-0.49	0.37	0.33	0.66	-0.94	1.43	1.04	-1.42	-0.61	-0.35	1.08	0.5	0.73	0.37	-0.16	-0.53	2.05	0.53
RAD51C	ARID1B	57492	2236	6	0	2.80735	cluster3	1.7	1.22	1.56	-0.7	-0.12	0.54	0.93	1.62	1.1	0.01	2.82	1.15	-0.09	-1.29	-1.1	0.13	-1.15	-0.66	0.27	0.45	1.22	1.77	1.09	0.69	-0.21	-0.22
XRCC3	TRIM33	51592	1127	0	3	-2	cluster1	-1.31	-0.73	-0.73	-0.11	-1.27	-2.41	-0.87	-1.48	-0.21	0.31	-0.45	-3.58	-3.18	1.19	-0.02	0.91	2.74	-1.17	-0.73	1.16	0.83	-1.2	-1.49	-3.08	0.78	1.09
RAD51B	COASY	80347	564	0	1.5	-1.32193	cluster2	-1.66	0.85	0.33	-0.58	-0.46	-1.07	-2.24	-1.37	-0.36	0.38	-0.83	-1.7	-0.25	-0.96	1.42	-1.67	-0.43	-1.83	-0.71	-1.61	0.43	1.54	0.78	2.65	1.29	-0.76
XRCC2	CNOT3	4849	753	0	2	-1.58496	cluster1	1.72	-3.53	0.19	-1.7	1.43	-1.51	-1.66	0.66	-1.85	-2.24	0.04	-2.73	-2.44	0.73	-0.49	0.37	0.93	1.64	1.64	0.65	-0.8	-2.65	-1.33	-2.82	-0.98	-0.51
RAD51D	HM13	81502	377	0	1	-1	cluster2	-1.31	-0.02	-1.31	1.88	1.58	1.46	0.53	-0.79	-0.33	-0.8	-0.17	0.95	0.99	1.47	-0.17	1.4	-0.46	-0.67	0.45	1.41	1.57	0.16	0.38	0.23	-0.03	0.54
XRCC2	HM13	81502	377	1	0	1	cluster2	-1.31	-0.02	-1.31	1.88	1.58	1.46	0.53	-0.79	-0.33	-0.8	-0.17	0.95	0.99	1.47	-0.17	1.4	-0.46	-0.67	0.45	1.41	1.57	0.16	0.38	0.23	-0.03	0.54
RAD51C	AMER1	139285	1135	3	0	2	cluster3	2.07	-1.34	-0.21	0.24	1.17	0.22	-0.4	1.52	0.07	0.59	0.95	1.93	-1.18	1.47	-0.62	-0.48	1.25	0.05	-2	-2.34	-0.7	-1.22	-0.77	0.27	0.34	0.73
RAD51B	SEC63	11231	760	0	2	-1.58496	cluster3	1.32	1.98	2.72	2.73	-0.17	-0.28	-0.47	1.14	0.89	1.92	1.09	0.89	0.22	-0.51	-0.42	1.44	3.62	4.67	2.22	2.36	-0.77	-1.29	1.84	0.92	0.02	0.96
RAD51B	SFSWAP	6433	951	0	2.5	-1.80735	cluster3	1.27	-0.16	1.71	-0.44	-0.42	-0.64	-3.03	0.17	-0.3	0.16	-0.05	0.21	0.25	-0.37	-0.41	-0.08	0	0.17	-0.01	-0.15	0.24	-0.63	-0.86	-0.94	-0.62	-1.64
RAD51C	SEC23B	10483	767	0	2	-1.58496	cluster3	1.74	0.69	1.65	1.35	-0.06	0.31	1.3	1.63	-0.75	-0.53	1.24	-1.1	-0.75	1.25	0.32	-0.97	-0.76	-0.7	-0.42	0.4	0.71	1.01	-0.29	0.66	0.28	1.07
XRCC2	GPHN	10243	769	0	2	-1.58496	cluster3	1.66	0.33	2.3	-0.4	-1.34	-0.47	0.7	2.18	0.52	-0.49	1.76	-0.96	-0.56	-0.62	1.69	0.2	0.12	0.33	-0.07	0.89	0.38	0.7	-0.69	-0.59	-0.82	0.55
XRCC2	TJP2	9414	1157	0	3	-2	cluster2	-1.48	0.64	-0.77	0.5	-0.05	0.24	-0.05	-1.44	-0.45	-0.06	-1.41	-0.55	-1.92	-1.46	0.59	0.04	0.19	0.01	0.11	0.99	1.55	0.57	-0.11	-0.95	0.52	0.5
RAD51C	RHOA	387	193	0	0.5	-0.584963	cluster1	-1.83	1	0.08	-0.7	-1.05	-0.72	-1.05	0.3	-0.81	-1.53	-0.3	-0.13	-2.02	-4.32	-0.71	-1.3	0.94	1.73	1.34	-1.28	-2.81	-1	-0.13	0.28	-1.13	-0.93
XRCC3	RHOA	387	193	0	0.5	-0.584963	cluster1	-1.83	1	0.08	-0.7	-1.05	-0.72	-1.05	0.3	-0.81	-1.53	-0.3	-0.13	-2.02	-4.32	-0.71	-1.3	0.94	1.73	1.34	-1.28	-2.81	-1	-0.13	0.28	-1.13	-0.93
RAD51C	YME1L1	10730	773	0	2	-1.58496	cluster2	-1.54	-0.67	-0.83	0.28	-1.28	-0.49	-0.26	-0.92	1.24	0.39	-0.4	0.91	-0.24	-0.14	-0.48	-0.43	-1.34	1.82	0.52	-0.67	1.08	0.23	2.47	0.8	-0.91	-0.51
XRCC2	ELF2	1998	581	1.5	0	1.32193	cluster2	-1.85	-0.67	-1.38	-1.28	0.04	0.06	-0.43	-0.86	1.05	0.14	-0.98	0.18	-0.11	-1.45	-0.08	-0.18	-0.3	0.76	-0.77	-0.43	0.35	0.06	0.94	-0.14	0.12	-1.28
RAD51B	MTDH	92140	582	0	1.5	-1.32193	cluster3	1.25	1.95	1.54	0.18	0.69	-0.21	1.36	1.4	-1.03	-1.28	0.48	-0.07	0.32	0.02	-0.02	-0.08	0.29	0.27	0.32	0.92	-0.26	0.09	-0.6	-0.6	1.8	2.97
RAD51B	AGFG1	3267	584	0	1.5	-1.32193	cluster2	-2.1	1.09	-1.86	-1.92	-2.94	-0.84	-0.09	-1.26	-0.17	-0.24	-0.2	0.18	-0.51	-0.93	-0.01	0.1	0.73	0.01	0.22	-0.4	-0.41	0.37	-0.17	0.06	0.04	0.81
RAD51C	L3MBTL3	84456	780	0	2	-1.58496	cluster3	1.66	0.34	1.7	0.95	1.36	0.94	0.57	1.27	0.9	0.48	0.03	-0.73	0.35	2.11	0.61	-0.19	-2.22	0.95	0.45	-0.43	-1.28	-0.23	-1.68	0.33	-1.69	0.09
RAD51C	SACM1L	22908	587	0	1.5	-1.32193	cluster2	-2.17	0.94	-0.79	-0.64	1.26	-0.45	0.27	-1.61	-0.07	1.42	-1.3	-0.6	0.97	1.02	-0.24	0.79	1.22	0.39	0.54	0.72	0.87	1.73	0.98	0.86	0.62	0.88
RAD51C	IQGAP2	10788	1575	0	4	-2.32193	cluster3	1.63	-0.39	0.59	0.71	0.05	0.07	0.1	1.34	-0.21	-0.97	-0.38	-0.63	-0.27	-0.48	0.56	-0.52	-0.06	0.21	0.04	0.2	-1.92	0.17	-0.36	0.01	-0.83	-0.25
RAD51C	SCUBE1	80274	988	0	2.5	-1.80735	cluster3	1.96	0.91	0.33	-0.3	0.65	-0.19	0.83	-0.28	0.45	0.08	2.4	-0.73	0.39	-1.48	0.78	0.62	-0.65	-0.48	-0.9	-0.52	-0.08	-0.37	0.09	1.15	0.72	1.55
RAD51B	RRM1	6240	792	0	2	-1.58496	cluster1	-3.15	-2.31	-2.65	-1.42	-0.53	-0.26	-0.9	-2.22	-0.73	0.55	-0.46	0.11	-2.28	-2.46	-1.7	1.26	1.47	0.52	1.63	0.57	-1.61	-1.57	-1.97	-0.82	-1.95	0.47
RAD51C	RRM1	6240	792	0	2	-1.58496	cluster1	-3.15	-2.31	-2.65	-1.42	-0.53	-0.26	-0.9	-2.22	-0.73	0.55	-0.46	0.11	-2.28	-2.46	-1.7	1.26	1.47	0.52	1.63	0.57	-1.61	-1.57	-1.97	-0.82	-1.95	0.47
XRCC2	RRM1	6240	792	0	2	-1.58496	cluster1	-3.15	-2.31	-2.65	-1.42	-0.53	-0.26	-0.9	-2.22	-0.73	0.55	-0.46	0.11	-2.28	-2.46	-1.7	1.26	1.47	0.52	1.63	0.57	-1.61	-1.57	-1.97	-0.82	-1.95	0.47
XRCC2	MRPS9	64965	396	0	1	-1	cluster3	1.39	0.62	1.68	-1.15	-0.73	-1.01	-0.91	0.91	-0.23	-0.21	1.05	0.57	-0.76	-1.82	-0.28	-0.22	-1.8	0.59	-0.38	-0.52	-1	0.46	1.02	-0.62	-0.81	0.67
RAD51B	YKT6	10652	198	0.5	0	0.584963	cluster3	-1.63	-1.48	0.73	1.24	0.13	1.84	0.98	-0.01	1.16	-0.3	-0.11	0.74	-0.89	0.71	1.18	0.87	1.84	3.35	4.24	4.13	-0.83	0.13	0.69	-0.32	-0.36	1.42
RAD51B	DNAJC10	54431	793	0	2	-1.58496	cluster3	1.41	-1.8	1.14	-1.4	-1.27	-1.22	-1.9	1.79	-0.81	-0.78	0.31	-1.36	-1.42	-0.75	-0.82	0.36	0.04	0.57	0.93	0.25	0.44	-0.63	0.17	0.63	-1.94	-0.1
RAD51C	PHC3	80012	995	2.5	0	1.80735	cluster2	-1.38	-0.09	-0.66	-0.38	-0.3	-0.7	-0.15	0.29	0.14	0.89	0.09	0.76	-1.76	-0.22	0.31	0.8	-1.37	-0.2	-0.55	0.29	1.02	-0.08	-0.59	0.06	-0.5	-0.78
XRCC3	PHC3	80012	995	0	2.5	-1.80735	cluster2	-1.38	-0.09	-0.66	-0.38	-0.3	-0.7	-0.15	0.29	0.14	0.89	0.09	0.76	-1.76	-0.22	0.31	0.8	-1.37	-0.2	-0.55	0.29	1.02	-0.08	-0.59	0.06	-0.5	-0.78
XRCC3	PRPF4B	8899	1007	0	2.5	-1.80735	cluster2	-1.35	-0.71	-1.36	-1.2	-1.15	-1.1	-1.47	-2.58	0.54	-1.75	-2.27	-0.1	-1.32	-1.62	0.53	-0.95	-0.08	0.6	-0.64	-0.43	0.88	0.92	0.93	0.8	0.05	-0.64
RAD51C	BRCA1	672	1816	0	4.5	-2.45943	cluster1	-3.29	-0.17	-3.93	-0.45	0.31	-2.24	-2.86	-6.23	-5.54	-5.66	-4.25	-4.46	-1.54	-1.79	1.88	0.11	1.66	1.73	-0.01	1.76	-3.9	-1.67	-3.5	0.66	-0.04	0.34
XRCC3	BLM	641	1417	3.5	0	2.16993	cluster1	-1.4	1.12	-0.57	-0.41	0.67	-2.19	-1.07	-2.28	-4.6	-3.94	0.55	-0.12	0.09	1.16	-1.06	0.17	0.17	1.66	0.71	-0.21	-2.98	-2.39	-2.35	-0.24	-2.13	0.34
RAD51B	ADRM1	11047	407	1	0	1	cluster3	1.6	-0.06	2.49	3.41	1.78	1.64	0.2	-0.19	-0.54	-0.56	0.32	0.93	-1.17	1.83	2.52	0.32	-0.63	0.82	0.57	-0.36	1.45	1.06	0.3	0.39	-1.36	-2.96
RAD51B	ADRM1	11047	407	0	1	-1	cluster3	1.6	-0.06	2.49	3.41	1.78	1.64	0.2	-0.19	-0.54	-0.56	0.32	0.93	-1.17	1.83	2.52	0.32	-0.63	0.82	0.57	-0.36	1.45	1.06	0.3	0.39	-1.36	-2.96
XRCC2	IDE	3416	1019	2.5	0	1.80735	cluster2	-1.26	0.68	0.12	-0.25	-0.73	-1.2	0.44	-0.11	0.53	0.07	-0.17	-0.27	1.41	-0.8	0.6	0.18	1.19	0.8	0.86	0.46	-0.58	-0.15	-1.24	-0.94	-1.35	-0.51
RAD51D	NR2C2	7182	615	0	1.5	-1.32193	cluster1	-2.62	0.47	-1.98	-1.17	-1.85	-0.56	-2.96	-0.75	0.68	-1.98	-1.75	-1.51	-2.13	0.26	0.03	-0.27	0.23	-1.4	-1.21	-1.07	-1.55	0.23	-1.95	-1.1	0.1	0.86
RAD51C	USP48	84196	1035	0	2.5	-1.80735	cluster2	-1.35	1.54	-1.49	-1.78	-0.26	-1.11	-0.41	-0.53	1.27	1.47	0.74	0.43	0.83	-0.92	-0.39	0.69	0.39	1.9	0.51	0.49	1.81	-0.97	0.3	0.49	0.71	1.31
RAD51D	BEND3	57673	828	0	2	-1.58496	cluster2	-2.07	2.77	-0.13	0.45	1.96	1.05	0.35	-1.01	1.17	0.64	0.44	-1.17	0.67	0.41	1.08	0.35	-0.68	0.18	0.21	0.07	0.84	1.91	1.4	2.45	3.06	1.38
XRCC2	BEND3	57673	828	2	0	1.58496	cluster2	-2.07	2.77	-0.13	0.45	1.96	1.05	0.35	-1.01	1.17	0.64	0.44	-1.17	0.67	0.41	1.08	0.35	-0.68	0.18	0.21	0.07	0.84	1.91	1.4	2.45	3.06	1.38
RAD51D	GNAS	2778	1037	0	2.5	-1.80735	cluster3	4.79	-2.18	3.07	1.03	0.01	2.09	-1.22	4.16	0.29	-1.26	1.57	-0.33	-1.68	3.88	-4.95	0.67	-1.06	-2.38	-0.09	1.93	2.93	1.29	-1.71	0.04	-0.1	-0.49
RAD51D	SKIV2L	6499	1246	0	3	-2	cluster3	2.19	0.11	1.15	2.09	1.65	1.07	0.5	1.34	0.3	0.36	2.11	0.57	-0.79	2.26	0.14	-0.99	-0.1	0.84	1.22	0.71	0.89	-0.04	-1.01	0.77	0.35	0.83
XRCC2	ATAD2B	54454	1458	3.5	0	2.16993	cluster3	1.37	-1.29	-0.67	-0.41	-0.92	-0.55	0.22	0.84	0.77	-0.55	-1.07	0.74	0.26	-0.67	-0.18	-1.57	-0.87	-0.49	-0.49	-1.08	0.33	-0.83	-0.71	1.01	-0.49	0.02
XRCC2	FARP1	10160	1045	0	2.5	-1.80735	cluster2	-1.96	0.16	0.16	-0.19	0.6	-0.63	-1.26	0.08	0.3	0.94	0.05	-0.55	0.12	-0.06	-1.1	0.87	-0.02	-0.18	-0.89	0.2	0.01	-0.34	-1.32	-0.14	0.35	0.84
RAD51C	SCAF11	9169	1463	0	3.5	-2.16993	cluster2	-1.49	-1.09	-0.57	-2.07	-1.92	-2.29	-1.35	-0.23	-0.65	0.67	-0.33	-1.7	-0.93	-1.95	-0.18	1.15	1.26	-0.25	1.44	1.21	0.62	0.9	0.35	1.87	-0.77	0.39
XRCC3	FBRSL1	57666	1045	0	2.5	-1.80735	cluster2	-2.1	1.33	-0.75	0.13	0.3	0.49	0.11	-1.66	0.59	0.79	-0.49	-0.71	0.1	0.25	0.08	-0.73	-1	-0.49	-0.29	-0.4	-0.05	0.46	1.03	-0.35	1.1	0.27
RAD51C	AKT2	208	419	0	1	-1	cluster3	1.55	-0.8	0.66	0.24	2.12	0.8	0.61	1.01	-0.13	-0.19	1.13	0.48	0.68	-0.07	1.53	0.85	1.2	0.26	-0.29	0.04	-1.86	-0.87	-0.24	-0.98	-1.26	-0.03
XRCC2	PLS1	5357	629	0	1.5	-1.32193	cluster3	1.72	-0.42	1.47	1.19	0.35	1.38	0.83	2.1	-0.53	-0.7	1.44	-0.39	0.59	1.5	-0.24	1.09	0.08	-0.33	0.44	0.37	0.18	0.99	-0.18	1.37	0.31	1.71
RAD51D	PYGB	5834	843	2	0	1.58496	cluster3	2.28	-0.62	1.54	0.11	1	0.4	1.46	0.42	0.01	-0.32	0.41	0.11	0.45	0.7	0.22	0.59	-0.73	-0.22	-1.41	-0.65	0.82	0.04	0.46	1.36	1.3	-0.61
XRCC2	RREB1	6239	1687	0	4	-2.32193	cluster3	1.46	-0.99	1.02	0.03	-0.84	0.65	0.83	0.28	0.3	-0.12	1.9	0.01	-1.09	0.39	0.42	0.7	-0.28	-1.29	-0.41	-0.94	-0.56	-1.23	-1.27	-0.71	0.11	1.17
XRCC2	HIP1R	9026	1068	2.5	0	1.80735	cluster2	-1.6	0.45	-1.19	1.61	1.73	1.8	2.2	-0.88	0.01	0.44	0.14	-0.72	0.2	1.6	0.44	-0.42	0.38	-0.18	-0.02	0.01	-0.16	0.28	1.09	-0.08	0.24	-0.01
XRCC3	LUZP1	7798	1076	2.5	0	1.80735	cluster3	1.73	1.2	1.28	-0.46	-0.82	1.93	0.63	1.42	-0.02	0.39	0.92	0.06	-1	-0.97	1.51	-0.19	-1.08	-1.77	-1.18	-0.76	-0.53	-0.19	-1.17	0.59	0.83	1.69
RAD51C	SUPT6H	6830	1726	0	4	-2.32193	cluster2	-1.52	-1.35	-1.41	0.86	0.13	-0.08	-0.63	-1.12	0.12	0.28	-2.11	0.51	-1.93	-0.91	0.85	-0.32	1.04	-0.09	0.79	0.25	-2.07	-1.17	-0.7	0.61	0.2	-1.76
XRCC3	SUPT6H	6830	1726	4	0	2.32193	cluster2	-1.52	-1.35	-1.41	0.86	0.13	-0.08	-0.63	-1.12	0.12	0.28	-2.11	0.51	-1.93	-0.91	0.85	-0.32	1.04	-0.09	0.79	0.25	-2.07	-1.17	-0.7	0.61	0.2	-1.76
XRCC3	RAD51C	5889	376	19.5	0	4.35755	cluster1	0.49	-0.29	-2.97	-3.26	-0.63	-2.58	-3.57	-4.29	-3.56	-1.76	-2.03	-1.37	0.74	-2.79	-1.3	0.34	1.86	1.54	0.25	0.55	-0.67	-0.59	-0.95	1.77	-1.4	-0.47
RAD51B	EXOSC9	5393	439	0	1	-1	cluster3	1.27	0.22	0.33	0.85	0.99	0.98	0.83	0.06	-1.08	0.22	0.93	0.55	0.43	1.95	0.5	1.74	1.09	2.83	2.57	3.53	1.23	-0.71	-0.97	-0.45	0.98	0.11
RAD51C	EXOSC9	5393	439	1	0	1	cluster3	1.27	0.22	0.33	0.85	0.99	0.98	0.83	0.06	-1.08	0.22	0.93	0.55	0.43	1.95	0.5	1.74	1.09	2.83	2.57	3.53	1.23	-0.71	-0.97	-0.45	0.98	0.11
XRCC3	EXOSC9	5393	439	0	1	-1	cluster3	1.27	0.22	0.33	0.85	0.99	0.98	0.83	0.06	-1.08	0.22	0.93	0.55	0.43	1.95	0.5	1.74	1.09	2.83	2.57	3.53	1.23	-0.71	-0.97	-0.45	0.98	0.11
RAD51C	FOXK2	3607	660	0	1.5	-1.32193	cluster3	1.98	-0.14	1.64	-0.59	-0.42	-0.09	0.18	1.7	0.44	-0.67	1.31	-0.02	1.48	-0.58	1.07	0.49	-1.14	0.4	0.75	0.14	0.89	0.37	0.78	1.65	-0.36	-0.36
RAD51C	FOXK2	3607	660	1.5	0	1.32193	cluster3	1.98	-0.14	1.64	-0.59	-0.42	-0.09	0.18	1.7	0.44	-0.67	1.31	-0.02	1.48	-0.58	1.07	0.49	-1.14	0.4	0.75	0.14	0.89	0.37	0.78	1.65	-0.36	-0.36
XRCC2	FOXK2	3607	660	1.5	0	1.32193	cluster3	1.98	-0.14	1.64	-0.59	-0.42	-0.09	0.18	1.7	0.44	-0.67	1.31	-0.02	1.48	-0.58	1.07	0.49	-1.14	0.4	0.75	0.14	0.89	0.37	0.78	1.65	-0.36	-0.36
RAD51C	KIF1C	10749	1103	2.5	0	1.80735	cluster3	1.35	-0.37	0.91	-0.68	-0.53	0.56	0.16	1.3	0.59	-0.15	1.02	-1.4	-0.43	0.28	-0.24	-0.34	0.39	-0.03	0.8	0	0.36	0.33	1.19	-0.15	0.29	1.2
XRCC2	PHF14	9678	888	0	2	-1.58496	cluster2	-2.97	1.2	-0.39	0.57	0.06	0.84	1.2	-1.26	-0.54	-0.15	-0.24	-0.12	0.3	1.76	-0.47	1.39	-0.42	-0.19	-0.94	-0.86	-0.08	0.04	-0.34	-0.42	1.03	0.51
XRCC3	NTMT1	28989	223	0	0.5	-0.584963	cluster3	2.14	-1.06	1.65	0.36	1.31	0.29	-0.01	0.88	-0.5	0.05	1.81	1.49	0.91	-0.08	0.18	1.91	1.57	1.29	0.84	0.53	0.41	-0.41	0.15	0.55	-1.31	-1.17
RAD51B	ARID1B	57492	2236	5	0	2.58496	cluster3	1.7	1.22	1.56	-0.7	-0.12	0.54	0.93	1.62	1.1	0.01	2.82	1.15	-0.09	-1.29	-1.1	0.13	-1.15	-0.66	0.27	0.45	1.22	1.77	1.09	0.69	-0.21	-0.22
RAD51D	ARID1B	57492	2236	5	0	2.58496	cluster3	1.7	1.22	1.56	-0.7	-0.12	0.54	0.93	1.62	1.1	0.01	2.82	1.15	-0.09	-1.29	-1.1	0.13	-1.15	-0.66	0.27	0.45	1.22	1.77	1.09	0.69	-0.21	-0.22
XRCC2	NSD1	64324	2696	6	0	2.80735	cluster3	1.27	-0.63	0.35	0.12	1.12	0.9	-1.18	-0.14	0.91	-0.28	0.15	1.16	-0.65	1.04	-1.55	1.38	-0.7	0	2.15	1.94	1.61	1.59	-1.95	-0.9	-0.16	-0.83
RAD51B	NDC1	55706	674	0	1.5	-1.32193	cluster2	-1.42	-0.24	-1.04	1.15	-0.19	-0.63	-0.78	-2.24	-1.08	-0.78	0.32	-0.04	0.52	0.31	0.46	-0.47	0.44	2.41	2.34	0.96	0.08	0.7	0.36	-0.47	-0.47	-0.42
RAD51D	ZC3HAV1	56829	902	0	2	-1.58496	cluster3	1.41	-0.2	0.34	-0.16	-0.3	-0.06	0.05	1.89	-0.54	-0.64	-1.34	-0.46	-0.96	-1.07	0.62	1.08	0.41	0.55	0.4	-0.19	-0.04	0.04	-0.43	0.2	-0.38	-0.62
XRCC2	RBFOX2	23543	451	1	0	1	cluster3	1.85	0.65	0.08	-0.89	-0.28	0.49	0.99	1.17	-0.18	-0.86	0.64	-0.5	0.42	0.28	-1.42	-0.04	0.25	1.18	0.23	0.61	-0.24	-0.11	1.03	-0.67	-0.29	-0.33
RAD51D	TIMM44	10469	452	0	1	-1	cluster2	-2.13	1.36	-2.32	0.19	-1.85	-0.13	-0.76	-2.92	0.25	1.17	-2.84	0.42	-1.41	-0.77	2.23	0.94	-0.04	2.28	2.42	2.57	0.17	0.67	0.54	0.82	-0.68	0.84
XRCC2	DDX11	1663	906	0	2	-1.58496	cluster1	-2.29	-3.38	-3.72	-3.41	-1.1	-2.77	-2.6	-2.69	-4.57	-4.19	-3.36	-8.38	-0.97	-3.14	-0.76	-0.15	0.3	1.96	0.77	-0.19	-4.75	-5.1	-6.29	-5.77	-3.71	-2
RAD51D	GFPT1	2673	681	0	1.5	-1.32193	cluster2	-1.37	-0.72	-1.87	0.42	-0.47	1.09	-0.03	-0.27	-0.76	-0.05	-1.92	1.06	0.35	-0.19	0.58	0.39	1.57	0.27	-0.38	-0.66	0.45	-0.65	-0.57	-0.54	-0.69	-1.32
RAD51B	LEMD3	23592	910	2	0	1.58496	cluster2	-1.58	0.56	0	-0.96	-1.33	-0.36	1.04	-1.26	-0.3	-0.52	-1.11	-0.1	0.11	-1	1.11	0.99	0.39	1.3	0.28	0.82	-0.03	0.84	0.67	-0.35	1.6	-1.76
XRCC3	LEMD3	23592	910	0	2	-1.58496	cluster2	-1.58	0.56	0	-0.96	-1.33	-0.36	1.04	-1.26	-0.3	-0.52	-1.11	-0.1	0.11	-1	1.11	0.99	0.39	1.3	0.28	0.82	-0.03	0.84	0.67	-0.35	1.6	-1.76
RAD51B	CKAP2	26586	683	0	1.5	-1.32193	cluster1	-4.33	-3.85	-1.82	-0.43	1.36	-0.92	0.24	-3.24	-1.89	-1.37	-1.79	-1.96	-0.96	-0.57	0.97	0.88	-0.65	-1.22	-1.01	-1.18	-3.21	-0.68	-0.85	-1.91	-1.69	0.15
XRCC2	CKAP2	26586	683	0	1.5	-1.32193	cluster1	-4.33	-3.85	-1.82	-0.43	1.36	-0.92	0.24	-3.24	-1.89	-1.37	-1.79	-1.96	-0.96	-0.57	0.97	0.88	-0.65	-1.22	-1.01	-1.18	-3.21	-0.68	-0.85	-1.91	-1.69	0.15
XRCC3	DHX29	54505	1369	0	3	-2	cluster2	-2.11	2.89	-1.27	-0.87	0.37	-1.15	-0.11	-1.5	1.59	0.93	0.2	0.36	0.01	-0.67	-1.42	-0.35	2.34	0.6	-0.18	-0.04	0.29	-0.69	3.45	-0.37	-0.05	1.64
XRCC2	TMTC3	160418	914	2	0	1.58496	cluster3	1.92	-0.53	0.86	0.43	-0.56	-0.35	0.06	1.51	0.38	0	1.36	-0.23	0.32	0.33	0.1	0.42	-0.01	-0.15	-0.07	0.08	0.81	0.9	2.14	1.85	0.29	0.59
XRCC2	CHERP	10523	916	0	2	-1.58496	cluster1	-1.83	-0.31	-1.02	-2.87	-0.47	-1.77	-1	-1.55	-1.23	0.45	-0.26	-0.03	1.41	-1	0.13	0.97	4.37	1.89	2.01	0.88	-1.21	-3.22	-0.83	-0.54	-0.48	-2.17
XRCC3	PAXBP1	94104	917	2	0	1.58496	cluster3	1.29	0.01	0.96	1.57	1.63	1.76	1.94	1.49	-0.49	-0.16	0.22	0.04	0.21	0.46	-0.44	0.02	-1.1	0.54	0.81	-0.25	-0.38	-0.67	0.45	-0.92	-1.57	0.29
XRCC2	PTCD3	55037	689	1.5	0	1.32193	cluster3	1.67	2.35	1.58	0.31	1.12	0.89	0.92	1.51	0.9	0.1	0.15	1.4	-0.82	-0.4	0.37	0	-1.27	0.61	0.31	-0.09	-1.15	1.85	0.89	0.06	0.72	0.67
XRCC3	TJP2	9414	1157	2.5	0	1.80735	cluster2	-1.48	0.64	-0.77	0.5	-0.05	0.24	-0.05	-1.44	-0.45	-0.06	-1.41	-0.55	-1.92	-1.46	0.59	0.04	0.19	0.01	0.11	0.99	1.55	0.57	-0.11	-0.95	0.52	0.5
RAD51D	L3MBTL2	83746	705	0	1.5	-1.32193	cluster3	1.33	-0.13	1.68	0.68	0.52	0.19	0.76	0.27	0	-1.95	-1.23	0.16	2.59	0.23	-0.13	0.1	-0.07	0.85	0.99	1.45	-0.08	-0.12	0.25	-0.8	1.18	0.91
RAD51D	TOR1AIP2	163590	470	1	0	1	cluster3	1.82	-0.93	0.94	0.42	-0.28	-0.25	0.53	0.8	-0.03	0.02	1.31	-0.01	1.79	-0.09	0.83	-0.5	0.67	0.16	-0.23	-0.55	-0.77	-0.91	-0.98	-0.11	-1.53	-2.11
RAD51D	TOR1AIP2	163590	470	0	1	-1	cluster3	1.82	-0.93	0.94	0.42	-0.28	-0.25	0.53	0.8	-0.03	0.02	1.31	-0.01	1.79	-0.09	0.83	-0.5	0.67	0.16	-0.23	-0.55	-0.77	-0.91	-0.98	-0.11	-1.53	-2.11
RAD51D	ZNF609	23060	1411	0	3	-2	cluster3	1.39	-0.25	0.88	-0.79	-1.23	-1.77	0.6	0.78	0.29	-0.78	0.58	-0.69	1.11	-1.04	-1.26	-0.1	0.44	0.89	0.13	-0.58	-0.84	-0.92	-0.35	-0.78	0.75	0.24
RAD51C	RABL3	285282	236	0	0.5	-0.584963	cluster3	2.08	0.98	2.2	0.56	-1.51	-1.39	-0.24	2.11	-0.54	0.58	0.23	0.2	-0.11	0.06	0.47	-0.29	1.29	1.09	0.47	1.22	2.77	0.33	1.99	1.53	-0.03	1.03
XRCC3	FASTKD2	22868	710	0	1.5	-1.32193	cluster2	-1.4	-0.45	-1.58	-1.18	-1.23	-1.21	-0.33	-1.53	0.1	0.49	-0.65	-1.26	1.16	-0.83	0.18	-0.86	-1.37	-0.99	-1.27	-1.08	-0.67	-0.15	-0.71	0.15	-1.33	0.28
RAD51D	ACSL4	2182	711	0	1.5	-1.32193	cluster2	-1.9	0.46	-0.9	-0.12	-0.86	-0.92	0.64	-0.67	-0.35	0.89	-1.33	0.21	0.43	1.57	0.63	1.3	-1.02	0.68	0.44	2.28	1.26	-0.37	0.81	0.36	0.27	1.07
XRCC2	STAT1	6772	712	1.5	0	1.32193	cluster3	1.52	-1.05	0.81	1.16	-2.13	0.96	0.2	1.04	0.79	-1.2	0.62	-0.01	-1.18	-0.24	-1.32	1.42	-0.65	-0.37	-0.06	0.2	-0.59	0.11	-1.04	0.11	-0.05	-0.09
RAD51C	RRP9	9136	475	0	1	-1	cluster2	-1.29	1.15	-1.57	1.38	0.03	-0.09	-0.03	-1.26	0.89	0.84	1.22	-1.22	0.04	0.5	0.27	1.35	-1.37	2.23	1.87	1.88	0.34	0.64	-0.95	-0.12	0.08	0.87
RAD51B	SFSWAP	6433	951	2	0	1.58496	cluster3	1.27	-0.16	1.71	-0.44	-0.42	-0.64	-3.03	0.17	-0.3	0.16	-0.05	0.21	0.25	-0.37	-0.41	-0.08	0	0.17	-0.01	-0.15	0.24	-0.63	-0.86	-0.94	-0.62	-1.64
RAD51B	CCDC47	57003	483	0	1	-1	cluster2	-1.6	-0.81	-3.23	-2.01	0.53	0.79	1.18	-1.94	0.79	0.16	-1.48	0.21	-0.53	0.09	0.99	-0.11	-0.8	-0.99	-0.68	-0.56	0.89	0.43	0.84	0.6	-1.26	-2.43
XRCC2	CCDC47	57003	483	1	0	1	cluster2	-1.6	-0.81	-3.23	-2.01	0.53	0.79	1.18	-1.94	0.79	0.16	-1.48	0.21	-0.53	0.09	0.99	-0.11	-0.8	-0.99	-0.68	-0.56	0.89	0.43	0.84	0.6	-1.26	-2.43
XRCC3	PKP1	5317	726	1.5	0	1.32193	cluster2	-2.33	0.77	-2.73	0.91	0.84	0.52	0.7	-1.94	0.88	0.59	-0.85	-1.58	0.17	0.76	-0.06	-0.66	-0.93	-0.78	0.64	0.63	0.89	0.92	-0.1	0.37	-0.28	0.8
RAD51B	DCLK1	9201	729	1.5	0	1.32193	cluster2	-2.64	-1.09	-1.86	-2.26	-1.31	-0.11	-1.38	-2.07	0.42	0.22	-2.32	-1.27	0.67	-1.52	1.25	-2.41	-1.07	-1.54	0.48	-0.54	0.78	1.48	1.52	0.69	0.46	-0.7
RAD51C	DCLK1	9201	729	0	1.5	-1.32193	cluster2	-2.64	-1.09	-1.86	-2.26	-1.31	-0.11	-1.38	-2.07	0.42	0.22	-2.32	-1.27	0.67	-1.52	1.25	-2.41	-1.07	-1.54	0.48	-0.54	0.78	1.48	1.52	0.69	0.46	-0.7
RAD51D	CHTF18	63922	975	2	0	1.58496	cluster1	1.82	-0.49	-1.17	-1.47	1.11	-1.83	-0.67	-0.03	0.01	-0.85	-3.18	-3.12	0.27	-1.72	-3.56	-1.34	0.67	-0.04	-0.92	-1.83	-0.97	-1.19	-2.76	-2.56	2.81	1.64
RAD51C	SATB2	23314	733	1.5	0	1.32193	cluster2	-1.45	-1.21	-0.92	-0.66	1.2	-0.18	-0.61	-0.57	0.09	-0.33	-0.17	-0.74	1.39	0.29	-0.1	-0.19	0.06	-1.55	-0.47	0.03	-0.81	-0.26	-0.28	-0.42	1.35	-0.57
XRCC2	NEK9	91754	979	0	2	-1.58496	cluster3	1.51	-0.22	1.48	-0.43	1.28	0.75	0.67	1.83	0.1	-0.18	1.38	0.08	0.53	0.86	-0.68	1.07	0.71	0.06	-0.06	0.15	0.99	0.08	-0.75	0.89	1.65	0.92
RAD51B	RFX1	5989	979	2	0	1.58496	cluster3	2.58	1.08	1.54	0.38	-0.95	-0.05	0.03	1.21	-0.08	1.02	1.57	0.65	1.25	0.45	1.71	0.23	0.31	-0.43	-0.97	-1.62	-0.25	-0.65	0.19	-1.6	1.19	0.59
RAD51C	RFX1	5989	979	2	0	1.58496	cluster3	2.58	1.08	1.54	0.38	-0.95	-0.05	0.03	1.21	-0.08	1.02	1.57	0.65	1.25	0.45	1.71	0.23	0.31	-0.43	-0.97	-1.62	-0.25	-0.65	0.19	-1.6	1.19	0.59
XRCC3	RFX1	5989	979	2	0	1.58496	cluster3	2.58	1.08	1.54	0.38	-0.95	-0.05	0.03	1.21	-0.08	1.02	1.57	0.65	1.25	0.45	1.71	0.23	0.31	-0.43	-0.97	-1.62	-0.25	-0.65	0.19	-1.6	1.19	0.59
RAD51D	MTHFD1L	25902	979	0	2	-1.58496	cluster2	-1.34	-0.33	-1.55	1.03	0.25	1.45	0.15	-1.4	1.75	0.93	0.32	-0.18	-0.41	1.1	2.02	0.19	-1.66	-0.48	-0.66	-1.3	0.73	0.67	1.03	-0.28	-0.89	-1.36
RAD51C	FDXR	2232	491	0	1	-1	cluster3	1.67	0.08	0.39	-0.18	0.23	-1.42	0.24	-0.33	-1.31	-1	0	-0.47	1.76	-0.59	0.84	-0.78	0.7	4.6	4.26	3.73	-0.24	0.39	0.85	0.03	0.39	-0.98
RAD51D	POLRMT	5442	1230	2.5	0	1.80735	cluster2	-1.43	1.95	-0.42	-0.19	0.57	-0.18	-0.69	-0.3	0.14	0.26	1.32	1.62	0.65	-1.09	-0.04	-0.29	-2.5	0.79	-0.19	-1.33	-0.87	0.92	0.98	0.26	0.28	1.67
XRCC3	POLRMT	5442	1230	0	2.5	-1.80735	cluster2	-1.43	1.95	-0.42	-0.19	0.57	-0.18	-0.69	-0.3	0.14	0.26	1.32	1.62	0.65	-1.09	-0.04	-0.29	-2.5	0.79	-0.19	-1.33	-0.87	0.92	0.98	0.26	0.28	1.67
RAD51D	SLK	9748	1235	2.5	0	1.80735	cluster2	-1.59	2.35	-0.85	-0.53	0.96	1.25	0.58	-0.85	-2.05	-1.3	-0.11	1.73	1	-0.78	0.01	1.03	0.94	2.21	0.59	0.37	-0.21	0.26	1.62	-0.58	0.98	0.88
RAD51D	STRIP1	85369	742	0	1.5	-1.32193	cluster3	1.44	2.09	1.15	0.9	-1.6	-0.05	0.51	0.66	1.24	1.18	-0.75	1.23	-1.02	-0.33	-1.39	-0.08	-0.93	0.8	0.03	-0.56	-0.62	-0.35	0.32	-0.67	2.08	0.92
RAD51C	OXA1L	5018	495	1	0	1	cluster2	-1.27	0.53	-0.17	0.79	0.27	0.39	0.76	-1.18	-0.95	-1.14	-0.78	0.05	-0.51	0.2	-1.95	1.87	0.99	1.95	1.27	0.72	0.28	0.01	0.39	-0.31	-0.04	-0.29
RAD51B	RAD18	56852	495	0	1	-1	cluster1	1.51	0.43	0.37	-1.33	-1.08	-4.44	-3.06	-1.15	-5.9	-4.53	1.5	-1.49	1.28	-1.12	0.11	0.5	0.68	-5.43	-1.89	-1.03	-8.55	-11.49	-1.28	0.96	-9.05	-0.87
XRCC3	MLF2	8079	248	0	0.5	-0.584963	cluster2	-1.4	-0.53	-1.31	-1.57	0.22	-0.88	-0.3	-0.47	0.92	0.54	-1.26	-0.12	-1.41	-0.73	-0.26	-0.33	0.27	-1.04	0.22	0.19	0.38	-0.56	-1.57	1.48	0.19	0.48
RAD51B	SKIV2L	6499	1246	2.5	0	1.80735	cluster3	2.19	0.11	1.15	2.09	1.65	1.07	0.5	1.34	0.3	0.36	2.11	0.57	-0.79	2.26	0.14	-0.99	-0.1	0.84	1.22	0.71	0.89	-0.04	-1.01	0.77	0.35	0.83
RAD51D	SKIV2L	6499	1246	2.5	0	1.80735	cluster3	2.19	0.11	1.15	2.09	1.65	1.07	0.5	1.34	0.3	0.36	2.11	0.57	-0.79	2.26	0.14	-0.99	-0.1	0.84	1.22	0.71	0.89	-0.04	-1.01	0.77	0.35	0.83
XRCC3	SKIV2L	6499	1246	2.5	0	1.80735	cluster3	2.19	0.11	1.15	2.09	1.65	1.07	0.5	1.34	0.3	0.36	2.11	0.57	-0.79	2.26	0.14	-0.99	-0.1	0.84	1.22	0.71	0.89	-0.04	-1.01	0.77	0.35	0.83
RAD51B	PRPF4B	8899	1007	0	2	-1.58496	cluster2	-1.35	-0.71	-1.36	-1.2	-1.15	-1.1	-1.47	-2.58	0.54	-1.75	-2.27	-0.1	-1.32	-1.62	0.53	-0.95	-0.08	0.6	-0.64	-0.43	0.88	0.92	0.93	0.8	0.05	-0.64
RAD51B	SEC63	11231	760	1.5	0	1.32193	cluster3	1.32	1.98	2.72	2.73	-0.17	-0.28	-0.47	1.14	0.89	1.92	1.09	0.89	0.22	-0.51	-0.42	1.44	3.62	4.67	2.22	2.36	-0.77	-1.29	1.84	0.92	0.02	0.96
RAD51B	NCAPG	64151	1015	2	0	1.58496	cluster3	1.4	-0.67	1.47	0.01	-1.62	-0.52	-1.35	1.54	-0.58	-0.54	0.28	-0.18	-0.63	0.19	0.01	0.52	1.27	1.65	2.04	3.66	-0.87	-0.75	-0.41	-1.28	-0.56	-0.84
RAD51C	EDC3	80153	508	0	1	-1	cluster1	-1.49	-0.51	-1.28	-0.76	-0.68	-1.96	-0.01	-1.02	-2.43	-1.68	-1.9	-4.08	-1.48	-1.2	1.07	-0.72	-2.82	0.6	-0.12	-0.52	-1.01	-1.84	-1.8	-2.93	-1	-0.82
RAD51C	IDE	3416	1019	0	2	-1.58496	cluster2	-1.26	0.68	0.12	-0.25	-0.73	-1.2	0.44	-0.11	0.53	0.07	-0.17	-0.27	1.41	-0.8	0.6	0.18	1.19	0.8	0.86	0.46	-0.58	-0.15	-1.24	-0.94	-1.35	-0.51
RAD51B	SEC23B	10483	767	0	1.5	-1.32193	cluster3	1.74	0.69	1.65	1.35	-0.06	0.31	1.3	1.63	-0.75	-0.53	1.24	-1.1	-0.75	1.25	0.32	-0.97	-0.76	-0.7	-0.42	0.4	0.71	1.01	-0.29	0.66	0.28	1.07
XRCC2	SEC23B	10483	767	1.5	0	1.32193	cluster3	1.74	0.69	1.65	1.35	-0.06	0.31	1.3	1.63	-0.75	-0.53	1.24	-1.1	-0.75	1.25	0.32	-0.97	-0.76	-0.7	-0.42	0.4	0.71	1.01	-0.29	0.66	0.28	1.07
RAD51B	GPHN	10243	769	1.5	0	1.32193	cluster3	1.66	0.33	2.3	-0.4	-1.34	-0.47	0.7	2.18	0.52	-0.49	1.76	-0.96	-0.56	-0.62	1.69	0.2	0.12	0.33	-0.07	0.89	0.38	0.7	-0.69	-0.59	-0.82	0.55
RAD51B	YME1L1	10730	773	0	1.5	-1.32193	cluster2	-1.54	-0.67	-0.83	0.28	-1.28	-0.49	-0.26	-0.92	1.24	0.39	-0.4	0.91	-0.24	-0.14	-0.48	-0.43	-1.34	1.82	0.52	-0.67	1.08	0.23	2.47	0.8	-0.91	-0.51
RAD51C	YME1L1	10730	773	1.5	0	1.32193	cluster2	-1.54	-0.67	-0.83	0.28	-1.28	-0.49	-0.26	-0.92	1.24	0.39	-0.4	0.91	-0.24	-0.14	-0.48	-0.43	-1.34	1.82	0.52	-0.67	1.08	0.23	2.47	0.8	-0.91	-0.51
RAD51B	BRCA1	672	1816	3.5	0	2.16993	cluster1	-3.29	-0.17	-3.93	-0.45	0.31	-2.24	-2.86	-6.23	-5.54	-5.66	-4.25	-4.46	-1.54	-1.79	1.88	0.11	1.66	1.73	-0.01	1.76	-3.9	-1.67	-3.5	0.66	-0.04	0.34
RAD51D	L3MBTL3	84456	780	1.5	0	1.32193	cluster3	1.66	0.34	1.7	0.95	1.36	0.94	0.57	1.27	0.9	0.48	0.03	-0.73	0.35	2.11	0.61	-0.19	-2.22	0.95	0.45	-0.43	-1.28	-0.23	-1.68	0.33	-1.69	0.09
RAD51B	TBRG4	9238	521	1	0	1	cluster3	1.91	-0.13	2.35	0.49	-0.21	1.07	0.57	1.79	0.84	-0.21	1.48	-0.03	-1.21	-0.8	-1.93	-0.56	0.23	-0.33	-0.19	-0.79	-0.08	0.69	0.33	0.58	-0.87	-1.32
RAD51B	FBRSL1	57666	1045	2	0	1.58496	cluster2	-2.1	1.33	-0.75	0.13	0.3	0.49	0.11	-1.66	0.59	0.79	-0.49	-0.71	0.1	0.25	0.08	-0.73	-1	-0.49	-0.29	-0.4	-0.05	0.46	1.03	-0.35	1.1	0.27
XRCC2	FBRSL1	57666	1045	0	2	-1.58496	cluster2	-2.1	1.33	-0.75	0.13	0.3	0.49	0.11	-1.66	0.59	0.79	-0.49	-0.71	0.1	0.25	0.08	-0.73	-1	-0.49	-0.29	-0.4	-0.05	0.46	1.03	-0.35	1.1	0.27
XRCC2	PAK2	5062	524	0	1	-1	cluster3	2.13	1.18	0.41	0.4	-0.43	-1.16	-1.86	-0.19	0.83	-0.28	-0.11	0.64	0.11	-0.39	2.37	1.31	0.29	2.07	1.41	2.02	0.1	0.06	0.15	-1.49	0.84	0.15
RAD51B	DNAJC10	54431	793	1.5	0	1.32193	cluster3	1.41	-1.8	1.14	-1.4	-1.27	-1.22	-1.9	1.79	-0.81	-0.78	0.31	-1.36	-1.42	-0.75	-0.82	0.36	0.04	0.57	0.93	0.25	0.44	-0.63	0.17	0.63	-1.94	-0.1
XRCC3	USP28	57646	1077	2	0	1.58496	cluster3	1.99	0.21	1.55	1.22	1.42	1.71	0.72	1.82	0.85	0.63	0.93	1.27	1.69	1.98	0.54	-0.25	-1.45	-0.06	-0.17	-0.06	0.85	-0.03	1.82	-0.52	0.54	0.63
RAD51D	SNTB2	6645	540	1	0	1	cluster2	-1.54	-1.08	-1.47	-0.09	0.02	1.1	0.91	-0.71	-0.16	0.46	-0.21	0.04	-0.4	1.31	1.3	0.43	-0.5	-0.14	-0.63	-0.65	0.75	1.4	0.35	0.7	0.1	-1.66
XRCC3	SNTB2	6645	540	0	1	-1	cluster2	-1.54	-1.08	-1.47	-0.09	0.02	1.1	0.91	-0.71	-0.16	0.46	-0.21	0.04	-0.4	1.31	1.3	0.43	-0.5	-0.14	-0.63	-0.65	0.75	1.4	0.35	0.7	0.1	-1.66
XRCC2	TSHZ3	57616	1081	2	0	1.58496	cluster3	2.21	-1.07	1.31	0.22	1.67	0.43	0.82	0.2	1.37	0.83	1.51	-1.03	-0.01	1.32	1.07	1.06	0.79	-0.36	0.14	0.47	0.43	-0.17	0.26	-0.22	0.62	-0.89
XRCC2	PITPNB	23760	271	0	0.5	-0.584963	cluster3	1.89	0.49	0.64	-1.68	0.15	-0.57	0.3	1.78	-1.31	0.42	-0.63	-2.08	-1.3	-0.71	0.28	-1.02	-0.69	-0.3	-0.66	-2.18	-1.85	-0.82	-0.06	-1.23	-1.14	-1.77
RAD51D	SRSF5	6430	272	0	0.5	-0.584963	cluster2	-1.28	0.59	-1.17	-0.86	-0.31	-0.23	0.12	-0.76	-0.8	-0.24	0.65	1.42	-1.23	-0.24	0.3	-1	0.87	-1.44	-0.65	0.38	-1.45	0.56	-0.78	0.64	1.03	1.47
XRCC2	MED23	9439	1365	0	2.5	-1.80735	cluster2	-1.27	-0.54	-0.22	0.22	-1.95	0.14	-0.83	-1.19	-1.14	-0.67	-1.16	-0.76	-0.5	-1.95	1.09	1.88	0.98	2.5	-0.05	0.61	-1.47	0.5	0.75	0.12	0.2	-0.48
RAD51B	MED23	9439	1365	2.5	0	1.80735	cluster2	-1.27	-0.54	-0.22	0.22	-1.95	0.14	-0.83	-1.19	-1.14	-0.67	-1.16	-0.76	-0.5	-1.95	1.09	1.88	0.98	2.5	-0.05	0.61	-1.47	0.5	0.75	0.12	0.2	-0.48
RAD51B	DHX29	54505	1369	0	2.5	-1.80735	cluster2	-2.11	2.89	-1.27	-0.87	0.37	-1.15	-0.11	-1.5	1.59	0.93	0.2	0.36	0.01	-0.67	-1.42	-0.35	2.34	0.6	-0.18	-0.04	0.29	-0.69	3.45	-0.37	-0.05	1.64
XRCC2	GCLM	2730	274	0.5	0	0.584963	cluster2	-1.7	0.51	-2.83	0.93	0.67	0.85	-0.42	-1.7	0.21	-0.2	-1.42	0.03	0.25	0.58	-2.27	0.33	-0.64	-0.02	-0.59	-0.01	1.04	3.41	0.07	0.92	0.02	0.57
RAD51D	AP1G1	164	822	1.5	0	1.32193	cluster3	1.93	0.62	0.62	0.21	-0.85	-1.05	-0.51	1.77	-1.48	-0.29	0.59	-1.65	-0.42	-1.14	-0.54	-1.12	-0.21	0.15	0.47	0.22	-1.22	-0.4	-0.46	-0.99	0.16	-0.98
XRCC3	SMAD4	4089	552	1	0	1	cluster1	-1.28	-3.51	-6.51	-5.61	-1.09	-4.09	-5.12	-1.24	0.68	0.25	-4.4	-5.15	-3.08	-3	-0.71	-0.59	1.87	-3.14	-2.69	-3.54	-3.68	-2.53	0.35	-0.97	-3.08	-0.01
RAD51C	RIOK2	55781	552	1	0	1	cluster3	-1.51	0.61	-1.62	1.13	0.83	0.47	-0.08	0.1	0.24	0.72	-0.91	0.69	-0.85	0.22	-1.11	0.47	0.32	3.32	3.43	3.69	-0.47	0.23	0.59	-0.82	-0.55	-0.59
RAD51D	PREX1	57580	1659	0	3	-2	cluster2	-1.57	1.18	0.4	0.31	0.39	0.28	0.25	-0.67	0.43	0.49	-2	-0.66	0.28	-1.75	0.07	0.14	-0.77	-1.06	-0.51	0.22	-0.26	0.17	-0.29	-0.63	0.66	-1.07
XRCC2	HELZ	9931	1942	0	3.5	-2.16993	cluster3	1.32	-0.77	-1.34	-0.77	0.6	-0.68	0.12	0.6	-0.24	-0.82	0.38	-0.75	0.91	-0.08	-2.02	0.37	0.03	0.89	-1.22	-1.46	-0.06	-1.79	-1.32	0.91	-1.34	0.23
XRCC3	PIGS	94005	555	1	0	1	cluster2	-1.38	0.12	-0.23	0.05	0.82	-0.37	-0.93	-1.95	0.13	0.08	-1.41	-0.99	-1.15	0.22	1	-0.14	0.37	-0.05	-0.09	-0.07	-1.14	-0.47	-0.45	-1.64	0.66	-0.25
XRCC3	PIGS	94005	555	0	1	-1	cluster2	-1.38	0.12	-0.23	0.05	0.82	-0.37	-0.93	-1.95	0.13	0.08	-1.41	-0.99	-1.15	0.22	1	-0.14	0.37	-0.05	-0.09	-0.07	-1.14	-0.47	-0.45	-1.64	0.66	-0.25
RAD51C	KIF18B	146909	833	1.5	0	1.32193	cluster3	1.53	0.13	1.28	1.75	1.47	1.17	0.55	1.81	0.7	1.26	-0.42	0.47	0.06	1.32	-0.67	-1.29	-0.66	0.04	0.63	1.06	1.93	0.77	1.27	0.89	0.96	-1.05
RAD51D	KIF18B	146909	833	0	1.5	-1.32193	cluster3	1.53	0.13	1.28	1.75	1.47	1.17	0.55	1.81	0.7	1.26	-0.42	0.47	0.06	1.32	-0.67	-1.29	-0.66	0.04	0.63	1.06	1.93	0.77	1.27	0.89	0.96	-1.05
XRCC2	KIF18B	146909	833	1.5	1.5	0	cluster3	1.53	0.13	1.28	1.75	1.47	1.17	0.55	1.81	0.7	1.26	-0.42	0.47	0.06	1.32	-0.67	-1.29	-0.66	0.04	0.63	1.06	1.93	0.77	1.27	0.89	0.96	-1.05
XRCC2	TRIM33	51592	1127	2	0	1.58496	cluster1	-1.31	-0.73	-0.73	-0.11	-1.27	-2.41	-0.87	-1.48	-0.21	0.31	-0.45	-3.58	-3.18	1.19	-0.02	0.91	2.74	-1.17	-0.73	1.16	0.83	-1.2	-1.49	-3.08	0.78	1.09
RAD51C	GSTK1	373156	282	0.5	0.5	0	cluster3	1.78	-1.01	0.68	0.2	-0.79	-0.75	-0.05	1.06	0.17	0.32	0.66	0.23	-0.63	-0.59	-0.85	1.2	0.56	0.1	0.39	0.43	0.87	0.36	0.67	-0.48	0.25	-0.43
XRCC3	GSTK1	373156	282	0.5	0	0.584963	cluster3	1.78	-1.01	0.68	0.2	-0.79	-0.75	-0.05	1.06	0.17	0.32	0.66	0.23	-0.63	-0.59	-0.85	1.2	0.56	0.1	0.39	0.43	0.87	0.36	0.67	-0.48	0.25	-0.43
RAD51B	ZNF609	23060	1411	0	2.5	-1.80735	cluster3	1.39	-0.25	0.88	-0.79	-1.23	-1.77	0.6	0.78	0.29	-0.78	0.58	-0.69	1.11	-1.04	-1.26	-0.1	0.44	0.89	0.13	-0.58	-0.84	-0.92	-0.35	-0.78	0.75	0.24
XRCC3	AMER1	139285	1135	2	0	1.58496	cluster3	2.07	-1.34	-0.21	0.24	1.17	0.22	-0.4	1.52	0.07	0.59	0.95	1.93	-1.18	1.47	-0.62	-0.48	1.25	0.05	-2	-2.34	-0.7	-1.22	-0.77	0.27	0.34	0.73
RAD51B	NOP14	8602	857	1.5	0	1.32193	cluster2	-2.3	0.61	-1.47	0.33	-0.03	-0.32	0.64	-1.08	-1.9	0.27	0.81	0.81	-0.38	-0.25	0.05	0.41	-0.61	1.7	2.36	2.63	-0.39	0.16	-0.84	-0.3	-0.31	1.19
RAD51B	SSR1	6745	286	0	0.5	-0.584963	cluster3	2.28	-0.44	1.23	1.05	1.22	0.39	-0.41	1.67	0.21	-0.58	1.93	-0.47	0.56	1.64	0.71	0.97	1.34	-0.4	0.5	2.51	1.19	0.62	1.38	1.89	1.41	-0.63
XRCC3	SUPT6H	6830	1726	0	3	-2	cluster2	-1.52	-1.35	-1.41	0.86	0.13	-0.08	-0.63	-1.12	0.12	0.28	-2.11	0.51	-1.93	-0.91	0.85	-0.32	1.04	-0.09	0.79	0.25	-2.07	-1.17	-0.7	0.61	0.2	-1.76
RAD51B	YTHDF2	51441	579	0	1	-1	cluster2	-1.31	-0.19	1.37	1.36	0.14	-2.91	-1.65	-0.62	-0.27	-0.52	-1.44	-0.89	0.05	-0.99	0.65	-1.3	-1.5	-0.79	-0.38	-0.66	-1.15	-2.52	0.98	0.59	-0.3	0.42
RAD51C	ELF2	1998	581	1	0	1	cluster2	-1.85	-0.67	-1.38	-1.28	0.04	0.06	-0.43	-0.86	1.05	0.14	-0.98	0.18	-0.11	-1.45	-0.08	-0.18	-0.3	0.76	-0.77	-0.43	0.35	0.06	0.94	-0.14	0.12	-1.28
RAD51D	ELF2	1998	581	0	1	-1	cluster2	-1.85	-0.67	-1.38	-1.28	0.04	0.06	-0.43	-0.86	1.05	0.14	-0.98	0.18	-0.11	-1.45	-0.08	-0.18	-0.3	0.76	-0.77	-0.43	0.35	0.06	0.94	-0.14	0.12	-1.28
XRCC2	ELF2	1998	581	0	1	-1	cluster2	-1.85	-0.67	-1.38	-1.28	0.04	0.06	-0.43	-0.86	1.05	0.14	-0.98	0.18	-0.11	-1.45	-0.08	-0.18	-0.3	0.76	-0.77	-0.43	0.35	0.06	0.94	-0.14	0.12	-1.28
XRCC2	CASZ1	54897	1166	0	2	-1.58496	cluster2	-1.97	0.18	-0.24	-1.5	-0.79	-2.12	-1.32	-0.87	-0.37	-0.16	-1.88	-0.06	-0.85	-0.48	0.44	-0.68	-0.22	0.15	0.43	0.86	-0.14	0.27	-0.27	-1.07	1.51	1.39
XRCC2	AGFG1	3267	584	1	0	1	cluster2	-2.1	1.09	-1.86	-1.92	-2.94	-0.84	-0.09	-1.26	-0.17	-0.24	-0.2	0.18	-0.51	-0.93	-0.01	0.1	0.73	0.01	0.22	-0.4	-0.41	0.37	-0.17	0.06	0.04	0.81
RAD51C	SCAF11	9169	1463	2.5	0	1.80735	cluster2	-1.49	-1.09	-0.57	-2.07	-1.92	-2.29	-1.35	-0.23	-0.65	0.67	-0.33	-1.7	-0.93	-1.95	-0.18	1.15	1.26	-0.25	1.44	1.21	0.62	0.9	0.35	1.87	-0.77	0.39
XRCC2	SCAF11	9169	1463	2.5	0	1.80735	cluster2	-1.49	-1.09	-0.57	-2.07	-1.92	-2.29	-1.35	-0.23	-0.65	0.67	-0.33	-1.7	-0.93	-1.95	-0.18	1.15	1.26	-0.25	1.44	1.21	0.62	0.9	0.35	1.87	-0.77	0.39
RAD51B	SACM1L	22908	587	0	1	-1	cluster2	-2.17	0.94	-0.79	-0.64	1.26	-0.45	0.27	-1.61	-0.07	1.42	-1.3	-0.6	0.97	1.02	-0.24	0.79	1.22	0.39	0.54	0.72	0.87	1.73	0.98	0.86	0.62	0.88
XRCC2	NBEAL1	65065	2694	4.5	0	2.45943	cluster2	-1.96	-0.99	-1.75	-1.21	-1.35	-0.77	-1.05	-1	-0.83	-0.64	-1.33	-0.51	-0.12	-1.29	-0.01	-0.97	-0.75	0.09	0.49	0.68	0.89	0.39	0.89	0.48	0.04	0.46
XRCC3	NSD1	64324	2696	0	4.5	-2.45943	cluster3	1.27	-0.63	0.35	0.12	1.12	0.9	-1.18	-0.14	0.91	-0.28	0.15	1.16	-0.65	1.04	-1.55	1.38	-0.7	0	2.15	1.94	1.61	1.59	-1.95	-0.9	-0.16	-0.83
XRCC2	ITPR2	3709	2701	4.5	0	2.45943	cluster3	1.67	0.08	0.89	0.72	0.77	0.95	0.5	1.36	0.47	0.55	1.59	0.36	0.34	-0.33	1.51	0.03	0.41	0.03	0.42	0.26	1.33	1.7	1.3	1.19	0.71	1.74
RAD51B	ZC3HAV1	56829	902	0	1.5	-1.32193	cluster3	1.41	-0.2	0.34	-0.16	-0.3	-0.06	0.05	1.89	-0.54	-0.64	-1.34	-0.46	-0.96	-1.07	0.62	1.08	0.41	0.55	0.4	-0.19	-0.04	0.04	-0.43	0.2	-0.38	-0.62
RAD51D	DDX11	1663	906	0	1.5	-1.32193	cluster1	-2.29	-3.38	-3.72	-3.41	-1.1	-2.77	-2.6	-2.69	-4.57	-4.19	-3.36	-8.38	-0.97	-3.14	-0.76	-0.15	0.3	1.96	0.77	-0.19	-4.75	-5.1	-6.29	-5.77	-3.71	-2
RAD51B	LEMD3	23592	910	0	1.5	-1.32193	cluster2	-1.58	0.56	0	-0.96	-1.33	-0.36	1.04	-1.26	-0.3	-0.52	-1.11	-0.1	0.11	-1	1.11	0.99	0.39	1.3	0.28	0.82	-0.03	0.84	0.67	-0.35	1.6	-1.76
RAD51C	LEMD3	23592	910	1.5	0	1.32193	cluster2	-1.58	0.56	0	-0.96	-1.33	-0.36	1.04	-1.26	-0.3	-0.52	-1.11	-0.1	0.11	-1	1.11	0.99	0.39	1.3	0.28	0.82	-0.03	0.84	0.67	-0.35	1.6	-1.76
RAD51B	PHIP	55023	1821	0	3	-2	cluster2	-2.96	-0.79	-0.52	1.51	-1.21	0.49	-0.79	-3.35	-0.65	-0.8	-1.29	1.03	-1.6	-1.39	-2.69	-0.82	-3.62	-1.02	-1.09	0.32	2.09	1.26	-0.26	-0.93	-0.37	-0.36
RAD51D	CUL4B	8450	913	0	1.5	-1.32193	cluster2	-2.09	2.54	-0.26	1.39	-2.03	-1.81	-0.45	-1.2	0.72	0.55	0.01	0.76	0.39	-0.74	0.53	1.68	0.72	1.39	1.53	0.57	-0.56	2.14	0.98	0.88	0.17	1.81
XRCC2	LIG1	3978	919	1.5	0	1.32193	cluster1	-1.3	-1.13	-0.66	-1.08	-0.77	-4.58	-1.81	-1.33	-0.85	-1.07	0.77	2.77	-0.89	-1.4	-1.63	-2.51	-0.8	-0.28	-0.65	-1.26	-3.59	-9.78	-1.22	-0.72	-2	-1.54
RAD51D	NFAT5	10725	1549	2.5	0	1.80735	cluster3	2.64	0.74	0.59	-0.19	-0.26	-0.61	-0.7	2.06	-1.1	-0.44	1.26	0.39	1.05	-0.41	-0.02	0.08	0.61	-0.16	-0.13	-0.87	-0.81	-0.4	-0.15	-0.91	0.93	0.84
XRCC2	TUBGCP2	10844	930	1.5	0	1.32193	cluster3	1.7	0.77	1.48	0.07	0.51	0.45	0.58	1.81	-0.49	0.37	0.33	0.66	-0.94	1.43	1.04	-1.42	-0.61	-0.35	1.08	0.5	0.73	0.37	-0.16	-0.53	2.05	0.53
XRCC3	TUBGCP2	10844	930	0	1.5	-1.32193	cluster3	1.7	0.77	1.48	0.07	0.51	0.45	0.58	1.81	-0.49	0.37	0.33	0.66	-0.94	1.43	1.04	-1.42	-0.61	-0.35	1.08	0.5	0.73	0.37	-0.16	-0.53	2.05	0.53
RAD51C	ELL	8178	621	0	1	-1	cluster3	1.53	-1.93	-0.91	-0.22	-0.15	-1.44	-1.22	-0.37	-0.37	-2.12	0.59	0.43	-0.47	-1.14	0.23	0.08	-0.97	1.72	0.96	0.73	-1.68	-1.65	-3.07	0.22	1.61	-1.46
XRCC3	ELL	8178	621	1	0	1	cluster3	1.53	-1.93	-0.91	-0.22	-0.15	-1.44	-1.22	-0.37	-0.37	-2.12	0.59	0.43	-0.47	-1.14	0.23	0.08	-0.97	1.72	0.96	0.73	-1.68	-1.65	-3.07	0.22	1.61	-1.46
RAD51B	PURB	5814	312	0.5	0	0.584963	cluster2	-1.41	0.48	-0.62	0.74	1.05	1.43	1.03	-1.47	-0.15	0.68	-0.38	0.68	-1.49	0.41	0.55	-0.47	0.49	0.19	-0.21	-0.33	-0.15	0.06	0.52	-0.66	1.38	0.45
XRCC2	CIAPIN1	57019	312	0	0.5	-0.584963	cluster2	-1.6	-0.09	-0.98	-1.12	0.17	-0.48	-0.79	-0.66	0.19	1.34	-0.93	0.3	-1.2	-0.48	-0.45	0.69	1.3	1.22	1.29	2.04	-0.07	0.34	0.23	-0.3	1.1	0.16
XRCC3	RNASEH2B	79621	312	0	0.5	-0.584963	cluster1	-4.55	-6.39	-6.3	-4.26	0.15	-2.65	-3.49	-1.11	-1.81	-4.16	-4.27	-5.14	-11.3	-4.39	-2.1	0.25	2.12	0.47	0.14	0.24	-2.95	-2.83	-4.2	-1.64	-2.32	-2.14
RAD51C	SGTA	6449	313	0.5	0	0.584963	cluster3	1.78	-0.5	0.65	0.82	-0.36	-0.4	-0.57	0.87	-0.2	0.12	2.09	0.49	0.76	1.88	1.69	0.21	1.74	0.2	0.17	1.39	0.39	-0.22	0.07	0.65	-0.88	-0.48
RAD51D	ZNF106	64397	1883	3	0	2	cluster3	1.94	-0.79	0.15	-0.79	-0.08	-0.7	-0.23	1.78	-1.36	-0.29	0.82	-1.04	-1.2	-0.72	-1.32	-2.07	-1.6	-0.87	0.05	-0.45	-0.04	-1.61	0.19	1.69	-0.81	-0.7
RAD51B	PLS1	5357	629	0	1	-1	cluster3	1.72	-0.42	1.47	1.19	0.35	1.38	0.83	2.1	-0.53	-0.7	1.44	-0.39	0.59	1.5	-0.24	1.09	0.08	-0.33	0.44	0.37	0.18	0.99	-0.18	1.37	0.31	1.71
RAD51D	FLII	2314	1258	2	0	1.58496	cluster1	1.45	-2.14	1.7	1.56	3.5	-0.22	-2.09	0.4	-0.76	-0.62	-0.58	-2.75	-0.06	1.23	1.02	0.67	-0.17	-1.5	-1.12	-1.25	-1.94	-2.44	-2.47	-2.06	-1.32	-0.16
XRCC2	FLII	2314	1258	2	0	1.58496	cluster1	1.45	-2.14	1.7	1.56	3.5	-0.22	-2.09	0.4	-0.76	-0.62	-0.58	-2.75	-0.06	1.23	1.02	0.67	-0.17	-1.5	-1.12	-1.25	-1.94	-2.44	-2.47	-2.06	-1.32	-0.16
RAD51B	NPC1	4864	1278	2	0	1.58496	cluster1	-1.39	-4.01	0.21	-3.81	-2.92	-4.3	-6	0.96	0.95	0.62	-0.91	-1.98	0.36	0.51	1.01	-0.46	3.41	-2.06	-1.78	-2.62	0.39	-2.8	-1.65	1.03	-0.08	1.45
XRCC3	ARG1	383	322	0	0.5	-0.584963	cluster3	1.49	-0.54	0.59	-1.25	-1.87	-1.3	-0.79	1.78	-0.35	0.41	0.29	0.7	-0.55	-0.43	-1.25	-0.35	-0.62	-0.82	0.01	0	0.29	-0.51	-0.76	-0.76	1.06	-0.6
RAD51B	RPP30	10556	322	0.5	0	0.584963	cluster3	-1.5	-0.23	-0.9	0.47	-0.22	0.66	0.87	-1.92	1	0.57	-0.4	0.31	-0.7	-0.71	-0.73	-0.7	0.22	3.27	4.38	4.67	0.65	0.84	0.53	0.09	0.92	0.54
RAD51B	AKAP8L	26993	646	1	0	1	cluster3	1.8	-0.02	0.3	1.48	0.55	0	0.47	-0.02	1.39	-0.07	1.25	0.57	-1.04	1	-0.42	0.15	0.8	-0.18	-0.14	0.16	0.31	0.57	-0.26	1.19	0.27	-0.66
RAD51B	CDK6	1021	326	0	0.5	-0.584963	cluster3	1.45	-1.18	1.87	3	1.65	0.94	1.52	-0.42	-0.81	-0.68	-0.2	-0.41	-0.58	1.69	0.39	0.04	-1.53	2.17	1.27	0.42	0.41	0.89	0.87	-1.83	-0.77	-1.96
RAD51B	RFX1	5989	979	0	1.5	-1.32193	cluster3	2.58	1.08	1.54	0.38	-0.95	-0.05	0.03	1.21	-0.08	1.02	1.57	0.65	1.25	0.45	1.71	0.23	0.31	-0.43	-0.97	-1.62	-0.25	-0.65	0.19	-1.6	1.19	0.59
RAD51C	B3GAT3	26229	328	0	0.5	-0.584963	cluster2	1.86	-0.28	-0.59	-0.7	0.23	0.22	-0.81	-0.29	-0.11	-1	-0.22	-0.3	-0.57	-0.29	-4.53	1.51	-0.32	-0.08	-0.85	0.05	0.93	0.49	-0.11	-2.3	-1.05	-2.56
RAD51C	RAB3GAP1	22930	988	1.5	0	1.32193	cluster2	-1.26	1.04	-1.77	-0.43	-0.99	-1.94	-1.92	-0.26	0.14	-0.49	-1.01	-0.83	1.01	-0.56	1.74	-1.7	-2.85	0.82	-0.88	-1.71	-0.39	-0.03	2.01	0.27	1.15	-0.67
RAD51B	JUN	3725	331	0	0.5	-0.584963	cluster1	-2.16	-0.91	-2.53	-1.26	-0.35	0.48	-1.6	-1.44	0.71	-1.32	0.08	0.72	-2.14	-0.2	0.94	0.32	-0.48	0.62	0.3	2.77	-1.63	-1.06	-1.78	-2.2	-0.18	-0.84
RAD51C	OSGEP	55644	335	0	0.5	-0.584963	cluster2	-1.94	1.1	-0.18	0.6	1.46	0.4	1.68	0.44	-0.46	0.17	1.39	-0.04	0.72	0.45	-0.56	0.7	0.73	1.89	1.9	1.45	0.71	0.57	-0.05	0.81	1.24	1.64
XRCC2	WDHD1	11169	1006	1.5	0	1.32193	cluster3	1.71	0.18	-0.01	-3.05	-1.27	-1.95	-3.27	-1.05	1.02	-3.59	-1.3	-2.04	0.93	-2.15	-0.64	-2.66	-0.73	0.99	0.96	0.61	-2.24	-2.62	-1.45	-1.66	-0.42	1.34
XRCC3	NDC1	55706	674	1	0	1	cluster2	-1.42	-0.24	-1.04	1.15	-0.19	-0.63	-0.78	-2.24	-1.08	-0.78	0.32	-0.04	0.52	0.31	0.46	-0.47	0.44	2.41	2.34	0.96	0.08	0.7	0.36	-0.47	-0.47	-0.42
XRCC3	RREB1	6239	1687	2.5	0	1.80735	cluster3	1.46	-0.99	1.02	0.03	-0.84	0.65	0.83	0.28	0.3	-0.12	1.9	0.01	-1.09	0.39	0.42	0.7	-0.28	-1.29	-0.41	-0.94	-0.56	-1.23	-1.27	-0.71	0.11	1.17
RAD51D	DHX29	54505	1369	0	2	-1.58496	cluster2	-2.11	2.89	-1.27	-0.87	0.37	-1.15	-0.11	-1.5	1.59	0.93	0.2	0.36	0.01	-0.67	-1.42	-0.35	2.34	0.6	-0.18	-0.04	0.29	-0.69	3.45	-0.37	-0.05	1.64
RAD51B	PTCD3	55037	689	1	0	1	cluster3	1.67	2.35	1.58	0.31	1.12	0.89	0.92	1.51	0.9	0.1	0.15	1.4	-0.82	-0.4	0.37	0	-1.27	0.61	0.31	-0.09	-1.15	1.85	0.89	0.06	0.72	0.67
XRCC3	FARP1	10160	1045	0	1.5	-1.32193	cluster2	-1.96	0.16	0.16	-0.19	0.6	-0.63	-1.26	0.08	0.3	0.94	0.05	-0.55	0.12	-0.06	-1.1	0.87	-0.02	-0.18	-0.89	0.2	0.01	-0.34	-1.32	-0.14	0.35	0.84
RAD51C	TWF2	11344	349	0	0.5	-0.584963	cluster3	1.65	-0.35	1.31	-0.71	-0.53	0.34	-0.08	0.46	-1.57	0.49	0.87	-0.28	0.04	0.47	-1.19	-1.73	-2.7	-0.43	-1.59	-1.43	0.29	-0.11	0.32	-0.32	0.83	-0.41
XRCC3	ZNF609	23060	1411	0	2	-1.58496	cluster3	1.39	-0.25	0.88	-0.79	-1.23	-1.77	0.6	0.78	0.29	-0.78	0.58	-0.69	1.11	-1.04	-1.26	-0.1	0.44	0.89	0.13	-0.58	-0.84	-0.92	-0.35	-0.78	0.75	0.24
RAD51B	ACSL4	2182	711	1	0	1	cluster2	-1.9	0.46	-0.9	-0.12	-0.86	-0.92	0.64	-0.67	-0.35	0.89	-1.33	0.21	0.43	1.57	0.63	1.3	-1.02	0.68	0.44	2.28	1.26	-0.37	0.81	0.36	0.27	1.07
RAD51D	STAT1	6772	712	0	1	-1	cluster3	1.52	-1.05	0.81	1.16	-2.13	0.96	0.2	1.04	0.79	-1.2	0.62	-0.01	-1.18	-0.24	-1.32	1.42	-0.65	-0.37	-0.06	0.2	-0.59	0.11	-1.04	0.11	-0.05	-0.09
XRCC3	HIP1R	9026	1068	1.5	0	1.32193	cluster2	-1.6	0.45	-1.19	1.61	1.73	1.8	2.2	-0.88	0.01	0.44	0.14	-0.72	0.2	1.6	0.44	-0.42	0.38	-0.18	-0.02	0.01	-0.16	0.28	1.09	-0.08	0.24	-0.01
RAD51C	LUZP1	7798	1076	0	1.5	-1.32193	cluster3	1.73	1.2	1.28	-0.46	-0.82	1.93	0.63	1.42	-0.02	0.39	0.92	0.06	-1	-0.97	1.51	-0.19	-1.08	-1.77	-1.18	-0.76	-0.53	-0.19	-1.17	0.59	0.83	1.69
XRCC3	GNAQ	2776	359	0.5	0	0.584963	cluster2	-1.53	0.43	0.36	1.38	0.01	0.46	-0.21	-0.77	-1.09	-0.04	-0.97	0.8	0.61	0.52	-2.18	-0.47	-0.05	0.27	-0.71	-1.99	-1.21	-1.99	-0.99	-1.46	-1.13	-0.27
XRCC3	TSHZ3	57616	1081	1.5	0	1.32193	cluster3	2.21	-1.07	1.31	0.22	1.67	0.43	0.82	0.2	1.37	0.83	1.51	-1.03	-0.01	1.32	1.07	1.06	0.79	-0.36	0.14	0.47	0.43	-0.17	0.26	-0.22	0.62	-0.89
RAD51C	LARP4	113251	724	1	1	0	cluster2	-1.43	1.96	-0.45	-0.87	-1.38	-1.31	-0.29	-1.52	0.65	-1.16	-1.47	-0.08	-0.69	-1.07	0.22	-1	-1.58	-1.04	-0.3	-0.04	1.1	1.4	0.47	2.3	1.47	0.95
XRCC3	LARP4	113251	724	0	1	-1	cluster2	-1.43	1.96	-0.45	-0.87	-1.38	-1.31	-0.29	-1.52	0.65	-1.16	-1.47	-0.08	-0.69	-1.07	0.22	-1	-1.58	-1.04	-0.3	-0.04	1.1	1.4	0.47	2.3	1.47	0.95
XRCC3	BRCA1	672	1816	2.5	0	1.80735	cluster1	-3.29	-0.17	-3.93	-0.45	0.31	-2.24	-2.86	-6.23	-5.54	-5.66	-4.25	-4.46	-1.54	-1.79	1.88	0.11	1.66	1.73	-0.01	1.76	-3.9	-1.67	-3.5	0.66	-0.04	0.34
RAD51C	ATAD2B	54454	1458	0	2	-1.58496	cluster3	1.37	-1.29	-0.67	-0.41	-0.92	-0.55	0.22	0.84	0.77	-0.55	-1.07	0.74	0.26	-0.67	-0.18	-1.57	-0.87	-0.49	-0.49	-1.08	0.33	-0.83	-0.71	1.01	-0.49	0.02
XRCC2	ATAD2B	54454	1458	0	2	-1.58496	cluster3	1.37	-1.29	-0.67	-0.41	-0.92	-0.55	0.22	0.84	0.77	-0.55	-1.07	0.74	0.26	-0.67	-0.18	-1.57	-0.87	-0.49	-0.49	-1.08	0.33	-0.83	-0.71	1.01	-0.49	0.02
RAD51B	SCAF11	9169	1463	0	2	-1.58496	cluster2	-1.49	-1.09	-0.57	-2.07	-1.92	-2.29	-1.35	-0.23	-0.65	0.67	-0.33	-1.7	-0.93	-1.95	-0.18	1.15	1.26	-0.25	1.44	1.21	0.62	0.9	0.35	1.87	-0.77	0.39
XRCC3	SCAF11	9169	1463	0	2	-1.58496	cluster2	-1.49	-1.09	-0.57	-2.07	-1.92	-2.29	-1.35	-0.23	-0.65	0.67	-0.33	-1.7	-0.93	-1.95	-0.18	1.15	1.26	-0.25	1.44	1.21	0.62	0.9	0.35	1.87	-0.77	0.39
XRCC2	MAGT1	84061	367	0	0.5	-0.584963	cluster2	-1.26	0.21	-1.3	-0.21	1	0.12	0.8	-0.99	0.33	0.33	0.63	0.58	0.45	-0.2	0.78	-0.58	-0.02	-1.17	-0.51	0.2	-0.02	1.21	1.19	1.41	-0.05	0.67
RAD51D	KIF1C	10749	1103	0	1.5	-1.32193	cluster3	1.35	-0.37	0.91	-0.68	-0.53	0.56	0.16	1.3	0.59	-0.15	1.02	-1.4	-0.43	0.28	-0.24	-0.34	0.39	-0.03	0.8	0	0.36	0.33	1.19	-0.15	0.29	1.2
XRCC2	SUZ12	23512	739	1	0	1	cluster1	-1.88	1.33	-2.26	-0.16	-1.48	-1.39	-0.45	-1.94	-2.91	-3.09	-0.23	1.12	-0.8	1.75	-0.53	-0.22	2.56	-0.71	-0.84	-0.24	-3.67	-0.43	0.73	-0.87	-1.45	1.73
XRCC3	SUZ12	23512	739	0	1	-1	cluster1	-1.88	1.33	-2.26	-0.16	-1.48	-1.39	-0.45	-1.94	-2.91	-3.09	-0.23	1.12	-0.8	1.75	-0.53	-0.22	2.56	-0.71	-0.84	-0.24	-3.67	-0.43	0.73	-0.87	-1.45	1.73
RAD51C	CHUK	1147	745	1	0	1	cluster3	2.17	1.8	2.04	1.14	0.22	0.48	0.95	1.37	-0.03	-0.26	0.33	0.22	-2.03	0.95	0	0.79	0.21	0.06	0.41	0.49	1.37	0.56	0.16	0.16	0.52	2.27
RAD51B	TRIM33	51592	1127	0	1.5	-1.32193	cluster1	-1.31	-0.73	-0.73	-0.11	-1.27	-2.41	-0.87	-1.48	-0.21	0.31	-0.45	-3.58	-3.18	1.19	-0.02	0.91	2.74	-1.17	-0.73	1.16	0.83	-1.2	-1.49	-3.08	0.78	1.09
XRCC3	TRIM33	51592	1127	1.5	0	1.32193	cluster1	-1.31	-0.73	-0.73	-0.11	-1.27	-2.41	-0.87	-1.48	-0.21	0.31	-0.45	-3.58	-3.18	1.19	-0.02	0.91	2.74	-1.17	-0.73	1.16	0.83	-1.2	-1.49	-3.08	0.78	1.09
XRCC3	RAD51C	5889	376	0	23	-4.58496	cluster1	0.49	-0.29	-2.97	-3.26	-0.63	-2.58	-3.57	-4.29	-3.56	-1.76	-2.03	-1.37	0.74	-2.79	-1.3	0.34	1.86	1.54	0.25	0.55	-0.67	-0.59	-0.95	1.77	-1.4	-0.47
RAD51C	CNOT3	4849	753	0	1	-1	cluster1	1.72	-3.53	0.19	-1.7	1.43	-1.51	-1.66	0.66	-1.85	-2.24	0.04	-2.73	-2.44	0.73	-0.49	0.37	0.93	1.64	1.64	0.65	-0.8	-2.65	-1.33	-2.82	-0.98	-0.51
XRCC3	CNOT3	4849	753	0	1	-1	cluster1	1.72	-3.53	0.19	-1.7	1.43	-1.51	-1.66	0.66	-1.85	-2.24	0.04	-2.73	-2.44	0.73	-0.49	0.37	0.93	1.64	1.64	0.65	-0.8	-2.65	-1.33	-2.82	-0.98	-0.51
RAD51C	ADAM7	8756	754	1	0	1	cluster2	-1.52	-0.12	0.1	-0.03	-0.33	-0.03	-0.65	-0.67	-0.34	-0.79	0.09	0.03	0.69	0.13	-0.13	0.13	0	-0.48	-0.07	-0.11	1.26	0.41	-0.32	0.49	-0.55	0.12
RAD51C	GPHN	10243	769	1	0	1	cluster3	1.66	0.33	2.3	-0.4	-1.34	-0.47	0.7	2.18	0.52	-0.49	1.76	-0.96	-0.56	-0.62	1.69	0.2	0.12	0.33	-0.07	0.89	0.38	0.7	-0.69	-0.59	-0.82	0.55
RAD51B	CDK11A	728642	770	1	0	1	cluster3	1.34	-2.51	1.58	-0.89	-0.3	0.31	-0.69	0.6	-0.27	0.71	0.09	0.97	0	-0.83	-0.31	1.24	0.49	-0.49	0.22	-0.28	-0.01	1.39	-0.62	1	-0.26	-1.45
RAD51C	TJP2	9414	1157	1.5	0	1.32193	cluster2	-1.48	0.64	-0.77	0.5	-0.05	0.24	-0.05	-1.44	-0.45	-0.06	-1.41	-0.55	-1.92	-1.46	0.59	0.04	0.19	0.01	0.11	0.99	1.55	0.57	-0.11	-0.95	0.52	0.5
XRCC3	TJP2	9414	1157	0	1.5	-1.32193	cluster2	-1.48	0.64	-0.77	0.5	-0.05	0.24	-0.05	-1.44	-0.45	-0.06	-1.41	-0.55	-1.92	-1.46	0.59	0.04	0.19	0.01	0.11	0.99	1.55	0.57	-0.11	-0.95	0.52	0.5
RAD51D	CUL1	8454	776	0	1	-1	cluster2	-1.58	-2.35	-1.16	0.15	0.88	-0.22	-0.05	-1.57	0.02	-0.9	0.13	-0.79	-1.92	0.66	-0.78	0.09	-0.26	-0.94	-0.87	0.4	0.44	-1.79	-1.71	-0.35	-1.86	-0.95
RAD51C	L3MBTL3	84456	780	1	0	1	cluster3	1.66	0.34	1.7	0.95	1.36	0.94	0.57	1.27	0.9	0.48	0.03	-0.73	0.35	2.11	0.61	-0.19	-2.22	0.95	0.45	-0.43	-1.28	-0.23	-1.68	0.33	-1.69	0.09
RAD51B	IQGAP2	10788	1575	2	0	1.58496	cluster3	1.63	-0.39	0.59	0.71	0.05	0.07	0.1	1.34	-0.21	-0.97	-0.38	-0.63	-0.27	-0.48	0.56	-0.52	-0.06	0.21	0.04	0.2	-1.92	0.17	-0.36	0.01	-0.83	-0.25
RAD51D	IQGAP2	10788	1575	2	0	1.58496	cluster3	1.63	-0.39	0.59	0.71	0.05	0.07	0.1	1.34	-0.21	-0.97	-0.38	-0.63	-0.27	-0.48	0.56	-0.52	-0.06	0.21	0.04	0.2	-1.92	0.17	-0.36	0.01	-0.83	-0.25
RAD51D	DNAJC10	54431	793	1	1	0	cluster3	1.41	-1.8	1.14	-1.4	-1.27	-1.22	-1.9	1.79	-0.81	-0.78	0.31	-1.36	-1.42	-0.75	-0.82	0.36	0.04	0.57	0.93	0.25	0.44	-0.63	0.17	0.63	-1.94	-0.1
RAD51D	SRCAP	10847	3230	4	0	2.32193	cluster3	2.08	-1.46	0.93	-0.33	-0.02	-1.45	-1.05	1.66	-2.14	-1.45	0.4	0.36	1.23	-0.83	0.06	-1.16	-2.15	-1.15	0.36	0.94	-1.09	-1.49	-1.91	-1.32	-0.3	0.59
RAD51C	ALK	238	1620	2	0	1.58496	cluster2	-2.05	0.47	-0.36	-0.21	1.1	0.25	0.27	-0.74	0.84	0.41	-0.81	-1.17	1.28	-0.26	0.06	-0.87	-0.16	1.96	2.39	1.85	-1.26	0.14	-0.68	-0.34	0.34	1.41
RAD51D	COPS4	51138	406	0.5	0	0.584963	cluster3	1.4	0.53	1.43	0.42	1.23	0.89	0.19	0.34	-1.09	-1.57	1.75	-1.48	2.13	1.46	0.91	-1.04	-2.02	0.04	0.3	0.95	-0.95	1.11	-3.11	-1.42	-2.44	-0.43
RAD51D	COPS4	51138	406	0	0.5	-0.584963	cluster3	1.4	0.53	1.43	0.42	1.23	0.89	0.19	0.34	-1.09	-1.57	1.75	-1.48	2.13	1.46	0.91	-1.04	-2.02	0.04	0.3	0.95	-0.95	1.11	-3.11	-1.42	-2.44	-0.43
RAD51D	POLRMT	5442	1230	0	1.5	-1.32193	cluster2	-1.43	1.95	-0.42	-0.19	0.57	-0.18	-0.69	-0.3	0.14	0.26	1.32	1.62	0.65	-1.09	-0.04	-0.29	-2.5	0.79	-0.19	-1.33	-0.87	0.92	0.98	0.26	0.28	1.67
RAD51B	SLK	9748	1235	0	1.5	-1.32193	cluster2	-1.59	2.35	-0.85	-0.53	0.96	1.25	0.58	-0.85	-2.05	-1.3	-0.11	1.73	1	-0.78	0.01	1.03	0.94	2.21	0.59	0.37	-0.21	0.26	1.62	-0.58	0.98	0.88
RAD51C	MAP2K7	5609	419	0.5	0.5	0	cluster1	-2.46	-3.91	-2.14	-2.28	-1.12	-1.29	-3.59	-0.58	-0.49	1.51	-1.08	-1.25	-2.81	-0.35	-0.46	0.38	0.97	-0.86	-1.21	-0.75	-0.01	-1.18	-2.81	-2.96	-1.96	-0.76
XRCC2	NOP14	8602	857	1	0	1	cluster2	-2.3	0.61	-1.47	0.33	-0.03	-0.32	0.64	-1.08	-1.9	0.27	0.81	0.81	-0.38	-0.25	0.05	0.41	-0.61	1.7	2.36	2.63	-0.39	0.16	-0.84	-0.3	-0.31	1.19
RAD51D	HSPH1	10808	858	1	0	1	cluster2	-2.2	-2.41	-0.22	-1.43	-0.61	1.79	0.04	-1.49	0.65	-0.46	-1.27	0.37	0.35	-0.22	0.09	1.35	0.47	-0.65	-0.1	-0.39	-0.07	0.75	-0.78	-0.41	-0.1	-1.06
RAD51C	GIGYF2	26058	1299	1.5	1.5	0	cluster1	-1.39	-2.01	-2.08	-2.94	-2.73	-3.35	-0.6	-1.44	-2.13	-3.6	-2.25	-2.53	0.26	-1.8	-0.62	-2.55	-0.65	-0.15	-1.36	-1.16	-1.43	-3.42	-2.16	-2.9	-1.56	-2.38
XRCC2	DNAJC7	7266	438	0.5	0	0.584963	cluster2	-1.27	0.06	-0.11	0.17	-0.85	0.37	-0.82	0.19	-0.16	-0.74	-0.06	0.4	-1.42	0.57	-0.91	0.09	0.57	0.08	-0.13	-0.6	1.45	-0.23	-0.02	-0.03	0.32	0.62
XRCC2	PFAS	5198	1338	0	1.5	-1.32193	cluster3	1.35	0.42	0.63	1.75	1.94	0.31	1.04	-0.63	-1.07	0.82	-0.68	-0.53	0.46	0.89	0.42	-1.06	-0.96	0.46	-0.36	-0.88	0.46	-0.58	0.32	-1.29	0.32	1.34
XRCC2	SVIL	6840	1788	2	0	1.58496	cluster3	1.34	0.1	-0.03	0.37	0.7	0.66	1.51	0.76	-0.55	0.49	0.54	1.16	-1.78	1.13	0.5	-1.07	0.66	0.03	0.05	-0.1	-0.15	0.56	0.03	-0.73	1.07	0.2
RAD51C	ITPR2	3709	2701	0	3	-2	cluster3	1.67	0.08	0.89	0.72	0.77	0.95	0.5	1.36	0.47	0.55	1.59	0.36	0.34	-0.33	1.51	0.03	0.41	0.03	0.42	0.26	1.33	1.7	1.3	1.19	0.71	1.74
XRCC2	ITPR2	3709	2701	0	3	-2	cluster3	1.67	0.08	0.89	0.72	0.77	0.95	0.5	1.36	0.47	0.55	1.59	0.36	0.34	-0.33	1.51	0.03	0.41	0.03	0.42	0.26	1.33	1.7	1.3	1.19	0.71	1.74
RAD51D	TIMM44	10469	452	0.5	0	0.584963	cluster2	-2.13	1.36	-2.32	0.19	-1.85	-0.13	-0.76	-2.92	0.25	1.17	-2.84	0.42	-1.41	-0.77	2.23	0.94	-0.04	2.28	2.42	2.57	0.17	0.67	0.54	0.82	-0.68	0.84
RAD51C	DDX11	1663	906	1	1	0	cluster1	-2.29	-3.38	-3.72	-3.41	-1.1	-2.77	-2.6	-2.69	-4.57	-4.19	-3.36	-8.38	-0.97	-3.14	-0.76	-0.15	0.3	1.96	0.77	-0.19	-4.75	-5.1	-6.29	-5.77	-3.71	-2
RAD51B	BBX	56987	911	1	0	1	cluster1	-1.4	-1.04	0.63	-0.92	-1.56	-1.59	-0.48	-0.47	-1.69	-0.53	-1.26	-1.86	-1.77	-0.24	-2.98	-1.74	1.47	-1.49	-1.6	-2.36	-4.11	-0.23	-1.01	-0.3	-0.7	2.15
XRCC3	BBX	56987	911	0	1	-1	cluster1	-1.4	-1.04	0.63	-0.92	-1.56	-1.59	-0.48	-0.47	-1.69	-0.53	-1.26	-1.86	-1.77	-0.24	-2.98	-1.74	1.47	-1.49	-1.6	-2.36	-4.11	-0.23	-1.01	-0.3	-0.7	2.15
RAD51B	TMTC3	160418	914	0	1	-1	cluster3	1.92	-0.53	0.86	0.43	-0.56	-0.35	0.06	1.51	0.38	0	1.36	-0.23	0.32	0.33	0.1	0.42	-0.01	-0.15	-0.07	0.08	0.81	0.9	2.14	1.85	0.29	0.59
XRCC2	PAXBP1	94104	917	0	1	-1	cluster3	1.29	0.01	0.96	1.57	1.63	1.76	1.94	1.49	-0.49	-0.16	0.22	0.04	0.21	0.46	-0.44	0.02	-1.1	0.54	0.81	-0.25	-0.38	-0.67	0.45	-0.92	-1.57	0.29
XRCC3	PAXBP1	94104	917	0	1	-1	cluster3	1.29	0.01	0.96	1.57	1.63	1.76	1.94	1.49	-0.49	-0.16	0.22	0.04	0.21	0.46	-0.44	0.02	-1.1	0.54	0.81	-0.25	-0.38	-0.67	0.45	-0.92	-1.57	0.29
RAD51C	LIG1	3978	919	0	1	-1	cluster1	-1.3	-1.13	-0.66	-1.08	-0.77	-4.58	-1.81	-1.33	-0.85	-1.07	0.77	2.77	-0.89	-1.4	-1.63	-2.51	-0.8	-0.28	-0.65	-1.26	-3.59	-9.78	-1.22	-0.72	-2	-1.54
XRCC2	LIG1	3978	919	0	1	-1	cluster1	-1.3	-1.13	-0.66	-1.08	-0.77	-4.58	-1.81	-1.33	-0.85	-1.07	0.77	2.77	-0.89	-1.4	-1.63	-2.51	-0.8	-0.28	-0.65	-1.26	-3.59	-9.78	-1.22	-0.72	-2	-1.54
RAD51D	EEF1A2	1917	463	0	0.5	-0.584963	cluster3	1.69	0.84	1.94	0.78	0.33	0.09	1.13	1.58	1.55	0.74	0.75	-0.04	-0.63	0.02	-1.12	0.22	-0.63	-0.16	-0.42	-0.44	-0.83	-0.36	-0.05	0.67	0.4	0.92
RAD51C	ZNF609	23060	1411	1.5	0	1.32193	cluster3	1.39	-0.25	0.88	-0.79	-1.23	-1.77	0.6	0.78	0.29	-0.78	0.58	-0.69	1.11	-1.04	-1.26	-0.1	0.44	0.89	0.13	-0.58	-0.84	-0.92	-0.35	-0.78	0.75	0.24
XRCC2	ZNF106	64397	1883	2	0	1.58496	cluster3	1.94	-0.79	0.15	-0.79	-0.08	-0.7	-0.23	1.78	-1.36	-0.29	0.82	-1.04	-1.2	-0.72	-1.32	-2.07	-1.6	-0.87	0.05	-0.45	-0.04	-1.61	0.19	1.69	-0.81	-0.7
RAD51C	HELZ	9931	1942	2	0	1.58496	cluster3	1.32	-0.77	-1.34	-0.77	0.6	-0.68	0.12	0.6	-0.24	-0.82	0.38	-0.75	0.91	-0.08	-2.02	0.37	0.03	0.89	-1.22	-1.46	-0.06	-1.79	-1.32	0.91	-1.34	0.23
XRCC2	HELZ	9931	1942	2	0	1.58496	cluster3	1.32	-0.77	-1.34	-0.77	0.6	-0.68	0.12	0.6	-0.24	-0.82	0.38	-0.75	0.91	-0.08	-2.02	0.37	0.03	0.89	-1.22	-1.46	-0.06	-1.79	-1.32	0.91	-1.34	0.23
RAD51B	CHTF18	63922	975	0	1	-1	cluster1	1.82	-0.49	-1.17	-1.47	1.11	-1.83	-0.67	-0.03	0.01	-0.85	-3.18	-3.12	0.27	-1.72	-3.56	-1.34	0.67	-0.04	-0.92	-1.83	-0.97	-1.19	-2.76	-2.56	2.81	1.64
RAD51D	CHTF18	63922	975	0	1	-1	cluster1	1.82	-0.49	-1.17	-1.47	1.11	-1.83	-0.67	-0.03	0.01	-0.85	-3.18	-3.12	0.27	-1.72	-3.56	-1.34	0.67	-0.04	-0.92	-1.83	-0.97	-1.19	-2.76	-2.56	2.81	1.64
XRCC2	CHTF18	63922	975	1	0	1	cluster1	1.82	-0.49	-1.17	-1.47	1.11	-1.83	-0.67	-0.03	0.01	-0.85	-3.18	-3.12	0.27	-1.72	-3.56	-1.34	0.67	-0.04	-0.92	-1.83	-0.97	-1.19	-2.76	-2.56	2.81	1.64
RAD51C	NEK9	91754	979	1	1	0	cluster3	1.51	-0.22	1.48	-0.43	1.28	0.75	0.67	1.83	0.1	-0.18	1.38	0.08	0.53	0.86	-0.68	1.07	0.71	0.06	-0.06	0.15	0.99	0.08	-0.75	0.89	1.65	0.92
XRCC3	NEK9	91754	979	1	0	1	cluster3	1.51	-0.22	1.48	-0.43	1.28	0.75	0.67	1.83	0.1	-0.18	1.38	0.08	0.53	0.86	-0.68	1.07	0.71	0.06	-0.06	0.15	0.99	0.08	-0.75	0.89	1.65	0.92
XRCC3	NEK9	91754	979	0	1	-1	cluster3	1.51	-0.22	1.48	-0.43	1.28	0.75	0.67	1.83	0.1	-0.18	1.38	0.08	0.53	0.86	-0.68	1.07	0.71	0.06	-0.06	0.15	0.99	0.08	-0.75	0.89	1.65	0.92
RAD51D	RAD18	56852	495	0.5	0	0.584963	cluster1	1.51	0.43	0.37	-1.33	-1.08	-4.44	-3.06	-1.15	-5.9	-4.53	1.5	-1.49	1.28	-1.12	0.11	0.5	0.68	-5.43	-1.89	-1.03	-8.55	-11.49	-1.28	0.96	-9.05	-0.87
XRCC2	NCAPG	64151	1015	1	0	1	cluster3	1.4	-0.67	1.47	0.01	-1.62	-0.52	-1.35	1.54	-0.58	-0.54	0.28	-0.18	-0.63	0.19	0.01	0.52	1.27	1.65	2.04	3.66	-0.87	-0.75	-0.41	-1.28	-0.56	-0.84
XRCC2	EDC3	80153	508	0.5	0	0.584963	cluster1	-1.49	-0.51	-1.28	-0.76	-0.68	-1.96	-0.01	-1.02	-2.43	-1.68	-1.9	-4.08	-1.48	-1.2	1.07	-0.72	-2.82	0.6	-0.12	-0.52	-1.01	-1.84	-1.8	-2.93	-1	-0.82
XRCC2	CYP51A1	1595	509	0	0.5	-0.584963	cluster2	-2.27	-0.38	0.45	0.09	-0.44	0.59	0.36	-0.66	-0.14	0.79	-0.69	-0.46	0.94	-0.59	-0.28	-0.51	-0.71	-0.12	-0.39	0.33	-0.72	-0.59	-0.74	-0.5	0.35	1.05
RAD51C	IDE	3416	1019	1	0	1	cluster2	-1.26	0.68	0.12	-0.25	-0.73	-1.2	0.44	-0.11	0.53	0.07	-0.17	-0.27	1.41	-0.8	0.6	0.18	1.19	0.8	0.86	0.46	-0.58	-0.15	-1.24	-0.94	-1.35	-0.51
RAD51C	ATP6V1B2	526	511	0	0.5	-0.584963	cluster2	-2.08	0.91	-2.56	-2.4	-1.04	-2.93	-2.11	-2.63	0.63	0.11	-2.22	0.15	0.33	-2.19	0.45	-0.32	-2.89	-2	-0.11	-1.15	1	-0.89	-0.42	-0.8	1.53	1.35
XRCC2	ATP6V1B2	526	511	0	0.5	-0.584963	cluster2	-2.08	0.91	-2.56	-2.4	-1.04	-2.93	-2.11	-2.63	0.63	0.11	-2.22	0.15	0.33	-2.19	0.45	-0.32	-2.89	-2	-0.11	-1.15	1	-0.89	-0.42	-0.8	1.53	1.35
RAD51D	MTA3	57504	515	0.5	0	0.584963	cluster3	2.17	-0.96	1.73	-0.68	-0.45	0.33	0.24	2.58	-0.37	-1.29	2	-0.42	-0.27	-0.15	-1.97	-0.66	-1.11	-1.41	-0.52	0.13	-0.25	0.87	-0.99	0.84	0.2	0.08
RAD51B	USP48	84196	1035	0	1	-1	cluster2	-1.35	1.54	-1.49	-1.78	-0.26	-1.11	-0.41	-0.53	1.27	1.47	0.74	0.43	0.83	-0.92	-0.39	0.69	0.39	1.9	0.51	0.49	1.81	-0.97	0.3	0.49	0.71	1.31
RAD51C	USP48	84196	1035	1	0	1	cluster2	-1.35	1.54	-1.49	-1.78	-0.26	-1.11	-0.41	-0.53	1.27	1.47	0.74	0.43	0.83	-0.92	-0.39	0.69	0.39	1.9	0.51	0.49	1.81	-0.97	0.3	0.49	0.71	1.31
XRCC2	USP48	84196	1035	1	0	1	cluster2	-1.35	1.54	-1.49	-1.78	-0.26	-1.11	-0.41	-0.53	1.27	1.47	0.74	0.43	0.83	-0.92	-0.39	0.69	0.39	1.9	0.51	0.49	1.81	-0.97	0.3	0.49	0.71	1.31
XRCC3	FARP1	10160	1045	1	0	1	cluster2	-1.96	0.16	0.16	-0.19	0.6	-0.63	-1.26	0.08	0.3	0.94	0.05	-0.55	0.12	-0.06	-1.1	0.87	-0.02	-0.18	-0.89	0.2	0.01	-0.34	-1.32	-0.14	0.35	0.84
XRCC2	FYN	2534	534	0	0.5	-0.584963	cluster2	-1.26	-0.59	0.1	-0.01	0.98	0.37	0.35	-1.09	0.15	-0.33	-0.12	-1.11	-2.21	0.2	-0.35	1.24	0.72	0.1	1.04	1.68	0.51	-0.03	1.41	-0.96	0.41	-1.09
RAD51B	SRCAP	10847	3230	3	0	2	cluster3	2.08	-1.46	0.93	-0.33	-0.02	-1.45	-1.05	1.66	-2.14	-1.45	0.4	0.36	1.23	-0.83	0.06	-1.16	-2.15	-1.15	0.36	0.94	-1.09	-1.49	-1.91	-1.32	-0.3	0.59
XRCC3	SNTB2	6645	540	0.5	0	0.584963	cluster2	-1.54	-1.08	-1.47	-0.09	0.02	1.1	0.91	-0.71	-0.16	0.46	-0.21	0.04	-0.4	1.31	1.3	0.43	-0.5	-0.14	-0.63	-0.65	0.75	1.4	0.35	0.7	0.1	-1.66
XRCC2	TSHZ3	57616	1081	0	1	-1	cluster3	2.21	-1.07	1.31	0.22	1.67	0.43	0.82	0.2	1.37	0.83	1.51	-1.03	-0.01	1.32	1.07	1.06	0.79	-0.36	0.14	0.47	0.43	-0.17	0.26	-0.22	0.62	-0.89
RAD51C	RIOK2	55781	552	0	0.5	-0.584963	cluster3	-1.51	0.61	-1.62	1.13	0.83	0.47	-0.08	0.1	0.24	0.72	-0.91	0.69	-0.85	0.22	-1.11	0.47	0.32	3.32	3.43	3.69	-0.47	0.23	0.59	-0.82	-0.55	-0.59
XRCC2	RIOK2	55781	552	0	0.5	-0.584963	cluster3	-1.51	0.61	-1.62	1.13	0.83	0.47	-0.08	0.1	0.24	0.72	-0.91	0.69	-0.85	0.22	-1.11	0.47	0.32	3.32	3.43	3.69	-0.47	0.23	0.59	-0.82	-0.55	-0.59
XRCC3	FBN3	84467	2809	2.5	0	1.80735	cluster2	-1.53	0.37	-0.8	0.67	-0.15	-0.22	-1.67	-0.19	0.52	0.45	-0.92	0.3	-0.9	0.43	1.37	1.52	0.62	0.17	0.03	-0.19	-0.24	-0.96	-0.82	-0.64	1.02	1.74
RAD51B	AMER1	139285	1135	1	0	1	cluster3	2.07	-1.34	-0.21	0.24	1.17	0.22	-0.4	1.52	0.07	0.59	0.95	1.93	-1.18	1.47	-0.62	-0.48	1.25	0.05	-2	-2.34	-0.7	-1.22	-0.77	0.27	0.34	0.73
RAD51C	AMER1	139285	1135	0	1	-1	cluster3	2.07	-1.34	-0.21	0.24	1.17	0.22	-0.4	1.52	0.07	0.59	0.95	1.93	-1.18	1.47	-0.62	-0.48	1.25	0.05	-2	-2.34	-0.7	-1.22	-0.77	0.27	0.34	0.73
XRCC3	AMER1	139285	1135	0	1	-1	cluster3	2.07	-1.34	-0.21	0.24	1.17	0.22	-0.4	1.52	0.07	0.59	0.95	1.93	-1.18	1.47	-0.62	-0.48	1.25	0.05	-2	-2.34	-0.7	-1.22	-0.77	0.27	0.34	0.73
XRCC3	VPS45	11311	570	0.5	0	0.584963	cluster2	-2.09	0.32	-1.28	-0.3	-0.38	-0.15	0.31	-1.96	-1.02	-0.45	-2.4	0.84	1.28	-0.92	0.23	1.66	3.02	2.98	1.5	0.52	-1.01	-0.79	0.24	0.03	1.4	1.51
RAD51B	TJP2	9414	1157	1	0	1	cluster2	-1.48	0.64	-0.77	0.5	-0.05	0.24	-0.05	-1.44	-0.45	-0.06	-1.41	-0.55	-1.92	-1.46	0.59	0.04	0.19	0.01	0.11	0.99	1.55	0.57	-0.11	-0.95	0.52	0.5
RAD51C	CASZ1	54897	1166	1	0	1	cluster2	-1.97	0.18	-0.24	-1.5	-0.79	-2.12	-1.32	-0.87	-0.37	-0.16	-1.88	-0.06	-0.85	-0.48	0.44	-0.68	-0.22	0.15	0.43	0.86	-0.14	0.27	-0.27	-1.07	1.51	1.39
XRCC3	CTR9	9646	1173	0	1	-1	cluster3	1.62	1.37	0.57	0.73	0.1	0.42	1.06	0.89	0.88	-1.15	-0.19	-0.25	-0.56	0.1	0.56	-1.1	1.46	0.14	0.21	0.08	-1.05	-0.05	-0.05	-1.45	0.86	-1.23
RAD51C	POF1B	79983	589	0.5	0	0.584963	cluster2	-1.28	0.95	0.17	-0.55	0.49	-0.79	1.09	-0.59	1.6	-0.43	-1.77	-0.85	1.11	0.2	-0.72	-0.71	-0.66	-1.17	-0.62	-0.38	-0.02	0.66	0.62	-0.25	1	2.04
RAD51B	PHIP	55023	1821	1.5	0	1.32193	cluster2	-2.96	-0.79	-0.52	1.51	-1.21	0.49	-0.79	-3.35	-0.65	-0.8	-1.29	1.03	-1.6	-1.39	-2.69	-0.82	-3.62	-1.02	-1.09	0.32	2.09	1.26	-0.26	-0.93	-0.37	-0.36
RAD51D	ATP2B1	490	1220	0	1	-1	cluster2	-2.32	0.83	-1.44	-1.17	-0.97	-0.9	-1.16	-1.52	-1.18	-0.92	-2.11	1.66	0.91	-0.63	0.06	-0.04	-2.13	-0.28	-1.31	-0.53	1.57	-0.46	-0.84	-0.67	-1.83	-0.17
RAD51C	POLRMT	5442	1230	1	0	1	cluster2	-1.43	1.95	-0.42	-0.19	0.57	-0.18	-0.69	-0.3	0.14	0.26	1.32	1.62	0.65	-1.09	-0.04	-0.29	-2.5	0.79	-0.19	-1.33	-0.87	0.92	0.98	0.26	0.28	1.67
XRCC3	POLRMT	5442	1230	1	0	1	cluster2	-1.43	1.95	-0.42	-0.19	0.57	-0.18	-0.69	-0.3	0.14	0.26	1.32	1.62	0.65	-1.09	-0.04	-0.29	-2.5	0.79	-0.19	-1.33	-0.87	0.92	0.98	0.26	0.28	1.67
RAD51B	FLII	2314	1258	1	1	0	cluster1	1.45	-2.14	1.7	1.56	3.5	-0.22	-2.09	0.4	-0.76	-0.62	-0.58	-2.75	-0.06	1.23	1.02	0.67	-0.17	-1.5	-1.12	-1.25	-1.94	-2.44	-2.47	-2.06	-1.32	-0.16
RAD51C	NPC1	4864	1278	0	1	-1	cluster1	-1.39	-4.01	0.21	-3.81	-2.92	-4.3	-6	0.96	0.95	0.62	-0.91	-1.98	0.36	0.51	1.01	-0.46	3.41	-2.06	-1.78	-2.62	0.39	-2.8	-1.65	1.03	-0.08	1.45
XRCC2	BMS1	9790	1282	1	0	1	cluster2	-1.39	0.4	-0.54	0.53	0.75	0.2	0.67	-0.78	-0.56	0.55	-0.43	0.16	-1.71	0.81	-1.2	-1.68	-1.65	1.27	0.3	0.81	0.18	-0.64	-0.92	0.01	-0.54	-0.97
RAD51D	SRCAP	10847	3230	0	2.5	-1.80735	cluster3	2.08	-1.46	0.93	-0.33	-0.02	-1.45	-1.05	1.66	-2.14	-1.45	0.4	0.36	1.23	-0.83	0.06	-1.16	-2.15	-1.15	0.36	0.94	-1.09	-1.49	-1.91	-1.32	-0.3	0.59
XRCC3	CHD5	26038	1954	1.5	0	1.32193	cluster3	2.99	-2.11	2.49	0.87	0.57	0.45	0.82	2.18	0.01	-0.45	2.59	-0.57	0.19	0.78	1.6	-0.83	-1.62	-1.02	-0.2	-0.07	0.98	1.58	1.19	1.1	-0.89	-1.81
RAD51C	NDC1	55706	674	0.5	0	0.584963	cluster2	-1.42	-0.24	-1.04	1.15	-0.19	-0.63	-0.78	-2.24	-1.08	-0.78	0.32	-0.04	0.52	0.31	0.46	-0.47	0.44	2.41	2.34	0.96	0.08	0.7	0.36	-0.47	-0.47	-0.42
RAD51B	DHX29	54505	1369	1	0	1	cluster2	-2.11	2.89	-1.27	-0.87	0.37	-1.15	-0.11	-1.5	1.59	0.93	0.2	0.36	0.01	-0.67	-1.42	-0.35	2.34	0.6	-0.18	-0.04	0.29	-0.69	3.45	-0.37	-0.05	1.64
RAD51B	PTCD3	55037	689	0	0.5	-0.584963	cluster3	1.67	2.35	1.58	0.31	1.12	0.89	0.92	1.51	0.9	0.1	0.15	1.4	-0.82	-0.4	0.37	0	-1.27	0.61	0.31	-0.09	-1.15	1.85	0.89	0.06	0.72	0.67
RAD51D	FBN3	84467	2809	2	0	1.58496	cluster2	-1.53	0.37	-0.8	0.67	-0.15	-0.22	-1.67	-0.19	0.52	0.45	-0.92	0.3	-0.9	0.43	1.37	1.52	0.62	0.17	0.03	-0.19	-0.24	-0.96	-0.82	-0.64	1.02	1.74
RAD51C	ZNF609	23060	1411	0	1	-1	cluster3	1.39	-0.25	0.88	-0.79	-1.23	-1.77	0.6	0.78	0.29	-0.78	0.58	-0.69	1.11	-1.04	-1.26	-0.1	0.44	0.89	0.13	-0.58	-0.84	-0.92	-0.35	-0.78	0.75	0.24
XRCC3	ZNF609	23060	1411	1	0	1	cluster3	1.39	-0.25	0.88	-0.79	-1.23	-1.77	0.6	0.78	0.29	-0.78	0.58	-0.69	1.11	-1.04	-1.26	-0.1	0.44	0.89	0.13	-0.58	-0.84	-0.92	-0.35	-0.78	0.75	0.24
RAD51C	FASTKD2	22868	710	0.5	0	0.584963	cluster2	-1.4	-0.45	-1.58	-1.18	-1.23	-1.21	-0.33	-1.53	0.1	0.49	-0.65	-1.26	1.16	-0.83	0.18	-0.86	-1.37	-0.99	-1.27	-1.08	-0.67	-0.15	-0.71	0.15	-1.33	0.28
XRCC2	FASTKD2	22868	710	0	0.5	-0.584963	cluster2	-1.4	-0.45	-1.58	-1.18	-1.23	-1.21	-0.33	-1.53	0.1	0.49	-0.65	-1.26	1.16	-0.83	0.18	-0.86	-1.37	-0.99	-1.27	-1.08	-0.67	-0.15	-0.71	0.15	-1.33	0.28
XRCC3	FASTKD2	22868	710	0.5	0	0.584963	cluster2	-1.4	-0.45	-1.58	-1.18	-1.23	-1.21	-0.33	-1.53	0.1	0.49	-0.65	-1.26	1.16	-0.83	0.18	-0.86	-1.37	-0.99	-1.27	-1.08	-0.67	-0.15	-0.71	0.15	-1.33	0.28
RAD51D	LARP4	113251	724	0.5	0	0.584963	cluster2	-1.43	1.96	-0.45	-0.87	-1.38	-1.31	-0.29	-1.52	0.65	-1.16	-1.47	-0.08	-0.69	-1.07	0.22	-1	-1.58	-1.04	-0.3	-0.04	1.1	1.4	0.47	2.3	1.47	0.95
XRCC3	LARP4	113251	724	0.5	0	0.584963	cluster2	-1.43	1.96	-0.45	-0.87	-1.38	-1.31	-0.29	-1.52	0.65	-1.16	-1.47	-0.08	-0.69	-1.07	0.22	-1	-1.58	-1.04	-0.3	-0.04	1.1	1.4	0.47	2.3	1.47	0.95
RAD51D	DCLK1	9201	729	0	0.5	-0.584963	cluster2	-2.64	-1.09	-1.86	-2.26	-1.31	-0.11	-1.38	-2.07	0.42	0.22	-2.32	-1.27	0.67	-1.52	1.25	-2.41	-1.07	-1.54	0.48	-0.54	0.78	1.48	1.52	0.69	0.46	-0.7
XRCC3	SATB2	23314	733	0	0.5	-0.584963	cluster2	-1.45	-1.21	-0.92	-0.66	1.2	-0.18	-0.61	-0.57	0.09	-0.33	-0.17	-0.74	1.39	0.29	-0.1	-0.19	0.06	-1.55	-0.47	0.03	-0.81	-0.26	-0.28	-0.42	1.35	-0.57
RAD51C	ZZEF1	23140	2961	0	2	-1.58496	cluster3	1.43	-0.84	2.06	0.56	-0.65	-1.36	-1.05	1.2	0.4	-0.03	1.38	0.94	-0.41	0.91	-1.66	1.52	1.68	-0.05	-0.54	1.09	-0.7	0.34	0.74	-0.52	0.58	-0.82
RAD51C	CNOT3	4849	753	0.5	0	0.584963	cluster1	1.72	-3.53	0.19	-1.7	1.43	-1.51	-1.66	0.66	-1.85	-2.24	0.04	-2.73	-2.44	0.73	-0.49	0.37	0.93	1.64	1.64	0.65	-0.8	-2.65	-1.33	-2.82	-0.98	-0.51
RAD51D	APOB	338	4563	3	0	2	cluster3	1.25	-0.51	0.56	-0.67	-0.14	0.31	-0.35	1.56	0.46	0.06	1.13	0.45	-0.42	-0.28	-0.52	0.29	0.42	-0.34	-0.18	-0.08	-1.04	-0.5	0.19	-0.38	0.32	0.24
XRCC3	YME1L1	10730	773	0.5	0	0.584963	cluster2	-1.54	-0.67	-0.83	0.28	-1.28	-0.49	-0.26	-0.92	1.24	0.39	-0.4	0.91	-0.24	-0.14	-0.48	-0.43	-1.34	1.82	0.52	-0.67	1.08	0.23	2.47	0.8	-0.91	-0.51
XRCC3	ZMYM4	9202	1548	1	0	1	cluster3	1.81	-2.46	2.11	0.59	-0.5	0.32	-0.16	1.86	-0.21	-0.83	1.37	0.38	-0.09	1.62	-2.17	-1.73	-0.33	-1.16	-1.04	-0.72	-0.44	-0.93	0.93	0.19	-1.32	-0.65
RAD51B	IQGAP2	10788	1575	0	1	-1	cluster3	1.63	-0.39	0.59	0.71	0.05	0.07	0.1	1.34	-0.21	-0.97	-0.38	-0.63	-0.27	-0.48	0.56	-0.52	-0.06	0.21	0.04	0.2	-1.92	0.17	-0.36	0.01	-0.83	-0.25
RAD51C	TBC1D10B	26000	808	0.5	0.5	0	cluster2	-2.01	0.62	-1.27	-1.12	-0.12	-0.17	0.05	-2.54	-0.44	-0.09	-0.94	-0.72	-1.05	-1.56	1.21	-2.43	-1.75	-0.45	-0.29	-0.88	-1.9	-0.19	0.34	-0.02	0.55	-0.45
XRCC2	SUPT6H	6830	1726	1	0	1	cluster2	-1.52	-1.35	-1.41	0.86	0.13	-0.08	-0.63	-1.12	0.12	0.28	-2.11	0.51	-1.93	-0.91	0.85	-0.32	1.04	-0.09	0.79	0.25	-2.07	-1.17	-0.7	0.61	0.2	-1.76
RAD51B	NSD1	64324	2696	1.5	0	1.32193	cluster3	1.27	-0.63	0.35	0.12	1.12	0.9	-1.18	-0.14	0.91	-0.28	0.15	1.16	-0.65	1.04	-1.55	1.38	-0.7	0	2.15	1.94	1.61	1.59	-1.95	-0.9	-0.16	-0.83
RAD51B	NSD1	64324	2696	0	1.5	-1.32193	cluster3	1.27	-0.63	0.35	0.12	1.12	0.9	-1.18	-0.14	0.91	-0.28	0.15	1.16	-0.65	1.04	-1.55	1.38	-0.7	0	2.15	1.94	1.61	1.59	-1.95	-0.9	-0.16	-0.83
XRCC2	NSD1	64324	2696	0	1.5	-1.32193	cluster3	1.27	-0.63	0.35	0.12	1.12	0.9	-1.18	-0.14	0.91	-0.28	0.15	1.16	-0.65	1.04	-1.55	1.38	-0.7	0	2.15	1.94	1.61	1.59	-1.95	-0.9	-0.16	-0.83
RAD51B	BRCA1	672	1816	0	1	-1	cluster1	-3.29	-0.17	-3.93	-0.45	0.31	-2.24	-2.86	-6.23	-5.54	-5.66	-4.25	-4.46	-1.54	-1.79	1.88	0.11	1.66	1.73	-0.01	1.76	-3.9	-1.67	-3.5	0.66	-0.04	0.34
RAD51B	FBN3	84467	2809	0	1.5	-1.32193	cluster2	-1.53	0.37	-0.8	0.67	-0.15	-0.22	-1.67	-0.19	0.52	0.45	-0.92	0.3	-0.9	0.43	1.37	1.52	0.62	0.17	0.03	-0.19	-0.24	-0.96	-0.82	-0.64	1.02	1.74
RAD51C	FBN3	84467	2809	0	1.5	-1.32193	cluster2	-1.53	0.37	-0.8	0.67	-0.15	-0.22	-1.67	-0.19	0.52	0.45	-0.92	0.3	-0.9	0.43	1.37	1.52	0.62	0.17	0.03	-0.19	-0.24	-0.96	-0.82	-0.64	1.02	1.74
RAD51C	ZNF106	64397	1883	1	0	1	cluster3	1.94	-0.79	0.15	-0.79	-0.08	-0.7	-0.23	1.78	-1.36	-0.29	0.82	-1.04	-1.2	-0.72	-1.32	-2.07	-1.6	-0.87	0.05	-0.45	-0.04	-1.61	0.19	1.69	-0.81	-0.7
RAD51B	CHTF18	63922	975	0.5	0	0.584963	cluster1	1.82	-0.49	-1.17	-1.47	1.11	-1.83	-0.67	-0.03	0.01	-0.85	-3.18	-3.12	0.27	-1.72	-3.56	-1.34	0.67	-0.04	-0.92	-1.83	-0.97	-1.19	-2.76	-2.56	2.81	1.64
XRCC3	CHTF18	63922	975	0	0.5	-0.584963	cluster1	1.82	-0.49	-1.17	-1.47	1.11	-1.83	-0.67	-0.03	0.01	-0.85	-3.18	-3.12	0.27	-1.72	-3.56	-1.34	0.67	-0.04	-0.92	-1.83	-0.97	-1.19	-2.76	-2.56	2.81	1.64
XRCC2	NEK9	91754	979	0.5	0	0.584963	cluster3	1.51	-0.22	1.48	-0.43	1.28	0.75	0.67	1.83	0.1	-0.18	1.38	0.08	0.53	0.86	-0.68	1.07	0.71	0.06	-0.06	0.15	0.99	0.08	-0.75	0.89	1.65	0.92
RAD51B	WDHD1	11169	1006	0.5	0	0.584963	cluster3	1.71	0.18	-0.01	-3.05	-1.27	-1.95	-3.27	-1.05	1.02	-3.59	-1.3	-2.04	0.93	-2.15	-0.64	-2.66	-0.73	0.99	0.96	0.61	-2.24	-2.62	-1.45	-1.66	-0.42	1.34
RAD51C	FARP1	10160	1045	0	0.5	-0.584963	cluster2	-1.96	0.16	0.16	-0.19	0.6	-0.63	-1.26	0.08	0.3	0.94	0.05	-0.55	0.12	-0.06	-1.1	0.87	-0.02	-0.18	-0.89	0.2	0.01	-0.34	-1.32	-0.14	0.35	0.84
XRCC2	FBRSL1	57666	1045	0.5	0	0.584963	cluster2	-2.1	1.33	-0.75	0.13	0.3	0.49	0.11	-1.66	0.59	0.79	-0.49	-0.71	0.1	0.25	0.08	-0.73	-1	-0.49	-0.29	-0.4	-0.05	0.46	1.03	-0.35	1.1	0.27
RAD51C	HIP1R	9026	1068	0	0.5	-0.584963	cluster2	-1.6	0.45	-1.19	1.61	1.73	1.8	2.2	-0.88	0.01	0.44	0.14	-0.72	0.2	1.6	0.44	-0.42	0.38	-0.18	-0.02	0.01	-0.16	0.28	1.09	-0.08	0.24	-0.01
RAD51D	HIP1R	9026	1068	0.5	0	0.584963	cluster2	-1.6	0.45	-1.19	1.61	1.73	1.8	2.2	-0.88	0.01	0.44	0.14	-0.72	0.2	1.6	0.44	-0.42	0.38	-0.18	-0.02	0.01	-0.16	0.28	1.09	-0.08	0.24	-0.01
XRCC2	LUZP1	7798	1076	0	0.5	-0.584963	cluster3	1.73	1.2	1.28	-0.46	-0.82	1.93	0.63	1.42	-0.02	0.39	0.92	0.06	-1	-0.97	1.51	-0.19	-1.08	-1.77	-1.18	-0.76	-0.53	-0.19	-1.17	0.59	0.83	1.69
RAD51B	TSHZ3	57616	1081	0	0.5	-0.584963	cluster3	2.21	-1.07	1.31	0.22	1.67	0.43	0.82	0.2	1.37	0.83	1.51	-1.03	-0.01	1.32	1.07	1.06	0.79	-0.36	0.14	0.47	0.43	-0.17	0.26	-0.22	0.62	-0.89
RAD51D	ARID1B	57492	2236	0	1	-1	cluster3	1.7	1.22	1.56	-0.7	-0.12	0.54	0.93	1.62	1.1	0.01	2.82	1.15	-0.09	-1.29	-1.1	0.13	-1.15	-0.66	0.27	0.45	1.22	1.77	1.09	0.69	-0.21	-0.22
XRCC2	TRIM33	51592	1127	0	0.5	-0.584963	cluster1	-1.31	-0.73	-0.73	-0.11	-1.27	-2.41	-0.87	-1.48	-0.21	0.31	-0.45	-3.58	-3.18	1.19	-0.02	0.91	2.74	-1.17	-0.73	1.16	0.83	-1.2	-1.49	-3.08	0.78	1.09
RAD51C	BIRC6	57448	4857	2	0	1.58496	cluster3	1.54	-0.23	-1.25	-1.68	-0.23	-0.05	-0.95	0.04	-0.52	-1.79	-0.03	-1.48	-1.14	-2.34	1.14	0.41	-0.17	0.63	1.05	-0.94	0.38	-0.72	-0.1	-1.73	0.44	0.03
XRCC2	SKIV2L	6499	1246	0.5	0	0.584963	cluster3	2.19	0.11	1.15	2.09	1.65	1.07	0.5	1.34	0.3	0.36	2.11	0.57	-0.79	2.26	0.14	-0.99	-0.1	0.84	1.22	0.71	0.89	-0.04	-1.01	0.77	0.35	0.83
XRCC2	NBEAL1	65065	2694	0	1	-1	cluster2	-1.96	-0.99	-1.75	-1.21	-1.35	-0.77	-1.05	-1	-0.83	-0.64	-1.33	-0.51	-0.12	-1.29	-0.01	-0.97	-0.75	0.09	0.49	0.68	0.89	0.39	0.89	0.48	0.04	0.46
RAD51D	ITPR2	3709	2701	0	1	-1	cluster3	1.67	0.08	0.89	0.72	0.77	0.95	0.5	1.36	0.47	0.55	1.59	0.36	0.34	-0.33	1.51	0.03	0.41	0.03	0.42	0.26	1.33	1.7	1.3	1.19	0.71	1.74
XRCC3	DHX29	54505	1369	0.5	0	0.584963	cluster2	-2.11	2.89	-1.27	-0.87	0.37	-1.15	-0.11	-1.5	1.59	0.93	0.2	0.36	0.01	-0.67	-1.42	-0.35	2.34	0.6	-0.18	-0.04	0.29	-0.69	3.45	-0.37	-0.05	1.64
XRCC2	ZNF609	23060	1411	0.5	0	0.584963	cluster3	1.39	-0.25	0.88	-0.79	-1.23	-1.77	0.6	0.78	0.29	-0.78	0.58	-0.69	1.11	-1.04	-1.26	-0.1	0.44	0.89	0.13	-0.58	-0.84	-0.92	-0.35	-0.78	0.75	0.24
XRCC2	ZNF609	23060	1411	0	0.5	-0.584963	cluster3	1.39	-0.25	0.88	-0.79	-1.23	-1.77	0.6	0.78	0.29	-0.78	0.58	-0.69	1.11	-1.04	-1.26	-0.1	0.44	0.89	0.13	-0.58	-0.84	-0.92	-0.35	-0.78	0.75	0.24
XRCC3	BLM	641	1417	0	0.5	-0.584963	cluster1	-1.4	1.12	-0.57	-0.41	0.67	-2.19	-1.07	-2.28	-4.6	-3.94	0.55	-0.12	0.09	1.16	-1.06	0.17	0.17	1.66	0.71	-0.21	-2.98	-2.39	-2.35	-0.24	-2.13	0.34
XRCC3	ZZEF1	23140	2961	1	0	1	cluster3	1.43	-0.84	2.06	0.56	-0.65	-1.36	-1.05	1.2	0.4	-0.03	1.38	0.94	-0.41	0.91	-1.66	1.52	1.68	-0.05	-0.54	1.09	-0.7	0.34	0.74	-0.52	0.58	-0.82
XRCC3	BIRC6	57448	4857	0	1.5	-1.32193	cluster3	1.54	-0.23	-1.25	-1.68	-0.23	-0.05	-0.95	0.04	-0.52	-1.79	-0.03	-1.48	-1.14	-2.34	1.14	0.41	-0.17	0.63	1.05	-0.94	0.38	-0.72	-0.1	-1.73	0.44	0.03
XRCC2	SVIL	6840	1788	0	0.5	-0.584963	cluster3	1.34	0.1	-0.03	0.37	0.7	0.66	1.51	0.76	-0.55	0.49	0.54	1.16	-1.78	1.13	0.5	-1.07	0.66	0.03	0.05	-0.1	-0.15	0.56	0.03	-0.73	1.07	0.2
RAD51C	ARID1B	57492	2236	0	0.5	-0.584963	cluster3	1.7	1.22	1.56	-0.7	-0.12	0.54	0.93	1.62	1.1	0.01	2.82	1.15	-0.09	-1.29	-1.1	0.13	-1.15	-0.66	0.27	0.45	1.22	1.77	1.09	0.69	-0.21	-0.22
XRCC2	APOB	338	4563	0	1	-1	cluster3	1.25	-0.51	0.56	-0.67	-0.14	0.31	-0.35	1.56	0.46	0.06	1.13	0.45	-0.42	-0.28	-0.52	0.29	0.42	-0.34	-0.18	-0.08	-1.04	-0.5	0.19	-0.38	0.32	0.24
XRCC3	BIRC6	57448	4857	1	0	1	cluster3	1.54	-0.23	-1.25	-1.68	-0.23	-0.05	-0.95	0.04	-0.52	-1.79	-0.03	-1.48	-1.14	-2.34	1.14	0.41	-0.17	0.63	1.05	-0.94	0.38	-0.72	-0.1	-1.73	0.44	0.03
RAD51B	RAD51B	5890		106.5	0	6.74819	cluster1	-1.01	-0.42	-5.63	-4.14	0.1	-1.04	-0.83	-3.99	-12.88	-11.4	-3.64	-7.46	1.45	-3.71	-1.43	-1.86	-1.05	-0.31	-0.83	-1.64	-2.08	-3.75	-3.58	1.25	-2.06	-0.57
RAD51B	RAD51B	5890		0	93	-6.55459	cluster1	-1.01	-0.42	-5.63	-4.14	0.1	-1.04	-0.83	-3.99	-12.88	-11.4	-3.64	-7.46	1.45	-3.71	-1.43	-1.86	-1.05	-0.31	-0.83	-1.64	-2.08	-3.75	-3.58	1.25	-2.06	-0.57
XRCC2	XRCC2	7516		55.5	0	5.82018	cluster1	0.44	-0.62	-4.38	-3.6	0.01	-2.24	-1.31	-4.94	-4.1	-4.68	-3.47	-4.74	-0.43	-3.02	-0.52	-0.51	0.08	2.16	0.51	-0.6	-3.57	-3.48	-3.16	-0.36	-1.23	-0.24
XRCC2	XRCC2	7516		0	24	-4.64386	cluster1	0.44	-0.62	-4.38	-3.6	0.01	-2.24	-1.31	-4.94	-4.1	-4.68	-3.47	-4.74	-0.43	-3.02	-0.52	-0.51	0.08	2.16	0.51	-0.6	-3.57	-3.48	-3.16	-0.36	-1.23	-0.24
RAD51C	RAD51C	5889		132	0	7.05528	cluster1	0.49	-0.29	-2.97	-3.26	-0.63	-2.58	-3.57	-4.29	-3.56	-1.76	-2.03	-1.37	0.74	-2.79	-1.3	0.34	1.86	1.54	0.25	0.55	-0.67	-0.59	-0.95	1.77	-1.4	-0.47
RAD51C	RAD51C	5889		0	148.5	-7.224	cluster1	0.49	-0.29	-2.97	-3.26	-0.63	-2.58	-3.57	-4.29	-3.56	-1.76	-2.03	-1.37	0.74	-2.79	-1.3	0.34	1.86	1.54	0.25	0.55	-0.67	-0.59	-0.95	1.77	-1.4	-0.47
RAD51D	RAD51D	5892		196	0	7.62205	cluster1	1.53	-0.34	-2.74	-2.76	0.47	-1.78	-2.46	-2.56	-9.42	-7.88	-2.22	-5.73	1.01	-2.2	-1.29	-2.62	1.01	3.09	1.61	1.62	-6.94	-6	-4.3	0.58	-1.94	0.11
RAD51D	RAD51D	5892		0	184.5	-7.53528	cluster1	1.53	-0.34	-2.74	-2.76	0.47	-1.78	-2.46	-2.56	-9.42	-7.88	-2.22	-5.73	1.01	-2.2	-1.29	-2.62	1.01	3.09	1.61	1.62	-6.94	-6	-4.3	0.58	-1.94	0.11
