# Supplementary material for: Systematic proximal mapping of the classical RAD51 paralogs unravel functionally and clinically relevant interactors for genome stability
Source: PLoS Genet. 2022 Nov 14;18(11):e1010495. doi: 10.1371/journal.pgen.1010495 (PMC9718398; doi:10.1371/journal.pgen.1010495)
Supplement: S13 Table — (XLSX) [file pgen.1010495.s018.xlsx]

## Sheet: RAD51 foci Herr et al
Gene Symbol	GeneID	Gen Bank Accession No	% cells in S-G2 phase Repeat #1	Mean no. of RAD51 foci in S-G2 cells Repeat #1	% S-G2 cells with >9 RAD51 foci Repeat #1	% cells in S-G2 phase Repeat #2	Mean no. of RAD51 foci in S-G2 cells Repeat #2	% S-G2 cells with >9 RAD51 foci Repeat #2
CTRL	1506	NM_001907	58.046	10.4455	55.4455	56.2842	12.4563	69.9029
RAD51B	5890	NM_002877	59.1837	4.81609	18.9655	62.6316	3.26891	12.605
RAD51C	5889	NM_002876	33.1897	1.94805	5.19481	27.1739	1.8	4
RAD51D	5892	NM_002878	66.899	0.677083	0	78.8321	1.43519	2.77778
XRCC2	7516	NM_005431	60.6635	4.23047	14.8438	58.2707	5.48387	23.871
UBE2M	9040	NM_003969	62	4.87097	20.9677	70.5882	2.8125	8.33333
NF2	4771	NM_181831	71.3147	6.13966	24.581	49.6454	3.98571	18.5714
RNASEH2B	79621	NM_024570	67.4658	8.58376	44.1624	52.9915	7.11828	36.5591
DDX11	1663	NM_004399	69.3182	6.31148	30.3279	58.7156	6.03125	28.9062
SMAD4	4089	NM_005359	62.1019	5.86154	22.0513	50.8876	8.03488	38.3721
NPC1	4864	NM_000271	58.4726	3.00816	6.12245	54.0773	6.84921	29.3651
RAD18	56852	NM_020165	42.8571	4.75	16.6667	59.6667	9.69832	50.838
LIG1	3978	NM_000234	47.2527	9.23256	44.9612	50	7.03125	33.3333
BRCA1	672	NM_007298	53.304	0.694215	0	32.0988	0.0961538	0
UFC1	51506	NM_016406	60.3352	9.81019	50	71.6846	7.605	37
APEX1	328	NM_001641	49.5726	2.69828	9.48276	59.6154	1.90323	4.03226
SUZ12	23512	NM_015355	52.2613	6.38462	27.8846	61.7778	4.79856	20.1439
BLM	642	NM_000386	58.5302	4.19731	11.6592	69.8413	8.78409	44.3182
RHOA	387	NM_001664	54.0284	1.40351	4.38596	65.5172	2.69474	11.5789
DR1	1810	NM_001938	69.2958	8.45528	42.6829	62.9108	9.32836	47.7612
RRM1	6240	NM_001033	90.7801	4.21875	13.2812	84.8101	1.20896	4.47761
JUN	3725	NM_002228	84.4595	3.536	16	74.8634	5.24088	24.8175
CHERP	10523	NM_006387	71.3043	11.8293	52.439	49.3333	4.98649	21.6216
AP2M1	1173	NM_001025205	57.0149	4.91099	23.0366	51.6129	4.4375	15.625
NR2C2	7182	NM_003298	42.2727	3.72043	12.9032	55.4656	5.45985	21.1679
BBX	56987	NM_020235	71.4815	8.73575	39.3782	59.7938	9.80172	50.8621
CKAP2	26586	NM_018204	63.0923	4.47826	11.8577	63.7874	7.83333	36.4583
TRIM33	51592	NM_033020	50.9537	4.05348	13.369	56.8182	8.31	40
MAP2K7	5609	NM_145185	54.3408	4.7574	16.568	65.1515	6.18605	26.7442
GIGYF2	26058	NM_001103148	65.3595	10.62	54	56.6667	2.78824	4.70588
EDC3	80153	NM_025083	49.2537	3.15152	7.57576	39.5349	2.90196	9.80392
PDS5A	23244	NM_001100400	68.4211	3.93269	10.0962	52.0958	6.43678	33.3333
FLII	2314	NM_002018	58.7413	9.54167	50	97.0085	9.40969	47.1366
CNOT3	4849	NM_014516	76.9697	4.62205	18.8976	76.7196	6.5931	31.7241
NASP	4678	NM_152298	62.0991	9.79343	52.5822	56.6524	9.2197	41.6667
CIRBP	1153	NM_001280	57.8947	4.06294	14.6853	40.4762	2.21569	7.84314
CHTF18	63922	NM_022092	75.5556	7.90196	37.2549	90.7895	4.33333	18.8406
