# Supplementary material for: Systematic proximal mapping of the classical RAD51 paralogs unravel functionally and clinically relevant interactors for genome stability
Source: PLoS Genet. 2022 Nov 14;18(11):e1010495. doi: 10.1371/journal.pgen.1010495 (PMC9718398; doi:10.1371/journal.pgen.1010495)
Supplement: S14 Table — (XLSX) [file pgen.1010495.s019.xlsx]

## Sheet: Spliceosome
Cluster	Gene	RNA-Seq - OS	Gene chip - RFS	Gene chip - OS
		p-value	p-value	p-value
1	PCBP1	3.8e-5	6.7e-8	0.0069
	DDX42	2.9e-5	0.1763	0.1544
	SNRPA	7.9e-8	0.1226	0.1643
	PPIL1	0.1258	4.1e-10	0.1865
	SNRNP40	0.047	0.1941	0.0739
2	SART1	0.0163	1.3e-5	0.0651
	SRSF4	2.9e-7	0.0379	0.0248
	U2AF2	0.0028	0.0144	0.0449
	ACIN1	0.0031	3.1e-6	3.2e-5
	FUS	0.2059	0.2041	0.0693
	U2SURP	0.0354	0.0144	0.124
	EFTUD2	0.111	0.0119	0.2527
	TCERG1	0.046	4.9e-13	0.103
	SLU7	6.1e-6	0.1641	0.0002
	SF3B2	9.0e-7	3.2e-5	0.0081
	TRA2A	0.0234	0.0465	0.0197
	DHX16	3.6e-6	0.0091	0.0213
3	WBP11	0.21	0.0349	0.0915
	ALYREF	0.0032	<1e-16	0.0004
	SF3B5	0.0029	9.5e-7	0.0026
	PRPF3	0.0009	0.0003	0.2368
	RBM25	1.9e-5	0.132	0.028
	THOC2	6.5e-5	0.1331	0.2549
	SF3A1	0.18	2.9e-9	1.1e-6
	CDC5L	2.8e-9	4.2e-6	0.236
	SRSF3	0.048	9.5e-5	0.0022
	CRNKL1	0.057	7.6e-13	1.1e-8
	SNRNP200	0.053	9.6e-5	0.0123
4	PPIH	1.3e-6	2.0e-13	0.0002
	PRPF4	0.0099	0.0038	0.1887
	SRSF10	8.7e-5	0.1467	0.0193
	SF3B4	2.3e-7	0.0005	0.2331
	DHX38	0.0016	0.1292	0.1946
	DDX23	0.0033	0.1228	0.0381
	CHERP	0.0024	0.0005	0.1129
	SNW1	3.6e-8	0.0008	0.3369
	RBM17	0.0003	9.7e-8	0.1367
	SRSF6	0.052	5.8e-10	0.0026
	SRSF7	0.0002	3.4e-5	0.0014
	SRSF2	0.2	0.1318	0.1158
	DDX39B	0.0015	1.1e-5	0.2737
	NCBP1	0.0019	0.0002	0.0015
	TRA2B	0.0004	8.8e-16	0.0036

## Sheet: RNA metabolic process
Cluster	Gene	RNA-Seq - OS	Gene chip - RFS	Gene chip - OS
		p-value	p-value	p-value
1	BRCA1	3.0e-5	8.6e-12	2.8e-6
	MAP2K7	6.9e-11	4.7e-8	0.0242
	GIGYF2	0.0002	2.2e-5	0.0209
	JUN	0.0587	0.0414	0.0578
	BLM	0.0132	2.5e-5	0.0056
	CIRBP	0.0494	<1e-16	0.0009
	APEX1	0.0255	0.0019	0.0514
	DDX11	0.0043	8.9e-8	0.1691
	CKAP2	3.5e-7	<1e-16	0.0001
	DR1	0.1567	3.3e-12	0.0228
	CNOT3	0.0278	7.9e-7	0.0024
2	CASZ1	0.0103	0.1583	0.0499
	SATB2	0.0385	0.1689	0.0215
	CHCHD2	8.4e-5	9.9e-9	0.0059
	PHIP	0.2212	3.0e-7	0.11
	LIN28B	0.1006	0.0008	0.0774
	SRSF5	0.1139	-	-
	H2AZ1	-	-	-
	ELF2	0.0138	2.9e-7	0.006
	SUPT6H	0.0043	6.7e-8	0.0054
	SMARCB1	0.0766	0.0132	0.04
3	FOXK2	0.0242	0.073	0.0017
	RIOK2	0.0172	6.4e-5	0.0003
	AKAP8L	5.0e-6	5.2e-11	0.2379
	MTA3	0.0073	<1e-16	0.0747
	ARID3A	0.0106	0.0002	0.2098
	SRCAP	0.0005	0.0276	0.0126
	YY1	0.0194	0.0518	0.0064
	PAXBP1	0.0087	0.0406	0.0258
	MTDH	2.3e-5	<1e-16	0.0002
	NFAT5	0.0004	7.2e-8	0.0026
	STAT1	0.0263	1.3e-6	0.0077
	SF3B4	2.3e-7	0.0005	0.2331
	FUS	0.2059	0.2041	0.0693
	RREB1	0.1217	0.0047	0.2151
	ARID1B	9.8e-6	0.0799	0.0737
	ZNF609	3.6e-5	6.0e-7	0.1921
	EXOSC9	0.0048	2.1e-5	0.0323
	ELL	0.078	2.0e-7	0.0571
	NSD1	0.0018	0.0111	0.1984
	ATAD2B	8.6e-7	0.0139	0.2631
	ZC3HAV1	0.2519	0.0068	0.0013
	ZNF318	0.242	1.5e-5	0.0066
